# Supplementary material for: Integration of multi-omics data and deep phenotyping provides insights into responses to single and combined abiotic stress in potato
Source: Plant Physiol. 2025 Apr 2;197(4):kiaf126. doi: 10.1093/plphys/kiaf126 (PMC12012603; doi:10.1093/plphys/kiaf126)
Supplement: kiaf126_Supplementary_Data [file kiaf126_supplementary_data.zip › Supplementary File S3.gmt]

1 PS	CLCdnDe10_100013	CLCdnDe10_102949	CLCdnDe10_103485	CLCdnDe10_104885	CLCdnDe10_105886	CLCdnDe10_108828	CLCdnDe10_10912	CLCdnDe10_110664	CLCdnDe10_110946	CLCdnDe10_111225	CLCdnDe10_113558	CLCdnDe10_116103	CLCdnDe10_118050	CLCdnDe10_119374	CLCdnDe10_119554	CLCdnDe10_121429	CLCdnDe10_122396	CLCdnDe10_122909	CLCdnDe10_123099	CLCdnDe10_124248	CLCdnDe10_126352	CLCdnDe10_126366	CLCdnDe10_126416	CLCdnDe10_129787	CLCdnDe10_130741	CLCdnDe10_131182	CLCdnDe10_131888	CLCdnDe10_131937	CLCdnDe10_132089	CLCdnDe10_132479	CLCdnDe10_133169	CLCdnDe10_133415	CLCdnDe10_134207	CLCdnDe10_134215	CLCdnDe10_134233	CLCdnDe10_134261	CLCdnDe10_134322	CLCdnDe10_134326	CLCdnDe10_134365	CLCdnDe10_134469	CLCdnDe10_134574	CLCdnDe10_134575	CLCdnDe10_134769	CLCdnDe10_134849	CLCdnDe10_134991	CLCdnDe10_136159	CLCdnDe10_136853	CLCdnDe10_137216	CLCdnDe10_13926	CLCdnDe10_13971	CLCdnDe10_14136	CLCdnDe10_18369	CLCdnDe10_258	CLCdnDe10_2896	CLCdnDe10_31536	CLCdnDe10_32937	CLCdnDe10_46667	CLCdnDe10_46668	CLCdnDe10_47525	CLCdnDe10_612	CLCdnDe10_6355	CLCdnDe10_67509	CLCdnDe10_70770	CLCdnDe10_74862	CLCdnDe10_75256	CLCdnDe10_76450	CLCdnDe10_776	CLCdnDe10_79257	CLCdnDe10_82374	CLCdnDe10_90984	CLCdnDe10_91380	CLCdnDe10_91874	CLCdnDe10_93510	CLCdnDe11_1010	CLCdnDe11_103168	CLCdnDe11_107540	CLCdnDe11_115028	CLCdnDe11_115535	CLCdnDe11_117907	CLCdnDe11_125229	CLCdnDe11_127	CLCdnDe11_139219	CLCdnDe11_140613	CLCdnDe11_143328	CLCdnDe11_151565	CLCdnDe11_151650	CLCdnDe11_152169	CLCdnDe11_154069	CLCdnDe11_155430	CLCdnDe11_156256	CLCdnDe11_156355	CLCdnDe11_156951	CLCdnDe11_157501	CLCdnDe11_157505	CLCdnDe11_157524	CLCdnDe11_157534	CLCdnDe11_157551	CLCdnDe11_157615	CLCdnDe11_157716	CLCdnDe11_157728	CLCdnDe11_157779	CLCdnDe11_157838	CLCdnDe11_157966	CLCdnDe11_158040	CLCdnDe11_158094	CLCdnDe11_158148	CLCdnDe11_16679	CLCdnDe11_19980	CLCdnDe11_28552	CLCdnDe11_29	CLCdnDe11_36334	CLCdnDe11_546	CLCdnDe11_57012	CLCdnDe11_59155	CLCdnDe11_6024	CLCdnDe11_62715	CLCdnDe11_64429	CLCdnDe11_69309	CLCdnDe11_71199	CLCdnDe11_74155	CLCdnDe11_75085	CLCdnDe11_78370	CLCdnDe11_87979	CLCdnDe11_88507	CLCdnDe11_9050	CLCdnDe11_90765	CLCdnDe11_925	CLCdnDe11_94116	CLCdnDe11_99243	CLCdnDe12_108349	CLCdnDe12_110320	CLCdnDe12_112490	CLCdnDe12_114837	CLCdnDe12_115198	CLCdnDe12_12595	CLCdnDe12_136193	CLCdnDe12_1517	CLCdnDe12_151792	CLCdnDe12_15265	CLCdnDe12_153773	CLCdnDe12_154762	CLCdnDe12_164568	CLCdnDe12_164618	CLCdnDe12_16462	CLCdnDe12_169871	CLCdnDe12_169888	CLCdnDe12_169901	CLCdnDe12_169955	CLCdnDe12_169999	CLCdnDe12_170142	CLCdnDe12_170543	CLCdnDe12_196	CLCdnDe12_32163	CLCdnDe12_40932	CLCdnDe12_47894	CLCdnDe12_65094	CLCdnDe12_70815	CLCdnDe12_75910	CLCdnDe12_76300	CLCdnDe12_767	CLCdnDe12_81780	CLCdnDe12_83635	CLCdnDe12_92138	CLCdnDe13_101423	CLCdnDe13_10865	CLCdnDe13_110460	CLCdnDe13_116804	CLCdnDe13_12183	CLCdnDe13_124862	CLCdnDe13_139960	CLCdnDe13_144241	CLCdnDe13_165097	CLCdnDe13_172194	CLCdnDe13_172607	CLCdnDe13_172621	CLCdnDe13_19295	CLCdnDe13_22632	CLCdnDe13_23471	CLCdnDe13_2539	CLCdnDe13_26666	CLCdnDe13_41650	CLCdnDe13_56137	CLCdnDe13_6082	CLCdnDe13_71480	CLCdnDe13_72533	CLCdnDe13_77332	CLCdnDe13_91000	CLCdnDe13_92193	CLCdnDe14_100039	CLCdnDe14_108985	CLCdnDe14_116712	CLCdnDe14_138570	CLCdnDe14_141	CLCdnDe14_147459	CLCdnDe14_155321	CLCdnDe14_15784	CLCdnDe14_1599	CLCdnDe14_16159	CLCdnDe14_165307	CLCdnDe14_18537	CLCdnDe14_2062	CLCdnDe14_23074	CLCdnDe14_25019	CLCdnDe14_2613	CLCdnDe14_37914	CLCdnDe14_45955	CLCdnDe14_50331	CLCdnDe14_63331	CLCdnDe14_76948	CLCdnDe14_80609	CLCdnDe14_81292	CLCdnDe14_87529	CLCdnDe14_91029	CLCdnDe1_102	CLCdnDe1_1052	CLCdnDe1_11299	CLCdnDe1_12189	CLCdnDe1_1571	CLCdnDe1_1693	CLCdnDe1_5538	CLCdnDe1_7082	CLCdnDe1_7208	CLCdnDe1_851	CLCdnDe1_89	CLCdnDe1_8976	CLCdnDe2_104675	CLCdnDe2_106209	CLCdnDe2_106520	CLCdnDe2_108653	CLCdnDe2_114548	CLCdnDe2_118752	CLCdnDe2_120710	CLCdnDe2_124616	CLCdnDe2_124828	CLCdnDe2_129140	CLCdnDe2_130276	CLCdnDe2_130571	CLCdnDe2_132077	CLCdnDe2_14369	CLCdnDe2_32434	CLCdnDe2_3843	CLCdnDe2_39247	CLCdnDe2_52585	CLCdnDe2_59828	CLCdnDe2_66490	CLCdnDe2_71563	CLCdnDe2_71633	CLCdnDe2_75573	CLCdnDe2_85896	CLCdnDe2_87301	CLCdnDe2_96512	CLCdnDe3_1136	CLCdnDe3_127939	CLCdnDe3_1327	CLCdnDe3_136888	CLCdnDe3_140901	CLCdnDe3_16536	CLCdnDe3_2063	CLCdnDe3_22516	CLCdnDe3_62977	CLCdnDe3_69573	CLCdnDe3_79179	CLCdnDe3_95408	CLCdnDe4_1020	CLCdnDe4_10369	CLCdnDe4_105372	CLCdnDe4_112787	CLCdnDe4_148334	CLCdnDe4_25247	CLCdnDe4_27296	CLCdnDe4_2985	CLCdnDe4_34441	CLCdnDe4_60165	CLCdnDe4_97465	CLCdnDe5_140252	CLCdnDe5_153573	CLCdnDe5_173711	CLCdnDe5_18928	CLCdnDe5_27888	CLCdnDe5_38631	CLCdnDe5_47196	CLCdnDe5_47365	CLCdnDe5_50004	CLCdnDe5_78563	CLCdnDe5_85785	CLCdnDe5_94715	CLCdnDe6_106722	CLCdnDe6_107290	CLCdnDe6_1441	CLCdnDe6_15688	CLCdnDe6_157949	CLCdnDe6_165771	CLCdnDe6_20870	CLCdnDe6_45598	CLCdnDe7_10054	CLCdnDe7_110068	CLCdnDe7_114831	CLCdnDe7_148	CLCdnDe7_166652	CLCdnDe7_26079	CLCdnDe7_30923	CLCdnDe7_50135	CLCdnDe7_5718	CLCdnDe7_98294	CLCdnDe8_1271	CLCdnDe8_19	CLCdnDe8_368	CLCdnDe8_4120	CLCdnDe8_4185	CLCdnDe8_44	CLCdnDe8_453	CLCdnDe8_4634	CLCdnDe8_49	CLCdnDe8_5602	CLCdnDe8_8505	CLCdnDe8_916	CLCdnDe9_103	CLCdnDe9_103393	CLCdnDe9_55034	CLCdnDe9_92448	CLCdnPW10_11381	CLCdnPW10_11437	CLCdnPW10_12926	CLCdnPW10_15429	CLCdnPW10_2209	CLCdnPW10_25370	CLCdnPW10_37431	CLCdnPW10_3848	CLCdnPW10_4222	CLCdnPW10_49229	CLCdnPW10_49314	CLCdnPW10_67500	CLCdnPW10_67715	CLCdnPW10_73884	CLCdnPW10_74465	CLCdnPW10_78108	CLCdnPW10_85621	CLCdnPW10_87607	CLCdnPW11_4087	CLCdnPW12_12982	CLCdnPW12_19013	CLCdnPW12_3307	CLCdnPW12_3528	CLCdnPW12_38987	CLCdnPW12_3947	CLCdnPW12_47859	CLCdnPW12_53265	CLCdnPW12_58988	CLCdnPW12_69034	CLCdnPW12_93348	CLCdnPW13_26587	CLCdnPW13_66377	CLCdnPW13_82961	CLCdnPW14_23668	CLCdnPW14_51977	CLCdnPW14_76	CLCdnPW15_13916	CLCdnPW15_1793	CLCdnPW15_20582	CLCdnPW15_32227	CLCdnPW16_11909	CLCdnPW16_12781	CLCdnPW16_18705	CLCdnPW16_23236	CLCdnPW16_42183	CLCdnPW16_44512	CLCdnPW16_55603	CLCdnPW16_68555	CLCdnPW16_71369	CLCdnPW16_9520	CLCdnPW16_99653	CLCdnPW17_3688	CLCdnPW17_8741	CLCdnPW19_10553	CLCdnPW19_18314	CLCdnPW19_29710	CLCdnPW19_34181	CLCdnPW19_92237	CLCdnPW1_10241	CLCdnPW1_1598	CLCdnPW1_16695	CLCdnPW1_2115	CLCdnPW1_281	CLCdnPW1_311	CLCdnPW1_5	CLCdnPW1_5884	CLCdnPW1_725	CLCdnPW21_1675	CLCdnPW21_365	CLCdnPW22_33388	CLCdnPW26_10125	CLCdnPW26_13763	CLCdnPW26_30294	CLCdnPW26_47382	CLCdnPW26_54679	CLCdnPW26_55340	CLCdnPW27_23739	CLCdnPW27_50	CLCdnPW29_26678	CLCdnPW29_88331	CLCdnPW29_91325	CLCdnPW2_1475	CLCdnPW2_20	CLCdnPW2_21124	CLCdnPW2_3068	CLCdnPW2_557	CLCdnPW2_6597	CLCdnPW2_9192	CLCdnPW32_52836	CLCdnPW32_88895	CLCdnPW35_11122	CLCdnPW35_2185	CLCdnPW36_26179	CLCdnPW36_27769	CLCdnPW36_310	CLCdnPW36_53866	CLCdnPW36_5574	CLCdnPW36_8306	CLCdnPW38_3391	CLCdnPW3_66424	CLCdnPW3_75853	CLCdnPW3_856	CLCdnPW42_3584	CLCdnPW42_45717	CLCdnPW42_78932	CLCdnPW45_40623	CLCdnPW45_42195	CLCdnPW45_44949	CLCdnPW45_59046	CLCdnPW45_68688	CLCdnPW45_69890	CLCdnPW45_79180	CLCdnPW45_8998	CLCdnPW46_27893	CLCdnPW46_397	CLCdnPW46_52723	CLCdnPW46_54751	CLCdnPW46_6011	CLCdnPW47_82963	CLCdnPW48_67188	CLCdnPW48_9784	CLCdnPW49_1166	CLCdnPW49_2954	CLCdnPW49_5835	CLCdnPW49_75472	CLCdnPW49_7740	CLCdnPW4_4756	CLCdnPW50_10280	CLCdnPW50_40247	CLCdnPW50_49976	CLCdnPW6_1607	CLCdnPW6_435	CLCdnRY10_10121	CLCdnRY10_10536	CLCdnRY10_10538	CLCdnRY10_1235	CLCdnRY10_183	CLCdnRY10_1863	CLCdnRY10_20873	CLCdnRY10_23501	CLCdnRY10_29946	CLCdnRY10_33943	CLCdnRY10_34324	CLCdnRY10_3545	CLCdnRY10_45965	CLCdnRY10_55188	CLCdnRY10_57963	CLCdnRY10_5864	CLCdnRY10_6096	CLCdnRY10_65955	CLCdnRY10_76464	CLCdnRY10_80062	CLCdnRY10_976	CLCdnRY10_9801	CLCdnRY11_16137	CLCdnRY11_16366	CLCdnRY11_2981	CLCdnRY11_33578	CLCdnRY11_34915	CLCdnRY11_3621	CLCdnRY11_40278	CLCdnRY11_45817	CLCdnRY11_4628	CLCdnRY11_56903	CLCdnRY11_65123	CLCdnRY11_67346	CLCdnRY11_68707	CLCdnRY11_74272	CLCdnRY11_76591	CLCdnRY11_78578	CLCdnRY11_78579	CLCdnRY12_1783	CLCdnRY12_2583	CLCdnRY12_2794	CLCdnRY12_2990	CLCdnRY12_31432	CLCdnRY12_3212	CLCdnRY12_3457	CLCdnRY12_37345	CLCdnRY12_48325	CLCdnRY12_69743	CLCdnRY12_73307	CLCdnRY12_84569	CLCdnRY12_91626	CLCdnRY1_16283	CLCdnRY1_19424	CLCdnRY1_19494	CLCdnRY1_20274	CLCdnRY1_46382	CLCdnRY1_4711	CLCdnRY1_7467	CLCdnRY1_8442	CLCdnRY2_1518	CLCdnRY2_18078	CLCdnRY2_24796	CLCdnRY2_32278	CLCdnRY2_33427	CLCdnRY3_19173	CLCdnRY3_2569	CLCdnRY3_45718	CLCdnRY3_68037	CLCdnRY3_73568	CLCdnRY4_1060	CLCdnRY4_62208	CLCdnRY4_978	CLCdnRY5_57361	CLCdnRY6_1375	CLCdnRY6_3083	CLCdnRY6_38530	CLCdnRY6_48987	CLCdnRY7_1038	CLCdnRY7_10595	CLCdnRY7_2176	CLCdnRY7_23865	CLCdnRY7_32726	CLCdnRY7_34422	CLCdnRY7_43722	CLCdnRY7_5659	CLCdnRY7_66870	CLCdnRY8_1163	CLCdnRY8_22263	CLCdnRY8_2572	CLCdnRY8_38491	CLCdnRY8_43803	CLCdnRY8_46996	CLCdnRY8_49985	CLCdnRY8_50198	CLCdnRY9_10378	CLCdnRY9_34443	CLCdnRY9_6367	CLCdnRY9_8142	CLCdnRY9_94	PBdnRY1_10293	PBdnRY1_1041	PBdnRY1_12454	PBdnRY1_12493	PBdnRY1_20	PBdnRY1_4465	PBdnRY1_64	PBdnRY1_6745	PBdnRY1_7025	PBdnRY1_7673	PBdnRY1_9029	PBdnRY1_9735	PGSC0003DMC400004745	PGSC0003DMC400006367	PGSC0003DMC400011849	PGSC0003DMC400013302	PGSC0003DMC400015377	PGSC0003DMC400015464	PGSC0003DMC400017349	PGSC0003DMC400019204	PGSC0003DMC400021283	PGSC0003DMC400025583	PGSC0003DMC400026817	PGSC0003DMC400031170	PGSC0003DMC400032721	PGSC0003DMC400037716	PGSC0003DMC400039348	PGSC0003DMC400046420	PGSC0003DMC400046688	PGSC0003DMC400047943	PGSC0003DMC400055177	PGSC0003DMC400056495	PGSC0003DMC400056968	PGSC0003DMC400057200	PGSC0003DMC400057273	PGSC0003DMC400057328	PGSC0003DMC400057771	PGSC0003DMC400057905	PGSC0003DMC400058118	PGSC0003DMC400058158	PGSC0003DMC400058476	PGSC0003DMC400058495	PGSC0003DMC400058701	PGSC0003DMC400058857	PGSC0003DMC400059069	PGSC0003DMC400059390	PGSC0003DMC400059402	PGSC0003DMC400059433	PGSC0003DMC400059579	PGSC0003DMC400060614	PGSC0003DMC400061095	PGSC0003DMC400061645	PGSC0003DMC400061892	PGSC0003DMC400062315	PGSC0003DMC400062350	PGSC0003DMC400062397	PGSC0003DMC400062508	PGSC0003DMC400063063	PGSC0003DMC400063874	PGSC0003DMC400063933	PGSC0003DMC400065004	PGSC0003DMC400065128	PGSC0003DMC400065687	PGSC0003DMC400066054	PGSC0003DMC400066654	PGSC0003DMC400067049	PGSC0003DMC400067063	PGSC0003DMC400067485	PGSC0003DMC400067905	PGSC0003DMC400067973	PGSC0003DMC400068114	PGSC0003DMC400068407	PGSC0003DMC400068862	PGSC0003DMC400068907	PGSC0003DMC400069096	PGSC0003DMC400069204	PGSC0003DMC402000149	PGSC0003DMC402000185	PGSC0003DMC402000346	SdnPW1_102365	SdnPW1_10267	SdnPW1_102864	SdnPW1_104433	SdnPW1_11437	SdnPW1_12760	SdnPW1_130867	SdnPW1_15154	SdnPW1_15552	SdnPW1_19161	SdnPW1_198370	SdnPW1_20449	SdnPW1_23449	SdnPW1_30113	SdnPW1_31087	SdnPW1_37111	SdnPW1_40558	SdnPW1_45281	SdnPW1_5557	SdnPW1_69309	SdnPW1_70197	SdnPW1_72782	SdnPW1_78233	SdnPW1_95202	SdnPW1_98992	SdnRY1_107520	SdnRY1_11901	SdnRY1_127172	SdnRY1_127338	SdnRY1_15126	SdnRY1_17328	SdnRY1_18532	SdnRY1_18774	SdnRY1_22609	SdnRY1_26986	SdnRY1_30174	SdnRY1_30222	SdnRY1_31854	SdnRY1_32458	SdnRY1_37248	SdnRY1_37361	SdnRY1_39498	SdnRY1_40992	SdnRY1_431	SdnRY1_49346	SdnRY1_49731	SdnRY1_52629	SdnRY1_53513	SdnRY1_55162	SdnRY1_55610	SdnRY1_60701	SdnRY1_60989	SdnRY1_63040	SdnRY1_65241	SdnRY1_84969	Sotub01g013550.1.1	Sotub01g013560.1.1	Sotub01g014100.1.1	Sotub01g014260.1.1	Sotub01g016990.1.1	Sotub01g017110.1.1	Sotub01g017200.1.1	Sotub01g019360.1.1	Sotub01g019520.1.1	Sotub01g019530.1.1	Sotub01g019540.1.1	Sotub01g019650.1.1	Sotub01g019870.1.1	Sotub01g022230.1.1	Sotub01g025260.1.1	Sotub01g026760.1.1	Sotub02g006930.1.1	Sotub02g007000.1.1	Sotub02g008470.1.1	Sotub02g008480.1.1	Sotub02g010840.1.1	Sotub02g012180.1.1	Sotub02g013770.1.1	Sotub03g006010.1.1	Sotub03g006080.1.1	Sotub03g008250.1.1	Sotub03g008680.1.1	Sotub03g011300.1.1	Sotub03g017570.1.1	Sotub03g031310.1.1	Sotub03g034780.1.1	Sotub03g034790.1.1	Sotub03g034800.1.1	Sotub03g036630.1.1	Sotub04g008950.1.1	Sotub05g007200.1.1	Sotub05g017190.1.1	Sotub05g017840.1.1	Sotub05g017940.1.1	Sotub05g019790.1.1	Sotub05g019890.1.1	Sotub05g019900.1.1	Sotub05g020220.1.1	Sotub05g023350.1.1	Sotub05g025430.1.1	Sotub06g006830.1.1	Sotub06g015070.1.1	Sotub06g022070.1.1	Sotub07g010460.1.1	Sotub07g016010.1.1	Sotub07g017120.1.1	Sotub07g019900.1.1	Sotub07g026740.1.1	Sotub08g005800.1.1	Sotub08g005810.1.1	Sotub08g011490.1.1	Sotub08g011500.1.1	Sotub08g013300.1.1	Sotub08g013850.1.1	Sotub08g018870.1.1	Sotub08g024250.1.1	Sotub08g026090.1.1	Sotub09g008130.1.1	Sotub09g008890.1.1	Sotub09g014130.1.1	Sotub09g017900.1.1	Sotub09g017910.1.1	Sotub09g017920.1.1	Sotub09g018970.1.1	Sotub09g022320.1.1	Sotub09g025050.1.1	Sotub10g005020.1.1	Sotub10g013120.1.1	Sotub10g013140.1.1	Sotub10g015320.1.1	Sotub10g015520.1.1	Sotub11g018950.1.1	Sotub11g023780.1.1	Sotub12g015090.1.1	Sotub12g020070.1.1	Sotub12g021650.1.1	Sotub12g025850.1.1	Sotub12g028060.1.1	TDe_comp102948_c0_seq1	TDe_comp107588_c0_seq5	TDe_comp107894_c5_seq14	TDe_comp109340_c0_seq6	TDe_comp109748_c0_seq2	TDe_comp111814_c0_seq8	TDe_comp113367_c4_seq2	TDe_comp1508751_c0_seq1	TDe_comp37808_c0_seq1	TDe_comp77552_c1_seq1	TDe_comp86822_c0_seq1	TDe_comp87814_c1_seq1	TDe_comp90014_c0_seq1	TDe_comp903046_c0_seq1	TDe_comp94139_c0_seq1	TDe_comp95304_c0_seq3	TDe_comp95492_c0_seq2	TDe_comp95633_c0_seq1	TDe_comp96318_c0_seq1	TPW_comp216800_c0_seq1	TPW_comp35161_c0_seq1	TPW_comp63815_c0_seq1	TPW_comp65506_c0_seq1	TPW_comp66961_c0_seq1	TPW_comp684986_c0_seq1	TPW_comp69113_c1_seq1	TPW_comp71961_c1_seq6	TPW_comp72141_c0_seq1	TPW_comp75088_c0_seq2	VdnDe1_104302	VdnDe1_106430	VdnDe1_110976	VdnDe1_133252	VdnDe1_167519	VdnDe1_168837	VdnDe1_172238	VdnDe1_193044	VdnDe1_194865	VdnDe1_195152	VdnDe1_233588	VdnDe1_257736	VdnDe1_258411	VdnDe1_277129	VdnDe1_316373	VdnDe1_323519	VdnDe1_332561	VdnDe1_332739	VdnDe1_332756	VdnDe1_332828	VdnDe1_332889	VdnDe1_332894	VdnDe1_33499	VdnDe1_38954	VdnDe1_39001	VdnDe1_65590	VdnDe1_72846	VdnDe1_97511	VdnDe2_100436	VdnDe2_116518	VdnDe2_118757	VdnDe2_15636	VdnDe2_157081	VdnDe2_168554	VdnDe2_193262	VdnDe2_213509	VdnDe2_242074	VdnDe2_244166	VdnDe2_252351	VdnDe2_277179	VdnDe2_290393	VdnDe2_290622	VdnDe2_294059	VdnDe2_39503	VdnDe2_41992	VdnDe2_69864	VdnDe2_86784	VdnDe2_98132	VdnDe3_134915	VdnDe3_134973	VdnDe3_159808	VdnDe3_168157	VdnDe3_198265	VdnDe3_218159	VdnDe3_56582	VdnDe3_60563	VdnDe3_77600	VdnDe4_103729	VdnDe4_111821	VdnDe4_112839	VdnDe4_15372	VdnDe4_43797	VdnDe4_72011	VdnDe4_93392	VdnDe5_104407	VdnDe5_20452	VdnDe5_24597	VdnDe5_5961	VdnDe5_67029	VdnDe5_68702	VdnDe5_84474	VdnDe5_88995	VdnDe5_95228	VdnDe6_111624	VdnDe6_111821	VdnDe6_14484	VdnDe6_59207	VdnDe6_83995	VdnDe7_17587	VdnDe7_19872	VdnDe7_24920	VdnDe7_36592	VdnDe7_50043	VdnDe7_52708	VdnPW1_115528	VdnPW1_117290	VdnPW1_124638	VdnPW1_12669	VdnPW1_13174	VdnPW1_144938	VdnPW1_14984	VdnPW1_161484	VdnPW1_169129	VdnPW1_170686	VdnPW1_177231	VdnPW1_203326	VdnPW1_205524	VdnPW1_227831	VdnPW1_240290	VdnPW1_240580	VdnPW1_75182	VdnPW1_794	VdnPW1_8047	VdnPW1_94603	VdnPW1_9873	VdnPW2_147927	VdnPW2_172708	VdnPW2_174840	VdnPW2_190601	VdnPW2_21321	VdnPW2_25295	VdnPW2_25593	VdnPW2_2949	VdnPW2_31562	VdnPW2_31851	VdnPW2_37374	VdnPW2_37897	VdnPW2_3828	VdnPW2_4248	VdnPW2_5104	VdnPW2_5567	VdnPW2_58199	VdnPW2_66758	VdnPW3_112065	VdnPW3_22868	VdnPW3_2431	VdnPW3_3050	VdnPW3_54709	VdnPW3_6481	VdnPW3_85118	VdnPW4_12036	VdnPW4_12907	VdnPW4_1513	VdnPW4_2408	VdnPW4_2454	VdnPW4_332	VdnPW4_659	VdnPW4_832	VdnPW5_1148	VdnPW5_14034	VdnPW5_1541	VdnPW5_21020	VdnPW5_2664	VdnPW5_55647	VdnPW5_65492	VdnPW5_784	VdnPW5_9282	VdnPW6_144	VdnPW6_169	VdnPW6_382	VdnPW6_39834	VdnPW7_1069	VdnPW7_10737	VdnPW7_2090	VdnRY1_108693	VdnRY1_111411	VdnRY1_113956	VdnRY1_114263	VdnRY1_11681	VdnRY1_11981	VdnRY1_14166	VdnRY1_165310	VdnRY1_1656	VdnRY1_166382	VdnRY1_208207	VdnRY1_26700	VdnRY1_29884	VdnRY1_4137	VdnRY1_44684	VdnRY1_4867	VdnRY1_54795	VdnRY1_57438	VdnRY1_63365	VdnRY1_73903	VdnRY1_8122	VdnRY2_146228	VdnRY2_21401	VdnRY2_22929	VdnRY2_30271	VdnRY2_38115	VdnRY2_38983	VdnRY2_44130	VdnRY2_502	VdnRY2_74489	VdnRY3_102574	VdnRY3_14060	VdnRY3_24006	VdnRY3_55852	VdnRY3_56188	VdnRY3_58369	VdnRY4_26420	VdnRY4_27827	VdnRY4_28266	VdnRY4_33698	VdnRY4_38787	VdnRY4_43661	VdnRY4_65482	VdnRY4_66622	VdnRY5_4845	VdnRY5_49261	VdnRY5_8040	VdnRY6_10344	VdnRY6_13249	VdnRY6_27588	VdnRY6_3068	VdnRY6_44243	VdnRY7_16154	VdnRY7_26234
1.1 PS.lightreaction	CLCdnDe10_104885	CLCdnDe10_110664	CLCdnDe10_110946	CLCdnDe10_111225	CLCdnDe10_119374	CLCdnDe10_119554	CLCdnDe10_122396	CLCdnDe10_122909	CLCdnDe10_126352	CLCdnDe10_126366	CLCdnDe10_126416	CLCdnDe10_130741	CLCdnDe10_131182	CLCdnDe10_131888	CLCdnDe10_131937	CLCdnDe10_132479	CLCdnDe10_133169	CLCdnDe10_134215	CLCdnDe10_134233	CLCdnDe10_134261	CLCdnDe10_134326	CLCdnDe10_134574	CLCdnDe10_134991	CLCdnDe10_136853	CLCdnDe10_137216	CLCdnDe10_13971	CLCdnDe10_18369	CLCdnDe10_2896	CLCdnDe10_32937	CLCdnDe10_47525	CLCdnDe10_612	CLCdnDe10_6355	CLCdnDe10_67509	CLCdnDe10_74862	CLCdnDe10_79257	CLCdnDe10_82374	CLCdnDe10_90984	CLCdnDe10_91380	CLCdnDe11_103168	CLCdnDe11_107540	CLCdnDe11_115535	CLCdnDe11_117907	CLCdnDe11_125229	CLCdnDe11_127	CLCdnDe11_140613	CLCdnDe11_143328	CLCdnDe11_151565	CLCdnDe11_154069	CLCdnDe11_155430	CLCdnDe11_156256	CLCdnDe11_156355	CLCdnDe11_156951	CLCdnDe11_157501	CLCdnDe11_157505	CLCdnDe11_157615	CLCdnDe11_157716	CLCdnDe11_16679	CLCdnDe11_19980	CLCdnDe11_29	CLCdnDe11_36334	CLCdnDe11_546	CLCdnDe11_57012	CLCdnDe11_6024	CLCdnDe11_64429	CLCdnDe11_69309	CLCdnDe11_71199	CLCdnDe11_74155	CLCdnDe11_78370	CLCdnDe11_87979	CLCdnDe11_88507	CLCdnDe11_90765	CLCdnDe11_925	CLCdnDe11_99243	CLCdnDe12_108349	CLCdnDe12_110320	CLCdnDe12_112490	CLCdnDe12_12595	CLCdnDe12_1517	CLCdnDe12_154762	CLCdnDe12_164618	CLCdnDe12_169901	CLCdnDe12_169955	CLCdnDe12_169999	CLCdnDe12_170142	CLCdnDe12_196	CLCdnDe12_47894	CLCdnDe12_70815	CLCdnDe12_75910	CLCdnDe12_76300	CLCdnDe12_767	CLCdnDe12_81780	CLCdnDe12_92138	CLCdnDe13_101423	CLCdnDe13_10865	CLCdnDe13_12183	CLCdnDe13_144241	CLCdnDe13_172194	CLCdnDe13_172607	CLCdnDe13_172621	CLCdnDe13_19295	CLCdnDe13_26666	CLCdnDe13_41650	CLCdnDe13_6082	CLCdnDe13_77332	CLCdnDe13_92193	CLCdnDe14_155321	CLCdnDe14_15784	CLCdnDe14_1599	CLCdnDe14_16159	CLCdnDe14_165307	CLCdnDe14_25019	CLCdnDe14_37914	CLCdnDe14_45955	CLCdnDe14_50331	CLCdnDe14_91029	CLCdnDe1_11299	CLCdnDe1_1571	CLCdnDe1_1693	CLCdnDe1_5538	CLCdnDe1_7082	CLCdnDe1_7208	CLCdnDe1_851	CLCdnDe1_8976	CLCdnDe2_106520	CLCdnDe2_120710	CLCdnDe2_124828	CLCdnDe2_129140	CLCdnDe2_130276	CLCdnDe2_130571	CLCdnDe2_132077	CLCdnDe2_3843	CLCdnDe2_52585	CLCdnDe2_59828	CLCdnDe2_85896	CLCdnDe2_87301	CLCdnDe3_136888	CLCdnDe3_140901	CLCdnDe3_16536	CLCdnDe3_2063	CLCdnDe3_22516	CLCdnDe3_62977	CLCdnDe3_69573	CLCdnDe4_1020	CLCdnDe4_25247	CLCdnDe4_27296	CLCdnDe4_97465	CLCdnDe5_140252	CLCdnDe5_153573	CLCdnDe5_18928	CLCdnDe5_27888	CLCdnDe5_38631	CLCdnDe5_47365	CLCdnDe6_106722	CLCdnDe6_107290	CLCdnDe6_1441	CLCdnDe6_15688	CLCdnDe6_165771	CLCdnDe6_20870	CLCdnDe7_110068	CLCdnDe7_114831	CLCdnDe7_166652	CLCdnDe8_1271	CLCdnDe8_19	CLCdnDe8_4120	CLCdnDe8_4185	CLCdnDe8_44	CLCdnDe8_453	CLCdnDe8_4634	CLCdnDe8_49	CLCdnDe8_8505	CLCdnDe8_916	CLCdnDe9_103	CLCdnDe9_103393	CLCdnPW10_11381	CLCdnPW10_11437	CLCdnPW10_12926	CLCdnPW10_15429	CLCdnPW10_2209	CLCdnPW10_3848	CLCdnPW10_4222	CLCdnPW10_49229	CLCdnPW10_49314	CLCdnPW10_67500	CLCdnPW10_73884	CLCdnPW10_74465	CLCdnPW10_85621	CLCdnPW12_19013	CLCdnPW12_3528	CLCdnPW12_53265	CLCdnPW12_69034	CLCdnPW12_93348	CLCdnPW13_66377	CLCdnPW14_23668	CLCdnPW15_1793	CLCdnPW15_32227	CLCdnPW16_11909	CLCdnPW16_18705	CLCdnPW16_42183	CLCdnPW16_55603	CLCdnPW16_68555	CLCdnPW16_71369	CLCdnPW19_10553	CLCdnPW19_34181	CLCdnPW19_92237	CLCdnPW1_10241	CLCdnPW1_1598	CLCdnPW1_16695	CLCdnPW1_281	CLCdnPW1_311	CLCdnPW1_5	CLCdnPW1_725	CLCdnPW21_1675	CLCdnPW21_365	CLCdnPW22_33388	CLCdnPW26_10125	CLCdnPW26_13763	CLCdnPW26_30294	CLCdnPW27_23739	CLCdnPW29_88331	CLCdnPW2_20	CLCdnPW2_21124	CLCdnPW2_3068	CLCdnPW2_557	CLCdnPW32_52836	CLCdnPW32_88895	CLCdnPW35_11122	CLCdnPW36_26179	CLCdnPW36_310	CLCdnPW36_5574	CLCdnPW38_3391	CLCdnPW3_75853	CLCdnPW3_856	CLCdnPW42_45717	CLCdnPW45_40623	CLCdnPW45_42195	CLCdnPW45_44949	CLCdnPW45_69890	CLCdnPW45_8998	CLCdnPW46_27893	CLCdnPW46_397	CLCdnPW46_52723	CLCdnPW46_54751	CLCdnPW46_6011	CLCdnPW47_82963	CLCdnPW49_2954	CLCdnPW49_5835	CLCdnPW4_4756	CLCdnPW50_10280	CLCdnPW50_49976	CLCdnPW6_435	CLCdnRY10_10121	CLCdnRY10_10536	CLCdnRY10_1863	CLCdnRY10_20873	CLCdnRY10_29946	CLCdnRY10_33943	CLCdnRY10_34324	CLCdnRY10_3545	CLCdnRY10_45965	CLCdnRY10_55188	CLCdnRY10_65955	CLCdnRY10_976	CLCdnRY11_16137	CLCdnRY11_16366	CLCdnRY11_33578	CLCdnRY11_3621	CLCdnRY11_45817	CLCdnRY11_4628	CLCdnRY11_65123	CLCdnRY11_67346	CLCdnRY11_78578	CLCdnRY11_78579	CLCdnRY12_1783	CLCdnRY12_2583	CLCdnRY12_2794	CLCdnRY12_2990	CLCdnRY12_31432	CLCdnRY12_3212	CLCdnRY12_3457	CLCdnRY12_37345	CLCdnRY12_48325	CLCdnRY12_73307	CLCdnRY12_91626	CLCdnRY1_16283	CLCdnRY1_19424	CLCdnRY1_19494	CLCdnRY1_20274	CLCdnRY1_46382	CLCdnRY1_4711	CLCdnRY1_8442	CLCdnRY2_1518	CLCdnRY2_18078	CLCdnRY2_24796	CLCdnRY2_32278	CLCdnRY3_19173	CLCdnRY3_2569	CLCdnRY3_45718	CLCdnRY4_1060	CLCdnRY4_978	CLCdnRY5_57361	CLCdnRY6_1375	CLCdnRY6_38530	CLCdnRY6_48987	CLCdnRY7_10595	CLCdnRY7_2176	CLCdnRY7_23865	CLCdnRY7_32726	CLCdnRY7_34422	CLCdnRY7_43722	CLCdnRY7_66870	CLCdnRY8_22263	CLCdnRY8_38491	CLCdnRY8_43803	CLCdnRY8_49985	CLCdnRY8_50198	CLCdnRY9_34443	CLCdnRY9_6367	CLCdnRY9_8142	PBdnRY1_10293	PBdnRY1_1041	PBdnRY1_12493	PBdnRY1_20	PBdnRY1_64	PBdnRY1_6745	PBdnRY1_7025	PBdnRY1_7673	PGSC0003DMC400004745	PGSC0003DMC400006367	PGSC0003DMC400011849	PGSC0003DMC400015377	PGSC0003DMC400015464	PGSC0003DMC400021283	PGSC0003DMC400025583	PGSC0003DMC400026817	PGSC0003DMC400031170	PGSC0003DMC400032721	PGSC0003DMC400037716	PGSC0003DMC400039348	PGSC0003DMC400046420	PGSC0003DMC400046688	PGSC0003DMC400047943	PGSC0003DMC400055177	PGSC0003DMC400056495	PGSC0003DMC400056968	PGSC0003DMC400057200	PGSC0003DMC400057273	PGSC0003DMC400057328	PGSC0003DMC400057771	PGSC0003DMC400057905	PGSC0003DMC400058118	PGSC0003DMC400058158	PGSC0003DMC400058476	PGSC0003DMC400058495	PGSC0003DMC400058701	PGSC0003DMC400058857	PGSC0003DMC400059069	PGSC0003DMC400059390	PGSC0003DMC400059402	PGSC0003DMC400059433	PGSC0003DMC400059579	PGSC0003DMC400060614	PGSC0003DMC400061095	PGSC0003DMC400061645	PGSC0003DMC400061892	PGSC0003DMC400062315	PGSC0003DMC400062350	PGSC0003DMC400062397	PGSC0003DMC400062508	PGSC0003DMC400063063	PGSC0003DMC400063874	PGSC0003DMC400063933	PGSC0003DMC400065004	PGSC0003DMC400065128	PGSC0003DMC400065687	PGSC0003DMC400066054	PGSC0003DMC400066654	PGSC0003DMC400067049	PGSC0003DMC400067063	PGSC0003DMC400067485	PGSC0003DMC400067905	PGSC0003DMC400067973	PGSC0003DMC400068114	PGSC0003DMC400068407	PGSC0003DMC400068862	PGSC0003DMC400068907	PGSC0003DMC400069096	PGSC0003DMC400069204	PGSC0003DMC402000149	PGSC0003DMC402000185	PGSC0003DMC402000346	SdnPW1_10267	SdnPW1_11437	SdnPW1_12760	SdnPW1_130867	SdnPW1_15154	SdnPW1_15552	SdnPW1_19161	SdnPW1_198370	SdnPW1_20449	SdnPW1_23449	SdnPW1_31087	SdnPW1_37111	SdnPW1_40558	SdnPW1_45281	SdnPW1_5557	SdnPW1_69309	SdnPW1_72782	SdnPW1_95202	SdnRY1_127172	SdnRY1_127338	SdnRY1_15126	SdnRY1_17328	SdnRY1_18774	SdnRY1_22609	SdnRY1_26986	SdnRY1_30174	SdnRY1_30222	SdnRY1_31854	SdnRY1_32458	SdnRY1_37248	SdnRY1_37361	SdnRY1_40992	SdnRY1_49346	SdnRY1_49731	SdnRY1_52629	SdnRY1_53513	SdnRY1_55162	SdnRY1_55610	SdnRY1_60701	SdnRY1_63040	SdnRY1_65241	SdnRY1_84969	Sotub01g013550.1.1	Sotub01g013560.1.1	Sotub01g014100.1.1	Sotub01g014260.1.1	Sotub01g016990.1.1	Sotub01g017110.1.1	Sotub01g017200.1.1	Sotub01g019360.1.1	Sotub01g019520.1.1	Sotub01g019530.1.1	Sotub01g019540.1.1	Sotub01g019650.1.1	Sotub01g022230.1.1	Sotub01g025260.1.1	Sotub02g007000.1.1	Sotub02g008470.1.1	Sotub02g008480.1.1	Sotub02g012180.1.1	Sotub02g013770.1.1	Sotub03g006010.1.1	Sotub03g006080.1.1	Sotub03g008250.1.1	Sotub03g008680.1.1	Sotub03g011300.1.1	Sotub03g017570.1.1	Sotub05g007200.1.1	Sotub05g017190.1.1	Sotub05g017840.1.1	Sotub05g017940.1.1	Sotub05g019790.1.1	Sotub05g019890.1.1	Sotub05g019900.1.1	Sotub05g020220.1.1	Sotub05g025430.1.1	Sotub06g006830.1.1	Sotub06g015070.1.1	Sotub07g016010.1.1	Sotub07g017120.1.1	Sotub07g019900.1.1	Sotub07g026740.1.1	Sotub08g005800.1.1	Sotub08g005810.1.1	Sotub08g011490.1.1	Sotub08g011500.1.1	Sotub08g013300.1.1	Sotub08g013850.1.1	Sotub08g026090.1.1	Sotub09g008130.1.1	Sotub09g014130.1.1	Sotub09g017900.1.1	Sotub09g017910.1.1	Sotub09g017920.1.1	Sotub09g018970.1.1	Sotub09g022320.1.1	Sotub09g025050.1.1	Sotub10g005020.1.1	Sotub10g013120.1.1	Sotub10g013140.1.1	Sotub10g015320.1.1	Sotub10g015520.1.1	Sotub11g018950.1.1	Sotub11g023780.1.1	Sotub12g015090.1.1	Sotub12g020070.1.1	Sotub12g021650.1.1	Sotub12g025850.1.1	Sotub12g028060.1.1	TDe_comp107894_c5_seq14	TDe_comp109340_c0_seq6	TDe_comp113367_c4_seq2	TDe_comp77552_c1_seq1	TDe_comp86822_c0_seq1	TDe_comp87814_c1_seq1	TDe_comp90014_c0_seq1	TDe_comp95304_c0_seq3	TDe_comp95633_c0_seq1	TDe_comp96318_c0_seq1	TPW_comp216800_c0_seq1	TPW_comp63815_c0_seq1	TPW_comp65506_c0_seq1	TPW_comp66961_c0_seq1	TPW_comp69113_c1_seq1	TPW_comp71961_c1_seq6	TPW_comp72141_c0_seq1	VdnDe1_104302	VdnDe1_106430	VdnDe1_167519	VdnDe1_168837	VdnDe1_172238	VdnDe1_193044	VdnDe1_194865	VdnDe1_195152	VdnDe1_258411	VdnDe1_277129	VdnDe1_332561	VdnDe1_332756	VdnDe1_332828	VdnDe1_332894	VdnDe1_33499	VdnDe1_38954	VdnDe1_72846	VdnDe1_97511	VdnDe2_100436	VdnDe2_116518	VdnDe2_118757	VdnDe2_15636	VdnDe2_157081	VdnDe2_168554	VdnDe2_213509	VdnDe2_242074	VdnDe2_244166	VdnDe2_252351	VdnDe2_290393	VdnDe2_290622	VdnDe2_39503	VdnDe2_41992	VdnDe2_69864	VdnDe2_86784	VdnDe2_98132	VdnDe3_159808	VdnDe3_168157	VdnDe3_77600	VdnDe4_103729	VdnDe4_111821	VdnDe4_112839	VdnDe4_15372	VdnDe4_43797	VdnDe4_93392	VdnDe5_104407	VdnDe5_20452	VdnDe5_5961	VdnDe5_67029	VdnDe5_68702	VdnDe5_84474	VdnDe5_88995	VdnDe5_95228	VdnDe6_111821	VdnDe6_83995	VdnDe7_17587	VdnDe7_19872	VdnDe7_24920	VdnDe7_36592	VdnPW1_115528	VdnPW1_117290	VdnPW1_12669	VdnPW1_144938	VdnPW1_14984	VdnPW1_161484	VdnPW1_169129	VdnPW1_170686	VdnPW1_203326	VdnPW1_205524	VdnPW1_227831	VdnPW1_240580	VdnPW1_75182	VdnPW1_794	VdnPW1_8047	VdnPW1_94603	VdnPW2_147927	VdnPW2_172708	VdnPW2_25295	VdnPW2_25593	VdnPW2_31851	VdnPW2_37897	VdnPW2_5567	VdnPW2_66758	VdnPW3_112065	VdnPW3_22868	VdnPW3_6481	VdnPW3_85118	VdnPW4_12907	VdnPW4_1513	VdnPW4_2408	VdnPW4_2454	VdnPW4_659	VdnPW4_832	VdnPW5_1148	VdnPW5_14034	VdnPW5_1541	VdnPW5_21020	VdnPW5_2664	VdnPW5_55647	VdnPW5_65492	VdnPW5_9282	VdnPW6_144	VdnPW6_169	VdnPW7_1069	VdnPW7_10737	VdnPW7_2090	VdnRY1_108693	VdnRY1_113956	VdnRY1_11981	VdnRY1_14166	VdnRY1_165310	VdnRY1_208207	VdnRY1_4137	VdnRY1_4867	VdnRY1_54795	VdnRY1_57438	VdnRY1_63365	VdnRY1_73903	VdnRY2_146228	VdnRY2_21401	VdnRY2_22929	VdnRY2_38115	VdnRY2_38983	VdnRY2_44130	VdnRY2_74489	VdnRY3_14060	VdnRY3_24006	VdnRY3_55852	VdnRY3_56188	VdnRY3_58369	VdnRY4_26420	VdnRY4_38787	VdnRY4_43661	VdnRY4_66622	VdnRY5_4845	VdnRY5_8040	VdnRY6_27588	VdnRY6_3068	VdnRY6_44243	VdnRY7_16154
1.1.1 PS.lightreaction.photosystem II	CLCdnDe10_104885	CLCdnDe10_110664	CLCdnDe10_110946	CLCdnDe10_130741	CLCdnDe10_131888	CLCdnDe10_131937	CLCdnDe10_132479	CLCdnDe10_134233	CLCdnDe10_134261	CLCdnDe10_134326	CLCdnDe10_134991	CLCdnDe10_18369	CLCdnDe10_32937	CLCdnDe10_612	CLCdnDe10_6355	CLCdnDe10_67509	CLCdnDe10_74862	CLCdnDe10_82374	CLCdnDe10_90984	CLCdnDe10_91380	CLCdnDe11_103168	CLCdnDe11_115535	CLCdnDe11_117907	CLCdnDe11_127	CLCdnDe11_151565	CLCdnDe11_154069	CLCdnDe11_155430	CLCdnDe11_156256	CLCdnDe11_156355	CLCdnDe11_29	CLCdnDe11_36334	CLCdnDe11_546	CLCdnDe11_6024	CLCdnDe11_69309	CLCdnDe11_74155	CLCdnDe11_87979	CLCdnDe11_88507	CLCdnDe12_1517	CLCdnDe12_164618	CLCdnDe12_169955	CLCdnDe12_170142	CLCdnDe13_12183	CLCdnDe13_172607	CLCdnDe13_26666	CLCdnDe13_92193	CLCdnDe14_155321	CLCdnDe14_1599	CLCdnDe14_37914	CLCdnDe2_106520	CLCdnDe2_120710	CLCdnDe2_3843	CLCdnDe2_52585	CLCdnDe3_22516	CLCdnDe3_69573	CLCdnDe4_1020	CLCdnDe4_97465	CLCdnDe5_153573	CLCdnDe5_27888	CLCdnDe5_38631	CLCdnDe6_107290	CLCdnDe6_15688	CLCdnDe6_20870	CLCdnDe8_19	CLCdnDe8_49	CLCdnDe8_8505	CLCdnDe9_103	CLCdnPW10_11381	CLCdnPW10_12926	CLCdnPW10_2209	CLCdnPW10_49229	CLCdnPW10_74465	CLCdnPW12_3528	CLCdnPW13_66377	CLCdnPW16_11909	CLCdnPW19_10553	CLCdnPW1_16695	CLCdnPW21_1675	CLCdnPW21_365	CLCdnPW26_30294	CLCdnPW2_20	CLCdnPW2_21124	CLCdnPW2_557	CLCdnPW3_856	CLCdnPW45_40623	CLCdnPW45_42195	CLCdnPW45_69890	CLCdnPW45_8998	CLCdnPW46_6011	CLCdnPW47_82963	CLCdnPW50_49976	CLCdnPW6_435	CLCdnRY10_10536	CLCdnRY10_1863	CLCdnRY10_29946	CLCdnRY10_55188	CLCdnRY10_65955	CLCdnRY11_45817	CLCdnRY11_65123	CLCdnRY11_78578	CLCdnRY11_78579	CLCdnRY12_1783	CLCdnRY12_2583	CLCdnRY12_48325	CLCdnRY1_20274	CLCdnRY1_46382	CLCdnRY2_1518	CLCdnRY2_18078	CLCdnRY4_978	CLCdnRY5_57361	CLCdnRY7_32726	CLCdnRY7_43722	CLCdnRY7_66870	CLCdnRY8_38491	CLCdnRY8_43803	CLCdnRY8_49985	CLCdnRY8_50198	PBdnRY1_1041	PBdnRY1_6745	PBdnRY1_7025	PBdnRY1_7673	PGSC0003DMC400015377	PGSC0003DMC400015464	PGSC0003DMC400025583	PGSC0003DMC400031170	PGSC0003DMC400037716	PGSC0003DMC400055177	PGSC0003DMC400056495	PGSC0003DMC400056968	PGSC0003DMC400057200	PGSC0003DMC400057273	PGSC0003DMC400057328	PGSC0003DMC400057771	PGSC0003DMC400057905	PGSC0003DMC400058118	PGSC0003DMC400058158	PGSC0003DMC400058476	PGSC0003DMC400058495	PGSC0003DMC400058701	PGSC0003DMC400058857	PGSC0003DMC400059069	PGSC0003DMC400059402	PGSC0003DMC400059433	PGSC0003DMC400059579	PGSC0003DMC400060614	PGSC0003DMC400061095	PGSC0003DMC400061645	PGSC0003DMC400061892	PGSC0003DMC400062315	PGSC0003DMC400062350	PGSC0003DMC400062397	PGSC0003DMC400062508	PGSC0003DMC400063063	PGSC0003DMC400063874	PGSC0003DMC400063933	PGSC0003DMC400065004	PGSC0003DMC400065128	PGSC0003DMC400065687	PGSC0003DMC400066054	PGSC0003DMC400066654	PGSC0003DMC400067049	PGSC0003DMC400067063	PGSC0003DMC400067485	PGSC0003DMC400067905	PGSC0003DMC400067973	PGSC0003DMC400068114	PGSC0003DMC400068407	PGSC0003DMC400068862	PGSC0003DMC400068907	PGSC0003DMC400069096	PGSC0003DMC400069204	PGSC0003DMC402000185	PGSC0003DMC402000346	SdnPW1_12760	SdnPW1_15154	SdnPW1_198370	SdnPW1_23449	SdnPW1_31087	SdnPW1_37111	SdnPW1_5557	SdnRY1_127172	SdnRY1_15126	SdnRY1_17328	SdnRY1_30174	SdnRY1_31854	SdnRY1_32458	SdnRY1_40992	SdnRY1_53513	SdnRY1_55610	Sotub01g013550.1.1	Sotub01g013560.1.1	Sotub01g014260.1.1	Sotub01g017110.1.1	Sotub01g019540.1.1	Sotub01g019650.1.1	Sotub01g022230.1.1	Sotub01g025260.1.1	Sotub02g007000.1.1	Sotub02g008470.1.1	Sotub02g008480.1.1	Sotub02g012180.1.1	Sotub02g013770.1.1	Sotub03g006010.1.1	Sotub03g006080.1.1	Sotub03g008680.1.1	Sotub05g017940.1.1	Sotub05g019890.1.1	Sotub05g019900.1.1	Sotub07g016010.1.1	Sotub07g019900.1.1	Sotub07g026740.1.1	Sotub08g013850.1.1	Sotub09g014130.1.1	Sotub09g022320.1.1	Sotub10g005020.1.1	Sotub10g015320.1.1	Sotub12g028060.1.1	TDe_comp113367_c4_seq2	TDe_comp77552_c1_seq1	TDe_comp86822_c0_seq1	TDe_comp90014_c0_seq1	TDe_comp95633_c0_seq1	TDe_comp96318_c0_seq1	TPW_comp71961_c1_seq6	TPW_comp72141_c0_seq1	VdnDe1_332756	VdnDe1_33499	VdnDe2_100436	VdnDe2_118757	VdnDe2_213509	VdnDe2_242074	VdnDe2_252351	VdnDe2_86784	VdnDe3_159808	VdnDe4_112839	VdnDe4_15372	VdnDe5_20452	VdnDe5_84474	VdnDe5_88995	VdnDe5_95228	VdnDe6_111821	VdnPW1_115528	VdnPW1_144938	VdnPW1_161484	VdnPW1_169129	VdnPW1_170686	VdnPW1_227831	VdnPW1_75182	VdnPW1_8047	VdnPW1_94603	VdnPW2_172708	VdnPW2_66758	VdnPW3_6481	VdnPW4_2408	VdnPW4_659	VdnPW4_832	VdnPW5_1148	VdnPW5_14034	VdnPW5_21020	VdnPW5_55647	VdnPW5_65492	VdnPW5_9282	VdnPW7_10737	VdnPW7_2090	VdnRY1_208207	VdnRY1_4137	VdnRY1_4867	VdnRY1_73903	VdnRY2_146228	VdnRY2_21401	VdnRY2_22929	VdnRY2_38115	VdnRY2_44130	VdnRY2_74489	VdnRY3_14060	VdnRY4_38787	VdnRY4_43661	VdnRY5_4845	VdnRY6_27588
1.1.1.1 PS.lightreaction.photosystem II.LHC-II	CLCdnDe10_110664	CLCdnDe10_131888	CLCdnDe10_132479	CLCdnDe10_82374	CLCdnDe11_103168	CLCdnDe11_127	CLCdnDe11_151565	CLCdnDe11_156256	CLCdnDe11_156355	CLCdnDe11_29	CLCdnDe11_546	CLCdnDe12_1517	CLCdnDe12_164618	CLCdnDe12_170142	CLCdnDe13_172607	CLCdnDe13_26666	CLCdnDe13_92193	CLCdnDe14_155321	CLCdnDe14_1599	CLCdnDe3_69573	CLCdnDe6_107290	CLCdnDe6_15688	CLCdnDe8_19	CLCdnPW10_12926	CLCdnPW19_10553	CLCdnPW2_21124	CLCdnPW50_49976	CLCdnRY10_10536	CLCdnRY10_29946	CLCdnRY11_65123	CLCdnRY12_1783	CLCdnRY12_2583	CLCdnRY4_978	CLCdnRY7_32726	CLCdnRY7_43722	CLCdnRY8_38491	CLCdnRY8_43803	CLCdnRY8_49985	CLCdnRY8_50198	PBdnRY1_1041	PGSC0003DMC400015464	PGSC0003DMC402000346	SdnPW1_12760	SdnPW1_31087	SdnPW1_37111	SdnRY1_127172	SdnRY1_30174	SdnRY1_31854	SdnRY1_53513	Sotub03g006010.1.1	Sotub03g006080.1.1	Sotub07g026740.1.1	Sotub10g015320.1.1	TDe_comp86822_c0_seq1	TDe_comp90014_c0_seq1	VdnDe2_118757	VdnDe2_213509	VdnDe2_242074	VdnDe2_252351	VdnDe4_112839	VdnDe5_20452	VdnPW1_144938	VdnPW3_6481	VdnPW4_2408	VdnPW4_659	VdnPW4_832	VdnPW5_21020	VdnPW5_55647	VdnRY1_4137	VdnRY2_21401	VdnRY2_44130	VdnRY4_38787	VdnRY5_4845
1.1.1.2 PS.lightreaction.photosystem II.PSII polypeptide subunits	CLCdnDe10_104885	CLCdnDe10_110946	CLCdnDe10_130741	CLCdnDe10_131937	CLCdnDe10_134233	CLCdnDe10_134261	CLCdnDe10_134326	CLCdnDe10_18369	CLCdnDe10_32937	CLCdnDe10_612	CLCdnDe10_6355	CLCdnDe10_67509	CLCdnDe10_74862	CLCdnDe10_90984	CLCdnDe10_91380	CLCdnDe11_115535	CLCdnDe11_117907	CLCdnDe11_154069	CLCdnDe11_155430	CLCdnDe11_36334	CLCdnDe11_6024	CLCdnDe11_69309	CLCdnDe11_74155	CLCdnDe11_87979	CLCdnDe11_88507	CLCdnDe12_169955	CLCdnDe13_12183	CLCdnDe14_37914	CLCdnDe2_106520	CLCdnDe2_120710	CLCdnDe2_3843	CLCdnDe2_52585	CLCdnDe3_22516	CLCdnDe4_1020	CLCdnDe4_97465	CLCdnDe5_153573	CLCdnDe5_27888	CLCdnDe6_20870	CLCdnDe8_49	CLCdnDe8_8505	CLCdnDe9_103	CLCdnPW10_11381	CLCdnPW10_2209	CLCdnPW10_49229	CLCdnPW10_74465	CLCdnPW12_3528	CLCdnPW13_66377	CLCdnPW16_11909	CLCdnPW1_16695	CLCdnPW21_1675	CLCdnPW21_365	CLCdnPW2_20	CLCdnPW2_557	CLCdnPW3_856	CLCdnPW45_40623	CLCdnPW45_42195	CLCdnPW45_69890	CLCdnPW45_8998	CLCdnPW46_6011	CLCdnPW47_82963	CLCdnPW6_435	CLCdnRY10_1863	CLCdnRY10_55188	CLCdnRY10_65955	CLCdnRY11_45817	CLCdnRY11_78578	CLCdnRY11_78579	CLCdnRY12_48325	CLCdnRY1_20274	CLCdnRY1_46382	CLCdnRY2_1518	CLCdnRY2_18078	CLCdnRY5_57361	CLCdnRY7_66870	PBdnRY1_6745	PBdnRY1_7025	PBdnRY1_7673	PGSC0003DMC400015377	PGSC0003DMC400025583	PGSC0003DMC400031170	PGSC0003DMC400037716	PGSC0003DMC400055177	PGSC0003DMC400056495	PGSC0003DMC400056968	PGSC0003DMC400057200	PGSC0003DMC400057273	PGSC0003DMC400057328	PGSC0003DMC400057771	PGSC0003DMC400057905	PGSC0003DMC400058118	PGSC0003DMC400058158	PGSC0003DMC400058476	PGSC0003DMC400058495	PGSC0003DMC400058701	PGSC0003DMC400058857	PGSC0003DMC400059069	PGSC0003DMC400059402	PGSC0003DMC400059433	PGSC0003DMC400059579	PGSC0003DMC400060614	PGSC0003DMC400061095	PGSC0003DMC400061645	PGSC0003DMC400061892	PGSC0003DMC400062315	PGSC0003DMC400062350	PGSC0003DMC400062397	PGSC0003DMC400062508	PGSC0003DMC400063063	PGSC0003DMC400063874	PGSC0003DMC400063933	PGSC0003DMC400065004	PGSC0003DMC400065128	PGSC0003DMC400065687	PGSC0003DMC400066054	PGSC0003DMC400066654	PGSC0003DMC400067049	PGSC0003DMC400067063	PGSC0003DMC400067485	PGSC0003DMC400067905	PGSC0003DMC400067973	PGSC0003DMC400068114	PGSC0003DMC400068407	PGSC0003DMC400068862	PGSC0003DMC400068907	PGSC0003DMC400069096	PGSC0003DMC400069204	PGSC0003DMC402000185	SdnPW1_15154	SdnPW1_198370	SdnPW1_23449	SdnPW1_5557	SdnRY1_15126	SdnRY1_17328	SdnRY1_32458	SdnRY1_40992	SdnRY1_55610	Sotub01g013550.1.1	Sotub01g013560.1.1	Sotub01g014260.1.1	Sotub01g017110.1.1	Sotub01g019540.1.1	Sotub01g019650.1.1	Sotub01g022230.1.1	Sotub01g025260.1.1	Sotub02g007000.1.1	Sotub02g008470.1.1	Sotub02g008480.1.1	Sotub02g012180.1.1	Sotub02g013770.1.1	Sotub03g008680.1.1	Sotub05g017940.1.1	Sotub05g019890.1.1	Sotub05g019900.1.1	Sotub07g016010.1.1	Sotub07g019900.1.1	Sotub08g013850.1.1	Sotub09g014130.1.1	Sotub09g022320.1.1	Sotub10g005020.1.1	Sotub12g028060.1.1	TDe_comp113367_c4_seq2	TDe_comp77552_c1_seq1	TDe_comp95633_c0_seq1	TPW_comp71961_c1_seq6	TPW_comp72141_c0_seq1	VdnDe1_332756	VdnDe2_100436	VdnDe2_86784	VdnDe3_159808	VdnDe4_15372	VdnDe5_84474	VdnDe5_88995	VdnDe5_95228	VdnDe6_111821	VdnPW1_115528	VdnPW1_161484	VdnPW1_169129	VdnPW1_170686	VdnPW1_227831	VdnPW1_75182	VdnPW1_8047	VdnPW1_94603	VdnPW2_66758	VdnPW5_1148	VdnPW5_14034	VdnPW5_65492	VdnPW5_9282	VdnPW7_10737	VdnPW7_2090	VdnRY1_208207	VdnRY1_4867	VdnRY1_73903	VdnRY2_146228	VdnRY2_22929	VdnRY2_38115	VdnRY2_74489	VdnRY3_14060	VdnRY4_43661	VdnRY6_27588
1.1.1.3 PS.lightreaction.photosystem II.biogenesis	CLCdnDe10_134991	CLCdnDe5_38631	CLCdnPW26_30294	TDe_comp96318_c0_seq1	VdnDe1_33499	VdnPW2_172708
1.1.2 PS.lightreaction.photosystem I	CLCdnDe10_111225	CLCdnDe10_119554	CLCdnDe10_126416	CLCdnDe10_134215	CLCdnDe10_13971	CLCdnDe10_2896	CLCdnDe10_79257	CLCdnDe11_157501	CLCdnDe11_157615	CLCdnDe11_19980	CLCdnDe11_57012	CLCdnDe12_108349	CLCdnDe12_112490	CLCdnDe12_169901	CLCdnDe12_196	CLCdnDe12_47894	CLCdnDe12_76300	CLCdnDe12_81780	CLCdnDe13_144241	CLCdnDe13_172621	CLCdnDe14_15784	CLCdnDe14_16159	CLCdnDe14_165307	CLCdnDe14_50331	CLCdnDe14_91029	CLCdnDe1_1693	CLCdnDe1_5538	CLCdnDe1_851	CLCdnDe2_130571	CLCdnDe2_85896	CLCdnDe7_110068	CLCdnDe7_114831	CLCdnDe8_1271	CLCdnDe8_4185	CLCdnDe9_103393	CLCdnPW10_49314	CLCdnPW12_53265	CLCdnPW12_69034	CLCdnPW12_93348	CLCdnPW15_1793	CLCdnPW16_42183	CLCdnPW16_55603	CLCdnPW1_10241	CLCdnPW1_725	CLCdnPW26_10125	CLCdnPW26_13763	CLCdnPW35_11122	CLCdnPW36_26179	CLCdnPW36_310	CLCdnPW36_5574	CLCdnPW46_27893	CLCdnPW46_397	CLCdnPW4_4756	CLCdnRY10_20873	CLCdnRY10_33943	CLCdnRY11_33578	CLCdnRY11_3621	CLCdnRY12_2794	CLCdnRY12_3212	CLCdnRY12_3457	CLCdnRY1_19424	CLCdnRY2_24796	CLCdnRY2_32278	CLCdnRY3_2569	CLCdnRY4_1060	CLCdnRY6_1375	CLCdnRY6_38530	CLCdnRY6_48987	CLCdnRY7_23865	CLCdnRY7_34422	CLCdnRY8_22263	CLCdnRY9_34443	CLCdnRY9_8142	PGSC0003DMC400004745	PGSC0003DMC400011849	PGSC0003DMC400021283	SdnPW1_130867	SdnPW1_40558	SdnPW1_69309	SdnPW1_72782	SdnPW1_95202	SdnRY1_18774	SdnRY1_22609	SdnRY1_26986	SdnRY1_37248	SdnRY1_49346	SdnRY1_49731	SdnRY1_60701	SdnRY1_63040	Sotub06g015070.1.1	Sotub10g013120.1.1	Sotub10g013140.1.1	Sotub10g015520.1.1	TPW_comp65506_c0_seq1	TPW_comp66961_c0_seq1	VdnDe1_106430	VdnDe1_168837	VdnDe1_172238	VdnDe1_332561	VdnDe1_332828	VdnDe1_332894	VdnDe1_38954	VdnDe1_72846	VdnDe1_97511	VdnDe2_15636	VdnDe2_290393	VdnDe2_290622	VdnDe2_39503	VdnDe2_98132	VdnDe3_168157	VdnDe4_111821	VdnDe5_104407	VdnDe6_83995	VdnPW1_12669	VdnPW3_112065	VdnPW5_1541	VdnPW5_2664	VdnPW6_144	VdnPW6_169	VdnPW7_1069	VdnRY1_108693	VdnRY1_14166	VdnRY1_54795	VdnRY2_38983	VdnRY3_55852	VdnRY3_58369	VdnRY6_3068	VdnRY6_44243
1.1.2.1 PS.lightreaction.photosystem I.LHC-I	CLCdnDe10_2896	CLCdnDe10_79257	CLCdnDe11_157501	CLCdnDe11_157615	CLCdnDe12_108349	CLCdnDe12_169901	CLCdnDe12_47894	CLCdnDe14_15784	CLCdnDe14_16159	CLCdnDe14_50331	CLCdnDe2_130571	CLCdnDe2_85896	CLCdnPW12_69034	CLCdnPW12_93348	CLCdnPW16_42183	CLCdnPW1_10241	CLCdnPW26_10125	CLCdnPW36_5574	CLCdnPW46_27893	CLCdnPW4_4756	CLCdnRY12_3457	CLCdnRY1_19424	CLCdnRY2_32278	CLCdnRY3_2569	CLCdnRY6_38530	CLCdnRY7_23865	CLCdnRY8_22263	CLCdnRY9_8142	PGSC0003DMC400004745	SdnPW1_69309	SdnPW1_95202	SdnRY1_37248	SdnRY1_49346	TPW_comp65506_c0_seq1	TPW_comp66961_c0_seq1	VdnDe1_106430	VdnDe2_290393	VdnDe4_111821	VdnPW5_1541	VdnPW6_169	VdnPW7_1069	VdnRY1_14166
1.1.2.2 PS.lightreaction.photosystem I.PSI polypeptide subunits	CLCdnDe10_111225	CLCdnDe10_119554	CLCdnDe10_126416	CLCdnDe10_134215	CLCdnDe10_13971	CLCdnDe11_19980	CLCdnDe11_57012	CLCdnDe12_112490	CLCdnDe12_196	CLCdnDe12_76300	CLCdnDe12_81780	CLCdnDe13_144241	CLCdnDe13_172621	CLCdnDe14_165307	CLCdnDe14_91029	CLCdnDe1_1693	CLCdnDe1_5538	CLCdnDe1_851	CLCdnDe7_114831	CLCdnDe8_1271	CLCdnDe8_4185	CLCdnDe9_103393	CLCdnPW10_49314	CLCdnPW12_53265	CLCdnPW15_1793	CLCdnPW16_55603	CLCdnPW1_725	CLCdnPW26_13763	CLCdnPW35_11122	CLCdnPW36_26179	CLCdnPW36_310	CLCdnPW46_397	CLCdnRY10_20873	CLCdnRY10_33943	CLCdnRY11_33578	CLCdnRY11_3621	CLCdnRY12_3212	CLCdnRY2_24796	CLCdnRY4_1060	CLCdnRY6_1375	CLCdnRY6_48987	CLCdnRY7_34422	CLCdnRY9_34443	PGSC0003DMC400011849	PGSC0003DMC400021283	SdnPW1_130867	SdnPW1_40558	SdnPW1_72782	SdnRY1_18774	SdnRY1_22609	SdnRY1_26986	SdnRY1_49731	SdnRY1_60701	SdnRY1_63040	Sotub06g015070.1.1	Sotub10g013120.1.1	Sotub10g013140.1.1	Sotub10g015520.1.1	VdnDe1_168837	VdnDe1_172238	VdnDe1_332561	VdnDe1_332828	VdnDe1_332894	VdnDe1_38954	VdnDe1_72846	VdnDe1_97511	VdnDe2_15636	VdnDe2_290622	VdnDe2_39503	VdnDe2_98132	VdnDe3_168157	VdnDe5_104407	VdnDe6_83995	VdnPW1_12669	VdnPW3_112065	VdnPW5_2664	VdnPW6_144	VdnRY1_108693	VdnRY1_54795	VdnRY2_38983	VdnRY3_55852	VdnRY3_58369	VdnRY6_44243
1.1.3 PS.lightreaction.cytochrome b6/f	CLCdnDe10_134574	CLCdnDe11_157716	CLCdnDe12_70815	CLCdnDe12_92138	CLCdnDe13_19295	CLCdnDe8_916	CLCdnPW1_311	CLCdnRY11_16366	CLCdnRY1_4711	PBdnRY1_12493	PBdnRY1_20	Sotub01g017200.1.1	Sotub01g019520.1.1	Sotub01g019530.1.1	Sotub03g017570.1.1	Sotub05g020220.1.1	Sotub12g015090.1.1	TPW_comp216800_c0_seq1	VdnDe1_167519	VdnDe1_195152	VdnDe2_157081	VdnDe5_5961	VdnDe7_19872	VdnPW2_25593	VdnPW4_12907	VdnPW4_1513	VdnRY7_16154
1.1.3.2 PS.lightreaction.cytochrome b6/f.subunit 4 (PETD)	CLCdnRY11_16366	Sotub01g019520.1.1	Sotub03g017570.1.1	TPW_comp216800_c0_seq1	VdnDe5_5961	VdnRY7_16154
1.1.3.3 PS.lightreaction.cytochrome b6/f.cytochrome b6 (CYB6)	Sotub01g019530.1.1	VdnPW2_25593
1.1.3.4 PS.lightreaction.cytochrome b6/f.apocytochrome f (CYF)	PBdnRY1_20
1.1.4 PS.lightreaction.ATP synthase	CLCdnDe10_122396	CLCdnDe10_126366	CLCdnDe10_133169	CLCdnDe10_136853	CLCdnDe10_137216	CLCdnDe11_143328	CLCdnDe11_156951	CLCdnDe11_157505	CLCdnDe11_90765	CLCdnDe11_925	CLCdnDe12_12595	CLCdnDe12_154762	CLCdnDe12_169999	CLCdnDe13_10865	CLCdnDe14_25019	CLCdnDe1_11299	CLCdnDe1_7082	CLCdnDe2_124828	CLCdnDe2_129140	CLCdnDe2_130276	CLCdnDe2_132077	CLCdnDe3_136888	CLCdnDe3_140901	CLCdnDe4_25247	CLCdnDe4_27296	CLCdnDe6_106722	CLCdnDe8_44	CLCdnPW10_3848	CLCdnPW10_4222	CLCdnPW10_85621	CLCdnPW1_1598	CLCdnPW27_23739	CLCdnPW32_88895	CLCdnRY10_3545	CLCdnRY10_976	CLCdnRY11_4628	CLCdnRY12_91626	CLCdnRY1_19494	CLCdnRY1_8442	CLCdnRY3_45718	PBdnRY1_64	PGSC0003DMC400032721	PGSC0003DMC402000149	SdnPW1_10267	SdnPW1_15552	SdnPW1_20449	SdnPW1_45281	SdnRY1_52629	Sotub01g014100.1.1	Sotub03g008250.1.1	Sotub05g007200.1.1	Sotub06g006830.1.1	Sotub09g017900.1.1	Sotub09g017910.1.1	Sotub09g017920.1.1	VdnDe1_258411	VdnDe2_116518	VdnDe5_67029	VdnDe7_36592	VdnPW1_794	VdnPW2_147927	VdnPW2_37897	VdnRY1_165310	VdnRY4_26420	VdnRY4_66622
1.1.4.1 PS.lightreaction.ATP synthase.alpha subunit	CLCdnDe10_133169	CLCdnDe10_137216	CLCdnDe12_12595	CLCdnDe1_11299	CLCdnDe2_129140	CLCdnDe2_132077	CLCdnDe3_140901	CLCdnDe4_25247	CLCdnPW10_85621	PGSC0003DMC400032721	PGSC0003DMC402000149	SdnPW1_45281	Sotub03g008250.1.1	Sotub06g006830.1.1	Sotub09g017900.1.1	Sotub09g017920.1.1	VdnPW1_794
1.1.4.2 PS.lightreaction.ATP synthase.beta subunit	CLCdnDe10_126366	CLCdnDe10_136853	CLCdnDe11_156951	CLCdnDe11_90765	CLCdnDe2_124828	CLCdnDe3_136888	CLCdnDe4_27296	CLCdnDe8_44	CLCdnPW10_3848	CLCdnPW10_4222	CLCdnRY10_976	PBdnRY1_64	SdnPW1_10267	SdnPW1_20449	VdnDe7_36592
1.1.4.3 PS.lightreaction.ATP synthase.epsilon chain	Sotub05g007200.1.1
1.1.4.4 PS.lightreaction.ATP synthase.gamma chain	CLCdnDe10_122396	CLCdnDe11_925	CLCdnDe12_169999	CLCdnPW32_88895	CLCdnRY11_4628	SdnRY1_52629	VdnDe2_116518
1.1.4.6 PS.lightreaction.ATP synthase.chloroplastic subunit a	Sotub01g014100.1.1	VdnPW2_147927
1.1.4.7 PS.lightreaction.ATP synthase.delta chain	CLCdnDe13_10865	CLCdnDe1_7082	CLCdnDe2_130276	CLCdnDe6_106722	CLCdnRY10_3545	VdnRY1_165310
1.1.4.8 PS.lightreaction.ATP synthase.subunit B (ATPF)	Sotub09g017910.1.1	VdnPW2_37897
1.1.4.9 PS.lightreaction.ATP synthase.subunit B (ATPX)	CLCdnDe11_157505	CLCdnDe14_25019	CLCdnPW1_1598
1.1.5 PS.lightreaction.other electron carrier (ox/red)	CLCdnDe10_119374	CLCdnDe10_47525	CLCdnDe11_107540	CLCdnDe11_125229	CLCdnDe11_140613	CLCdnDe11_16679	CLCdnDe11_78370	CLCdnDe11_99243	CLCdnDe12_767	CLCdnDe13_101423	CLCdnDe13_172194	CLCdnDe13_41650	CLCdnDe1_7208	CLCdnDe1_8976	CLCdnDe2_59828	CLCdnDe2_87301	CLCdnDe3_62977	CLCdnDe5_140252	CLCdnDe6_1441	CLCdnDe6_165771	CLCdnDe8_4120	CLCdnPW14_23668	CLCdnPW16_18705	CLCdnPW16_68555	CLCdnPW19_34181	CLCdnPW19_92237	CLCdnPW1_281	CLCdnPW22_33388	CLCdnPW32_52836	CLCdnPW38_3391	CLCdnPW42_45717	CLCdnPW45_44949	CLCdnPW46_54751	CLCdnRY10_34324	CLCdnRY10_45965	CLCdnRY11_16137	CLCdnRY11_67346	CLCdnRY12_2990	CLCdnRY12_31432	CLCdnRY12_73307	PGSC0003DMC400006367	PGSC0003DMC400039348	PGSC0003DMC400059390	SdnPW1_19161	SdnRY1_127338	SdnRY1_30222	SdnRY1_37361	SdnRY1_84969	TDe_comp95304_c0_seq3	TPW_comp63815_c0_seq1	VdnDe1_104302	VdnDe1_193044	VdnDe1_277129	VdnDe2_69864	VdnDe4_93392	VdnDe7_24920	VdnPW1_203326	VdnPW3_22868	VdnRY1_113956	VdnRY1_11981	VdnRY1_63365	VdnRY3_56188	VdnRY5_8040
1.1.5.1 PS.lightreaction.other electron carrier (ox/red).plastocyanin	CLCdnDe10_119374	CLCdnPW1_281	VdnRY3_56188
1.1.5.2 PS.lightreaction.other electron carrier (ox/red).ferredoxin	CLCdnDe10_47525	CLCdnDe13_172194	CLCdnDe13_41650	CLCdnDe1_7208	CLCdnDe1_8976	CLCdnDe6_165771	CLCdnPW19_92237	CLCdnPW32_52836	CLCdnPW42_45717	CLCdnPW45_44949	CLCdnPW46_54751	CLCdnRY10_34324	CLCdnRY10_45965	CLCdnRY11_16137	CLCdnRY11_67346	CLCdnRY12_2990	CLCdnRY12_31432	PGSC0003DMC400059390	SdnPW1_19161	SdnRY1_127338	SdnRY1_30222	SdnRY1_37361	TDe_comp95304_c0_seq3	TPW_comp63815_c0_seq1	VdnDe1_104302	VdnDe2_69864	VdnDe7_24920	VdnPW3_22868	VdnRY1_11981	VdnRY1_63365
1.1.5.3 PS.lightreaction.other electron carrier (ox/red).ferredoxin reductase	CLCdnDe11_125229	CLCdnDe11_140613	CLCdnDe11_99243	CLCdnDe12_767	CLCdnDe13_101423	CLCdnDe2_87301	CLCdnDe3_62977	CLCdnDe6_1441	CLCdnDe8_4120	CLCdnPW16_68555	CLCdnPW19_34181	CLCdnPW22_33388	CLCdnRY12_73307	PGSC0003DMC400006367	SdnRY1_84969	VdnDe1_193044	VdnDe1_277129
1.1.5.4 PS.lightreaction.other electron carrier (ox/red).ferredoxin oxireductase	CLCdnDe11_107540	CLCdnDe11_78370	CLCdnDe2_59828	CLCdnDe5_140252	CLCdnPW14_23668	CLCdnPW38_3391	PGSC0003DMC400039348	VdnDe4_93392	VdnPW1_203326	VdnRY1_113956	VdnRY5_8040
1.1.6 PS.lightreaction.NADH DH	CLCdnDe10_131182	CLCdnDe12_110320	CLCdnDe13_6082	CLCdnDe3_16536	CLCdnDe5_18928	CLCdnDe8_453	CLCdnPW10_67500	CLCdnPW10_73884	CLCdnPW29_88331	CLCdnPW3_75853	CLCdnPW46_52723	CLCdnPW49_2954	CLCdnPW49_5835	CLCdnRY1_16283	CLCdnRY3_19173	CLCdnRY7_10595	CLCdnRY9_6367	PGSC0003DMC400046688	PGSC0003DMC400047943	SdnRY1_55162	SdnRY1_65241	Sotub03g011300.1.1	Sotub05g017840.1.1	Sotub05g019790.1.1	Sotub05g025430.1.1	Sotub07g017120.1.1	Sotub08g011490.1.1	Sotub08g011500.1.1	Sotub08g013300.1.1	Sotub09g018970.1.1	Sotub09g025050.1.1	Sotub11g018950.1.1	Sotub11g023780.1.1	Sotub12g020070.1.1	TDe_comp107894_c5_seq14	TPW_comp69113_c1_seq1	VdnDe2_168554	VdnDe2_244166	VdnDe5_68702	VdnDe7_17587	VdnPW1_117290	VdnPW1_14984	VdnPW1_205524	VdnPW2_31851	VdnPW2_5567	VdnPW3_85118	VdnPW4_2454	VdnRY3_24006
1.1.40 PS.lightreaction.cyclic electron flow-chlororespiration	CLCdnDe10_122909	CLCdnDe10_126352	CLCdnDe11_64429	CLCdnDe11_71199	CLCdnDe12_75910	CLCdnDe13_77332	CLCdnDe14_45955	CLCdnDe1_1571	CLCdnDe3_2063	CLCdnDe5_47365	CLCdnDe7_166652	CLCdnDe8_4634	CLCdnPW10_11437	CLCdnPW10_15429	CLCdnPW12_19013	CLCdnPW15_32227	CLCdnPW16_71369	CLCdnPW1_5	CLCdnPW2_3068	CLCdnPW50_10280	CLCdnRY10_10121	CLCdnRY12_37345	CLCdnRY7_2176	PBdnRY1_10293	PGSC0003DMC400026817	PGSC0003DMC400046420	SdnPW1_11437	Sotub01g016990.1.1	Sotub01g019360.1.1	Sotub05g017190.1.1	Sotub08g005800.1.1	Sotub08g005810.1.1	Sotub08g026090.1.1	Sotub09g008130.1.1	Sotub12g021650.1.1	Sotub12g025850.1.1	TDe_comp109340_c0_seq6	TDe_comp87814_c1_seq1	VdnDe1_194865	VdnDe2_41992	VdnDe3_77600	VdnDe4_103729	VdnDe4_43797	VdnPW1_240580	VdnPW2_25295	VdnRY1_57438
1.2 PS.photorespiration	CLCdnDe10_116103	CLCdnDe10_123099	CLCdnDe10_134207	CLCdnDe10_13926	CLCdnDe10_258	CLCdnDe10_31536	CLCdnDe10_46667	CLCdnDe10_46668	CLCdnDe10_70770	CLCdnDe10_76450	CLCdnDe10_91874	CLCdnDe11_151650	CLCdnDe11_152169	CLCdnDe11_157728	CLCdnDe11_157779	CLCdnDe11_157966	CLCdnDe11_158040	CLCdnDe11_158148	CLCdnDe12_15265	CLCdnDe12_153773	CLCdnDe12_16462	CLCdnDe12_170543	CLCdnDe12_40932	CLCdnDe12_65094	CLCdnDe12_83635	CLCdnDe13_110460	CLCdnDe13_116804	CLCdnDe13_56137	CLCdnDe13_71480	CLCdnDe13_91000	CLCdnDe14_116712	CLCdnDe14_138570	CLCdnDe14_147459	CLCdnDe14_18537	CLCdnDe14_2062	CLCdnDe14_23074	CLCdnDe14_81292	CLCdnDe14_87529	CLCdnDe1_12189	CLCdnDe2_106209	CLCdnDe2_118752	CLCdnDe2_14369	CLCdnDe2_32434	CLCdnDe2_39247	CLCdnDe2_71633	CLCdnDe3_127939	CLCdnDe3_1327	CLCdnDe4_10369	CLCdnDe4_105372	CLCdnDe4_112787	CLCdnDe5_173711	CLCdnDe5_50004	CLCdnDe5_78563	CLCdnDe6_157949	CLCdnDe7_148	CLCdnDe7_26079	CLCdnPW10_25370	CLCdnPW10_67715	CLCdnPW12_12982	CLCdnPW12_47859	CLCdnPW12_58988	CLCdnPW15_20582	CLCdnPW17_8741	CLCdnPW26_47382	CLCdnPW26_54679	CLCdnPW26_55340	CLCdnPW29_26678	CLCdnPW29_91325	CLCdnPW2_1475	CLCdnPW35_2185	CLCdnPW36_27769	CLCdnPW42_78932	CLCdnPW45_59046	CLCdnPW45_68688	CLCdnPW49_75472	CLCdnPW49_7740	CLCdnPW50_40247	CLCdnRY10_1235	CLCdnRY10_57963	CLCdnRY10_76464	CLCdnRY11_40278	CLCdnRY11_76591	CLCdnRY1_7467	CLCdnRY2_33427	CLCdnRY3_73568	CLCdnRY7_5659	PBdnRY1_4465	PBdnRY1_9029	PGSC0003DMC400013302	PGSC0003DMC400017349	SdnPW1_102365	SdnPW1_104433	SdnPW1_98992	SdnRY1_107520	SdnRY1_18532	Sotub01g026760.1.1	Sotub03g034780.1.1	Sotub03g034790.1.1	Sotub03g034800.1.1	Sotub03g036630.1.1	Sotub06g022070.1.1	Sotub08g018870.1.1	Sotub08g024250.1.1	TDe_comp109748_c0_seq2	TPW_comp35161_c0_seq1	TPW_comp684986_c0_seq1	TPW_comp75088_c0_seq2	VdnDe1_316373	VdnDe1_39001	VdnDe2_277179	VdnDe2_294059	VdnDe6_59207	VdnPW1_124638	VdnPW1_240290	VdnPW1_9873	VdnPW2_174840	VdnPW2_190601	VdnPW2_21321	VdnPW2_2949	VdnPW2_5104	VdnPW6_39834	VdnRY1_114263	VdnRY1_11681	VdnRY2_502	VdnRY4_27827	VdnRY4_28266	VdnRY4_65482	VdnRY5_49261	VdnRY6_10344	VdnRY6_13249	VdnRY7_26234
1.2.1 PS.photorespiration.phosphoglycolate phosphatase	CLCdnDe10_116103	CLCdnDe10_46667	CLCdnDe10_46668	CLCdnDe10_76450	CLCdnDe12_83635	CLCdnDe2_118752	CLCdnDe3_1327	CLCdnDe6_157949	CLCdnPW12_58988	CLCdnPW15_20582	CLCdnPW35_2185	SdnPW1_104433	SdnPW1_98992	VdnPW2_21321	VdnRY1_114263
1.2.2 PS.photorespiration.glycolate oxydase	CLCdnDe10_13926	CLCdnDe10_31536	CLCdnDe10_70770	CLCdnDe12_153773	CLCdnDe12_16462	CLCdnDe12_40932	CLCdnDe13_71480	CLCdnDe14_138570	CLCdnDe14_147459	CLCdnDe14_81292	CLCdnDe2_106209	CLCdnDe4_105372	CLCdnDe4_112787	CLCdnDe5_173711	CLCdnDe7_26079	CLCdnPW12_12982	CLCdnPW12_47859	CLCdnPW29_91325	CLCdnPW42_78932	CLCdnPW45_59046	CLCdnRY11_40278	CLCdnRY2_33427	PBdnRY1_9029	PGSC0003DMC400013302	SdnPW1_102365	SdnRY1_107520	Sotub03g034780.1.1	Sotub03g034790.1.1	Sotub03g034800.1.1	Sotub06g022070.1.1	VdnPW2_5104	VdnRY2_502
1.2.4 PS.photorespiration.glycine cleavage	CLCdnDe10_134207	CLCdnDe10_258	CLCdnDe10_91874	CLCdnDe11_152169	CLCdnDe11_157966	CLCdnDe11_158040	CLCdnDe14_2062	CLCdnDe1_12189	CLCdnDe2_39247	CLCdnDe3_127939	CLCdnPW26_47382	CLCdnPW2_1475	CLCdnPW49_7740	CLCdnRY10_76464	CLCdnRY11_76591	CLCdnRY1_7467	CLCdnRY3_73568	VdnDe1_316373	VdnDe2_277179	VdnDe6_59207	VdnPW1_9873	VdnPW2_190601	VdnPW2_2949	VdnRY4_28266	VdnRY5_49261	VdnRY6_10344
1.2.4.1 PS.photorespiration.glycine cleavage.P subunit	CLCdnDe10_134207	CLCdnDe10_258	CLCdnDe11_152169	CLCdnDe11_157966	CLCdnDe3_127939	CLCdnPW26_47382	CLCdnRY11_76591	VdnDe1_316373	VdnPW2_190601	VdnRY4_28266
1.2.4.2 PS.photorespiration.glycine cleavage.T subunit	CLCdnDe11_158040	CLCdnDe1_12189	CLCdnRY1_7467	VdnPW1_9873	VdnPW2_2949
1.2.4.4 PS.photorespiration.glycine cleavage.H protein	CLCdnDe10_91874	CLCdnDe14_2062	CLCdnDe2_39247	CLCdnPW2_1475	CLCdnPW49_7740	CLCdnRY10_76464	CLCdnRY3_73568	VdnDe2_277179	VdnDe6_59207	VdnRY5_49261	VdnRY6_10344
1.2.5 PS.photorespiration.serine hydroxymethyltransferase	CLCdnDe10_123099	CLCdnDe11_151650	CLCdnDe11_158148	CLCdnDe12_170543	CLCdnDe14_18537	CLCdnDe14_23074	CLCdnDe14_87529	CLCdnDe2_14369	CLCdnDe7_148	CLCdnPW17_8741	CLCdnPW29_26678	CLCdnPW36_27769	CLCdnPW45_68688	CLCdnPW49_75472	CLCdnRY10_57963	PGSC0003DMC400017349	Sotub01g026760.1.1	Sotub08g018870.1.1	TDe_comp109748_c0_seq2	TPW_comp35161_c0_seq1	VdnDe2_294059	VdnPW2_174840	VdnRY4_27827	VdnRY4_65482
1.2.6 PS.photorespiration.hydroxypyruvate reductase	CLCdnDe11_157728	CLCdnDe11_157779	CLCdnDe12_15265	CLCdnDe12_65094	CLCdnDe13_110460	CLCdnDe13_56137	CLCdnDe13_91000	CLCdnDe14_116712	CLCdnDe4_10369	CLCdnDe5_50004	CLCdnDe5_78563	CLCdnPW26_54679	CLCdnPW26_55340	CLCdnPW50_40247	CLCdnRY10_1235	CLCdnRY7_5659	PBdnRY1_4465	SdnRY1_18532	TPW_comp684986_c0_seq1	TPW_comp75088_c0_seq2	VdnDe1_39001	VdnPW1_124638	VdnPW1_240290	VdnPW6_39834	VdnRY1_11681	VdnRY7_26234
1.2.7 PS.photorespiration.glycerate kinase	CLCdnDe2_71633	Sotub03g036630.1.1	VdnRY6_13249
1.3 PS.calvin cycle	CLCdnDe10_100013	CLCdnDe10_102949	CLCdnDe10_103485	CLCdnDe10_105886	CLCdnDe10_108828	CLCdnDe10_10912	CLCdnDe10_113558	CLCdnDe10_118050	CLCdnDe10_121429	CLCdnDe10_124248	CLCdnDe10_129787	CLCdnDe10_132089	CLCdnDe10_133415	CLCdnDe10_134322	CLCdnDe10_134365	CLCdnDe10_134469	CLCdnDe10_134575	CLCdnDe10_134769	CLCdnDe10_134849	CLCdnDe10_136159	CLCdnDe10_14136	CLCdnDe10_75256	CLCdnDe10_776	CLCdnDe10_93510	CLCdnDe11_1010	CLCdnDe11_115028	CLCdnDe11_139219	CLCdnDe11_157524	CLCdnDe11_157534	CLCdnDe11_157551	CLCdnDe11_157838	CLCdnDe11_158094	CLCdnDe11_28552	CLCdnDe11_59155	CLCdnDe11_62715	CLCdnDe11_75085	CLCdnDe11_9050	CLCdnDe11_94116	CLCdnDe12_114837	CLCdnDe12_115198	CLCdnDe12_136193	CLCdnDe12_151792	CLCdnDe12_164568	CLCdnDe12_169871	CLCdnDe12_169888	CLCdnDe12_32163	CLCdnDe13_124862	CLCdnDe13_139960	CLCdnDe13_165097	CLCdnDe13_22632	CLCdnDe13_23471	CLCdnDe13_2539	CLCdnDe13_72533	CLCdnDe14_100039	CLCdnDe14_108985	CLCdnDe14_141	CLCdnDe14_2613	CLCdnDe14_63331	CLCdnDe14_76948	CLCdnDe14_80609	CLCdnDe1_102	CLCdnDe1_1052	CLCdnDe1_89	CLCdnDe2_108653	CLCdnDe2_114548	CLCdnDe2_124616	CLCdnDe2_66490	CLCdnDe2_71563	CLCdnDe2_75573	CLCdnDe2_96512	CLCdnDe3_1136	CLCdnDe3_79179	CLCdnDe3_95408	CLCdnDe4_148334	CLCdnDe4_2985	CLCdnDe4_34441	CLCdnDe4_60165	CLCdnDe5_47196	CLCdnDe5_85785	CLCdnDe5_94715	CLCdnDe6_45598	CLCdnDe7_10054	CLCdnDe7_30923	CLCdnDe7_50135	CLCdnDe7_5718	CLCdnDe7_98294	CLCdnDe8_368	CLCdnDe8_5602	CLCdnDe9_55034	CLCdnDe9_92448	CLCdnPW10_37431	CLCdnPW10_78108	CLCdnPW10_87607	CLCdnPW12_3307	CLCdnPW12_38987	CLCdnPW12_3947	CLCdnPW13_26587	CLCdnPW13_82961	CLCdnPW14_51977	CLCdnPW14_76	CLCdnPW15_13916	CLCdnPW16_12781	CLCdnPW16_23236	CLCdnPW16_44512	CLCdnPW16_9520	CLCdnPW16_99653	CLCdnPW17_3688	CLCdnPW19_18314	CLCdnPW19_29710	CLCdnPW1_2115	CLCdnPW1_5884	CLCdnPW27_50	CLCdnPW2_6597	CLCdnPW2_9192	CLCdnPW36_53866	CLCdnPW36_8306	CLCdnPW3_66424	CLCdnPW42_3584	CLCdnPW45_79180	CLCdnPW48_67188	CLCdnPW48_9784	CLCdnPW49_1166	CLCdnPW6_1607	CLCdnRY10_10538	CLCdnRY10_183	CLCdnRY10_23501	CLCdnRY10_5864	CLCdnRY10_6096	CLCdnRY10_80062	CLCdnRY10_9801	CLCdnRY11_2981	CLCdnRY11_34915	CLCdnRY11_56903	CLCdnRY11_68707	CLCdnRY11_74272	CLCdnRY12_69743	CLCdnRY12_84569	CLCdnRY3_68037	CLCdnRY4_62208	CLCdnRY6_3083	CLCdnRY7_1038	CLCdnRY8_1163	CLCdnRY8_2572	CLCdnRY8_46996	CLCdnRY9_10378	CLCdnRY9_94	PBdnRY1_12454	PBdnRY1_9735	PGSC0003DMC400019204	SdnPW1_102864	SdnPW1_30113	SdnPW1_70197	SdnPW1_78233	SdnRY1_11901	SdnRY1_39498	SdnRY1_431	SdnRY1_60989	Sotub01g019870.1.1	Sotub02g006930.1.1	Sotub02g010840.1.1	Sotub03g031310.1.1	Sotub04g008950.1.1	Sotub05g023350.1.1	Sotub07g010460.1.1	Sotub09g008890.1.1	TDe_comp102948_c0_seq1	TDe_comp107588_c0_seq5	TDe_comp111814_c0_seq8	TDe_comp1508751_c0_seq1	TDe_comp37808_c0_seq1	TDe_comp903046_c0_seq1	TDe_comp94139_c0_seq1	TDe_comp95492_c0_seq2	VdnDe1_110976	VdnDe1_133252	VdnDe1_233588	VdnDe1_257736	VdnDe1_323519	VdnDe1_332739	VdnDe1_332889	VdnDe1_65590	VdnDe2_193262	VdnDe3_134915	VdnDe3_134973	VdnDe3_198265	VdnDe3_218159	VdnDe3_56582	VdnDe3_60563	VdnDe4_72011	VdnDe5_24597	VdnDe6_111624	VdnDe6_14484	VdnDe7_50043	VdnDe7_52708	VdnPW1_13174	VdnPW1_177231	VdnPW2_31562	VdnPW2_37374	VdnPW2_3828	VdnPW2_4248	VdnPW2_58199	VdnPW3_2431	VdnPW3_3050	VdnPW3_54709	VdnPW4_12036	VdnPW4_332	VdnPW5_784	VdnPW6_382	VdnRY1_111411	VdnRY1_1656	VdnRY1_166382	VdnRY1_26700	VdnRY1_29884	VdnRY1_44684	VdnRY1_8122	VdnRY2_30271	VdnRY3_102574	VdnRY4_33698
1.3.1 PS.calvin cycle.rubisco large subunit	CLCdnPW13_26587	CLCdnRY11_68707	VdnPW6_382	VdnRY1_29884
1.3.2 PS.calvin cycle.rubisco small subunit	CLCdnDe12_164568	CLCdnDe14_141	CLCdnDe4_2985	CLCdnDe4_34441	CLCdnDe7_5718	CLCdnRY10_9801	CLCdnRY11_2981	CLCdnRY11_34915	CLCdnRY4_62208	CLCdnRY9_94	SdnPW1_30113	Sotub02g010840.1.1	Sotub07g010460.1.1	TDe_comp102948_c0_seq1	VdnDe1_110976	VdnDe6_111624	VdnRY1_1656
1.3.3 PS.calvin cycle.phosphoglycerate kinase	CLCdnDe10_108828	CLCdnDe10_93510	CLCdnDe11_157838	CLCdnDe11_59155	CLCdnDe2_71563	CLCdnDe2_75573	CLCdnDe3_79179	CLCdnPW27_50	CLCdnPW6_1607	CLCdnRY11_56903	CLCdnRY9_10378	PBdnRY1_9735	SdnPW1_102864	SdnRY1_60989	TDe_comp94139_c0_seq1	TDe_comp95492_c0_seq2	VdnDe1_332889	VdnDe1_65590	VdnDe3_56582
1.3.4 PS.calvin cycle.GAP	CLCdnDe10_105886	CLCdnDe11_1010	CLCdnDe11_157534	CLCdnDe11_62715	CLCdnDe11_75085	CLCdnDe3_95408	CLCdnDe4_148334	CLCdnDe6_45598	CLCdnDe8_368	CLCdnPW14_51977	CLCdnPW15_13916	CLCdnPW19_18314	CLCdnPW2_6597	CLCdnPW42_3584	CLCdnRY10_183	CLCdnRY12_69743	CLCdnRY8_46996	SdnRY1_11901	Sotub02g006930.1.1	TDe_comp111814_c0_seq8
1.3.5 PS.calvin cycle.TPI	CLCdnDe10_100013	CLCdnDe10_102949	CLCdnDe10_121429	CLCdnDe10_134365	CLCdnDe10_14136	CLCdnDe13_139960	CLCdnDe13_22632	CLCdnDe14_100039	CLCdnDe14_2613	CLCdnDe14_63331	CLCdnDe14_76948	CLCdnPW12_3307	CLCdnPW13_82961	CLCdnPW19_29710	CLCdnPW45_79180	CLCdnPW48_9784	CLCdnRY12_84569	PGSC0003DMC400019204	SdnRY1_431	Sotub04g008950.1.1	VdnDe1_233588	VdnDe3_198265	VdnPW3_54709	VdnRY1_111411	VdnRY2_30271
1.3.6 PS.calvin cycle.aldolase	CLCdnDe10_103485	CLCdnDe10_129787	CLCdnDe10_133415	CLCdnDe10_134769	CLCdnDe10_136159	CLCdnDe11_28552	CLCdnDe12_151792	CLCdnDe12_169871	CLCdnDe13_124862	CLCdnDe13_165097	CLCdnDe1_102	CLCdnDe1_1052	CLCdnDe7_50135	CLCdnDe8_5602	CLCdnDe9_92448	CLCdnPW10_37431	CLCdnPW10_78108	CLCdnPW10_87607	CLCdnPW12_38987	CLCdnPW12_3947	CLCdnPW14_76	CLCdnPW16_9520	CLCdnPW2_9192	CLCdnPW49_1166	CLCdnRY10_5864	CLCdnRY11_74272	CLCdnRY6_3083	CLCdnRY8_1163	SdnPW1_70197	SdnPW1_78233	TDe_comp1508751_c0_seq1	TDe_comp903046_c0_seq1	VdnDe1_257736	VdnDe1_323519	VdnDe1_332739	VdnDe3_134973	VdnDe3_60563	VdnDe6_14484	VdnPW3_3050	VdnRY1_166382	VdnRY1_8122
1.3.7 PS.calvin cycle.FBPase	CLCdnDe10_134322	CLCdnDe10_134575	CLCdnDe10_134849	CLCdnDe10_776	CLCdnDe11_157524	CLCdnPW17_3688	CLCdnRY10_10538	VdnDe7_50043	VdnPW1_177231
1.3.8 PS.calvin cycle.transketolase	CLCdnDe10_118050	CLCdnDe12_114837	CLCdnPW16_23236	CLCdnPW16_44512	CLCdnRY7_1038	PBdnRY1_12454	Sotub01g019870.1.1	Sotub05g023350.1.1	VdnDe3_134915	VdnPW4_332	VdnRY1_44684
1.3.9 PS.calvin cycle.sedoheptulose bisphosphatase	CLCdnDe11_158094	CLCdnDe11_9050	CLCdnDe1_89	CLCdnDe5_47196	CLCdnDe7_98294	VdnPW1_13174
1.3.10 PS.calvin cycle.Rib5P Isomerase	CLCdnDe10_134469	CLCdnDe4_60165	CLCdnDe7_30923	CLCdnRY10_23501	TDe_comp107588_c0_seq5	VdnPW2_31562	VdnPW2_37374
1.3.11 PS.calvin cycle.RPE	CLCdnDe11_94116	CLCdnDe12_136193	CLCdnDe13_2539	CLCdnDe2_96512	CLCdnDe3_1136	CLCdnRY8_2572	VdnDe2_193262	VdnDe7_52708	VdnPW4_12036
1.3.12 PS.calvin cycle.PRK	CLCdnDe12_169888	CLCdnDe13_23471	CLCdnDe2_114548	CLCdnDe2_66490	CLCdnPW16_99653	CLCdnPW1_2115	CLCdnRY10_80062	VdnDe5_24597
1.3.13 PS.calvin cycle.rubisco interacting	CLCdnDe10_10912	CLCdnDe10_113558	CLCdnDe10_124248	CLCdnDe10_132089	CLCdnDe10_75256	CLCdnDe11_115028	CLCdnDe11_139219	CLCdnDe11_157551	CLCdnDe12_115198	CLCdnDe12_32163	CLCdnDe13_72533	CLCdnDe14_108985	CLCdnDe14_80609	CLCdnDe2_108653	CLCdnDe2_124616	CLCdnDe5_94715	CLCdnDe7_10054	CLCdnDe9_55034	CLCdnPW16_12781	CLCdnPW36_53866	CLCdnPW3_66424	CLCdnPW48_67188	CLCdnRY3_68037	SdnRY1_39498	Sotub03g031310.1.1	Sotub09g008890.1.1	TDe_comp37808_c0_seq1	VdnDe1_133252	VdnDe4_72011	VdnPW2_3828	VdnPW2_58199	VdnPW5_784	VdnRY3_102574	VdnRY4_33698
2 major CHO metabolism	CLCdnDe10_116002	CLCdnDe10_122897	CLCdnDe10_124453	CLCdnDe10_131204	CLCdnDe10_131836	CLCdnDe10_132698	CLCdnDe10_132795	CLCdnDe10_133217	CLCdnDe10_134284	CLCdnDe10_134418	CLCdnDe10_134424	CLCdnDe10_134888	CLCdnDe10_134949	CLCdnDe10_3131	CLCdnDe10_35077	CLCdnDe10_38287	CLCdnDe10_38288	CLCdnDe10_45231	CLCdnDe10_5558	CLCdnDe10_56468	CLCdnDe10_57201	CLCdnDe10_59469	CLCdnDe10_60441	CLCdnDe10_66323	CLCdnDe10_71133	CLCdnDe10_76046	CLCdnDe10_76659	CLCdnDe10_84368	CLCdnDe10_84845	CLCdnDe10_87021	CLCdnDe10_87788	CLCdnDe10_89971	CLCdnDe10_96342	CLCdnDe11_102990	CLCdnDe11_10708	CLCdnDe11_112979	CLCdnDe11_115787	CLCdnDe11_118625	CLCdnDe11_11864	CLCdnDe11_124154	CLCdnDe11_124524	CLCdnDe11_129274	CLCdnDe11_129914	CLCdnDe11_133325	CLCdnDe11_150385	CLCdnDe11_156665	CLCdnDe11_157439	CLCdnDe11_158023	CLCdnDe11_35490	CLCdnDe11_42815	CLCdnDe11_56980	CLCdnDe11_76966	CLCdnDe11_97451	CLCdnDe12_113378	CLCdnDe12_124702	CLCdnDe12_140646	CLCdnDe12_142650	CLCdnDe12_144403	CLCdnDe12_145172	CLCdnDe12_156884	CLCdnDe12_168146	CLCdnDe12_178	CLCdnDe12_25285	CLCdnDe12_26148	CLCdnDe12_39045	CLCdnDe12_7064	CLCdnDe12_85807	CLCdnDe12_95205	CLCdnDe12_95347	CLCdnDe13_112462	CLCdnDe13_112785	CLCdnDe13_11507	CLCdnDe13_115871	CLCdnDe13_136271	CLCdnDe13_149827	CLCdnDe13_166818	CLCdnDe13_21657	CLCdnDe13_24157	CLCdnDe13_36230	CLCdnDe13_46995	CLCdnDe13_5951	CLCdnDe13_76937	CLCdnDe13_83429	CLCdnDe13_85929	CLCdnDe13_95271	CLCdnDe13_99391	CLCdnDe14_100492	CLCdnDe14_13175	CLCdnDe14_16018	CLCdnDe14_27497	CLCdnDe14_32441	CLCdnDe14_39321	CLCdnDe14_46732	CLCdnDe14_47251	CLCdnDe14_47923	CLCdnDe14_49629	CLCdnDe14_58808	CLCdnDe14_60820	CLCdnDe14_94493	CLCdnDe14_98375	CLCdnDe1_1187	CLCdnDe2_10747	CLCdnDe2_127506	CLCdnDe2_41584	CLCdnDe2_43189	CLCdnDe2_4721	CLCdnDe2_86801	CLCdnDe2_97853	CLCdnDe3_102020	CLCdnDe3_103848	CLCdnDe3_117164	CLCdnDe3_3290	CLCdnDe3_35948	CLCdnDe3_79326	CLCdnDe3_86762	CLCdnDe3_93220	CLCdnDe4_42011	CLCdnDe4_79039	CLCdnDe4_80689	CLCdnDe5_119204	CLCdnDe5_130420	CLCdnDe5_151984	CLCdnDe5_21924	CLCdnDe5_39181	CLCdnDe5_81014	CLCdnDe5_84845	CLCdnDe5_87874	CLCdnDe5_96698	CLCdnDe6_10587	CLCdnDe6_142548	CLCdnDe6_143734	CLCdnDe6_164211	CLCdnDe6_170169	CLCdnDe6_3637	CLCdnDe7_108817	CLCdnDe7_15264	CLCdnDe7_170245	CLCdnDe7_42017	CLCdnDe7_63228	CLCdnDe7_80185	CLCdnDe7_872	CLCdnDe8_3301	CLCdnDe9_113040	CLCdnDe9_113505	CLCdnDe9_68449	CLCdnPW10_24990	CLCdnPW10_2522	CLCdnPW10_48875	CLCdnPW10_56453	CLCdnPW10_626	CLCdnPW10_66837	CLCdnPW10_77956	CLCdnPW10_78942	CLCdnPW11_23999	CLCdnPW12_16891	CLCdnPW12_2585	CLCdnPW12_70629	CLCdnPW12_78253	CLCdnPW12_85690	CLCdnPW13_15111	CLCdnPW13_43432	CLCdnPW13_57592	CLCdnPW13_58862	CLCdnPW15_9545	CLCdnPW16_10383	CLCdnPW16_16214	CLCdnPW16_1959	CLCdnPW16_69766	CLCdnPW16_89923	CLCdnPW19_20214	CLCdnPW19_30667	CLCdnPW19_74600	CLCdnPW19_82309	CLCdnPW19_94517	CLCdnPW1_20586	CLCdnPW1_2106	CLCdnPW22_18799	CLCdnPW26_3782	CLCdnPW26_39678	CLCdnPW26_62318	CLCdnPW27_4181	CLCdnPW29_10607	CLCdnPW35_40389	CLCdnPW36_13280	CLCdnPW37_13798	CLCdnPW38_27414	CLCdnPW39_46460	CLCdnPW3_63260	CLCdnPW44_34197	CLCdnPW45_12230	CLCdnPW45_1284	CLCdnPW45_5279	CLCdnPW45_62801	CLCdnPW45_62925	CLCdnPW46_8785	CLCdnPW47_10366	CLCdnPW47_34890	CLCdnPW47_70507	CLCdnPW47_97246	CLCdnPW48_2212	CLCdnPW48_24620	CLCdnPW48_41122	CLCdnPW48_43579	CLCdnPW48_64092	CLCdnPW48_78419	CLCdnPW49_63965	CLCdnPW49_9540	CLCdnPW50_19980	CLCdnPW50_38965	CLCdnPW50_4027	CLCdnPW50_67871	CLCdnPW50_81812	CLCdnRY10_17453	CLCdnRY10_23260	CLCdnRY10_25430	CLCdnRY10_27070	CLCdnRY10_34161	CLCdnRY10_74849	CLCdnRY11_19339	CLCdnRY11_71933	CLCdnRY11_72055	CLCdnRY11_73564	CLCdnRY11_73958	CLCdnRY11_87140	CLCdnRY12_23267	CLCdnRY12_26686	CLCdnRY12_29988	CLCdnRY12_32056	CLCdnRY12_33759	CLCdnRY12_87331	CLCdnRY12_87855	CLCdnRY12_94396	CLCdnRY1_22973	CLCdnRY1_28322	CLCdnRY1_49988	CLCdnRY1_50480	CLCdnRY1_54418	CLCdnRY2_12144	CLCdnRY2_5474	CLCdnRY2_55007	CLCdnRY3_45960	CLCdnRY3_9553	CLCdnRY5_35362	CLCdnRY7_36734	CLCdnRY7_39024	CLCdnRY7_4228	CLCdnRY8_50760	PBdnRY1_185	PBdnRY1_2239	PBdnRY1_3641	PBdnRY1_4063	PBdnRY1_6189	PBdnRY1_6664	PBdnRY1_9355	PGSC0003DMC400004377	PGSC0003DMC400012890	PGSC0003DMC400015732	PGSC0003DMC400015733	PGSC0003DMC400015793	PGSC0003DMC400023947	PGSC0003DMC400030785	PGSC0003DMC400036280	PGSC0003DMC400052073	PGSC0003DMC400052326	PGSC0003DMC400056234	SdnPW1_10431	SdnPW1_110938	SdnPW1_130307	SdnPW1_139447	SdnPW1_2574	SdnPW1_2580	SdnPW1_60923	SdnPW1_79340	SdnPW1_86116	SdnRY1_11082	SdnRY1_11101	SdnRY1_1727	SdnRY1_1825	SdnRY1_44238	SdnRY1_45058	SdnRY1_45505	SdnRY1_6958	SdnRY1_87845	SdnRY1_9575	SdnRY1_9952	SdnRY1_99880	Sotub01g020040.1.1	Sotub01g036740.1.1	Sotub01g036750.1.1	Sotub02g024410.1.1	Sotub03g035270.1.1	Sotub04g023520.1.1	Sotub04g031910.1.1	Sotub04g031920.1.1	Sotub04g031980.1.1	Sotub06g020600.1.1	Sotub06g020610.1.1	Sotub07g020160.1.1	Sotub07g021090.1.1	Sotub07g025820.1.1	Sotub08g006590.1.1	Sotub08g024940.1.1	Sotub10g011810.1.1	Sotub10g011820.1.1	Sotub10g015570.1.1	Sotub10g016360.1.1	Sotub10g019400.1.1	Sotub10g022740.1.1	Sotub10g022750.1.1	Sotub10g022820.1.1	Sotub10g023330.1.1	Sotub11g019050.1.1	Sotub12g006530.1.1	Sotub12g031160.1.1	TDe_comp109336_c0_seq1	TDe_comp110164_c1_seq2	TDe_comp111878_c1_seq3	TDe_comp2920_c0_seq1	TDe_comp534697_c0_seq1	TDe_comp75057_c1_seq1	TDe_comp767857_c0_seq1	TDe_comp80563_c0_seq1	TDe_comp90128_c0_seq1	TDe_comp90743_c1_seq1	TDe_comp93903_c0_seq1	TPW_comp125009_c0_seq1	TPW_comp297763_c0_seq1	TPW_comp615323_c0_seq1	TPW_comp6557_c0_seq1	TPW_comp73675_c0_seq5	TPW_comp74415_c0_seq3	VdnDe1_103026	VdnDe1_110397	VdnDe1_134793	VdnDe1_141820	VdnDe1_162036	VdnDe1_189392	VdnDe1_217801	VdnDe1_231751	VdnDe1_293095	VdnDe1_313929	VdnDe1_37438	VdnDe2_173746	VdnDe2_20938	VdnDe2_2415	VdnDe2_24878	VdnDe2_271113	VdnDe2_38687	VdnDe2_49034	VdnDe2_58079	VdnDe2_63030	VdnDe2_64424	VdnDe3_119334	VdnDe3_122002	VdnDe3_16508	VdnDe3_1815	VdnDe3_24924	VdnDe3_47267	VdnDe3_58899	VdnDe3_62294	VdnDe3_69259	VdnDe4_111715	VdnDe4_129372	VdnDe4_155253	VdnDe4_156724	VdnDe4_20173	VdnDe4_52323	VdnDe5_98629	VdnDe6_17049	VdnDe6_31196	VdnDe6_86723	VdnDe7_19104	VdnDe7_40975	VdnDe7_54484	VdnPW1_195729	VdnPW1_212266	VdnPW1_222209	VdnPW1_230315	VdnPW1_247287	VdnPW1_91080	VdnPW2_10191	VdnPW2_171989	VdnPW2_195646	VdnPW2_21987	VdnPW2_85698	VdnPW3_108448	VdnPW3_135559	VdnPW4_100	VdnPW5_11053	VdnPW5_44731	VdnPW5_69980	VdnRY1_163864	VdnRY1_206889	VdnRY1_98588	VdnRY2_148745	VdnRY2_33040	VdnRY2_68254	VdnRY3_111231	VdnRY3_603	VdnRY3_94789	VdnRY4_539	VdnRY6_19007
2.1 major CHO metabolism.synthesis	CLCdnDe10_124453	CLCdnDe10_131204	CLCdnDe10_132698	CLCdnDe10_133217	CLCdnDe10_134284	CLCdnDe10_134424	CLCdnDe10_134949	CLCdnDe10_38287	CLCdnDe10_38288	CLCdnDe10_56468	CLCdnDe10_57201	CLCdnDe10_59469	CLCdnDe10_60441	CLCdnDe10_66323	CLCdnDe10_71133	CLCdnDe10_76659	CLCdnDe10_84368	CLCdnDe10_87021	CLCdnDe11_102990	CLCdnDe11_10708	CLCdnDe11_118625	CLCdnDe11_11864	CLCdnDe11_124524	CLCdnDe11_150385	CLCdnDe11_157439	CLCdnDe11_158023	CLCdnDe11_42815	CLCdnDe11_76966	CLCdnDe12_113378	CLCdnDe12_156884	CLCdnDe12_25285	CLCdnDe12_26148	CLCdnDe12_85807	CLCdnDe13_112462	CLCdnDe13_112785	CLCdnDe13_11507	CLCdnDe13_136271	CLCdnDe13_21657	CLCdnDe13_83429	CLCdnDe13_85929	CLCdnDe14_46732	CLCdnDe14_47251	CLCdnDe14_47923	CLCdnDe14_60820	CLCdnDe14_94493	CLCdnDe2_10747	CLCdnDe2_41584	CLCdnDe3_103848	CLCdnDe3_79326	CLCdnDe3_86762	CLCdnDe4_42011	CLCdnDe4_79039	CLCdnDe4_80689	CLCdnDe5_130420	CLCdnDe5_151984	CLCdnDe5_39181	CLCdnDe6_10587	CLCdnDe6_170169	CLCdnDe6_3637	CLCdnDe7_15264	CLCdnDe7_872	CLCdnDe9_113505	CLCdnPW10_24990	CLCdnPW10_626	CLCdnPW12_16891	CLCdnPW12_70629	CLCdnPW12_78253	CLCdnPW13_57592	CLCdnPW16_16214	CLCdnPW16_1959	CLCdnPW16_69766	CLCdnPW16_89923	CLCdnPW19_30667	CLCdnPW19_82309	CLCdnPW1_20586	CLCdnPW1_2106	CLCdnPW22_18799	CLCdnPW26_3782	CLCdnPW26_39678	CLCdnPW29_10607	CLCdnPW36_13280	CLCdnPW37_13798	CLCdnPW46_8785	CLCdnPW47_97246	CLCdnPW48_24620	CLCdnPW48_41122	CLCdnPW48_43579	CLCdnPW48_64092	CLCdnPW49_9540	CLCdnPW50_19980	CLCdnPW50_38965	CLCdnRY10_17453	CLCdnRY10_74849	CLCdnRY12_23267	CLCdnRY12_26686	CLCdnRY12_29988	CLCdnRY12_33759	CLCdnRY12_87331	CLCdnRY1_22973	CLCdnRY1_28322	CLCdnRY1_50480	CLCdnRY7_36734	CLCdnRY7_39024	PBdnRY1_3641	PBdnRY1_4063	PBdnRY1_6189	PBdnRY1_9355	PGSC0003DMC400012890	PGSC0003DMC400023947	PGSC0003DMC400036280	PGSC0003DMC400052073	SdnPW1_10431	SdnPW1_110938	SdnPW1_130307	SdnPW1_2580	SdnPW1_86116	SdnRY1_11101	SdnRY1_1727	SdnRY1_1825	SdnRY1_45058	SdnRY1_87845	SdnRY1_99880	Sotub01g036740.1.1	Sotub01g036750.1.1	Sotub04g023520.1.1	Sotub04g031980.1.1	Sotub07g025820.1.1	Sotub10g015570.1.1	Sotub12g006530.1.1	TDe_comp2920_c0_seq1	TDe_comp75057_c1_seq1	TDe_comp90743_c1_seq1	TPW_comp125009_c0_seq1	TPW_comp297763_c0_seq1	TPW_comp615323_c0_seq1	TPW_comp6557_c0_seq1	TPW_comp74415_c0_seq3	VdnDe1_103026	VdnDe1_110397	VdnDe1_189392	VdnDe1_217801	VdnDe1_231751	VdnDe1_293095	VdnDe2_2415	VdnDe2_63030	VdnDe3_1815	VdnDe3_58899	VdnDe3_69259	VdnDe4_129372	VdnDe4_155253	VdnDe4_52323	VdnDe6_86723	VdnDe7_40975	VdnPW1_222209	VdnPW2_171989	VdnPW2_195646	VdnPW3_135559	VdnPW4_100	VdnPW5_44731	VdnPW5_69980	VdnRY2_148745	VdnRY2_33040
2.1.1 major CHO metabolism.synthesis.sucrose	CLCdnDe10_56468	CLCdnDe10_57201	CLCdnDe10_60441	CLCdnDe10_87021	CLCdnDe11_10708	CLCdnDe11_76966	CLCdnDe12_113378	CLCdnDe13_21657	CLCdnDe14_47251	CLCdnDe14_60820	CLCdnDe4_42011	CLCdnDe4_79039	CLCdnDe6_3637	CLCdnPW10_24990	CLCdnPW16_16214	CLCdnPW19_30667	CLCdnPW1_2106	CLCdnPW46_8785	CLCdnPW49_9540	CLCdnRY12_29988	CLCdnRY12_33759	CLCdnRY1_22973	CLCdnRY7_39024	PGSC0003DMC400052073	SdnPW1_10431	SdnRY1_1727	SdnRY1_99880	Sotub04g023520.1.1	VdnDe2_2415	VdnDe3_1815	VdnDe4_155253	VdnPW1_222209	VdnPW2_171989	VdnPW3_135559	VdnRY2_33040
2.1.1.1 major CHO metabolism.synthesis.sucrose.SPS	CLCdnDe10_56468	CLCdnDe10_57201	CLCdnDe10_87021	CLCdnDe11_76966	CLCdnDe12_113378	CLCdnDe13_21657	CLCdnDe4_79039	CLCdnPW19_30667	CLCdnPW1_2106	PGSC0003DMC400052073	SdnRY1_1727	VdnDe2_2415	VdnDe3_1815	VdnRY2_33040
2.1.1.2 major CHO metabolism.synthesis.sucrose.SPP	CLCdnDe10_60441	CLCdnDe14_47251	CLCdnDe6_3637	CLCdnPW10_24990	CLCdnPW46_8785	CLCdnRY7_39024	SdnPW1_10431	SdnRY1_99880
2.1.1.3 major CHO metabolism.synthesis.sucrose.FBPase	CLCdnDe11_10708	CLCdnDe14_60820	CLCdnDe4_42011	CLCdnPW16_16214	CLCdnPW49_9540	CLCdnRY12_29988	CLCdnRY12_33759	CLCdnRY1_22973	Sotub04g023520.1.1	VdnDe4_155253	VdnPW1_222209	VdnPW2_171989	VdnPW3_135559
2.1.2 major CHO metabolism.synthesis.starch	CLCdnDe10_124453	CLCdnDe10_131204	CLCdnDe10_132698	CLCdnDe10_133217	CLCdnDe10_134284	CLCdnDe10_134424	CLCdnDe10_134949	CLCdnDe10_38287	CLCdnDe10_38288	CLCdnDe10_59469	CLCdnDe10_66323	CLCdnDe10_71133	CLCdnDe10_76659	CLCdnDe10_84368	CLCdnDe11_102990	CLCdnDe11_118625	CLCdnDe11_11864	CLCdnDe11_124524	CLCdnDe11_150385	CLCdnDe11_157439	CLCdnDe11_158023	CLCdnDe11_42815	CLCdnDe12_156884	CLCdnDe12_25285	CLCdnDe12_26148	CLCdnDe12_85807	CLCdnDe13_112462	CLCdnDe13_112785	CLCdnDe13_11507	CLCdnDe13_136271	CLCdnDe13_83429	CLCdnDe13_85929	CLCdnDe14_46732	CLCdnDe14_47923	CLCdnDe14_94493	CLCdnDe2_10747	CLCdnDe2_41584	CLCdnDe3_103848	CLCdnDe3_79326	CLCdnDe3_86762	CLCdnDe4_80689	CLCdnDe5_130420	CLCdnDe5_151984	CLCdnDe5_39181	CLCdnDe6_10587	CLCdnDe6_170169	CLCdnDe7_15264	CLCdnDe7_872	CLCdnDe9_113505	CLCdnPW10_626	CLCdnPW12_16891	CLCdnPW12_70629	CLCdnPW12_78253	CLCdnPW13_57592	CLCdnPW16_1959	CLCdnPW16_69766	CLCdnPW16_89923	CLCdnPW19_82309	CLCdnPW1_20586	CLCdnPW22_18799	CLCdnPW26_3782	CLCdnPW26_39678	CLCdnPW29_10607	CLCdnPW36_13280	CLCdnPW37_13798	CLCdnPW47_97246	CLCdnPW48_24620	CLCdnPW48_41122	CLCdnPW48_43579	CLCdnPW48_64092	CLCdnPW50_19980	CLCdnPW50_38965	CLCdnRY10_17453	CLCdnRY10_74849	CLCdnRY12_23267	CLCdnRY12_26686	CLCdnRY12_87331	CLCdnRY1_28322	CLCdnRY1_50480	CLCdnRY7_36734	PBdnRY1_3641	PBdnRY1_4063	PBdnRY1_6189	PBdnRY1_9355	PGSC0003DMC400012890	PGSC0003DMC400023947	PGSC0003DMC400036280	SdnPW1_110938	SdnPW1_130307	SdnPW1_2580	SdnPW1_86116	SdnRY1_11101	SdnRY1_1825	SdnRY1_45058	SdnRY1_87845	Sotub01g036740.1.1	Sotub01g036750.1.1	Sotub04g031980.1.1	Sotub07g025820.1.1	Sotub10g015570.1.1	Sotub12g006530.1.1	TDe_comp2920_c0_seq1	TDe_comp75057_c1_seq1	TDe_comp90743_c1_seq1	TPW_comp125009_c0_seq1	TPW_comp297763_c0_seq1	TPW_comp615323_c0_seq1	TPW_comp6557_c0_seq1	TPW_comp74415_c0_seq3	VdnDe1_103026	VdnDe1_110397	VdnDe1_189392	VdnDe1_217801	VdnDe1_231751	VdnDe1_293095	VdnDe2_63030	VdnDe3_58899	VdnDe3_69259	VdnDe4_129372	VdnDe4_52323	VdnDe6_86723	VdnDe7_40975	VdnPW2_195646	VdnPW4_100	VdnPW5_44731	VdnPW5_69980	VdnRY2_148745
2.1.2.1 major CHO metabolism.synthesis.starch.AGPase	CLCdnDe10_131204	CLCdnDe10_132698	CLCdnDe10_133217	CLCdnDe10_134949	CLCdnDe10_59469	CLCdnDe10_71133	CLCdnDe11_157439	CLCdnDe13_85929	CLCdnDe2_10747	CLCdnDe6_170169	CLCdnDe7_872	CLCdnDe9_113505	CLCdnPW10_626	CLCdnPW19_82309	CLCdnPW29_10607	CLCdnPW48_24620	CLCdnPW48_43579	PBdnRY1_9355	SdnPW1_130307	SdnRY1_11101	Sotub12g006530.1.1	TDe_comp2920_c0_seq1	VdnDe2_63030
2.1.2.2 major CHO metabolism.synthesis.starch.starch synthase	CLCdnDe10_124453	CLCdnDe10_134284	CLCdnDe10_134424	CLCdnDe10_38287	CLCdnDe10_38288	CLCdnDe10_66323	CLCdnDe10_76659	CLCdnDe11_102990	CLCdnDe11_124524	CLCdnDe11_150385	CLCdnDe11_158023	CLCdnDe12_25285	CLCdnDe12_85807	CLCdnDe13_112785	CLCdnDe13_136271	CLCdnDe14_46732	CLCdnDe14_47923	CLCdnDe14_94493	CLCdnDe2_41584	CLCdnDe4_80689	CLCdnDe5_130420	CLCdnDe5_151984	CLCdnDe5_39181	CLCdnDe6_10587	CLCdnDe7_15264	CLCdnPW13_57592	CLCdnPW16_1959	CLCdnPW16_89923	CLCdnPW1_20586	CLCdnPW47_97246	CLCdnPW50_38965	CLCdnRY10_17453	CLCdnRY10_74849	CLCdnRY12_87331	CLCdnRY1_28322	CLCdnRY1_50480	CLCdnRY7_36734	PBdnRY1_3641	PBdnRY1_4063	PGSC0003DMC400023947	SdnPW1_86116	SdnRY1_87845	TDe_comp75057_c1_seq1	TPW_comp74415_c0_seq3	VdnDe1_217801	VdnDe1_231751	VdnDe3_58899	VdnDe3_69259	VdnDe6_86723	VdnDe7_40975	VdnPW2_195646	VdnPW4_100	VdnPW5_44731	VdnPW5_69980	VdnRY2_148745
2.1.2.3 major CHO metabolism.synthesis.starch.starch branching	CLCdnDe11_118625	CLCdnDe13_11507	CLCdnDe13_83429	CLCdnDe3_103848	CLCdnDe3_79326	CLCdnPW12_16891	CLCdnPW12_70629	CLCdnPW12_78253	CLCdnPW36_13280	CLCdnPW48_64092	CLCdnPW50_19980	PGSC0003DMC400036280	SdnPW1_110938	SdnPW1_2580	SdnRY1_1825	Sotub07g025820.1.1	TPW_comp125009_c0_seq1	TPW_comp615323_c0_seq1	VdnDe1_103026	VdnDe4_129372	VdnDe4_52323
2.1.2.4 major CHO metabolism.synthesis.starch.debranching	CLCdnDe10_84368	CLCdnDe11_11864	CLCdnDe11_42815	CLCdnDe13_112462	CLCdnPW16_69766	CLCdnPW22_18799	CLCdnPW26_3782	CLCdnRY12_23267	CLCdnRY12_26686	PGSC0003DMC400012890	Sotub10g015570.1.1	TDe_comp90743_c1_seq1	TPW_comp297763_c0_seq1	TPW_comp6557_c0_seq1
2.1.2.60 major CHO metabolism.synthesis.starch.ADP Glucose Phosphorylase	CLCdnDe12_26148	CLCdnPW26_39678	CLCdnPW48_41122	VdnDe1_189392
2.2 major CHO metabolism.degradation	CLCdnDe10_116002	CLCdnDe10_122897	CLCdnDe10_131836	CLCdnDe10_132795	CLCdnDe10_134418	CLCdnDe10_134888	CLCdnDe10_3131	CLCdnDe10_35077	CLCdnDe10_45231	CLCdnDe10_5558	CLCdnDe10_76046	CLCdnDe10_84845	CLCdnDe10_87788	CLCdnDe10_89971	CLCdnDe10_96342	CLCdnDe11_112979	CLCdnDe11_115787	CLCdnDe11_124154	CLCdnDe11_129274	CLCdnDe11_129914	CLCdnDe11_133325	CLCdnDe11_156665	CLCdnDe11_35490	CLCdnDe11_56980	CLCdnDe11_97451	CLCdnDe12_124702	CLCdnDe12_140646	CLCdnDe12_142650	CLCdnDe12_144403	CLCdnDe12_145172	CLCdnDe12_168146	CLCdnDe12_178	CLCdnDe12_39045	CLCdnDe12_7064	CLCdnDe12_95205	CLCdnDe12_95347	CLCdnDe13_115871	CLCdnDe13_149827	CLCdnDe13_166818	CLCdnDe13_24157	CLCdnDe13_36230	CLCdnDe13_46995	CLCdnDe13_5951	CLCdnDe13_76937	CLCdnDe13_95271	CLCdnDe13_99391	CLCdnDe14_100492	CLCdnDe14_13175	CLCdnDe14_16018	CLCdnDe14_27497	CLCdnDe14_32441	CLCdnDe14_39321	CLCdnDe14_49629	CLCdnDe14_58808	CLCdnDe14_98375	CLCdnDe1_1187	CLCdnDe2_127506	CLCdnDe2_43189	CLCdnDe2_4721	CLCdnDe2_86801	CLCdnDe2_97853	CLCdnDe3_102020	CLCdnDe3_117164	CLCdnDe3_3290	CLCdnDe3_35948	CLCdnDe3_93220	CLCdnDe5_119204	CLCdnDe5_21924	CLCdnDe5_81014	CLCdnDe5_84845	CLCdnDe5_87874	CLCdnDe5_96698	CLCdnDe6_142548	CLCdnDe6_143734	CLCdnDe6_164211	CLCdnDe7_108817	CLCdnDe7_170245	CLCdnDe7_42017	CLCdnDe7_63228	CLCdnDe7_80185	CLCdnDe8_3301	CLCdnDe9_113040	CLCdnDe9_68449	CLCdnPW10_2522	CLCdnPW10_48875	CLCdnPW10_56453	CLCdnPW10_66837	CLCdnPW10_77956	CLCdnPW10_78942	CLCdnPW11_23999	CLCdnPW12_2585	CLCdnPW12_85690	CLCdnPW13_15111	CLCdnPW13_43432	CLCdnPW13_58862	CLCdnPW15_9545	CLCdnPW16_10383	CLCdnPW19_20214	CLCdnPW19_74600	CLCdnPW19_94517	CLCdnPW26_62318	CLCdnPW27_4181	CLCdnPW35_40389	CLCdnPW38_27414	CLCdnPW39_46460	CLCdnPW3_63260	CLCdnPW44_34197	CLCdnPW45_12230	CLCdnPW45_1284	CLCdnPW45_5279	CLCdnPW45_62801	CLCdnPW45_62925	CLCdnPW47_10366	CLCdnPW47_34890	CLCdnPW47_70507	CLCdnPW48_2212	CLCdnPW48_78419	CLCdnPW49_63965	CLCdnPW50_4027	CLCdnPW50_67871	CLCdnPW50_81812	CLCdnRY10_23260	CLCdnRY10_25430	CLCdnRY10_27070	CLCdnRY10_34161	CLCdnRY11_19339	CLCdnRY11_71933	CLCdnRY11_72055	CLCdnRY11_73564	CLCdnRY11_73958	CLCdnRY11_87140	CLCdnRY12_32056	CLCdnRY12_87855	CLCdnRY12_94396	CLCdnRY1_49988	CLCdnRY1_54418	CLCdnRY2_12144	CLCdnRY2_5474	CLCdnRY2_55007	CLCdnRY3_45960	CLCdnRY3_9553	CLCdnRY5_35362	CLCdnRY7_4228	CLCdnRY8_50760	PBdnRY1_185	PBdnRY1_2239	PBdnRY1_6664	PGSC0003DMC400004377	PGSC0003DMC400015732	PGSC0003DMC400015733	PGSC0003DMC400015793	PGSC0003DMC400030785	PGSC0003DMC400052326	PGSC0003DMC400056234	SdnPW1_139447	SdnPW1_2574	SdnPW1_60923	SdnPW1_79340	SdnRY1_11082	SdnRY1_44238	SdnRY1_45505	SdnRY1_6958	SdnRY1_9575	SdnRY1_9952	Sotub01g020040.1.1	Sotub02g024410.1.1	Sotub03g035270.1.1	Sotub04g031910.1.1	Sotub04g031920.1.1	Sotub06g020600.1.1	Sotub06g020610.1.1	Sotub07g020160.1.1	Sotub07g021090.1.1	Sotub08g006590.1.1	Sotub08g024940.1.1	Sotub10g011810.1.1	Sotub10g011820.1.1	Sotub10g016360.1.1	Sotub10g019400.1.1	Sotub10g022740.1.1	Sotub10g022750.1.1	Sotub10g022820.1.1	Sotub10g023330.1.1	Sotub11g019050.1.1	Sotub12g031160.1.1	TDe_comp109336_c0_seq1	TDe_comp110164_c1_seq2	TDe_comp111878_c1_seq3	TDe_comp534697_c0_seq1	TDe_comp767857_c0_seq1	TDe_comp80563_c0_seq1	TDe_comp90128_c0_seq1	TDe_comp93903_c0_seq1	TPW_comp73675_c0_seq5	VdnDe1_134793	VdnDe1_141820	VdnDe1_162036	VdnDe1_313929	VdnDe1_37438	VdnDe2_173746	VdnDe2_20938	VdnDe2_24878	VdnDe2_271113	VdnDe2_38687	VdnDe2_49034	VdnDe2_58079	VdnDe2_64424	VdnDe3_119334	VdnDe3_122002	VdnDe3_16508	VdnDe3_24924	VdnDe3_47267	VdnDe3_62294	VdnDe4_111715	VdnDe4_156724	VdnDe4_20173	VdnDe5_98629	VdnDe6_17049	VdnDe6_31196	VdnDe7_19104	VdnDe7_54484	VdnPW1_195729	VdnPW1_212266	VdnPW1_230315	VdnPW1_247287	VdnPW1_91080	VdnPW2_10191	VdnPW2_21987	VdnPW2_85698	VdnPW3_108448	VdnPW5_11053	VdnRY1_163864	VdnRY1_206889	VdnRY1_98588	VdnRY2_68254	VdnRY3_111231	VdnRY3_603	VdnRY3_94789	VdnRY4_539	VdnRY6_19007
2.2.1 major CHO metabolism.degradation.sucrose	CLCdnDe10_116002	CLCdnDe10_134888	CLCdnDe10_3131	CLCdnDe10_84845	CLCdnDe10_89971	CLCdnDe10_96342	CLCdnDe11_129914	CLCdnDe11_156665	CLCdnDe11_56980	CLCdnDe11_97451	CLCdnDe12_124702	CLCdnDe12_144403	CLCdnDe12_39045	CLCdnDe12_95205	CLCdnDe12_95347	CLCdnDe13_115871	CLCdnDe13_36230	CLCdnDe13_46995	CLCdnDe14_13175	CLCdnDe14_16018	CLCdnDe14_27497	CLCdnDe14_32441	CLCdnDe14_49629	CLCdnDe2_43189	CLCdnDe2_86801	CLCdnDe2_97853	CLCdnDe3_3290	CLCdnDe3_35948	CLCdnDe3_93220	CLCdnDe5_81014	CLCdnDe5_84845	CLCdnDe5_96698	CLCdnDe6_142548	CLCdnDe6_143734	CLCdnDe7_108817	CLCdnDe7_170245	CLCdnDe7_42017	CLCdnDe7_80185	CLCdnDe9_113040	CLCdnDe9_68449	CLCdnPW10_66837	CLCdnPW10_77956	CLCdnPW10_78942	CLCdnPW12_2585	CLCdnPW13_58862	CLCdnPW16_10383	CLCdnPW19_74600	CLCdnPW26_62318	CLCdnPW38_27414	CLCdnPW39_46460	CLCdnPW3_63260	CLCdnPW45_12230	CLCdnPW45_1284	CLCdnPW45_5279	CLCdnPW45_62925	CLCdnPW47_34890	CLCdnPW48_78419	CLCdnPW49_63965	CLCdnPW50_4027	CLCdnPW50_67871	CLCdnPW50_81812	CLCdnRY10_23260	CLCdnRY10_25430	CLCdnRY11_19339	CLCdnRY11_73564	CLCdnRY11_87140	CLCdnRY12_87855	CLCdnRY2_5474	CLCdnRY3_45960	CLCdnRY3_9553	CLCdnRY5_35362	CLCdnRY7_4228	CLCdnRY8_50760	PGSC0003DMC400015732	PGSC0003DMC400015733	PGSC0003DMC400015793	PGSC0003DMC400052326	SdnPW1_2574	SdnRY1_44238	SdnRY1_6958	Sotub02g024410.1.1	Sotub03g035270.1.1	Sotub06g020600.1.1	Sotub06g020610.1.1	Sotub07g020160.1.1	Sotub08g024940.1.1	Sotub10g011810.1.1	Sotub10g011820.1.1	Sotub10g016360.1.1	Sotub10g019400.1.1	Sotub10g022740.1.1	Sotub10g022750.1.1	Sotub10g022820.1.1	Sotub10g023330.1.1	Sotub11g019050.1.1	Sotub12g031160.1.1	TDe_comp109336_c0_seq1	TDe_comp110164_c1_seq2	TDe_comp767857_c0_seq1	TDe_comp90128_c0_seq1	VdnDe2_173746	VdnDe2_20938	VdnDe2_38687	VdnDe2_58079	VdnDe3_119334	VdnDe3_24924	VdnDe3_62294	VdnDe4_111715	VdnDe4_156724	VdnDe5_98629	VdnDe6_17049	VdnDe7_54484	VdnPW1_247287	VdnPW1_91080	VdnPW2_10191	VdnPW2_85698	VdnRY1_98588	VdnRY2_68254	VdnRY3_111231	VdnRY3_94789	VdnRY6_19007
2.2.1.1 major CHO metabolism.degradation.sucrose.fructokinase	CLCdnDe10_116002	CLCdnDe10_84845	CLCdnDe10_89971	CLCdnDe12_95205	CLCdnDe14_13175	CLCdnDe14_27497	CLCdnDe14_49629	CLCdnDe3_93220	CLCdnDe7_108817	CLCdnDe7_42017	CLCdnDe9_68449	CLCdnPW10_78942	CLCdnPW47_34890	Sotub10g016360.1.1	Sotub11g019050.1.1	TDe_comp767857_c0_seq1	VdnDe2_20938	VdnDe3_24924	VdnDe5_98629	VdnDe7_54484	VdnPW2_85698	VdnRY1_98588	VdnRY2_68254	VdnRY6_19007
2.2.1.3 major CHO metabolism.degradation.sucrose.invertases	CLCdnDe10_3131	CLCdnDe11_56980	CLCdnDe12_124702	CLCdnDe12_144403	CLCdnDe13_36230	CLCdnDe2_86801	CLCdnDe3_3290	CLCdnDe3_35948	CLCdnDe5_84845	CLCdnDe7_170245	CLCdnPW10_66837	CLCdnPW10_77956	CLCdnPW12_2585	CLCdnPW13_58862	CLCdnPW16_10383	CLCdnPW39_46460	CLCdnPW45_5279	CLCdnPW45_62925	CLCdnPW48_78419	CLCdnPW50_4027	CLCdnPW50_81812	CLCdnRY10_25430	CLCdnRY11_19339	CLCdnRY11_73564	CLCdnRY11_87140	CLCdnRY12_87855	CLCdnRY2_5474	CLCdnRY3_9553	CLCdnRY5_35362	PGSC0003DMC400015732	PGSC0003DMC400015733	PGSC0003DMC400015793	SdnRY1_44238	Sotub03g035270.1.1	Sotub06g020600.1.1	Sotub06g020610.1.1	Sotub07g020160.1.1	Sotub08g024940.1.1	Sotub10g011810.1.1	Sotub10g011820.1.1	Sotub10g022740.1.1	Sotub10g022750.1.1	Sotub10g022820.1.1	Sotub10g023330.1.1	Sotub12g031160.1.1	TDe_comp110164_c1_seq2	TDe_comp90128_c0_seq1	VdnDe2_173746	VdnDe2_38687	VdnDe2_58079	VdnDe3_119334	VdnDe3_62294	VdnDe4_156724	VdnPW2_10191
2.2.1.3.1 major CHO metabolism.degradation.sucrose.invertases.neutral	CLCdnDe10_3131	CLCdnDe11_56980	CLCdnDe12_124702	CLCdnDe12_144403	CLCdnDe13_36230	CLCdnDe2_86801	CLCdnDe3_3290	CLCdnDe5_84845	CLCdnPW10_77956	CLCdnPW13_58862	CLCdnPW39_46460	CLCdnPW45_62925	CLCdnPW50_81812	CLCdnRY11_73564	CLCdnRY11_87140	CLCdnRY2_5474	Sotub07g020160.1.1	TDe_comp110164_c1_seq2	TDe_comp90128_c0_seq1	VdnDe2_173746	VdnDe2_38687	VdnDe2_58079	VdnDe3_119334	VdnDe3_62294
2.2.1.3.30 major CHO metabolism.degradation.sucrose.invertases.inhibitors	CLCdnPW16_10383	CLCdnPW50_4027	CLCdnRY11_19339	CLCdnRY3_9553	CLCdnRY5_35362	Sotub12g031160.1.1	VdnDe4_156724	VdnPW2_10191
2.2.1.4 major CHO metabolism.degradation.sucrose.hexokinase	CLCdnDe10_134888	CLCdnDe10_96342	CLCdnDe11_97451	CLCdnDe13_46995	CLCdnDe14_16018	CLCdnDe14_32441	CLCdnDe2_97853	CLCdnDe5_81014	CLCdnDe6_142548	CLCdnDe6_143734	CLCdnDe7_80185	CLCdnDe9_113040	CLCdnPW19_74600	CLCdnPW38_27414	SdnRY1_6958	VdnDe6_17049	VdnPW1_247287	VdnPW1_91080	VdnRY3_111231
2.2.1.5 major CHO metabolism.degradation.sucrose.Susy	CLCdnDe11_129914	CLCdnDe11_156665	CLCdnDe12_95347	CLCdnDe13_115871	CLCdnDe5_96698	CLCdnPW45_12230	CLCdnPW49_63965	CLCdnPW50_67871	CLCdnRY10_23260	CLCdnRY3_45960	CLCdnRY8_50760	SdnPW1_2574	Sotub02g024410.1.1	Sotub10g019400.1.1	TDe_comp109336_c0_seq1	VdnDe4_111715	VdnRY3_94789
2.2.1.99 major CHO metabolism.degradation.sucrose.misc	CLCdnDe12_39045	CLCdnDe2_43189	CLCdnPW26_62318	CLCdnPW3_63260	CLCdnPW45_1284	CLCdnRY7_4228	PGSC0003DMC400052326
2.2.2 major CHO metabolism.degradation.starch	CLCdnDe10_122897	CLCdnDe10_131836	CLCdnDe10_132795	CLCdnDe10_134418	CLCdnDe10_35077	CLCdnDe10_45231	CLCdnDe10_5558	CLCdnDe10_76046	CLCdnDe10_87788	CLCdnDe11_112979	CLCdnDe11_115787	CLCdnDe11_124154	CLCdnDe11_129274	CLCdnDe11_133325	CLCdnDe11_35490	CLCdnDe12_140646	CLCdnDe12_142650	CLCdnDe12_145172	CLCdnDe12_168146	CLCdnDe12_178	CLCdnDe12_7064	CLCdnDe13_149827	CLCdnDe13_166818	CLCdnDe13_24157	CLCdnDe13_5951	CLCdnDe13_76937	CLCdnDe13_95271	CLCdnDe13_99391	CLCdnDe14_100492	CLCdnDe14_39321	CLCdnDe14_58808	CLCdnDe14_98375	CLCdnDe1_1187	CLCdnDe2_127506	CLCdnDe2_4721	CLCdnDe3_102020	CLCdnDe3_117164	CLCdnDe5_119204	CLCdnDe5_21924	CLCdnDe5_87874	CLCdnDe6_164211	CLCdnDe7_63228	CLCdnDe8_3301	CLCdnPW10_2522	CLCdnPW10_48875	CLCdnPW10_56453	CLCdnPW11_23999	CLCdnPW12_85690	CLCdnPW13_15111	CLCdnPW13_43432	CLCdnPW15_9545	CLCdnPW19_20214	CLCdnPW19_94517	CLCdnPW27_4181	CLCdnPW35_40389	CLCdnPW44_34197	CLCdnPW45_62801	CLCdnPW47_10366	CLCdnPW47_70507	CLCdnPW48_2212	CLCdnRY10_27070	CLCdnRY10_34161	CLCdnRY11_71933	CLCdnRY11_72055	CLCdnRY11_73958	CLCdnRY12_32056	CLCdnRY12_94396	CLCdnRY1_49988	CLCdnRY1_54418	CLCdnRY2_12144	CLCdnRY2_55007	PBdnRY1_185	PBdnRY1_2239	PBdnRY1_6664	PGSC0003DMC400004377	PGSC0003DMC400030785	PGSC0003DMC400056234	SdnPW1_139447	SdnPW1_60923	SdnPW1_79340	SdnRY1_11082	SdnRY1_45505	SdnRY1_9575	SdnRY1_9952	Sotub01g020040.1.1	Sotub04g031910.1.1	Sotub04g031920.1.1	Sotub07g021090.1.1	Sotub08g006590.1.1	TDe_comp111878_c1_seq3	TDe_comp534697_c0_seq1	TDe_comp80563_c0_seq1	TDe_comp93903_c0_seq1	TPW_comp73675_c0_seq5	VdnDe1_134793	VdnDe1_141820	VdnDe1_162036	VdnDe1_313929	VdnDe1_37438	VdnDe2_24878	VdnDe2_271113	VdnDe2_49034	VdnDe2_64424	VdnDe3_122002	VdnDe3_16508	VdnDe3_47267	VdnDe4_20173	VdnDe6_31196	VdnDe7_19104	VdnPW1_195729	VdnPW1_212266	VdnPW1_230315	VdnPW2_21987	VdnPW3_108448	VdnPW5_11053	VdnRY1_163864	VdnRY1_206889	VdnRY3_603	VdnRY4_539
2.2.2.1 major CHO metabolism.degradation.starch.starch cleavage	CLCdnDe10_35077	CLCdnDe10_5558	CLCdnDe10_76046	CLCdnDe10_87788	CLCdnDe11_129274	CLCdnDe11_133325	CLCdnDe11_35490	CLCdnDe13_149827	CLCdnDe13_166818	CLCdnDe13_24157	CLCdnDe13_76937	CLCdnDe14_98375	CLCdnDe2_4721	CLCdnDe3_102020	CLCdnDe5_119204	CLCdnDe5_21924	CLCdnDe5_87874	CLCdnPW10_2522	CLCdnPW10_48875	CLCdnPW11_23999	CLCdnPW12_85690	CLCdnPW13_43432	CLCdnPW19_20214	CLCdnPW44_34197	CLCdnPW45_62801	CLCdnRY11_71933	CLCdnRY11_72055	CLCdnRY12_32056	CLCdnRY2_12144	PGSC0003DMC400030785	SdnRY1_11082	SdnRY1_45505	SdnRY1_9952	Sotub04g031910.1.1	Sotub04g031920.1.1	Sotub07g021090.1.1	Sotub08g006590.1.1	TDe_comp111878_c1_seq3	TDe_comp93903_c0_seq1	VdnDe1_134793	VdnDe1_313929	VdnDe2_24878	VdnDe2_64424	VdnDe3_47267	VdnDe7_19104	VdnPW1_230315	VdnPW2_21987	VdnPW5_11053	VdnRY3_603	VdnRY4_539
2.2.2.1.1 major CHO metabolism.degradation.starch.starch cleavage.alpha amylase	CLCdnDe10_35077	CLCdnDe10_76046	CLCdnDe10_87788	CLCdnDe11_35490	CLCdnDe13_166818	CLCdnDe13_24157	CLCdnDe14_98375	CLCdnDe5_119204	CLCdnDe5_87874	CLCdnPW10_48875	CLCdnPW11_23999	CLCdnPW12_85690	CLCdnPW13_43432	CLCdnPW44_34197	CLCdnRY12_32056	PGSC0003DMC400030785	SdnRY1_11082	Sotub04g031910.1.1	Sotub04g031920.1.1	TDe_comp111878_c1_seq3	TDe_comp93903_c0_seq1	VdnDe1_134793	VdnDe3_47267	VdnDe7_19104	VdnPW1_230315	VdnPW2_21987	VdnPW5_11053	VdnRY3_603	VdnRY4_539
2.2.2.1.2 major CHO metabolism.degradation.starch.starch cleavage.beta amylase	CLCdnDe10_5558	CLCdnDe11_129274	CLCdnDe11_133325	CLCdnDe13_149827	CLCdnDe13_76937	CLCdnDe2_4721	CLCdnDe3_102020	CLCdnDe5_21924	CLCdnPW10_2522	CLCdnPW19_20214	CLCdnPW45_62801	CLCdnRY11_71933	CLCdnRY11_72055	CLCdnRY2_12144	SdnRY1_45505	SdnRY1_9952	Sotub07g021090.1.1	Sotub08g006590.1.1	VdnDe1_313929	VdnDe2_24878	VdnDe2_64424
2.2.2.2 major CHO metabolism.degradation.starch.starch phosphorylase	CLCdnDe12_142650	CLCdnDe12_145172	CLCdnDe12_178	CLCdnDe13_95271	CLCdnDe14_58808	CLCdnDe1_1187	CLCdnPW47_70507	CLCdnRY1_49988	PBdnRY1_185	PGSC0003DMC400004377	PGSC0003DMC400056234	SdnPW1_139447	SdnPW1_60923	TDe_comp80563_c0_seq1	VdnDe1_37438	VdnDe2_49034	VdnDe3_122002	VdnDe3_16508
2.2.2.3 major CHO metabolism.degradation.starch.glucan water dikinase	CLCdnDe11_124154	CLCdnPW15_9545	CLCdnRY10_34161	CLCdnRY1_54418	PBdnRY1_6664	VdnDe1_141820	VdnDe2_271113	VdnDe4_20173	VdnPW1_195729	VdnRY1_206889
2.2.2.4 major CHO metabolism.degradation.starch.D enzyme	CLCdnDe10_134418	CLCdnDe10_45231	CLCdnDe7_63228	CLCdnDe8_3301	CLCdnPW19_94517	CLCdnPW48_2212	PBdnRY1_2239	VdnDe6_31196
2.2.2.6 major CHO metabolism.degradation.starch.transporter	CLCdnDe10_131836	CLCdnDe12_7064	CLCdnDe13_5951	CLCdnDe13_99391	CLCdnDe3_117164	CLCdnDe6_164211	CLCdnPW13_15111	CLCdnPW27_4181	CLCdnPW35_40389	CLCdnRY2_55007	SdnRY1_9575	Sotub01g020040.1.1	TPW_comp73675_c0_seq5	VdnPW1_212266
2.2.2.9 major CHO metabolism.degradation.starch.limit dextrinase/pullulanase	CLCdnDe10_122897	CLCdnDe12_168146	CLCdnDe14_100492	CLCdnRY10_27070	VdnRY1_163864
2.2.2.10 major CHO metabolism.degradation.starch.laforin like phosphoglucan phosphatase (SEX4)	CLCdnDe10_132795	CLCdnDe11_112979	CLCdnDe11_115787	CLCdnDe12_140646	CLCdnDe14_39321	CLCdnDe2_127506	CLCdnPW10_56453	CLCdnPW47_10366	CLCdnRY11_73958	CLCdnRY12_94396	SdnPW1_79340	TDe_comp534697_c0_seq1	VdnDe1_162036	VdnPW3_108448
3 minor CHO metabolism	CLCdnDe10_101827	CLCdnDe10_102153	CLCdnDe10_110844	CLCdnDe10_117589	CLCdnDe10_118009	CLCdnDe10_125484	CLCdnDe10_125775	CLCdnDe10_134222	CLCdnDe10_134268	CLCdnDe10_134287	CLCdnDe10_134666	CLCdnDe10_134804	CLCdnDe10_23259	CLCdnDe10_2642	CLCdnDe10_33866	CLCdnDe10_41438	CLCdnDe10_4715	CLCdnDe10_52559	CLCdnDe10_60868	CLCdnDe10_74341	CLCdnDe10_80945	CLCdnDe10_81231	CLCdnDe10_83751	CLCdnDe10_86485	CLCdnDe10_87054	CLCdnDe10_89348	CLCdnDe10_91267	CLCdnDe10_94079	CLCdnDe10_95309	CLCdnDe10_9892	CLCdnDe11_112225	CLCdnDe11_117083	CLCdnDe11_1239	CLCdnDe11_133870	CLCdnDe11_1527	CLCdnDe11_18742	CLCdnDe11_25886	CLCdnDe11_30202	CLCdnDe11_38198	CLCdnDe11_43115	CLCdnDe11_43440	CLCdnDe11_50991	CLCdnDe11_5424	CLCdnDe11_7961	CLCdnDe11_80559	CLCdnDe11_84689	CLCdnDe11_97449	CLCdnDe12_10007	CLCdnDe12_103182	CLCdnDe12_104980	CLCdnDe12_129014	CLCdnDe12_132334	CLCdnDe12_135565	CLCdnDe12_158731	CLCdnDe12_167701	CLCdnDe12_17718	CLCdnDe12_26701	CLCdnDe12_49865	CLCdnDe12_5258	CLCdnDe12_61401	CLCdnDe12_61781	CLCdnDe12_72414	CLCdnDe12_76939	CLCdnDe12_79014	CLCdnDe12_83543	CLCdnDe12_9202	CLCdnDe12_9714	CLCdnDe13_102416	CLCdnDe13_115886	CLCdnDe13_118472	CLCdnDe13_123629	CLCdnDe13_143616	CLCdnDe13_147967	CLCdnDe13_19	CLCdnDe13_21556	CLCdnDe13_25425	CLCdnDe13_29479	CLCdnDe13_52177	CLCdnDe13_64092	CLCdnDe13_69340	CLCdnDe13_89745	CLCdnDe14_122218	CLCdnDe14_161604	CLCdnDe14_23284	CLCdnDe14_5963	CLCdnDe14_87856	CLCdnDe14_99784	CLCdnDe1_12942	CLCdnDe1_25681	CLCdnDe1_5256	CLCdnDe2_113931	CLCdnDe2_129404	CLCdnDe2_130410	CLCdnDe2_132203	CLCdnDe2_21742	CLCdnDe2_94415	CLCdnDe2_95382	CLCdnDe3_122094	CLCdnDe3_35331	CLCdnDe3_43990	CLCdnDe3_45527	CLCdnDe3_77572	CLCdnDe3_79486	CLCdnDe3_82296	CLCdnDe3_91049	CLCdnDe3_9114	CLCdnDe4_1380	CLCdnDe4_139636	CLCdnDe4_24459	CLCdnDe4_31445	CLCdnDe4_44847	CLCdnDe4_63564	CLCdnDe5_19876	CLCdnDe5_69720	CLCdnDe5_82167	CLCdnDe5_92289	CLCdnDe6_47900	CLCdnDe6_52919	CLCdnDe7_12022	CLCdnDe7_155566	CLCdnDe7_6712	CLCdnDe7_811	CLCdnDe9_116929	CLCdnDe9_76946	CLCdnDe9_79831	CLCdnPW10_14887	CLCdnPW10_25937	CLCdnPW10_33766	CLCdnPW10_60699	CLCdnPW10_60996	CLCdnPW10_61980	CLCdnPW10_84652	CLCdnPW10_88496	CLCdnPW12_13662	CLCdnPW12_1739	CLCdnPW12_24598	CLCdnPW12_42335	CLCdnPW12_66327	CLCdnPW12_75248	CLCdnPW13_18002	CLCdnPW13_2238	CLCdnPW13_84653	CLCdnPW13_86921	CLCdnPW16_35423	CLCdnPW16_72462	CLCdnPW17_11692	CLCdnPW17_2056	CLCdnPW19_45135	CLCdnPW19_73004	CLCdnPW19_91543	CLCdnPW1_3664	CLCdnPW22_27112	CLCdnPW22_31826	CLCdnPW26_10565	CLCdnPW29_31782	CLCdnPW2_26267	CLCdnPW36_10698	CLCdnPW36_16758	CLCdnPW36_20197	CLCdnPW36_48340	CLCdnPW36_6972	CLCdnPW39_45286	CLCdnPW39_70674	CLCdnPW3_5262	CLCdnPW3_71187	CLCdnPW46_68137	CLCdnPW46_74084	CLCdnPW46_78843	CLCdnPW47_17195	CLCdnPW47_18491	CLCdnPW47_24400	CLCdnPW47_30880	CLCdnPW47_36346	CLCdnPW47_51463	CLCdnPW47_52844	CLCdnPW47_76735	CLCdnPW48_24401	CLCdnPW48_28523	CLCdnPW48_31497	CLCdnPW49_30799	CLCdnPW49_81308	CLCdnPW5_5986	CLCdnPW6_84825	CLCdnRY10_21282	CLCdnRY10_31282	CLCdnRY10_55616	CLCdnRY10_648	CLCdnRY10_72760	CLCdnRY11_3361	CLCdnRY11_5191	CLCdnRY12_41561	CLCdnRY12_41942	CLCdnRY12_46520	CLCdnRY12_60859	CLCdnRY12_7554	CLCdnRY1_43348	CLCdnRY1_52260	CLCdnRY2_28052	CLCdnRY2_34095	CLCdnRY2_40487	CLCdnRY2_59825	CLCdnRY2_8465	CLCdnRY3_26980	CLCdnRY3_37349	CLCdnRY3_9186	CLCdnRY4_39417	CLCdnRY4_73827	CLCdnRY7_35710	CLCdnRY7_63015	CLCdnRY8_6490	PBdnRY1_276	PBdnRY1_5417	PGSC0003DMC400006167	PGSC0003DMC400012501	PGSC0003DMC400017090	PGSC0003DMC400018257	PGSC0003DMC400023914	PGSC0003DMC400024374	PGSC0003DMC400029370	PGSC0003DMC400044504	PGSC0003DMC400044505	PGSC0003DMC400049943	SdnPW1_111685	SdnPW1_127079	SdnPW1_127175	SdnPW1_218	SdnPW1_22980	SdnPW1_38490	SdnPW1_58680	SdnPW1_63421	SdnPW1_6350	SdnRY1_140305	SdnRY1_17288	SdnRY1_17723	SdnRY1_22016	SdnRY1_57473	SdnRY1_6200	Sotub01g007000.1.1	Sotub01g015420.1.1	Sotub01g035290.1.1	Sotub01g038630.1.1	Sotub02g010200.1.1	Sotub02g011920.1.1	Sotub02g018010.1.1	Sotub02g021080.1.1	Sotub02g024710.1.1	Sotub02g028120.1.1	Sotub02g035030.1.1	Sotub02g035060.1.1	Sotub02g035070.1.1	Sotub03g023190.1.1	Sotub03g023500.1.1	Sotub03g025700.1.1	Sotub04g010030.1.1	Sotub04g029960.1.1	Sotub04g036010.1.1	Sotub04g036030.1.1	Sotub05g012840.1.1	Sotub05g012970.1.1	Sotub05g013020.1.1	Sotub05g020970.1.1	Sotub05g024520.1.1	Sotub07g005100.1.1	Sotub07g008550.1.1	Sotub07g011830.1.1	Sotub07g011840.1.1	Sotub07g019600.1.1	Sotub07g024160.1.1	Sotub08g023990.1.1	Sotub08g024010.1.1	Sotub08g024080.1.1	Sotub09g016610.1.1	Sotub10g009980.1.1	Sotub10g025410.1.1	Sotub11g011140.1.1	Sotub12g029880.1.1	TDe_comp104579_c1_seq1	TDe_comp110171_c0_seq1	TDe_comp113217_c0_seq4	TDe_comp1232217_c0_seq1	TDe_comp603427_c0_seq1	TDe_comp6121_c0_seq1	TDe_comp689186_c0_seq1	TDe_comp69058_c0_seq1	TDe_comp79788_c0_seq1	TDe_comp88049_c0_seq2	TDe_comp91901_c0_seq1	TPW_comp643709_c0_seq1	TPW_comp69543_c0_seq2	TPW_comp71886_c0_seq17	TPW_comp72237_c1_seq1	VdnDe1_142353	VdnDe1_162386	VdnDe1_186809	VdnDe1_245940	VdnDe1_257062	VdnDe1_279930	VdnDe1_72210	VdnDe1_90968	VdnDe2_116743	VdnDe2_119885	VdnDe2_129893	VdnDe2_141720	VdnDe2_170572	VdnDe2_207940	VdnDe2_218465	VdnDe2_222134	VdnDe2_269479	VdnDe2_271319	VdnDe2_40892	VdnDe2_59448	VdnDe2_71840	VdnDe2_85381	VdnDe3_194089	VdnDe3_20629	VdnDe3_61062	VdnDe3_69253	VdnDe3_86444	VdnDe5_50355	VdnDe5_79920	VdnDe6_1329	VdnDe6_37813	VdnDe6_56815	VdnDe6_88587	VdnDe7_39426	VdnDe7_7466	VdnPW1_101717	VdnPW1_106215	VdnPW1_150136	VdnPW1_158553	VdnPW2_170069	VdnPW2_52663	VdnPW2_9515	VdnPW3_13097	VdnPW3_20019	VdnPW3_34457	VdnPW3_67131	VdnPW3_7591	VdnPW3_83804	VdnPW3_86931	VdnPW4_47693	VdnPW4_97420	VdnPW5_32914	VdnPW6_10348	VdnRY1_104603	VdnRY1_22770	VdnRY1_38854	VdnRY1_65235	VdnRY3_20753	VdnRY4_15207	VdnRY5_54945	VdnRY6_1141	VdnRY7_22685
3.1 minor CHO metabolism.raffinose family	CLCdnDe10_134222	CLCdnDe10_134287	CLCdnDe10_134666	CLCdnDe10_134804	CLCdnDe2_130410	CLCdnDe2_21742	CLCdnDe3_45527	CLCdnDe5_82167	CLCdnPW16_72462	CLCdnPW46_68137	CLCdnPW46_78843	CLCdnPW47_36346	CLCdnRY12_41942	CLCdnRY2_8465	Sotub01g038630.1.1	Sotub02g010200.1.1	Sotub02g028120.1.1	Sotub03g023190.1.1	Sotub03g025700.1.1	Sotub07g008550.1.1	TDe_comp603427_c0_seq1	VdnDe2_116743	VdnDe5_50355	VdnDe6_1329	VdnPW2_52663	VdnPW4_97420
3.1.1 minor CHO metabolism.raffinose family.galactinol synthases	CLCdnDe10_134222	CLCdnDe3_45527	CLCdnPW16_72462	Sotub01g038630.1.1	Sotub02g010200.1.1	Sotub02g028120.1.1
3.1.1.1 minor CHO metabolism.raffinose family.galactinol synthases.known	CLCdnDe10_134222	CLCdnDe3_45527	CLCdnPW16_72462	Sotub01g038630.1.1	Sotub02g010200.1.1	Sotub02g028120.1.1
3.1.2 minor CHO metabolism.raffinose family.raffinose synthases	CLCdnDe10_134287	CLCdnDe10_134666	CLCdnDe10_134804	CLCdnDe2_130410	CLCdnDe2_21742	CLCdnDe5_82167	CLCdnPW46_68137	CLCdnPW46_78843	CLCdnPW47_36346	CLCdnRY12_41942	CLCdnRY2_8465	Sotub03g023190.1.1	Sotub03g025700.1.1	Sotub07g008550.1.1	TDe_comp603427_c0_seq1	VdnDe2_116743	VdnDe5_50355	VdnDe6_1329	VdnPW2_52663	VdnPW4_97420
3.1.2.2 minor CHO metabolism.raffinose family.raffinose synthases.putative	CLCdnDe10_134287	CLCdnDe10_134666	CLCdnDe10_134804	CLCdnDe2_130410	CLCdnDe2_21742	CLCdnDe5_82167	CLCdnPW46_68137	CLCdnPW46_78843	CLCdnPW47_36346	CLCdnRY12_41942	CLCdnRY2_8465	Sotub03g023190.1.1	Sotub03g025700.1.1	Sotub07g008550.1.1	TDe_comp603427_c0_seq1	VdnDe2_116743	VdnDe5_50355	VdnDe6_1329	VdnPW2_52663	VdnPW4_97420
3.2 minor CHO metabolism.trehalose	CLCdnDe10_23259	CLCdnDe10_41438	CLCdnDe10_4715	CLCdnDe10_87054	CLCdnDe11_18742	CLCdnDe11_43440	CLCdnDe11_50991	CLCdnDe11_5424	CLCdnDe12_10007	CLCdnDe12_135565	CLCdnDe12_61781	CLCdnDe13_118472	CLCdnDe13_143616	CLCdnDe13_19	CLCdnDe13_52177	CLCdnDe3_91049	CLCdnDe7_6712	CLCdnPW10_14887	CLCdnPW12_1739	CLCdnPW17_2056	CLCdnPW1_3664	CLCdnPW26_10565	CLCdnPW36_10698	CLCdnPW36_16758	CLCdnPW36_48340	CLCdnPW47_24400	CLCdnPW47_30880	CLCdnPW48_24401	CLCdnRY11_3361	CLCdnRY12_41561	CLCdnRY2_28052	CLCdnRY2_34095	CLCdnRY2_59825	PGSC0003DMC400024374	SdnRY1_140305	SdnRY1_57473	Sotub01g015420.1.1	Sotub04g036010.1.1	Sotub04g036030.1.1	Sotub05g012840.1.1	Sotub05g012970.1.1	Sotub05g013020.1.1	Sotub05g024520.1.1	VdnDe1_257062	VdnDe2_170572	VdnDe2_59448	VdnDe3_61062	VdnDe7_39426	VdnPW2_170069	VdnPW3_13097	VdnPW3_7591	VdnRY5_54945
3.2.1 minor CHO metabolism.trehalose.TPS	CLCdnDe11_43440	CLCdnDe13_118472	CLCdnDe13_19	CLCdnPW47_24400	VdnPW3_7591
3.2.2 minor CHO metabolism.trehalose.TPP	CLCdnDe12_10007	CLCdnDe12_61781	CLCdnDe13_52177	CLCdnPW1_3664	CLCdnPW48_24401	CLCdnRY11_3361	CLCdnRY12_41561	CLCdnRY2_28052	CLCdnRY2_59825	PGSC0003DMC400024374	SdnRY1_57473	Sotub04g036010.1.1	Sotub04g036030.1.1	Sotub05g024520.1.1	VdnDe1_257062	VdnDe2_170572	VdnDe3_61062	VdnPW2_170069
3.2.3 minor CHO metabolism.trehalose.potential TPS/TPP	CLCdnDe10_23259	CLCdnDe10_41438	CLCdnDe10_4715	CLCdnDe10_87054	CLCdnDe11_18742	CLCdnDe11_5424	CLCdnDe12_135565	CLCdnDe13_143616	CLCdnDe3_91049	CLCdnDe7_6712	CLCdnPW10_14887	CLCdnPW12_1739	CLCdnPW17_2056	CLCdnPW26_10565	CLCdnPW36_10698	CLCdnPW36_16758	CLCdnPW36_48340	CLCdnPW47_30880	CLCdnRY2_34095	SdnRY1_140305	Sotub01g015420.1.1	Sotub05g012840.1.1	Sotub05g012970.1.1	Sotub05g013020.1.1	VdnDe2_59448	VdnDe7_39426	VdnPW3_13097	VdnRY5_54945
3.2.4 minor CHO metabolism.trehalose.trehalase	CLCdnDe11_50991
3.3 minor CHO metabolism.sugar alcohols	CLCdnDe10_83751	CLCdnDe11_112225	CLCdnDe11_80559	CLCdnDe11_97449	CLCdnDe12_49865	CLCdnDe12_5258	CLCdnDe2_129404	CLCdnDe5_69720	CLCdnPW10_60699	CLCdnPW13_84653	CLCdnPW3_71187	CLCdnPW47_52844	CLCdnPW47_76735	CLCdnRY3_26980	PBdnRY1_276	PGSC0003DMC400023914	SdnPW1_22980	SdnRY1_17723	Sotub01g007000.1.1	VdnDe2_141720	VdnDe2_71840	VdnDe3_194089
3.4 minor CHO metabolism.myo-inositol	CLCdnDe10_101827	CLCdnDe10_60868	CLCdnDe11_43115	CLCdnDe12_72414	CLCdnDe12_83543	CLCdnDe13_123629	CLCdnDe14_99784	CLCdnDe1_5256	CLCdnDe2_132203	CLCdnDe3_122094	CLCdnDe3_43990	CLCdnDe4_1380	CLCdnDe4_24459	CLCdnDe7_811	CLCdnDe9_76946	CLCdnPW12_13662	CLCdnPW12_24598	CLCdnPW12_66327	CLCdnPW13_86921	CLCdnPW16_35423	CLCdnPW19_91543	CLCdnPW29_31782	CLCdnPW48_31497	CLCdnPW6_84825	CLCdnRY12_46520	CLCdnRY7_35710	PBdnRY1_5417	PGSC0003DMC400018257	PGSC0003DMC400029370	SdnRY1_22016	Sotub01g035290.1.1	Sotub04g010030.1.1	Sotub07g011830.1.1	Sotub07g011840.1.1	Sotub11g011140.1.1	Sotub12g029880.1.1	VdnDe1_142353	VdnPW5_32914	VdnRY1_65235	VdnRY3_20753
3.4.2 minor CHO metabolism.myo-inositol.InsP kinases	CLCdnDe3_43990	CLCdnPW29_31782	CLCdnPW48_31497	CLCdnRY12_46520	Sotub07g011830.1.1	Sotub07g011840.1.1	VdnDe1_142353	VdnPW5_32914	VdnRY3_20753
3.4.3 minor CHO metabolism.myo-inositol.InsP synthases	CLCdnDe10_101827	CLCdnDe1_5256	CLCdnDe2_132203	CLCdnDe4_1380	CLCdnDe4_24459	CLCdnDe7_811
3.4.4 minor CHO metabolism.myo-inositol.myo-inositol oxygenases	CLCdnDe12_72414	CLCdnDe13_123629	CLCdnDe3_122094	CLCdnDe9_76946	CLCdnPW13_86921	SdnRY1_22016	Sotub11g011140.1.1	Sotub12g029880.1.1	VdnRY1_65235
3.4.5 minor CHO metabolism.myo-inositol.inositol phosphatase	CLCdnDe10_60868	CLCdnDe11_43115	CLCdnDe12_83543	CLCdnDe14_99784	CLCdnPW12_13662	CLCdnPW12_24598	CLCdnPW12_66327	CLCdnPW16_35423	CLCdnPW19_91543	CLCdnPW6_84825	CLCdnRY7_35710	PBdnRY1_5417	PGSC0003DMC400018257	PGSC0003DMC400029370	Sotub01g035290.1.1	Sotub04g010030.1.1
3.5 minor CHO metabolism.others	CLCdnDe10_102153	CLCdnDe10_125775	CLCdnDe10_134268	CLCdnDe10_2642	CLCdnDe10_33866	CLCdnDe10_52559	CLCdnDe10_74341	CLCdnDe10_80945	CLCdnDe10_81231	CLCdnDe10_86485	CLCdnDe10_89348	CLCdnDe10_91267	CLCdnDe10_94079	CLCdnDe10_9892	CLCdnDe11_117083	CLCdnDe11_133870	CLCdnDe11_1527	CLCdnDe11_25886	CLCdnDe11_30202	CLCdnDe11_38198	CLCdnDe11_7961	CLCdnDe12_103182	CLCdnDe12_104980	CLCdnDe12_132334	CLCdnDe12_158731	CLCdnDe12_167701	CLCdnDe12_26701	CLCdnDe12_61401	CLCdnDe12_76939	CLCdnDe12_79014	CLCdnDe13_102416	CLCdnDe13_147967	CLCdnDe13_21556	CLCdnDe13_25425	CLCdnDe13_29479	CLCdnDe13_64092	CLCdnDe13_69340	CLCdnDe13_89745	CLCdnDe14_122218	CLCdnDe14_161604	CLCdnDe14_5963	CLCdnDe14_87856	CLCdnDe1_25681	CLCdnDe2_113931	CLCdnDe2_94415	CLCdnDe2_95382	CLCdnDe3_35331	CLCdnDe3_77572	CLCdnDe3_79486	CLCdnDe3_82296	CLCdnDe3_9114	CLCdnDe4_139636	CLCdnDe4_44847	CLCdnDe5_92289	CLCdnDe6_47900	CLCdnDe7_12022	CLCdnDe7_155566	CLCdnDe9_116929	CLCdnDe9_79831	CLCdnPW10_25937	CLCdnPW10_61980	CLCdnPW10_84652	CLCdnPW10_88496	CLCdnPW12_75248	CLCdnPW13_18002	CLCdnPW17_11692	CLCdnPW19_45135	CLCdnPW19_73004	CLCdnPW22_31826	CLCdnPW2_26267	CLCdnPW36_6972	CLCdnPW39_45286	CLCdnPW39_70674	CLCdnPW3_5262	CLCdnPW48_28523	CLCdnRY10_21282	CLCdnRY10_31282	CLCdnRY10_55616	CLCdnRY10_648	CLCdnRY12_60859	CLCdnRY1_52260	CLCdnRY3_37349	CLCdnRY3_9186	CLCdnRY4_39417	CLCdnRY4_73827	CLCdnRY7_63015	CLCdnRY8_6490	PGSC0003DMC400044504	PGSC0003DMC400044505	SdnPW1_127079	SdnPW1_127175	SdnPW1_38490	SdnPW1_58680	SdnPW1_63421	SdnRY1_17288	Sotub02g035030.1.1	Sotub02g035060.1.1	Sotub02g035070.1.1	Sotub07g005100.1.1	Sotub07g024160.1.1	Sotub08g023990.1.1	Sotub08g024010.1.1	Sotub08g024080.1.1	Sotub09g016610.1.1	Sotub10g009980.1.1	Sotub10g025410.1.1	TDe_comp104579_c1_seq1	TDe_comp110171_c0_seq1	TDe_comp113217_c0_seq4	TDe_comp1232217_c0_seq1	TDe_comp6121_c0_seq1	TDe_comp69058_c0_seq1	TDe_comp79788_c0_seq1	TDe_comp91901_c0_seq1	TPW_comp643709_c0_seq1	TPW_comp71886_c0_seq17	TPW_comp72237_c1_seq1	VdnDe1_162386	VdnDe1_186809	VdnDe1_245940	VdnDe1_72210	VdnDe1_90968	VdnDe2_119885	VdnDe2_129893	VdnDe2_218465	VdnDe2_222134	VdnDe2_269479	VdnDe2_271319	VdnDe2_40892	VdnDe3_69253	VdnDe3_86444	VdnDe5_79920	VdnDe6_37813	VdnDe6_56815	VdnDe6_88587	VdnDe7_7466	VdnPW1_101717	VdnPW1_150136	VdnPW1_158553	VdnPW3_20019	VdnPW3_34457	VdnPW3_83804	VdnPW3_86931	VdnPW4_47693	VdnPW6_10348	VdnRY1_104603	VdnRY4_15207	VdnRY6_1141	VdnRY7_22685
3.5.1 minor CHO metabolism.others.xylose isomerase	CLCdnRY8_6490	Sotub07g005100.1.1
3.6 minor CHO metabolism.callose	CLCdnDe10_110844	CLCdnDe10_125484	CLCdnDe11_1239	CLCdnDe12_129014	CLCdnDe12_17718	CLCdnDe13_115886	CLCdnDe4_31445	CLCdnDe5_19876	CLCdnPW13_2238	CLCdnPW36_20197	CLCdnPW46_74084	CLCdnPW47_18491	CLCdnPW49_81308	CLCdnRY10_72760	PGSC0003DMC400012501	PGSC0003DMC400049943	SdnPW1_111685	SdnPW1_218	Sotub02g011920.1.1	Sotub02g021080.1.1	Sotub02g024710.1.1	Sotub03g023500.1.1	Sotub05g020970.1.1	Sotub07g019600.1.1	VdnDe2_85381	VdnPW1_106215	VdnPW3_67131	VdnRY1_22770	VdnRY1_38854
3.7 minor CHO metabolism.sugar kinases	CLCdnDe10_118009	CLCdnDe10_95309	CLCdnDe11_84689	CLCdnDe14_23284	CLCdnDe4_63564	CLCdnPW10_33766	CLCdnPW22_27112	CLCdnPW47_17195	CLCdnRY12_7554	CLCdnRY1_43348	CLCdnRY2_40487	PGSC0003DMC400017090	SdnPW1_6350	Sotub04g029960.1.1	TDe_comp689186_c0_seq1	TPW_comp69543_c0_seq2	VdnDe1_279930	VdnDe2_207940	VdnPW2_9515
3.8 minor CHO metabolism.galactose	CLCdnDe10_117589	CLCdnDe12_9202	CLCdnDe12_9714	CLCdnDe1_12942	CLCdnDe6_52919	CLCdnPW10_60996	CLCdnPW12_42335	CLCdnPW47_51463	CLCdnPW49_30799	CLCdnPW5_5986	CLCdnRY11_5191	PGSC0003DMC400006167	SdnRY1_6200	Sotub02g018010.1.1	TDe_comp88049_c0_seq2	VdnDe3_20629
3.8.1 minor CHO metabolism.galactose.galactokinases	CLCdnDe12_9714	Sotub02g018010.1.1
3.8.2 minor CHO metabolism.galactose.alpha-galactosidases	CLCdnDe10_117589	CLCdnDe12_9202	CLCdnDe1_12942	CLCdnDe6_52919	CLCdnPW10_60996	CLCdnPW12_42335	CLCdnPW47_51463	CLCdnPW49_30799	CLCdnPW5_5986	CLCdnRY11_5191	PGSC0003DMC400006167	SdnRY1_6200	TDe_comp88049_c0_seq2	VdnDe3_20629
4 glycolysis	CLCdnDe10_100013	CLCdnDe10_102232	CLCdnDe10_102949	CLCdnDe10_103485	CLCdnDe10_108828	CLCdnDe10_119312	CLCdnDe10_121429	CLCdnDe10_122115	CLCdnDe10_129352	CLCdnDe10_129787	CLCdnDe10_131943	CLCdnDe10_133415	CLCdnDe10_133568	CLCdnDe10_134365	CLCdnDe10_134409	CLCdnDe10_134769	CLCdnDe10_136159	CLCdnDe10_136236	CLCdnDe10_136366	CLCdnDe10_14136	CLCdnDe10_16539	CLCdnDe10_17806	CLCdnDe10_21355	CLCdnDe10_31544	CLCdnDe10_35814	CLCdnDe10_60559	CLCdnDe10_61799	CLCdnDe10_66642	CLCdnDe10_68738	CLCdnDe10_68979	CLCdnDe10_77731	CLCdnDe10_81298	CLCdnDe10_84415	CLCdnDe10_90529	CLCdnDe10_90552	CLCdnDe10_9242	CLCdnDe10_93510	CLCdnDe10_94873	CLCdnDe10_95611	CLCdnDe10_95965	CLCdnDe10_95999	CLCdnDe11_110299	CLCdnDe11_122330	CLCdnDe11_127238	CLCdnDe11_132326	CLCdnDe11_137407	CLCdnDe11_145871	CLCdnDe11_153218	CLCdnDe11_155747	CLCdnDe11_157838	CLCdnDe11_28552	CLCdnDe11_31734	CLCdnDe11_37163	CLCdnDe11_5019	CLCdnDe11_59155	CLCdnDe11_66179	CLCdnDe11_74633	CLCdnDe12_107420	CLCdnDe12_109028	CLCdnDe12_119877	CLCdnDe12_145530	CLCdnDe12_159538	CLCdnDe12_164237	CLCdnDe12_169151	CLCdnDe12_27040	CLCdnDe13_100781	CLCdnDe13_101059	CLCdnDe13_103283	CLCdnDe13_103568	CLCdnDe13_106644	CLCdnDe13_10843	CLCdnDe13_124522	CLCdnDe13_124862	CLCdnDe13_139960	CLCdnDe13_1477	CLCdnDe13_147893	CLCdnDe13_154917	CLCdnDe13_164117	CLCdnDe13_22632	CLCdnDe13_25619	CLCdnDe13_30513	CLCdnDe13_30983	CLCdnDe13_58210	CLCdnDe13_59513	CLCdnDe13_75727	CLCdnDe13_80435	CLCdnDe14_100039	CLCdnDe14_120672	CLCdnDe14_123145	CLCdnDe14_164525	CLCdnDe14_22942	CLCdnDe14_2613	CLCdnDe14_63331	CLCdnDe14_73129	CLCdnDe14_75262	CLCdnDe14_75869	CLCdnDe14_76948	CLCdnDe14_8729	CLCdnDe2_101863	CLCdnDe2_121229	CLCdnDe2_56464	CLCdnDe2_5731	CLCdnDe2_60219	CLCdnDe2_65619	CLCdnDe2_6619	CLCdnDe2_70881	CLCdnDe2_71563	CLCdnDe2_75573	CLCdnDe2_82491	CLCdnDe2_93818	CLCdnDe2_94081	CLCdnDe2_98180	CLCdnDe3_123923	CLCdnDe3_126520	CLCdnDe3_45089	CLCdnDe3_79179	CLCdnDe4_160731	CLCdnDe4_3546	CLCdnDe4_7008	CLCdnDe5_126949	CLCdnDe5_148548	CLCdnDe5_9139	CLCdnDe6_28365	CLCdnDe6_31147	CLCdnDe6_40135	CLCdnDe6_5757	CLCdnDe7_111901	CLCdnDe7_12402	CLCdnDe7_154017	CLCdnDe7_167348	CLCdnDe8_7950	CLCdnPW10_6849	CLCdnPW10_6850	CLCdnPW10_69726	CLCdnPW10_74730	CLCdnPW10_78108	CLCdnPW10_87607	CLCdnPW10_89515	CLCdnPW12_13855	CLCdnPW12_21392	CLCdnPW12_3307	CLCdnPW12_38987	CLCdnPW12_3947	CLCdnPW13_76517	CLCdnPW13_82961	CLCdnPW13_83991	CLCdnPW14_9694	CLCdnPW16_19439	CLCdnPW16_85111	CLCdnPW19_29710	CLCdnPW19_87038	CLCdnPW1_16826	CLCdnPW26_28890	CLCdnPW26_63399	CLCdnPW26_63423	CLCdnPW27_50	CLCdnPW29_57169	CLCdnPW2_6332	CLCdnPW2_974	CLCdnPW35_289	CLCdnPW36_16901	CLCdnPW42_67876	CLCdnPW45_21788	CLCdnPW45_74891	CLCdnPW45_79180	CLCdnPW46_33697	CLCdnPW47_36093	CLCdnPW48_9784	CLCdnPW6_1607	CLCdnRY10_14475	CLCdnRY10_41365	CLCdnRY10_42330	CLCdnRY10_50456	CLCdnRY10_5829	CLCdnRY11_13428	CLCdnRY11_23844	CLCdnRY11_35503	CLCdnRY11_37242	CLCdnRY11_56903	CLCdnRY12_84569	CLCdnRY1_11631	CLCdnRY1_31798	CLCdnRY1_40110	CLCdnRY1_44757	CLCdnRY1_4907	CLCdnRY2_46361	CLCdnRY3_33910	CLCdnRY3_48161	CLCdnRY3_64044	CLCdnRY6_16697	CLCdnRY7_4141	CLCdnRY7_57888	CLCdnRY8_1163	CLCdnRY9_10378	PBdnRY1_115	PBdnRY1_13702	PBdnRY1_6690	PBdnRY1_8488	PBdnRY1_8638	PBdnRY1_9551	PBdnRY1_9735	PGSC0003DMC400019204	PGSC0003DMC400026900	PGSC0003DMC400055503	SdnPW1_102864	SdnPW1_121807	SdnPW1_141203	SdnPW1_33518	SdnPW1_52311	SdnPW1_56115	SdnPW1_72679	SdnRY1_116778	SdnRY1_12018	SdnRY1_15406	SdnRY1_21762	SdnRY1_431	SdnRY1_55800	SdnRY1_5662	SdnRY1_5783	SdnRY1_60989	SdnRY1_7162	SdnRY1_8001	Sotub01g012380.1.1	Sotub03g024100.1.1	Sotub04g008950.1.1	Sotub04g027310.1.1	Sotub04g028780.1.1	Sotub05g012770.1.1	Sotub05g015520.1.1	Sotub05g028120.1.1	Sotub06g017230.1.1	Sotub07g018470.1.1	Sotub07g024710.1.1	Sotub08g014960.1.1	Sotub08g018090.1.1	Sotub09g011490.1.1	Sotub10g015950.1.1	Sotub11g010380.1.1	Sotub11g010390.1.1	TDe_comp105203_c0_seq1	TDe_comp1508751_c0_seq1	TDe_comp170023_c0_seq1	TDe_comp26159_c0_seq1	TDe_comp581181_c0_seq1	TDe_comp805841_c0_seq1	TDe_comp84659_c0_seq1	TDe_comp903046_c0_seq1	TDe_comp92399_c1_seq1	TDe_comp94139_c0_seq1	TDe_comp95492_c0_seq2	TPW_comp43008_c0_seq1	TPW_comp65814_c0_seq1	TPW_comp68519_c1_seq3	TPW_comp840358_c0_seq1	VdnDe1_172902	VdnDe1_188002	VdnDe1_188006	VdnDe1_233588	VdnDe1_323519	VdnDe1_332889	VdnDe1_39644	VdnDe1_65590	VdnDe2_142864	VdnDe2_157398	VdnDe2_160408	VdnDe2_181705	VdnDe2_21472	VdnDe2_266638	VdnDe2_37757	VdnDe3_134973	VdnDe3_160966	VdnDe3_198265	VdnDe3_21119	VdnDe3_43058	VdnDe3_53732	VdnDe3_56582	VdnDe3_60563	VdnDe3_63264	VdnDe3_89524	VdnDe4_127766	VdnDe4_65827	VdnDe4_84187	VdnDe4_84778	VdnDe4_84780	VdnDe6_14484	VdnDe6_91825	VdnPW1_110556	VdnPW1_115968	VdnPW1_147067	VdnPW1_185956	VdnPW1_22663	VdnPW1_254381	VdnPW1_26652	VdnPW1_54582	VdnPW1_64246	VdnPW1_93511	VdnPW2_125052	VdnPW2_134254	VdnPW2_170548	VdnPW2_465	VdnPW2_81479	VdnPW3_3050	VdnPW3_388	VdnPW3_54709	VdnPW3_7446	VdnPW4_101266	VdnPW5_2429	VdnPW6_7206	VdnRY1_111411	VdnRY1_176485	VdnRY1_48078	VdnRY1_65155	VdnRY1_8122	VdnRY1_83898	VdnRY1_99706	VdnRY2_30271	VdnRY2_42172	VdnRY2_5323	VdnRY2_65452	VdnRY3_24373	VdnRY4_21482	VdnRY4_47322	VdnRY4_83428
4.1 glycolysis.cytosolic branch	CLCdnDe10_100013	CLCdnDe10_102949	CLCdnDe10_103485	CLCdnDe10_108828	CLCdnDe10_119312	CLCdnDe10_121429	CLCdnDe10_122115	CLCdnDe10_129787	CLCdnDe10_133415	CLCdnDe10_133568	CLCdnDe10_134365	CLCdnDe10_134409	CLCdnDe10_134769	CLCdnDe10_136159	CLCdnDe10_14136	CLCdnDe10_17806	CLCdnDe10_21355	CLCdnDe10_35814	CLCdnDe10_61799	CLCdnDe10_66642	CLCdnDe10_68738	CLCdnDe10_68979	CLCdnDe10_84415	CLCdnDe10_90529	CLCdnDe10_9242	CLCdnDe10_93510	CLCdnDe10_94873	CLCdnDe11_110299	CLCdnDe11_122330	CLCdnDe11_127238	CLCdnDe11_132326	CLCdnDe11_137407	CLCdnDe11_145871	CLCdnDe11_153218	CLCdnDe11_155747	CLCdnDe11_157838	CLCdnDe11_28552	CLCdnDe11_31734	CLCdnDe11_37163	CLCdnDe11_5019	CLCdnDe11_59155	CLCdnDe11_66179	CLCdnDe11_74633	CLCdnDe12_109028	CLCdnDe12_145530	CLCdnDe12_159538	CLCdnDe12_164237	CLCdnDe12_169151	CLCdnDe13_100781	CLCdnDe13_103283	CLCdnDe13_103568	CLCdnDe13_10843	CLCdnDe13_124522	CLCdnDe13_124862	CLCdnDe13_139960	CLCdnDe13_1477	CLCdnDe13_164117	CLCdnDe13_22632	CLCdnDe13_25619	CLCdnDe13_30513	CLCdnDe13_30983	CLCdnDe13_58210	CLCdnDe14_100039	CLCdnDe14_120672	CLCdnDe14_164525	CLCdnDe14_2613	CLCdnDe14_63331	CLCdnDe14_75869	CLCdnDe14_76948	CLCdnDe2_101863	CLCdnDe2_121229	CLCdnDe2_56464	CLCdnDe2_65619	CLCdnDe2_6619	CLCdnDe2_70881	CLCdnDe2_71563	CLCdnDe2_75573	CLCdnDe2_82491	CLCdnDe2_93818	CLCdnDe2_94081	CLCdnDe2_98180	CLCdnDe3_123923	CLCdnDe3_126520	CLCdnDe3_79179	CLCdnDe4_3546	CLCdnDe4_7008	CLCdnDe5_126949	CLCdnDe5_148548	CLCdnDe6_28365	CLCdnDe6_31147	CLCdnDe6_40135	CLCdnDe7_12402	CLCdnDe7_167348	CLCdnDe8_7950	CLCdnPW10_6849	CLCdnPW10_6850	CLCdnPW10_69726	CLCdnPW10_74730	CLCdnPW10_78108	CLCdnPW10_87607	CLCdnPW10_89515	CLCdnPW12_13855	CLCdnPW12_3307	CLCdnPW12_38987	CLCdnPW12_3947	CLCdnPW13_76517	CLCdnPW13_82961	CLCdnPW13_83991	CLCdnPW14_9694	CLCdnPW16_19439	CLCdnPW16_85111	CLCdnPW19_29710	CLCdnPW26_28890	CLCdnPW26_63423	CLCdnPW27_50	CLCdnPW29_57169	CLCdnPW2_6332	CLCdnPW2_974	CLCdnPW35_289	CLCdnPW36_16901	CLCdnPW45_21788	CLCdnPW45_74891	CLCdnPW45_79180	CLCdnPW46_33697	CLCdnPW47_36093	CLCdnPW48_9784	CLCdnPW6_1607	CLCdnRY10_42330	CLCdnRY11_13428	CLCdnRY11_23844	CLCdnRY11_35503	CLCdnRY11_37242	CLCdnRY11_56903	CLCdnRY12_84569	CLCdnRY1_31798	CLCdnRY1_40110	CLCdnRY1_44757	CLCdnRY3_48161	CLCdnRY3_64044	CLCdnRY6_16697	CLCdnRY8_1163	CLCdnRY9_10378	PBdnRY1_13702	PBdnRY1_8638	PBdnRY1_9551	PBdnRY1_9735	PGSC0003DMC400019204	PGSC0003DMC400026900	PGSC0003DMC400055503	SdnPW1_102864	SdnPW1_141203	SdnPW1_33518	SdnPW1_52311	SdnPW1_56115	SdnPW1_72679	SdnRY1_116778	SdnRY1_21762	SdnRY1_431	SdnRY1_55800	SdnRY1_5662	SdnRY1_60989	SdnRY1_8001	Sotub01g012380.1.1	Sotub04g008950.1.1	Sotub04g028780.1.1	Sotub05g028120.1.1	Sotub06g017230.1.1	Sotub07g018470.1.1	Sotub07g024710.1.1	Sotub08g018090.1.1	Sotub09g011490.1.1	Sotub10g015950.1.1	Sotub11g010380.1.1	Sotub11g010390.1.1	TDe_comp105203_c0_seq1	TDe_comp1508751_c0_seq1	TDe_comp26159_c0_seq1	TDe_comp581181_c0_seq1	TDe_comp805841_c0_seq1	TDe_comp84659_c0_seq1	TDe_comp903046_c0_seq1	TDe_comp92399_c1_seq1	TDe_comp94139_c0_seq1	TDe_comp95492_c0_seq2	TPW_comp43008_c0_seq1	TPW_comp65814_c0_seq1	TPW_comp68519_c1_seq3	TPW_comp840358_c0_seq1	VdnDe1_172902	VdnDe1_188002	VdnDe1_188006	VdnDe1_233588	VdnDe1_323519	VdnDe1_332889	VdnDe1_65590	VdnDe2_142864	VdnDe2_160408	VdnDe2_181705	VdnDe2_266638	VdnDe3_134973	VdnDe3_160966	VdnDe3_198265	VdnDe3_56582	VdnDe3_60563	VdnDe3_63264	VdnDe3_89524	VdnDe4_84187	VdnDe4_84778	VdnDe4_84780	VdnDe6_14484	VdnDe6_91825	VdnPW1_110556	VdnPW1_115968	VdnPW1_254381	VdnPW1_26652	VdnPW1_54582	VdnPW1_64246	VdnPW2_125052	VdnPW2_134254	VdnPW2_170548	VdnPW2_81479	VdnPW3_3050	VdnPW3_54709	VdnPW3_7446	VdnPW5_2429	VdnPW6_7206	VdnRY1_111411	VdnRY1_176485	VdnRY1_8122	VdnRY1_83898	VdnRY1_99706	VdnRY2_30271	VdnRY2_65452	VdnRY4_21482	VdnRY4_47322	VdnRY4_83428
4.1.1 glycolysis.cytosolic branch.UGPase	CLCdnDe13_103283	CLCdnDe14_75869	CLCdnDe6_40135	CLCdnDe7_12402	SdnPW1_56115	SdnRY1_5662	VdnPW1_54582
4.1.3 glycolysis.cytosolic branch.glucose-6-phosphate isomerase	CLCdnDe2_56464	CLCdnPW10_89515	CLCdnPW13_83991	CLCdnRY3_48161	PGSC0003DMC400026900	SdnRY1_116778	SdnRY1_8001	TDe_comp26159_c0_seq1	VdnDe2_181705
4.1.5 glycolysis.cytosolic branch.pyrophosphate-fructose-6-P phosphotransferase	CLCdnDe13_1477	CLCdnDe2_70881	CLCdnDe7_167348	CLCdnPW2_974	CLCdnPW46_33697	CLCdnRY1_40110	SdnPW1_141203	Sotub07g018470.1.1	VdnDe1_172902	VdnDe3_89524	VdnRY1_176485	VdnRY4_47322
4.1.6 glycolysis.cytosolic branch.fructose-2,6-bisphosphatase (Fru2,6BisPase)	CLCdnDe10_119312	CLCdnDe11_110299	CLCdnDe4_7008	CLCdnDe5_148548	CLCdnPW26_63423	CLCdnRY11_13428	CLCdnRY11_37242	VdnPW2_134254
4.1.7 glycolysis.cytosolic branch.triosephosphate isomerase (TPI)	CLCdnDe10_100013	CLCdnDe10_102949	CLCdnDe10_121429	CLCdnDe10_134365	CLCdnDe10_14136	CLCdnDe13_139960	CLCdnDe13_22632	CLCdnDe14_100039	CLCdnDe14_2613	CLCdnDe14_63331	CLCdnDe14_76948	CLCdnPW12_3307	CLCdnPW13_82961	CLCdnPW19_29710	CLCdnPW45_79180	CLCdnPW48_9784	CLCdnRY12_84569	PGSC0003DMC400019204	SdnRY1_431	Sotub04g008950.1.1	VdnDe1_233588	VdnDe3_198265	VdnPW3_54709	VdnRY1_111411	VdnRY2_30271
4.1.9 glycolysis.cytosolic branch.non-phosphorylating glyceraldehyde 3-phosphate dehydrogenase (NPGAP-DH)	CLCdnDe11_5019	CLCdnDe12_145530	PBdnRY1_8638
4.1.10 glycolysis.cytosolic branch.aldolase	CLCdnDe10_103485	CLCdnDe10_129787	CLCdnDe10_133415	CLCdnDe10_134769	CLCdnDe10_136159	CLCdnDe11_28552	CLCdnDe13_124862	CLCdnPW10_78108	CLCdnPW10_87607	CLCdnPW12_38987	CLCdnPW12_3947	CLCdnRY8_1163	TDe_comp1508751_c0_seq1	TDe_comp903046_c0_seq1	VdnDe1_323519	VdnDe3_134973	VdnDe3_60563	VdnDe6_14484	VdnPW3_3050	VdnRY1_8122
4.1.11 glycolysis.cytosolic branch.3-phosphoglycerate kinase (PGK)	CLCdnDe10_108828	CLCdnDe10_93510	CLCdnDe11_157838	CLCdnDe11_59155	CLCdnDe2_71563	CLCdnDe2_75573	CLCdnDe3_79179	CLCdnPW27_50	CLCdnPW6_1607	CLCdnRY11_56903	CLCdnRY9_10378	PBdnRY1_9735	SdnPW1_102864	SdnRY1_60989	TDe_comp94139_c0_seq1	TDe_comp95492_c0_seq2	VdnDe1_332889	VdnDe1_65590	VdnDe3_56582
4.1.12 glycolysis.cytosolic branch.phosphoglycerate mutase	CLCdnDe10_61799	CLCdnDe10_9242	CLCdnDe11_122330	CLCdnDe11_37163	CLCdnDe11_74633	CLCdnDe12_169151	CLCdnDe13_103568	CLCdnDe14_164525	CLCdnDe2_101863	CLCdnDe2_82491	CLCdnDe6_31147	CLCdnPW10_69726	CLCdnPW12_13855	CLCdnPW14_9694	CLCdnPW16_19439	CLCdnPW16_85111	CLCdnPW45_21788	CLCdnPW47_36093	CLCdnRY3_64044	PGSC0003DMC400055503	SdnRY1_21762	Sotub01g012380.1.1	Sotub04g028780.1.1	Sotub10g015950.1.1	TDe_comp105203_c0_seq1	TPW_comp43008_c0_seq1	TPW_comp68519_c1_seq3	VdnPW2_170548	VdnPW3_7446	VdnPW6_7206	VdnRY1_99706	VdnRY4_83428
4.1.13 glycolysis.cytosolic branch.enolase	CLCdnDe10_133568	CLCdnDe10_68979	CLCdnDe10_84415	CLCdnDe11_155747	CLCdnDe13_25619	CLCdnDe13_30983	CLCdnDe2_121229	CLCdnPW26_28890	CLCdnPW29_57169	CLCdnRY1_44757	SdnPW1_33518	SdnPW1_52311	Sotub08g018090.1.1	TDe_comp581181_c0_seq1	TPW_comp65814_c0_seq1	TPW_comp840358_c0_seq1	VdnDe2_266638	VdnDe3_63264	VdnPW1_115968	VdnPW5_2429
4.1.14 glycolysis.cytosolic branch.pyruvate kinase (PK)	CLCdnDe10_21355	CLCdnDe10_66642	CLCdnDe10_68738	CLCdnDe10_94873	CLCdnDe11_132326	CLCdnDe11_145871	CLCdnDe11_153218	CLCdnDe11_31734	CLCdnDe11_66179	CLCdnDe12_109028	CLCdnDe12_159538	CLCdnDe12_164237	CLCdnDe13_100781	CLCdnDe13_164117	CLCdnDe2_93818	CLCdnDe2_98180	CLCdnDe3_123923	CLCdnDe4_3546	CLCdnDe5_126949	CLCdnDe6_28365	CLCdnDe8_7950	CLCdnPW10_6849	CLCdnPW10_6850	CLCdnPW10_74730	CLCdnPW2_6332	CLCdnPW35_289	CLCdnRY11_23844	CLCdnRY1_31798	SdnPW1_72679	Sotub09g011490.1.1	Sotub11g010380.1.1	Sotub11g010390.1.1	TDe_comp805841_c0_seq1	TDe_comp92399_c1_seq1	VdnDe2_142864	VdnDe2_160408	VdnDe3_160966	VdnDe4_84187	VdnDe4_84778	VdnDe4_84780	VdnDe6_91825	VdnPW1_110556	VdnPW1_254381	VdnPW1_26652	VdnPW2_81479	VdnRY4_21482
4.1.15 glycolysis.cytosolic branch.phospho-enol-pyruvate carboxylase (PEPC)	CLCdnDe10_122115	CLCdnDe10_134409	CLCdnDe10_90529	CLCdnDe11_127238	CLCdnDe13_30513	CLCdnDe14_120672	CLCdnDe2_6619	CLCdnDe3_126520	CLCdnPW13_76517	CLCdnPW36_16901	CLCdnPW45_74891	PBdnRY1_13702	PBdnRY1_9551	SdnRY1_55800	Sotub07g024710.1.1	TDe_comp84659_c0_seq1
4.1.16 glycolysis.cytosolic branch.phosphoenolpyruvate carboxykinase (PEPCK)	CLCdnDe10_17806	CLCdnDe10_35814	CLCdnDe11_137407	CLCdnDe13_10843	CLCdnDe13_124522	CLCdnDe13_58210	CLCdnDe2_65619	CLCdnDe2_94081	CLCdnRY10_42330	CLCdnRY11_35503	CLCdnRY6_16697	Sotub05g028120.1.1	Sotub06g017230.1.1	VdnDe1_188002	VdnDe1_188006	VdnPW1_64246	VdnPW2_125052	VdnRY1_83898	VdnRY2_65452
4.2 glycolysis.plastid branch	CLCdnDe10_102232	CLCdnDe10_16539	CLCdnDe10_31544	CLCdnDe10_81298	CLCdnDe10_90552	CLCdnDe12_107420	CLCdnDe13_101059	CLCdnDe13_59513	CLCdnDe13_75727	CLCdnDe13_80435	CLCdnDe14_123145	CLCdnDe14_75262	CLCdnDe3_45089	CLCdnDe6_5757	CLCdnPW12_21392	CLCdnPW19_87038	CLCdnPW26_63399	CLCdnRY10_50456	CLCdnRY10_5829	CLCdnRY1_11631	CLCdnRY1_4907	CLCdnRY3_33910	PBdnRY1_115	SdnRY1_5783	SdnRY1_7162	TDe_comp170023_c0_seq1	VdnDe1_39644	VdnDe3_21119	VdnDe3_43058	VdnDe3_53732	VdnDe4_65827	VdnPW1_147067	VdnPW1_185956	VdnPW1_22663	VdnPW1_93511	VdnPW2_465	VdnPW4_101266	VdnRY1_48078	VdnRY3_24373
4.2.2 glycolysis.plastid branch.phosphoglucomutase (PGM)	CLCdnDe10_90552	CLCdnDe12_107420	CLCdnRY10_5829	CLCdnRY3_33910	PBdnRY1_115	VdnDe3_53732	VdnPW1_147067	VdnPW1_22663
4.2.3 glycolysis.plastid branch.glucose-6-phosphate isomerase	CLCdnDe13_75727	CLCdnDe13_80435	CLCdnDe14_123145	CLCdnDe14_75262	SdnRY1_5783	VdnDe1_39644	VdnDe3_21119	VdnRY3_24373
4.2.4 glycolysis.plastid branch.phosphofructokinase (PFK)	CLCdnDe10_102232	CLCdnDe10_16539	CLCdnPW26_63399	CLCdnRY1_11631	SdnRY1_7162	VdnPW4_101266	VdnRY1_48078
4.2.12 glycolysis.plastid branch.phosphoglycerate mutase	CLCdnDe13_101059	CLCdnPW19_87038	CLCdnRY10_50456	VdnDe4_65827
4.2.14 glycolysis.plastid branch.pyruvate kinase (PK)	CLCdnDe10_31544	CLCdnDe10_81298	CLCdnDe13_59513	CLCdnDe3_45089	CLCdnDe6_5757	CLCdnPW12_21392	CLCdnRY1_4907	TDe_comp170023_c0_seq1	VdnDe3_43058	VdnPW1_185956	VdnPW1_93511	VdnPW2_465
4.3 glycolysis.unclear/dually targeted	CLCdnDe10_129352	CLCdnDe10_131943	CLCdnDe10_136236	CLCdnDe10_136366	CLCdnDe10_60559	CLCdnDe10_77731	CLCdnDe10_95611	CLCdnDe10_95965	CLCdnDe10_95999	CLCdnDe12_119877	CLCdnDe12_27040	CLCdnDe13_106644	CLCdnDe13_147893	CLCdnDe13_154917	CLCdnDe14_22942	CLCdnDe14_73129	CLCdnDe14_8729	CLCdnDe2_5731	CLCdnDe2_60219	CLCdnDe4_160731	CLCdnDe5_9139	CLCdnDe7_111901	CLCdnDe7_154017	CLCdnPW1_16826	CLCdnPW42_67876	CLCdnRY10_14475	CLCdnRY10_41365	CLCdnRY2_46361	CLCdnRY7_4141	CLCdnRY7_57888	PBdnRY1_6690	PBdnRY1_8488	SdnPW1_121807	SdnRY1_12018	SdnRY1_15406	Sotub03g024100.1.1	Sotub04g027310.1.1	Sotub05g012770.1.1	Sotub05g015520.1.1	Sotub08g014960.1.1	VdnDe2_157398	VdnDe2_21472	VdnDe2_37757	VdnDe4_127766	VdnPW3_388	VdnRY1_65155	VdnRY2_42172	VdnRY2_5323
4.3.2 glycolysis.unclear/dually targeted.phosphoglucomutase (PGM)	CLCdnDe10_60559	CLCdnDe10_95965	CLCdnDe10_95999	CLCdnDe2_5731	CLCdnRY2_46361	CLCdnRY7_4141	VdnDe2_37757
4.3.4 glycolysis.unclear/dually targeted.phosphofructokinase (PFK)	CLCdnDe10_77731	CLCdnDe13_147893	CLCdnDe13_154917	CLCdnDe14_22942	CLCdnDe14_73129	CLCdnDe14_8729	CLCdnDe2_60219	CLCdnDe7_111901	CLCdnPW1_16826	CLCdnRY10_14475	Sotub04g027310.1.1	Sotub08g014960.1.1	VdnDe2_21472	VdnRY1_65155
4.3.8 glycolysis.unclear/dually targeted.glyceraldehyde 3-phosphate dehydrogenase (GAP-DH)	CLCdnDe10_129352	CLCdnDe10_131943	CLCdnDe10_136236	CLCdnDe10_136366	CLCdnDe10_95611	CLCdnDe12_119877	CLCdnDe12_27040	CLCdnDe13_106644	CLCdnDe4_160731	CLCdnDe5_9139	CLCdnDe7_154017	CLCdnPW42_67876	CLCdnRY10_41365	PBdnRY1_6690	SdnPW1_121807	SdnRY1_12018	SdnRY1_15406	Sotub03g024100.1.1	Sotub05g012770.1.1	Sotub05g015520.1.1	VdnDe2_157398	VdnDe4_127766	VdnPW3_388	VdnRY2_42172
4.3.12 glycolysis.unclear/dually targeted.phosphoglycerate mutase	CLCdnRY7_57888	PBdnRY1_8488	VdnRY2_5323
5 fermentation	CLCdnDe10_102700	CLCdnDe10_132882	CLCdnDe10_133401	CLCdnDe10_134548	CLCdnDe10_8947	CLCdnDe11_130689	CLCdnDe11_60415	CLCdnDe11_85307	CLCdnDe11_8676	CLCdnDe12_102290	CLCdnDe12_160138	CLCdnDe12_5766	CLCdnDe12_81935	CLCdnDe12_85061	CLCdnDe12_99498	CLCdnDe13_131968	CLCdnDe14_164438	CLCdnDe14_34869	CLCdnDe1_25690	CLCdnDe2_104902	CLCdnDe2_55418	CLCdnDe2_67975	CLCdnDe2_83252	CLCdnDe2_84790	CLCdnDe3_106489	CLCdnDe4_15694	CLCdnDe6_147587	CLCdnDe7_16379	CLCdnDe7_173662	CLCdnDe7_174165	CLCdnDe9_53003	CLCdnPW10_38832	CLCdnPW10_86902	CLCdnPW12_38496	CLCdnPW19_12977	CLCdnPW19_49594	CLCdnPW26_12308	CLCdnPW26_52714	CLCdnPW26_99315	CLCdnPW28_13844	CLCdnPW3_93249	CLCdnPW45_5350	CLCdnPW46_82569	CLCdnPW47_67281	CLCdnPW49_21979	CLCdnPW49_56985	CLCdnPW50_66075	CLCdnRY10_47612	CLCdnRY11_14498	CLCdnRY11_29863	CLCdnRY11_48925	CLCdnRY12_26533	CLCdnRY1_45417	CLCdnRY5_45958	CLCdnRY7_59499	CLCdnRY9_76139	PBdnRY1_13225	PGSC0003DMC402000026	SdnPW1_143130	SdnPW1_144712	SdnPW1_181003	SdnRY1_47991	Sotub02g020060.1.1	Sotub02g035920.1.1	Sotub03g010260.1.1	Sotub04g016680.1.1	Sotub04g028340.1.1	Sotub04g028350.1.1	Sotub04g035590.1.1	Sotub05g012900.1.1	Sotub05g012910.1.1	Sotub06g018560.1.1	Sotub06g032890.1.1	Sotub08g012280.1.1	Sotub09g012390.1.1	Sotub09g019050.1.1	Sotub10g012750.1.1	Sotub12g009110.1.1	Sotub12g014530.1.1	TDe_comp99374_c2_seq11	VdnDe2_233030	VdnDe3_2866	VdnDe3_34653	VdnDe3_64463	VdnDe6_114101	VdnPW1_121307	VdnPW1_26806	VdnPW1_29523	VdnPW1_62599	VdnPW2_139834	VdnPW4_8882	VdnRY1_143429	VdnRY3_100733	VdnRY3_4775	VdnRY3_55908
5.1 fermentation.LDH	CLCdnDe3_106489	CLCdnPW10_38832	CLCdnPW19_12977	CLCdnPW26_12308	SdnPW1_181003	TDe_comp99374_c2_seq11	VdnRY3_4775
5.2 fermentation.PDC	CLCdnDe10_8947	CLCdnDe12_102290	CLCdnDe12_99498	CLCdnDe7_174165	CLCdnPW28_13844	CLCdnPW3_93249	CLCdnRY5_45958	Sotub02g020060.1.1	Sotub06g032890.1.1	Sotub09g012390.1.1	VdnDe6_114101	VdnPW1_62599	VdnRY3_55908
5.3 fermentation.ADH	CLCdnDe11_60415	CLCdnDe11_85307	CLCdnDe1_25690	CLCdnDe2_55418	CLCdnDe2_67975	CLCdnDe4_15694	CLCdnDe6_147587	CLCdnDe7_16379	CLCdnDe9_53003	CLCdnPW10_86902	CLCdnPW49_21979	CLCdnRY11_14498	CLCdnRY11_29863	CLCdnRY1_45417	PBdnRY1_13225	SdnPW1_143130	SdnPW1_144712	Sotub03g010260.1.1	Sotub04g028340.1.1	Sotub04g028350.1.1	Sotub04g035590.1.1	Sotub06g018560.1.1	Sotub10g012750.1.1	VdnDe3_64463	VdnPW1_29523	VdnPW4_8882
5.10 fermentation.aldehyde dehydrogenase	CLCdnDe10_102700	CLCdnDe10_132882	CLCdnDe10_133401	CLCdnDe10_134548	CLCdnDe11_130689	CLCdnDe11_8676	CLCdnDe12_160138	CLCdnDe12_5766	CLCdnDe12_81935	CLCdnDe12_85061	CLCdnDe13_131968	CLCdnDe14_164438	CLCdnDe14_34869	CLCdnDe2_104902	CLCdnDe2_83252	CLCdnDe2_84790	CLCdnDe7_173662	CLCdnPW12_38496	CLCdnPW19_49594	CLCdnPW26_52714	CLCdnPW26_99315	CLCdnPW45_5350	CLCdnPW46_82569	CLCdnPW47_67281	CLCdnPW49_56985	CLCdnPW50_66075	CLCdnRY10_47612	CLCdnRY11_48925	CLCdnRY12_26533	CLCdnRY7_59499	CLCdnRY9_76139	PGSC0003DMC402000026	SdnRY1_47991	Sotub02g035920.1.1	Sotub04g016680.1.1	Sotub05g012900.1.1	Sotub05g012910.1.1	Sotub08g012280.1.1	Sotub09g019050.1.1	Sotub12g009110.1.1	Sotub12g014530.1.1	VdnDe2_233030	VdnDe3_2866	VdnDe3_34653	VdnPW1_121307	VdnPW1_26806	VdnPW2_139834	VdnRY1_143429	VdnRY3_100733
6 gluconeogenesis / glyoxylate cycle	CLCdnDe10_105415	CLCdnDe10_133434	CLCdnDe10_134603	CLCdnDe10_136515	CLCdnDe10_7404	CLCdnDe11_126772	CLCdnDe11_158718	CLCdnDe11_42775	CLCdnDe13_22866	CLCdnDe13_59405	CLCdnDe14_58437	CLCdnDe2_129766	CLCdnDe2_6786	CLCdnDe3_140702	CLCdnDe6_106145	CLCdnDe8_288	CLCdnPW13_80801	CLCdnPW16_24526	CLCdnPW16_80750	CLCdnPW2_23077	CLCdnPW38_10340	CLCdnRY10_11503	CLCdnRY10_2112	CLCdnRY10_44643	CLCdnRY10_72792	CLCdnRY10_8360	CLCdnRY11_3021	CLCdnRY11_4813	CLCdnRY2_34605	PBdnRY1_9495	PGSC0003DMC400026654	PGSC0003DMC400028117	SdnRY1_6147	Sotub12g026230.1.1	TDe_comp87312_c0_seq1	TPW_comp69411_c1_seq1	VdnDe1_20618	VdnDe3_15754	VdnDe6_76424	VdnPW2_93566	VdnPW3_6108	VdnRY1_26718	VdnRY1_3810	VdnRY1_40390	VdnRY5_1850
6.1 gluconeogenesis / glyoxylate cycle.citrate synthase	CLCdnDe11_42775	CLCdnRY10_44643	VdnDe3_15754
6.2 gluconeogenesis / glyoxylate cycle.malate synthase	CLCdnDe11_126772	CLCdnRY2_34605	PGSC0003DMC400026654	SdnRY1_6147	VdnRY1_3810	VdnRY1_40390	VdnRY5_1850
6.3 gluconeogenesis / glyoxylate cycle.malate dehydrogenase	CLCdnDe10_133434	CLCdnDe10_134603	CLCdnDe14_58437	CLCdnDe2_129766	CLCdnDe6_106145	CLCdnDe8_288	CLCdnPW13_80801	CLCdnPW16_24526	CLCdnPW16_80750	CLCdnPW38_10340	CLCdnRY10_11503	CLCdnRY10_2112	CLCdnRY10_8360	CLCdnRY11_3021	TDe_comp87312_c0_seq1	TPW_comp69411_c1_seq1	VdnDe6_76424	VdnPW2_93566	VdnPW3_6108
6.4 gluconeogenesis / glyoxylate cycle.phosphoenolpyruvate carboxykinase (PEPCK)	CLCdnDe10_105415	CLCdnDe10_136515	CLCdnDe11_158718	CLCdnDe13_22866	CLCdnDe3_140702	PGSC0003DMC400028117	Sotub12g026230.1.1
6.5 gluconeogenesis / glyoxylate cycle.pyruvate dikinase	CLCdnDe2_6786	CLCdnPW2_23077	CLCdnRY10_72792	VdnDe1_20618
6.9 gluconeogenesis / glyoxylate cycle.isocitrate lyase	CLCdnDe10_7404	CLCdnDe13_59405	CLCdnRY11_4813	PBdnRY1_9495	VdnRY1_26718
7 OPP	CLCdnDe10_118050	CLCdnDe10_133008	CLCdnDe10_134469	CLCdnDe10_20366	CLCdnDe10_52372	CLCdnDe10_56396	CLCdnDe10_94268	CLCdnDe11_19445	CLCdnDe11_43913	CLCdnDe11_6749	CLCdnDe12_114837	CLCdnDe12_162720	CLCdnDe12_56810	CLCdnDe13_114427	CLCdnDe13_63978	CLCdnDe14_162081	CLCdnDe14_6774	CLCdnDe1_17476	CLCdnDe2_26108	CLCdnDe3_114089	CLCdnDe4_105678	CLCdnDe4_60165	CLCdnDe7_112939	CLCdnDe7_129799	CLCdnDe7_134803	CLCdnDe7_30923	CLCdnDe7_39137	CLCdnDe8_17715	CLCdnDe8_18013	CLCdnPW10_10031	CLCdnPW10_52922	CLCdnPW10_9264	CLCdnPW12_32349	CLCdnPW12_3818	CLCdnPW12_81025	CLCdnPW13_13659	CLCdnPW13_15080	CLCdnPW16_23236	CLCdnPW16_44512	CLCdnPW2_12861	CLCdnPW2_16104	CLCdnPW2_4744	CLCdnPW2_7504	CLCdnPW36_33019	CLCdnPW47_13995	CLCdnPW48_664	CLCdnPW6_90654	CLCdnRY10_23501	CLCdnRY10_83013	CLCdnRY11_3712	CLCdnRY11_46393	CLCdnRY12_60025	CLCdnRY1_56743	CLCdnRY2_20751	CLCdnRY7_1038	PBdnRY1_12454	PBdnRY1_1905	SdnPW1_76706	SdnPW1_91284	SdnRY1_103089	SdnRY1_7875	Sotub01g019870.1.1	Sotub05g023350.1.1	Sotub06g016550.1.1	TDe_comp107588_c0_seq5	VdnDe1_194755	VdnDe2_19774	VdnDe3_134915	VdnPW2_162212	VdnPW2_21786	VdnPW2_26937	VdnPW2_31562	VdnPW2_37374	VdnPW4_332	VdnRY1_146723	VdnRY1_44684	VdnRY2_78272	VdnRY3_59428	VdnRY6_36574
7.1 OPP.oxidative PP	CLCdnDe10_133008	CLCdnDe10_20366	CLCdnDe10_52372	CLCdnDe11_19445	CLCdnDe12_162720	CLCdnDe12_56810	CLCdnDe13_114427	CLCdnDe13_63978	CLCdnDe1_17476	CLCdnDe2_26108	CLCdnDe3_114089	CLCdnDe7_112939	CLCdnDe7_129799	CLCdnDe7_134803	CLCdnDe8_17715	CLCdnPW10_52922	CLCdnPW10_9264	CLCdnPW12_32349	CLCdnPW12_3818	CLCdnPW13_13659	CLCdnPW13_15080	CLCdnPW2_12861	CLCdnPW2_16104	CLCdnPW2_4744	CLCdnPW36_33019	CLCdnPW47_13995	CLCdnPW48_664	CLCdnRY10_83013	CLCdnRY11_3712	CLCdnRY11_46393	CLCdnRY1_56743	PBdnRY1_1905	SdnPW1_76706	SdnPW1_91284	SdnRY1_103089	SdnRY1_7875	Sotub06g016550.1.1	VdnPW2_21786	VdnRY1_146723	VdnRY2_78272	VdnRY3_59428	VdnRY6_36574
7.1.1 OPP.oxidative PP.glucose-6-phosphate 1-dehydrogenase (G6PD)	CLCdnDe10_52372	CLCdnDe12_162720	CLCdnDe12_56810	CLCdnDe13_63978	CLCdnDe1_17476	CLCdnDe3_114089	CLCdnPW10_9264	CLCdnPW13_15080	CLCdnPW2_16104	CLCdnPW36_33019	CLCdnRY10_83013	CLCdnRY11_3712	CLCdnRY1_56743	PBdnRY1_1905	SdnPW1_91284	SdnRY1_103089	VdnPW2_21786	VdnRY2_78272	VdnRY6_36574
7.1.2 OPP.oxidative PP.6-phosphogluconolactonase	CLCdnDe10_20366	CLCdnDe11_19445	CLCdnDe13_114427	CLCdnDe2_26108	CLCdnDe7_112939	CLCdnDe7_129799	CLCdnDe7_134803	CLCdnDe8_17715	CLCdnPW12_32349	CLCdnPW2_4744	Sotub06g016550.1.1	VdnRY3_59428
7.1.3 OPP.oxidative PP.6-phosphogluconate dehydrogenase	CLCdnDe10_133008	CLCdnPW10_52922	CLCdnPW12_3818	CLCdnPW13_13659	CLCdnPW2_12861	CLCdnPW47_13995	CLCdnPW48_664	CLCdnRY11_46393	SdnPW1_76706	SdnRY1_7875	VdnRY1_146723
7.2 OPP.non-reductive PP	CLCdnDe10_118050	CLCdnDe10_134469	CLCdnDe10_56396	CLCdnDe10_94268	CLCdnDe11_43913	CLCdnDe11_6749	CLCdnDe12_114837	CLCdnDe14_6774	CLCdnDe4_105678	CLCdnDe4_60165	CLCdnDe7_30923	CLCdnDe7_39137	CLCdnPW12_81025	CLCdnPW16_23236	CLCdnPW16_44512	CLCdnRY10_23501	CLCdnRY2_20751	CLCdnRY7_1038	PBdnRY1_12454	Sotub01g019870.1.1	Sotub05g023350.1.1	TDe_comp107588_c0_seq5	VdnDe1_194755	VdnDe2_19774	VdnDe3_134915	VdnPW2_31562	VdnPW2_37374	VdnPW4_332	VdnRY1_44684
7.2.1 OPP.non-reductive PP.transketolase	CLCdnDe10_118050	CLCdnDe12_114837	CLCdnPW16_23236	CLCdnPW16_44512	CLCdnRY7_1038	PBdnRY1_12454	Sotub01g019870.1.1	Sotub05g023350.1.1	VdnDe3_134915	VdnPW4_332	VdnRY1_44684
7.2.2 OPP.non-reductive PP.transaldolase	CLCdnDe10_56396	CLCdnDe10_94268	CLCdnDe11_6749	CLCdnDe14_6774	VdnDe1_194755	VdnDe2_19774
7.2.3 OPP.non-reductive PP.ribulose-phosphate 3-epimerase	CLCdnDe11_43913	CLCdnDe4_105678	CLCdnDe7_39137	CLCdnPW12_81025	CLCdnRY2_20751
7.2.4 OPP.non-reductive PP.ribose 5-phosphate isomerase	CLCdnDe10_134469	CLCdnDe4_60165	CLCdnDe7_30923	CLCdnRY10_23501	TDe_comp107588_c0_seq5	VdnPW2_31562	VdnPW2_37374
7.3 OPP.electron transfer	CLCdnDe14_162081	CLCdnDe8_18013	CLCdnPW10_10031	CLCdnPW2_7504	CLCdnPW6_90654	CLCdnRY12_60025	VdnPW2_162212	VdnPW2_26937
8 TCA / organic transformation	CLCdnDe10_10537	CLCdnDe10_105962	CLCdnDe10_110176	CLCdnDe10_11698	CLCdnDe10_121549	CLCdnDe10_128231	CLCdnDe10_131666	CLCdnDe10_133434	CLCdnDe10_133633	CLCdnDe10_134603	CLCdnDe10_134781	CLCdnDe10_135574	CLCdnDe10_136465	CLCdnDe10_137375	CLCdnDe10_25108	CLCdnDe10_36407	CLCdnDe10_63590	CLCdnDe10_65834	CLCdnDe10_68551	CLCdnDe10_79848	CLCdnDe10_83518	CLCdnDe10_84061	CLCdnDe10_89571	CLCdnDe11_109515	CLCdnDe11_113630	CLCdnDe11_113672	CLCdnDe11_126532	CLCdnDe11_128914	CLCdnDe11_135947	CLCdnDe11_146565	CLCdnDe11_3024	CLCdnDe11_43165	CLCdnDe11_51932	CLCdnDe11_5660	CLCdnDe11_60740	CLCdnDe11_69248	CLCdnDe11_90319	CLCdnDe11_94379	CLCdnDe11_96435	CLCdnDe12_104751	CLCdnDe12_118134	CLCdnDe12_141799	CLCdnDe12_143344	CLCdnDe12_21568	CLCdnDe12_29723	CLCdnDe12_37985	CLCdnDe12_39904	CLCdnDe12_589	CLCdnDe12_8195	CLCdnDe12_932	CLCdnDe13_102315	CLCdnDe13_141108	CLCdnDe13_147607	CLCdnDe13_1580	CLCdnDe13_167530	CLCdnDe13_168475	CLCdnDe13_5071	CLCdnDe13_52314	CLCdnDe13_5534	CLCdnDe13_71238	CLCdnDe14_122589	CLCdnDe14_127718	CLCdnDe14_144002	CLCdnDe14_155615	CLCdnDe14_26089	CLCdnDe14_42051	CLCdnDe14_57343	CLCdnDe14_58437	CLCdnDe14_60145	CLCdnDe14_97564	CLCdnDe14_98286	CLCdnDe2_106378	CLCdnDe2_106984	CLCdnDe2_118207	CLCdnDe2_12819	CLCdnDe2_129030	CLCdnDe2_129766	CLCdnDe2_131803	CLCdnDe2_29021	CLCdnDe2_38464	CLCdnDe2_6186	CLCdnDe2_82707	CLCdnDe2_88953	CLCdnDe2_99423	CLCdnDe3_122740	CLCdnDe3_49365	CLCdnDe3_64953	CLCdnDe3_67404	CLCdnDe4_102463	CLCdnDe4_156742	CLCdnDe4_95720	CLCdnDe5_4983	CLCdnDe6_106145	CLCdnDe6_14863	CLCdnDe6_31100	CLCdnDe6_3327	CLCdnDe7_12333	CLCdnDe7_128628	CLCdnDe7_142946	CLCdnDe7_21324	CLCdnDe7_96726	CLCdnDe8_1238	CLCdnDe8_13158	CLCdnDe8_288	CLCdnPW10_1192	CLCdnPW10_39556	CLCdnPW10_53367	CLCdnPW10_54161	CLCdnPW10_56718	CLCdnPW10_6535	CLCdnPW10_69190	CLCdnPW10_77806	CLCdnPW10_78637	CLCdnPW10_85392	CLCdnPW10_87756	CLCdnPW10_88272	CLCdnPW10_88286	CLCdnPW10_88675	CLCdnPW10_89972	CLCdnPW10_90618	CLCdnPW10_91366	CLCdnPW10_92267	CLCdnPW12_31729	CLCdnPW12_36428	CLCdnPW13_77655	CLCdnPW13_80801	CLCdnPW13_85721	CLCdnPW14_2358	CLCdnPW14_30879	CLCdnPW15_63977	CLCdnPW16_24526	CLCdnPW16_4309	CLCdnPW16_50542	CLCdnPW16_57261	CLCdnPW16_80750	CLCdnPW19_31584	CLCdnPW19_61899	CLCdnPW1_1000	CLCdnPW1_13431	CLCdnPW1_15411	CLCdnPW1_2660	CLCdnPW1_803	CLCdnPW26_92164	CLCdnPW26_9265	CLCdnPW29_90294	CLCdnPW30_44820	CLCdnPW36_1554	CLCdnPW36_40380	CLCdnPW38_10340	CLCdnPW39_75618	CLCdnPW3_14344	CLCdnPW3_52626	CLCdnPW45_33972	CLCdnPW46_15203	CLCdnPW47_30803	CLCdnPW48_11703	CLCdnPW48_12341	CLCdnPW50_1313	CLCdnRY10_11503	CLCdnRY10_163	CLCdnRY10_2103	CLCdnRY10_2112	CLCdnRY10_26018	CLCdnRY10_35465	CLCdnRY10_47958	CLCdnRY10_55378	CLCdnRY10_6350	CLCdnRY10_8360	CLCdnRY11_3021	CLCdnRY12_13732	CLCdnRY12_22976	CLCdnRY12_37090	CLCdnRY12_3788	CLCdnRY12_6148	CLCdnRY12_75780	CLCdnRY1_47589	CLCdnRY1_49614	CLCdnRY2_17941	CLCdnRY2_2492	CLCdnRY2_27195	CLCdnRY2_3336	CLCdnRY2_46888	CLCdnRY2_50743	CLCdnRY2_9336	CLCdnRY3_33642	CLCdnRY3_56449	CLCdnRY6_8798	CLCdnRY8_27544	CLCdnRY8_45157	CLCdnRY8_60876	CLCdnRY8_8641	CLCdnRY9_19616	PBdnRY1_12899	PBdnRY1_13840	PBdnRY1_3509	PBdnRY1_6780	PBdnRY1_6886	PGSC0003DMC400012324	PGSC0003DMC400029737	PGSC0003DMC400042065	SdnPW1_10756	SdnPW1_15945	SdnPW1_38301	SdnPW1_48275	SdnPW1_51758	SdnPW1_53600	SdnPW1_64857	SdnPW1_67704	SdnPW1_68056	SdnPW1_68792	SdnPW1_69556	SdnRY1_134527	SdnRY1_13840	SdnRY1_19185	SdnRY1_44645	SdnRY1_53521	SdnRY1_67425	Sotub01g005780.1.1	Sotub03g035970.1.1	Sotub04g020780.1.1	Sotub05g026090.1.1	Sotub06g023780.1.1	Sotub07g017800.1.1	Sotub07g029180.1.1	Sotub09g006140.1.1	Sotub09g007970.1.1	Sotub10g020950.1.1	Sotub11g007310.1.1	Sotub12g009580.1.1	TDe_comp101761_c0_seq1	TDe_comp109597_c1_seq26	TDe_comp29039_c0_seq1	TDe_comp3327_c0_seq1	TDe_comp418767_c0_seq1	TDe_comp61230_c0_seq1	TDe_comp61964_c0_seq1	TDe_comp68930_c0_seq2	TDe_comp77178_c0_seq1	TDe_comp820741_c0_seq1	TDe_comp87312_c0_seq1	TDe_comp9173_c0_seq1	TDe_comp98390_c0_seq3	TPW_comp44735_c0_seq1	TPW_comp68581_c0_seq2	TPW_comp69411_c1_seq1	TPW_comp73995_c2_seq4	VdnDe1_148831	VdnDe1_185075	VdnDe1_202059	VdnDe1_208440	VdnDe1_215846	VdnDe1_269281	VdnDe1_322773	VdnDe1_332603	VdnDe1_6913	VdnDe2_114384	VdnDe2_138468	VdnDe2_151172	VdnDe2_174730	VdnDe2_199350	VdnDe2_224324	VdnDe2_99082	VdnDe3_125452	VdnDe3_172138	VdnDe3_196726	VdnDe5_35425	VdnDe5_57712	VdnDe6_74092	VdnDe6_76424	VdnDe7_40820	VdnPW1_131419	VdnPW1_158432	VdnPW1_58262	VdnPW1_58781	VdnPW1_59562	VdnPW1_79844	VdnPW2_132540	VdnPW2_26163	VdnPW2_55847	VdnPW2_7044	VdnPW2_93566	VdnPW3_10722	VdnPW3_6108	VdnPW4_14023	VdnPW4_27285	VdnRY1_11892	VdnRY1_172143	VdnRY1_176309	VdnRY1_7466	VdnRY3_17872	VdnRY3_19963	VdnRY3_19976	VdnRY3_46476	VdnRY4_46095	VdnRY5_19887
8.1 TCA / organic transformation.TCA	CLCdnDe10_110176	CLCdnDe10_11698	CLCdnDe10_121549	CLCdnDe10_133434	CLCdnDe10_133633	CLCdnDe10_134603	CLCdnDe10_136465	CLCdnDe10_137375	CLCdnDe10_25108	CLCdnDe10_63590	CLCdnDe10_65834	CLCdnDe10_79848	CLCdnDe10_89571	CLCdnDe11_109515	CLCdnDe11_113672	CLCdnDe11_126532	CLCdnDe11_135947	CLCdnDe11_146565	CLCdnDe11_43165	CLCdnDe11_94379	CLCdnDe12_104751	CLCdnDe12_21568	CLCdnDe12_29723	CLCdnDe12_37985	CLCdnDe12_39904	CLCdnDe12_589	CLCdnDe13_102315	CLCdnDe13_141108	CLCdnDe13_5534	CLCdnDe13_71238	CLCdnDe14_122589	CLCdnDe14_127718	CLCdnDe14_26089	CLCdnDe14_42051	CLCdnDe14_58437	CLCdnDe14_60145	CLCdnDe14_98286	CLCdnDe2_106378	CLCdnDe2_12819	CLCdnDe2_129030	CLCdnDe2_129766	CLCdnDe2_38464	CLCdnDe2_6186	CLCdnDe2_88953	CLCdnDe2_99423	CLCdnDe3_122740	CLCdnDe3_49365	CLCdnDe4_102463	CLCdnDe4_95720	CLCdnDe5_4983	CLCdnDe6_106145	CLCdnDe6_14863	CLCdnDe7_12333	CLCdnDe7_142946	CLCdnDe7_21324	CLCdnDe7_96726	CLCdnDe8_13158	CLCdnDe8_288	CLCdnPW10_1192	CLCdnPW10_39556	CLCdnPW10_56718	CLCdnPW10_6535	CLCdnPW10_69190	CLCdnPW10_85392	CLCdnPW10_88272	CLCdnPW10_88286	CLCdnPW10_88675	CLCdnPW10_89972	CLCdnPW13_77655	CLCdnPW13_80801	CLCdnPW13_85721	CLCdnPW14_30879	CLCdnPW16_24526	CLCdnPW16_57261	CLCdnPW16_80750	CLCdnPW19_61899	CLCdnPW1_1000	CLCdnPW1_15411	CLCdnPW1_2660	CLCdnPW1_803	CLCdnPW26_92164	CLCdnPW26_9265	CLCdnPW29_90294	CLCdnPW30_44820	CLCdnPW36_1554	CLCdnPW36_40380	CLCdnPW38_10340	CLCdnPW39_75618	CLCdnPW3_14344	CLCdnPW3_52626	CLCdnPW46_15203	CLCdnPW47_30803	CLCdnPW48_11703	CLCdnPW48_12341	CLCdnPW50_1313	CLCdnRY10_11503	CLCdnRY10_2112	CLCdnRY10_35465	CLCdnRY10_55378	CLCdnRY10_6350	CLCdnRY10_8360	CLCdnRY11_3021	CLCdnRY12_13732	CLCdnRY12_22976	CLCdnRY12_3788	CLCdnRY12_6148	CLCdnRY1_47589	CLCdnRY1_49614	CLCdnRY2_17941	CLCdnRY2_27195	CLCdnRY2_3336	CLCdnRY2_46888	CLCdnRY2_50743	CLCdnRY2_9336	CLCdnRY3_33642	CLCdnRY6_8798	CLCdnRY8_27544	CLCdnRY8_8641	CLCdnRY9_19616	PBdnRY1_12899	PBdnRY1_13840	PBdnRY1_3509	PBdnRY1_6886	SdnPW1_10756	SdnPW1_15945	SdnPW1_38301	SdnPW1_51758	SdnPW1_53600	SdnPW1_64857	SdnPW1_67704	SdnPW1_68056	SdnPW1_68792	SdnPW1_69556	SdnRY1_134527	SdnRY1_19185	SdnRY1_53521	Sotub01g005780.1.1	Sotub04g020780.1.1	Sotub06g023780.1.1	Sotub07g017800.1.1	Sotub07g029180.1.1	Sotub09g006140.1.1	Sotub11g007310.1.1	TDe_comp101761_c0_seq1	TDe_comp3327_c0_seq1	TDe_comp418767_c0_seq1	TDe_comp61230_c0_seq1	TDe_comp68930_c0_seq2	TDe_comp77178_c0_seq1	TDe_comp820741_c0_seq1	TDe_comp87312_c0_seq1	TPW_comp44735_c0_seq1	TPW_comp68581_c0_seq2	TPW_comp69411_c1_seq1	TPW_comp73995_c2_seq4	VdnDe1_148831	VdnDe1_185075	VdnDe1_6913	VdnDe2_114384	VdnDe2_138468	VdnDe2_199350	VdnDe2_224324	VdnDe2_99082	VdnDe3_125452	VdnDe3_196726	VdnDe5_57712	VdnDe6_74092	VdnDe6_76424	VdnDe7_40820	VdnPW1_58262	VdnPW1_58781	VdnPW1_59562	VdnPW2_26163	VdnPW2_55847	VdnPW2_93566	VdnPW3_10722	VdnPW3_6108	VdnPW4_14023	VdnRY1_11892	VdnRY1_172143	VdnRY1_176309	VdnRY1_7466	VdnRY3_17872	VdnRY3_19976	VdnRY3_46476	VdnRY4_46095
8.1.1 TCA / organic transformation.TCA.pyruvate DH	CLCdnDe10_63590	CLCdnDe10_65834	CLCdnDe10_89571	CLCdnDe11_109515	CLCdnDe11_113672	CLCdnDe12_21568	CLCdnDe12_589	CLCdnDe13_141108	CLCdnDe14_42051	CLCdnDe14_60145	CLCdnDe2_12819	CLCdnDe3_49365	CLCdnDe5_4983	CLCdnDe7_21324	CLCdnPW10_1192	CLCdnPW10_39556	CLCdnPW10_6535	CLCdnPW10_69190	CLCdnPW10_88675	CLCdnPW29_90294	CLCdnPW30_44820	CLCdnPW36_1554	CLCdnPW39_75618	CLCdnPW3_52626	CLCdnPW47_30803	CLCdnPW48_11703	CLCdnPW48_12341	CLCdnRY10_35465	CLCdnRY12_22976	CLCdnRY12_6148	CLCdnRY1_47589	CLCdnRY2_17941	CLCdnRY2_46888	CLCdnRY2_9336	CLCdnRY6_8798	CLCdnRY8_27544	CLCdnRY8_8641	CLCdnRY9_19616	PBdnRY1_12899	TDe_comp418767_c0_seq1	TDe_comp61230_c0_seq1	TDe_comp77178_c0_seq1	TPW_comp68581_c0_seq2	VdnDe1_6913	VdnDe2_99082	VdnDe7_40820	VdnPW1_59562	VdnRY1_176309	VdnRY3_17872	VdnRY3_19976	VdnRY3_46476
8.1.1.1 TCA / organic transformation.TCA.pyruvate DH.E1	CLCdnDe11_109515	CLCdnDe12_21568	CLCdnDe12_589	CLCdnDe13_141108	CLCdnDe3_49365	CLCdnDe5_4983	CLCdnDe7_21324	CLCdnPW10_69190	CLCdnPW10_88675	CLCdnPW30_44820	CLCdnPW47_30803	CLCdnRY10_35465	CLCdnRY12_22976	CLCdnRY12_6148	CLCdnRY1_47589	CLCdnRY2_17941	CLCdnRY2_46888	CLCdnRY6_8798	CLCdnRY8_27544	CLCdnRY8_8641	CLCdnRY9_19616	TDe_comp61230_c0_seq1	TPW_comp68581_c0_seq2	VdnDe1_6913	VdnDe2_99082	VdnRY1_176309	VdnRY3_19976
8.1.1.2 TCA / organic transformation.TCA.pyruvate DH.E2	CLCdnDe10_63590	CLCdnDe10_89571	CLCdnDe11_113672	CLCdnDe14_60145	CLCdnDe2_12819	CLCdnPW10_1192	CLCdnPW10_39556	CLCdnPW10_6535	CLCdnPW29_90294	CLCdnPW36_1554	CLCdnPW39_75618	CLCdnPW48_12341	PBdnRY1_12899	TDe_comp418767_c0_seq1	TDe_comp77178_c0_seq1	VdnDe7_40820	VdnRY3_17872	VdnRY3_46476
8.1.1.3 TCA / organic transformation.TCA.pyruvate DH.E3	CLCdnDe10_65834	CLCdnDe14_42051	CLCdnPW3_52626	CLCdnPW48_11703	CLCdnRY2_9336	VdnPW1_59562
8.1.2 TCA / organic transformation.TCA.CS	CLCdnDe10_133633	CLCdnDe10_25108	CLCdnDe11_146565	CLCdnDe2_129030	CLCdnDe2_88953	CLCdnDe8_13158	CLCdnPW10_85392	CLCdnRY1_49614	SdnPW1_10756	VdnPW2_26163
8.1.3 TCA / organic transformation.TCA.aconitase	CLCdnDe12_29723	CLCdnDe12_37985	CLCdnDe2_99423	CLCdnPW10_89972	CLCdnPW14_30879	CLCdnPW1_1000	CLCdnPW3_14344	CLCdnPW50_1313	CLCdnRY10_55378	CLCdnRY2_27195	PBdnRY1_13840	SdnPW1_64857	SdnRY1_134527	Sotub07g029180.1.1	TDe_comp820741_c0_seq1	VdnPW4_14023
8.1.4 TCA / organic transformation.TCA.IDH	CLCdnDe10_136465	CLCdnDe11_135947	CLCdnDe11_94379	CLCdnDe12_104751	CLCdnDe12_39904	CLCdnDe13_5534	CLCdnDe2_38464	CLCdnDe4_102463	CLCdnDe7_12333	CLCdnPW16_57261	CLCdnPW1_2660	CLCdnPW26_92164	CLCdnRY2_3336	SdnPW1_15945	SdnPW1_38301	SdnPW1_53600	Sotub01g005780.1.1	Sotub11g007310.1.1	TDe_comp3327_c0_seq1	VdnDe2_199350	VdnDe5_57712	VdnPW1_58781	VdnRY1_172143	VdnRY1_7466
8.1.5 TCA / organic transformation.TCA.2-oxoglutarate dehydrogenase	CLCdnDe10_121549	CLCdnDe10_137375	CLCdnDe11_43165	CLCdnDe13_102315	CLCdnDe14_127718	CLCdnDe14_26089	CLCdnDe2_6186	CLCdnDe4_95720	CLCdnDe7_142946	CLCdnPW10_88272	CLCdnPW13_77655	CLCdnRY10_6350	CLCdnRY12_13732	CLCdnRY2_50743	PBdnRY1_6886	SdnPW1_51758	SdnPW1_68056	SdnPW1_69556	SdnRY1_19185	Sotub06g023780.1.1	Sotub07g017800.1.1	TDe_comp101761_c0_seq1	TDe_comp68930_c0_seq2	TPW_comp73995_c2_seq4	VdnDe1_148831	VdnDe2_114384	VdnDe6_74092	VdnPW2_55847	VdnPW3_10722	VdnRY4_46095
8.1.6 TCA / organic transformation.TCA.succinyl-CoA ligase	CLCdnDe10_110176	CLCdnDe10_11698	CLCdnDe11_126532	CLCdnDe14_98286	CLCdnDe3_122740	CLCdnPW13_85721	CLCdnPW1_15411	CLCdnPW26_9265	CLCdnPW46_15203	CLCdnRY12_3788	VdnDe2_138468	VdnDe3_125452	VdnDe3_196726	VdnRY1_11892
8.1.7 TCA / organic transformation.TCA.succinate dehydrogenase	CLCdnDe14_122589	CLCdnDe2_106378	CLCdnDe7_96726	CLCdnPW10_56718	CLCdnPW10_88286	CLCdnPW19_61899	CLCdnPW1_803	CLCdnRY3_33642	PBdnRY1_3509	SdnPW1_67704	SdnPW1_68792	SdnRY1_53521	Sotub04g020780.1.1	Sotub09g006140.1.1	TPW_comp44735_c0_seq1	VdnDe1_185075	VdnDe2_224324
8.1.8 TCA / organic transformation.TCA.fumarase	CLCdnDe10_79848	CLCdnDe13_71238	CLCdnDe6_14863	CLCdnPW36_40380	VdnPW1_58262
8.1.9 TCA / organic transformation.TCA.malate DH	CLCdnDe10_133434	CLCdnDe10_134603	CLCdnDe14_58437	CLCdnDe2_129766	CLCdnDe6_106145	CLCdnDe8_288	CLCdnPW13_80801	CLCdnPW16_24526	CLCdnPW16_80750	CLCdnPW38_10340	CLCdnRY10_11503	CLCdnRY10_2112	CLCdnRY10_8360	CLCdnRY11_3021	TDe_comp87312_c0_seq1	TPW_comp69411_c1_seq1	VdnDe6_76424	VdnPW2_93566	VdnPW3_6108
8.2 TCA / organic transformation.other organic acid transformations	CLCdnDe10_10537	CLCdnDe10_131666	CLCdnDe10_135574	CLCdnDe10_36407	CLCdnDe10_83518	CLCdnDe10_84061	CLCdnDe11_113630	CLCdnDe11_128914	CLCdnDe11_51932	CLCdnDe11_5660	CLCdnDe11_69248	CLCdnDe12_118134	CLCdnDe12_141799	CLCdnDe12_8195	CLCdnDe12_932	CLCdnDe13_147607	CLCdnDe13_1580	CLCdnDe13_168475	CLCdnDe13_52314	CLCdnDe14_144002	CLCdnDe14_155615	CLCdnDe14_97564	CLCdnDe2_131803	CLCdnDe2_29021	CLCdnDe2_82707	CLCdnDe3_64953	CLCdnDe3_67404	CLCdnDe6_31100	CLCdnDe6_3327	CLCdnDe7_128628	CLCdnDe8_1238	CLCdnPW10_53367	CLCdnPW10_77806	CLCdnPW10_78637	CLCdnPW10_87756	CLCdnPW10_90618	CLCdnPW10_91366	CLCdnPW10_92267	CLCdnPW12_31729	CLCdnPW12_36428	CLCdnPW15_63977	CLCdnPW16_4309	CLCdnPW16_50542	CLCdnPW19_31584	CLCdnPW1_13431	CLCdnPW45_33972	CLCdnRY10_26018	CLCdnRY10_47958	CLCdnRY12_37090	CLCdnRY2_2492	CLCdnRY8_45157	PBdnRY1_6780	PGSC0003DMC400029737	SdnPW1_48275	SdnRY1_13840	SdnRY1_44645	SdnRY1_67425	Sotub03g035970.1.1	Sotub05g026090.1.1	Sotub12g009580.1.1	TDe_comp109597_c1_seq26	TDe_comp29039_c0_seq1	TDe_comp61964_c0_seq1	TDe_comp9173_c0_seq1	TDe_comp98390_c0_seq3	VdnDe1_202059	VdnDe1_215846	VdnDe2_151172	VdnDe2_174730	VdnPW1_131419	VdnPW1_79844	VdnPW2_132540	VdnPW2_7044	VdnRY3_19963	VdnRY5_19887
8.2.9 TCA / organic transformation.other organic acid transformations.cyt MDH	CLCdnDe10_131666	CLCdnDe10_135574	CLCdnDe10_36407	CLCdnDe12_118134	CLCdnDe13_168475	CLCdnDe13_52314	CLCdnDe2_131803	CLCdnDe2_29021	CLCdnDe8_1238	CLCdnPW10_53367	CLCdnPW10_78637	CLCdnPW10_87756	CLCdnPW16_4309	CLCdnPW19_31584	CLCdnPW1_13431	CLCdnPW45_33972	CLCdnRY2_2492	CLCdnRY8_45157	SdnRY1_67425	TDe_comp98390_c0_seq3	VdnDe1_215846	VdnPW2_132540	VdnPW2_7044	VdnRY3_19963
8.2.10 TCA / organic transformation.other organic acid transformations.malic	CLCdnDe10_10537	CLCdnDe10_83518	CLCdnDe10_84061	CLCdnDe11_5660	CLCdnDe11_69248	CLCdnDe12_141799	CLCdnDe12_8195	CLCdnDe13_147607	CLCdnDe13_1580	CLCdnDe14_144002	CLCdnDe14_155615	CLCdnDe14_97564	CLCdnDe2_82707	CLCdnDe7_128628	CLCdnPW10_77806	CLCdnPW10_92267	CLCdnPW12_31729	CLCdnPW12_36428	CLCdnPW15_63977	CLCdnPW16_50542	CLCdnRY10_26018	CLCdnRY10_47958	CLCdnRY12_37090	PBdnRY1_6780	PGSC0003DMC400029737	SdnRY1_44645	Sotub03g035970.1.1	Sotub12g009580.1.1	TDe_comp109597_c1_seq26	TDe_comp29039_c0_seq1	TDe_comp61964_c0_seq1	VdnDe2_151172	VdnDe2_174730
8.2.11 TCA / organic transformation.other organic acid transformations.atp-citrate lyase	CLCdnDe11_113630	CLCdnDe11_128914	CLCdnDe11_51932	CLCdnDe12_932	CLCdnDe3_67404	CLCdnDe6_31100	CLCdnDe6_3327	CLCdnPW10_90618	CLCdnPW10_91366	SdnPW1_48275	SdnRY1_13840	Sotub05g026090.1.1	TDe_comp9173_c0_seq1	VdnDe1_202059	VdnPW1_131419	VdnRY5_19887
8.2.99 TCA / organic transformation.other organic acid transformations.misc	CLCdnDe3_64953	VdnPW1_79844
8.3 TCA / organic transformation.carbonic anhydrases	CLCdnDe10_105962	CLCdnDe10_128231	CLCdnDe10_134781	CLCdnDe10_68551	CLCdnDe11_3024	CLCdnDe11_60740	CLCdnDe11_90319	CLCdnDe11_96435	CLCdnDe12_143344	CLCdnDe13_167530	CLCdnDe13_5071	CLCdnDe14_57343	CLCdnDe2_106984	CLCdnDe2_118207	CLCdnDe4_156742	CLCdnPW10_54161	CLCdnPW14_2358	CLCdnRY10_163	CLCdnRY10_2103	CLCdnRY12_75780	CLCdnRY3_56449	CLCdnRY8_60876	PGSC0003DMC400012324	PGSC0003DMC400042065	Sotub09g007970.1.1	Sotub10g020950.1.1	VdnDe1_208440	VdnDe1_269281	VdnDe1_322773	VdnDe1_332603	VdnDe3_172138	VdnDe5_35425	VdnPW1_158432	VdnPW4_27285
9 mitochondrial electron transport / ATP synthesis	CLCdnDe10_103289	CLCdnDe10_10525	CLCdnDe10_10791	CLCdnDe10_109911	CLCdnDe10_110789	CLCdnDe10_118583	CLCdnDe10_126366	CLCdnDe10_132604	CLCdnDe10_133169	CLCdnDe10_133313	CLCdnDe10_136853	CLCdnDe10_137216	CLCdnDe10_22303	CLCdnDe10_35542	CLCdnDe10_67598	CLCdnDe10_7217	CLCdnDe10_84541	CLCdnDe10_908	CLCdnDe10_95055	CLCdnDe10_96916	CLCdnDe10_97884	CLCdnDe10_98574	CLCdnDe10_9925	CLCdnDe10_99482	CLCdnDe10_9970	CLCdnDe11_112122	CLCdnDe11_120672	CLCdnDe11_121075	CLCdnDe11_12246	CLCdnDe11_133758	CLCdnDe11_141436	CLCdnDe11_154591	CLCdnDe11_156951	CLCdnDe11_2260	CLCdnDe11_23296	CLCdnDe11_32855	CLCdnDe11_34630	CLCdnDe11_38796	CLCdnDe11_42644	CLCdnDe11_43779	CLCdnDe11_44911	CLCdnDe11_59240	CLCdnDe11_6092	CLCdnDe11_642	CLCdnDe11_77947	CLCdnDe11_8642	CLCdnDe11_86557	CLCdnDe11_90765	CLCdnDe11_9443	CLCdnDe12_113718	CLCdnDe12_120484	CLCdnDe12_124228	CLCdnDe12_12595	CLCdnDe12_148790	CLCdnDe12_207	CLCdnDe12_47147	CLCdnDe12_560	CLCdnDe12_73338	CLCdnDe12_82358	CLCdnDe13_143484	CLCdnDe13_160327	CLCdnDe13_25944	CLCdnDe13_41858	CLCdnDe13_58787	CLCdnDe13_70109	CLCdnDe13_70909	CLCdnDe13_73406	CLCdnDe13_80619	CLCdnDe13_82851	CLCdnDe13_83781	CLCdnDe13_858	CLCdnDe13_97364	CLCdnDe13_98364	CLCdnDe13_99377	CLCdnDe14_101244	CLCdnDe14_128374	CLCdnDe14_136051	CLCdnDe14_147856	CLCdnDe14_20218	CLCdnDe14_24596	CLCdnDe14_26287	CLCdnDe14_39569	CLCdnDe14_39915	CLCdnDe14_40649	CLCdnDe14_4232	CLCdnDe14_54673	CLCdnDe14_6709	CLCdnDe14_73438	CLCdnDe14_75598	CLCdnDe14_8831	CLCdnDe14_99549	CLCdnDe1_11299	CLCdnDe1_1625	CLCdnDe1_23149	CLCdnDe1_6205	CLCdnDe1_8585	CLCdnDe2_100006	CLCdnDe2_122415	CLCdnDe2_122753	CLCdnDe2_124828	CLCdnDe2_129140	CLCdnDe2_129579	CLCdnDe2_132077	CLCdnDe2_41274	CLCdnDe2_4689	CLCdnDe2_7228	CLCdnDe2_80168	CLCdnDe2_90949	CLCdnDe2_93904	CLCdnDe2_96416	CLCdnDe3_132581	CLCdnDe3_135512	CLCdnDe3_136888	CLCdnDe3_140901	CLCdnDe3_42720	CLCdnDe3_53922	CLCdnDe3_55264	CLCdnDe3_5904	CLCdnDe3_8487	CLCdnDe4_115068	CLCdnDe4_144507	CLCdnDe4_18957	CLCdnDe4_25247	CLCdnDe4_27296	CLCdnDe4_66276	CLCdnDe4_8191	CLCdnDe5_140036	CLCdnDe5_96915	CLCdnDe6_158592	CLCdnDe6_159393	CLCdnDe6_18421	CLCdnDe6_24353	CLCdnDe6_919	CLCdnDe7_125566	CLCdnDe7_151830	CLCdnDe7_167507	CLCdnDe7_19312	CLCdnDe7_24335	CLCdnDe7_25664	CLCdnDe7_4790	CLCdnDe7_499	CLCdnDe7_50648	CLCdnDe7_90626	CLCdnDe8_44	CLCdnDe8_8495	CLCdnDe8_9500	CLCdnDe9_15291	CLCdnDe9_1955	CLCdnDe9_20389	CLCdnDe9_33117	CLCdnDe9_62727	CLCdnDe9_67919	CLCdnPW10_13373	CLCdnPW10_3848	CLCdnPW10_4222	CLCdnPW10_43035	CLCdnPW10_83332	CLCdnPW10_85621	CLCdnPW10_86604	CLCdnPW10_88774	CLCdnPW10_89169	CLCdnPW10_92100	CLCdnPW11_27521	CLCdnPW11_6123	CLCdnPW12_104014	CLCdnPW12_21161	CLCdnPW12_52358	CLCdnPW12_63139	CLCdnPW12_81167	CLCdnPW12_9728	CLCdnPW13_26899	CLCdnPW13_7088	CLCdnPW13_80166	CLCdnPW13_80479	CLCdnPW14_45439	CLCdnPW15_25018	CLCdnPW15_48543	CLCdnPW19_12535	CLCdnPW19_71177	CLCdnPW1_1771	CLCdnPW1_541	CLCdnPW22_14224	CLCdnPW22_28041	CLCdnPW22_50721	CLCdnPW22_601	CLCdnPW24_20048	CLCdnPW26_14764	CLCdnPW26_35391	CLCdnPW26_36358	CLCdnPW26_37557	CLCdnPW26_469	CLCdnPW26_75041	CLCdnPW26_83345	CLCdnPW29_28048	CLCdnPW29_28394	CLCdnPW29_37647	CLCdnPW2_10804	CLCdnPW2_13065	CLCdnPW2_14329	CLCdnPW2_18870	CLCdnPW2_708	CLCdnPW32_1931	CLCdnPW32_26383	CLCdnPW36_15606	CLCdnPW36_23093	CLCdnPW36_57027	CLCdnPW36_63513	CLCdnPW36_7640	CLCdnPW39_80039	CLCdnPW3_73448	CLCdnPW42_14005	CLCdnPW42_83976	CLCdnPW42_92817	CLCdnPW45_10599	CLCdnPW45_13527	CLCdnPW45_58672	CLCdnPW45_77496	CLCdnPW45_81345	CLCdnPW46_52208	CLCdnPW46_7711	CLCdnPW46_80479	CLCdnPW47_1539	CLCdnPW47_35177	CLCdnPW47_5034	CLCdnPW47_8630	CLCdnPW48_33012	CLCdnPW48_42102	CLCdnPW49_21855	CLCdnPW49_55345	CLCdnPW50_2357	CLCdnPW50_56851	CLCdnPW50_7533	CLCdnPW5_34526	CLCdnRY10_11025	CLCdnRY10_15537	CLCdnRY10_15783	CLCdnRY10_23321	CLCdnRY10_24179	CLCdnRY10_2823	CLCdnRY10_45099	CLCdnRY10_48250	CLCdnRY10_4923	CLCdnRY10_57939	CLCdnRY10_652	CLCdnRY10_976	CLCdnRY11_14756	CLCdnRY11_17522	CLCdnRY11_19454	CLCdnRY11_2105	CLCdnRY11_26521	CLCdnRY11_29557	CLCdnRY11_32679	CLCdnRY11_62733	CLCdnRY11_81684	CLCdnRY11_9090	CLCdnRY12_2549	CLCdnRY12_45693	CLCdnRY12_78205	CLCdnRY1_11828	CLCdnRY1_56535	CLCdnRY2_38497	CLCdnRY2_5686	CLCdnRY2_9241	CLCdnRY3_42862	CLCdnRY3_47107	CLCdnRY3_7474	CLCdnRY3_74903	CLCdnRY4_42504	CLCdnRY5_18011	CLCdnRY5_6622	CLCdnRY5_743	CLCdnRY7_48811	CLCdnRY9_54403	CLCdnRY9_6777	PBdnRY1_11452	PBdnRY1_11589	PBdnRY1_11899	PBdnRY1_11906	PBdnRY1_1201	PBdnRY1_64	PBdnRY1_791	PGSC0003DMC400000936	PGSC0003DMC400003955	PGSC0003DMC400005677	PGSC0003DMC400015412	PGSC0003DMC400029529	PGSC0003DMC400030650	PGSC0003DMC400031937	PGSC0003DMC400032721	PGSC0003DMC400032902	PGSC0003DMC400033084	PGSC0003DMC400036115	PGSC0003DMC400037675	PGSC0003DMC400043178	PGSC0003DMC400043242	PGSC0003DMC400050734	PGSC0003DMC400050735	PGSC0003DMC400054536	PGSC0003DMC400062116	PGSC0003DMC400064675	PGSC0003DMC402000044	PGSC0003DMC402000149	PGSC0003DMC402000299	PGSC0003DMC402000342	SdnPW1_10267	SdnPW1_114181	SdnPW1_122046	SdnPW1_127402	SdnPW1_152488	SdnPW1_181092	SdnPW1_195638	SdnPW1_20449	SdnPW1_21002	SdnPW1_22400	SdnPW1_31911	SdnPW1_45281	SdnPW1_53230	SdnPW1_62920	SdnPW1_67930	SdnPW1_77956	SdnPW1_79657	SdnPW1_81382	SdnPW1_9334	SdnRY1_2649	SdnRY1_3345	SdnRY1_36081	SdnRY1_44610	SdnRY1_85842	Sotub01g014620.1.1	Sotub01g015000.1.1	Sotub01g017340.1.1	Sotub01g017400.1.1	Sotub01g018230.1.1	Sotub01g018270.1.1	Sotub01g018280.1.1	Sotub01g018420.1.1	Sotub01g033370.1.1	Sotub01g045620.1.1	Sotub02g007170.1.1	Sotub02g007560.1.1	Sotub02g009190.1.1	Sotub02g024670.1.1	Sotub03g008250.1.1	Sotub03g013340.1.1	Sotub03g018910.1.1	Sotub03g021910.1.1	Sotub04g017560.1.1	Sotub04g017690.1.1	Sotub04g017730.1.1	Sotub04g017740.1.1	Sotub04g022160.1.1	Sotub04g030310.1.1	Sotub04g030740.1.1	Sotub05g005870.1.1	Sotub05g006900.1.1	Sotub05g010290.1.1	Sotub05g017870.1.1	Sotub05g017970.1.1	Sotub05g020070.1.1	Sotub06g006830.1.1	Sotub06g010610.1.1	Sotub06g015030.1.1	Sotub06g029830.1.1	Sotub07g013330.1.1	Sotub07g013630.1.1	Sotub07g013640.1.1	Sotub07g013900.1.1	Sotub08g008380.1.1	Sotub08g011470.1.1	Sotub08g022880.1.1	Sotub08g024470.1.1	Sotub09g017900.1.1	Sotub09g017920.1.1	Sotub09g020090.1.1	Sotub09g022240.1.1	Sotub10g015100.1.1	Sotub11g025790.1.1	Sotub12g012250.1.1	Sotub12g015000.1.1	Sotub12g015020.1.1	Sotub12g016710.1.1	Sotub12g018210.1.1	Sotub12g022170.1.1	TDe_comp105709_c0_seq11	TDe_comp106682_c6_seq4	TDe_comp107548_c1_seq4	TDe_comp107606_c0_seq1	TDe_comp14806_c0_seq1	TDe_comp1509615_c0_seq1	TDe_comp88731_c1_seq1	TDe_comp96499_c1_seq1	TPW_comp176283_c0_seq1	TPW_comp213298_c0_seq1	TPW_comp356170_c0_seq1	TPW_comp534340_c0_seq1	TPW_comp64994_c0_seq1	TPW_comp67304_c0_seq2	TPW_comp68197_c1_seq1	VdnDe1_103256	VdnDe1_117314	VdnDe1_129372	VdnDe1_13877	VdnDe1_13883	VdnDe1_150665	VdnDe1_191031	VdnDe1_209337	VdnDe1_224419	VdnDe1_309382	VdnDe1_31181	VdnDe1_319647	VdnDe1_42615	VdnDe1_65982	VdnDe2_120312	VdnDe2_135570	VdnDe2_180805	VdnDe2_187538	VdnDe2_189132	VdnDe3_142952	VdnDe3_154370	VdnDe3_159537	VdnDe3_174512	VdnDe3_23331	VdnDe3_48012	VdnDe3_51652	VdnDe3_7203	VdnDe4_116053	VdnDe4_121980	VdnDe4_28189	VdnDe4_47397	VdnDe5_86745	VdnDe6_56390	VdnDe6_68294	VdnDe6_84073	VdnDe7_32892	VdnDe7_35448	VdnDe7_35486	VdnDe7_36592	VdnDe7_457	VdnPW1_103204	VdnPW1_104860	VdnPW1_108009	VdnPW1_112381	VdnPW1_115866	VdnPW1_123230	VdnPW1_123240	VdnPW1_125571	VdnPW1_131235	VdnPW1_132917	VdnPW1_138478	VdnPW1_148026	VdnPW1_163056	VdnPW1_176568	VdnPW1_244621	VdnPW1_794	VdnPW1_97996	VdnPW2_138251	VdnPW2_138984	VdnPW2_205678	VdnPW2_23995	VdnPW2_28922	VdnPW2_35175	VdnPW2_41787	VdnPW2_70501	VdnPW2_90072	VdnPW3_118686	VdnPW3_158530	VdnPW3_24219	VdnPW3_81372	VdnPW5_48701	VdnPW6_38877	VdnPW7_853	VdnRY1_10141	VdnRY1_26171	VdnRY1_43460	VdnRY1_45145	VdnRY1_73537	VdnRY2_111027	VdnRY2_143330	VdnRY2_37029	VdnRY3_45023	VdnRY3_65726	VdnRY5_13771	VdnRY6_7002
9.1 mitochondrial electron transport / ATP synthesis.NADH-DH (type I)	CLCdnDe10_103289	CLCdnDe10_10525	CLCdnDe10_109911	CLCdnDe10_110789	CLCdnDe10_908	CLCdnDe10_9925	CLCdnDe11_23296	CLCdnDe11_32855	CLCdnDe12_120484	CLCdnDe12_207	CLCdnDe12_560	CLCdnDe13_58787	CLCdnDe13_70909	CLCdnDe13_73406	CLCdnDe13_83781	CLCdnDe13_97364	CLCdnDe14_101244	CLCdnDe14_128374	CLCdnDe14_20218	CLCdnDe14_39915	CLCdnDe14_40649	CLCdnDe14_54673	CLCdnDe14_6709	CLCdnDe3_5904	CLCdnDe3_8487	CLCdnDe4_144507	CLCdnDe4_8191	CLCdnDe6_18421	CLCdnDe7_25664	CLCdnDe8_8495	CLCdnDe8_9500	CLCdnPW10_43035	CLCdnPW10_83332	CLCdnPW10_86604	CLCdnPW13_7088	CLCdnPW14_45439	CLCdnPW1_1771	CLCdnPW1_541	CLCdnPW22_50721	CLCdnPW26_14764	CLCdnPW26_35391	CLCdnPW26_36358	CLCdnPW29_28048	CLCdnPW29_37647	CLCdnPW2_14329	CLCdnPW36_57027	CLCdnPW45_13527	CLCdnPW45_58672	CLCdnPW5_34526	CLCdnRY10_15537	CLCdnRY10_24179	CLCdnRY10_2823	CLCdnRY10_4923	CLCdnRY10_57939	CLCdnRY12_45693	CLCdnRY1_56535	CLCdnRY2_5686	CLCdnRY2_9241	CLCdnRY3_47107	CLCdnRY3_7474	CLCdnRY5_743	CLCdnRY9_6777	PBdnRY1_11589	PBdnRY1_11899	PBdnRY1_791	PGSC0003DMC400005677	PGSC0003DMC400050734	PGSC0003DMC400050735	PGSC0003DMC402000044	PGSC0003DMC402000299	SdnPW1_195638	SdnPW1_22400	SdnPW1_62920	SdnPW1_77956	SdnPW1_79657	SdnPW1_81382	SdnRY1_2649	SdnRY1_44610	Sotub01g014620.1.1	Sotub01g018420.1.1	Sotub02g024670.1.1	Sotub03g018910.1.1	Sotub04g017690.1.1	Sotub04g030310.1.1	Sotub04g030740.1.1	Sotub05g006900.1.1	Sotub05g010290.1.1	Sotub05g017970.1.1	Sotub05g020070.1.1	Sotub06g010610.1.1	Sotub07g013630.1.1	Sotub07g013640.1.1	Sotub08g011470.1.1	Sotub12g012250.1.1	Sotub12g015020.1.1	Sotub12g016710.1.1	Sotub12g018210.1.1	TDe_comp106682_c6_seq4	TDe_comp107548_c1_seq4	TDe_comp1509615_c0_seq1	TPW_comp213298_c0_seq1	TPW_comp356170_c0_seq1	TPW_comp64994_c0_seq1	TPW_comp68197_c1_seq1	VdnDe1_103256	VdnDe1_209337	VdnDe1_31181	VdnDe1_42615	VdnDe2_180805	VdnDe3_174512	VdnDe3_23331	VdnDe4_47397	VdnDe5_86745	VdnDe7_32892	VdnDe7_457	VdnPW1_103204	VdnPW1_104860	VdnPW1_112381	VdnPW1_115866	VdnPW1_123230	VdnPW1_123240	VdnPW1_125571	VdnPW2_35175	VdnPW2_41787	VdnPW2_70501	VdnPW3_118686	VdnPW5_48701	VdnPW7_853	VdnRY1_45145
9.1.1 mitochondrial electron transport / ATP synthesis.NADH-DH (type I).complex I	CLCdnDe10_103289	CLCdnDe10_10525	CLCdnDe10_9925	CLCdnDe13_97364	CLCdnDe14_101244	CLCdnDe14_20218	CLCdnDe14_40649	CLCdnDe3_8487	CLCdnDe4_8191	CLCdnPW14_45439	CLCdnPW1_1771	CLCdnPW1_541	CLCdnPW29_28048	CLCdnPW45_13527	CLCdnPW5_34526	CLCdnRY10_15537	CLCdnRY10_4923	CLCdnRY12_45693	CLCdnRY2_5686	CLCdnRY3_47107	PBdnRY1_11899	PBdnRY1_791	PGSC0003DMC402000044	PGSC0003DMC402000299	SdnPW1_62920	SdnPW1_81382	SdnRY1_2649	SdnRY1_44610	Sotub05g020070.1.1	Sotub12g012250.1.1	Sotub12g015020.1.1	VdnDe2_180805	VdnDe3_174512	VdnDe5_86745	VdnPW1_103204	VdnPW1_104860	VdnPW2_35175	VdnPW5_48701	VdnRY1_45145
9.1.1.5 mitochondrial electron transport / ATP synthesis.NADH-DH (type I).complex I.carbonic anhydrase	CLCdnDe10_103289	CLCdnDe10_9925	CLCdnDe14_40649	CLCdnPW14_45439	CLCdnPW5_34526	CLCdnRY10_15537	CLCdnRY12_45693	SdnPW1_62920	SdnPW1_81382	VdnPW5_48701	VdnRY1_45145
9.1.2 mitochondrial electron transport / ATP synthesis.NADH-DH (type I).localisation not clear	CLCdnDe10_109911	CLCdnDe10_110789	CLCdnDe10_908	CLCdnDe11_23296	CLCdnDe11_32855	CLCdnDe12_120484	CLCdnDe12_207	CLCdnDe12_560	CLCdnDe13_58787	CLCdnDe13_70909	CLCdnDe13_73406	CLCdnDe13_83781	CLCdnDe14_128374	CLCdnDe14_39915	CLCdnDe14_54673	CLCdnDe14_6709	CLCdnDe3_5904	CLCdnDe4_144507	CLCdnDe6_18421	CLCdnDe7_25664	CLCdnDe8_8495	CLCdnDe8_9500	CLCdnPW10_43035	CLCdnPW10_83332	CLCdnPW10_86604	CLCdnPW13_7088	CLCdnPW22_50721	CLCdnPW26_14764	CLCdnPW26_35391	CLCdnPW26_36358	CLCdnPW29_37647	CLCdnPW2_14329	CLCdnPW36_57027	CLCdnPW45_58672	CLCdnRY10_24179	CLCdnRY10_2823	CLCdnRY10_57939	CLCdnRY1_56535	CLCdnRY2_9241	CLCdnRY3_7474	CLCdnRY5_743	CLCdnRY9_6777	PBdnRY1_11589	PGSC0003DMC400005677	PGSC0003DMC400050734	PGSC0003DMC400050735	SdnPW1_195638	SdnPW1_22400	SdnPW1_77956	SdnPW1_79657	Sotub01g014620.1.1	Sotub01g018420.1.1	Sotub02g024670.1.1	Sotub03g018910.1.1	Sotub04g017690.1.1	Sotub04g030310.1.1	Sotub04g030740.1.1	Sotub05g006900.1.1	Sotub05g010290.1.1	Sotub05g017970.1.1	Sotub06g010610.1.1	Sotub07g013630.1.1	Sotub07g013640.1.1	Sotub08g011470.1.1	Sotub12g016710.1.1	Sotub12g018210.1.1	TDe_comp106682_c6_seq4	TDe_comp107548_c1_seq4	TDe_comp1509615_c0_seq1	TPW_comp213298_c0_seq1	TPW_comp356170_c0_seq1	TPW_comp64994_c0_seq1	TPW_comp68197_c1_seq1	VdnDe1_103256	VdnDe1_209337	VdnDe1_31181	VdnDe1_42615	VdnDe3_23331	VdnDe4_47397	VdnDe7_32892	VdnDe7_457	VdnPW1_112381	VdnPW1_115866	VdnPW1_123230	VdnPW1_123240	VdnPW1_125571	VdnPW2_41787	VdnPW2_70501	VdnPW3_118686	VdnPW7_853
9.2 mitochondrial electron transport / ATP synthesis.NADH-DH (type II)	CLCdnDe10_96916	CLCdnDe11_43779	CLCdnDe13_70109	CLCdnDe14_147856	CLCdnDe2_4689	CLCdnDe2_80168	CLCdnDe3_132581	CLCdnDe4_18957	CLCdnDe7_151830	CLCdnDe7_19312	CLCdnPW10_13373	CLCdnPW11_27521	CLCdnPW19_71177	CLCdnRY11_62733	CLCdnRY11_81684	PBdnRY1_11906	PGSC0003DMC400031937	SdnPW1_127402	SdnPW1_152488	SdnPW1_9334	TDe_comp107606_c0_seq1	TPW_comp67304_c0_seq2	VdnDe4_28189
9.2.1 mitochondrial electron transport / ATP synthesis.NADH-DH (type II).internal matrix	CLCdnDe11_43779	CLCdnDe14_147856	CLCdnDe2_80168	CLCdnDe7_19312	CLCdnPW10_13373	CLCdnPW19_71177	CLCdnRY11_81684	SdnPW1_9334	VdnDe4_28189
9.2.2 mitochondrial electron transport / ATP synthesis.NADH-DH (type II).external	CLCdnDe10_96916	CLCdnDe13_70109	CLCdnDe2_4689	CLCdnDe3_132581	CLCdnDe4_18957	CLCdnRY11_62733	PBdnRY1_11906	PGSC0003DMC400031937	SdnPW1_152488	TPW_comp67304_c0_seq2
9.2.3 mitochondrial electron transport / ATP synthesis.NADH-DH (type II).mitochondrial	CLCdnDe7_151830	CLCdnPW11_27521	SdnPW1_127402	TDe_comp107606_c0_seq1
9.3 mitochondrial electron transport / ATP synthesis.electron transfer flavoprotein	CLCdnDe10_132604	CLCdnDe10_35542	CLCdnDe11_112122	CLCdnDe13_41858	CLCdnDe14_136051	CLCdnDe6_159393	CLCdnPW10_92100	CLCdnPW24_20048	CLCdnPW47_5034	CLCdnRY10_45099	SdnPW1_122046	TPW_comp534340_c0_seq1	VdnDe1_13877	VdnDe1_13883	VdnDe2_187538	VdnDe3_51652	VdnDe3_7203	VdnPW1_244621
9.4 mitochondrial electron transport / ATP synthesis.alternative oxidase	CLCdnDe12_113718	CLCdnDe2_90949	CLCdnDe9_1955	CLCdnPW15_25018	CLCdnPW19_12535	Sotub08g008380.1.1	VdnDe7_35486	VdnPW1_108009
9.5 mitochondrial electron transport / ATP synthesis.cytochrome c reductase	CLCdnDe10_67598	CLCdnDe10_84541	CLCdnDe10_98574	CLCdnDe11_133758	CLCdnDe11_6092	CLCdnDe11_642	CLCdnDe11_8642	CLCdnDe13_160327	CLCdnDe13_98364	CLCdnDe14_4232	CLCdnDe14_73438	CLCdnDe2_41274	CLCdnPW13_80166	CLCdnPW26_37557	CLCdnPW26_83345	CLCdnPW39_80039	CLCdnPW47_8630	CLCdnPW49_21855	CLCdnPW49_55345	CLCdnRY11_17522	CLCdnRY7_48811	SdnPW1_114181	SdnRY1_36081	Sotub06g029830.1.1	Sotub09g022240.1.1	Sotub11g025790.1.1	VdnDe1_117314	VdnDe4_116053	VdnDe4_121980	VdnPW2_138984	VdnPW2_23995	VdnRY2_111027	VdnRY2_143330
9.6 mitochondrial electron transport / ATP synthesis.cytochrome c	CLCdnDe10_118583	CLCdnDe10_7217	CLCdnDe11_120672	CLCdnDe11_9443	CLCdnDe13_80619	CLCdnDe1_1625	CLCdnDe1_23149	CLCdnDe1_8585	CLCdnDe2_122753	CLCdnDe2_129579	CLCdnDe2_96416	CLCdnDe3_53922	CLCdnDe7_167507	CLCdnDe9_33117	CLCdnPW10_88774	CLCdnPW12_104014	CLCdnPW22_14224	CLCdnPW46_52208	CLCdnRY10_48250	CLCdnRY10_652	CLCdnRY11_29557	CLCdnRY11_9090	CLCdnRY12_78205	CLCdnRY3_42862	CLCdnRY3_74903	CLCdnRY5_18011	CLCdnRY5_6622	PBdnRY1_11452	PGSC0003DMC400003955	PGSC0003DMC400029529	PGSC0003DMC400033084	PGSC0003DMC400062116	PGSC0003DMC400064675	SdnPW1_53230	Sotub01g015000.1.1	Sotub01g018270.1.1	Sotub01g045620.1.1	Sotub02g007170.1.1	Sotub03g021910.1.1	Sotub04g017740.1.1	Sotub07g013900.1.1	Sotub08g024470.1.1	Sotub10g015100.1.1	Sotub12g015000.1.1	VdnDe2_120312	VdnDe2_189132	VdnDe3_154370	VdnPW1_163056
9.7 mitochondrial electron transport / ATP synthesis.cytochrome c oxidase	CLCdnDe10_133313	CLCdnDe10_22303	CLCdnDe10_97884	CLCdnDe11_12246	CLCdnDe11_141436	CLCdnDe11_154591	CLCdnDe11_38796	CLCdnDe11_44911	CLCdnDe11_86557	CLCdnDe12_124228	CLCdnDe12_148790	CLCdnDe13_25944	CLCdnDe13_99377	CLCdnDe14_24596	CLCdnDe14_39569	CLCdnDe14_8831	CLCdnDe14_99549	CLCdnDe2_93904	CLCdnDe3_135512	CLCdnDe3_42720	CLCdnDe5_140036	CLCdnDe5_96915	CLCdnDe6_158592	CLCdnDe6_24353	CLCdnDe7_125566	CLCdnDe7_50648	CLCdnDe9_15291	CLCdnPW12_52358	CLCdnPW12_9728	CLCdnPW13_26899	CLCdnPW13_80479	CLCdnPW22_28041	CLCdnPW22_601	CLCdnPW29_28394	CLCdnPW2_13065	CLCdnPW36_63513	CLCdnPW42_83976	CLCdnPW42_92817	CLCdnPW45_10599	CLCdnPW45_77496	CLCdnPW45_81345	CLCdnPW46_80479	CLCdnPW47_1539	CLCdnPW47_35177	CLCdnPW48_42102	CLCdnPW50_7533	CLCdnRY10_23321	CLCdnRY11_19454	CLCdnRY11_26521	CLCdnRY11_32679	CLCdnRY1_11828	CLCdnRY2_38497	PGSC0003DMC400000936	PGSC0003DMC400015412	PGSC0003DMC400036115	PGSC0003DMC400037675	PGSC0003DMC400043178	PGSC0003DMC400043242	PGSC0003DMC400054536	SdnPW1_21002	SdnRY1_3345	SdnRY1_85842	Sotub01g018230.1.1	Sotub01g018280.1.1	Sotub04g017730.1.1	Sotub04g022160.1.1	Sotub06g015030.1.1	Sotub07g013330.1.1	Sotub08g022880.1.1	Sotub12g022170.1.1	TDe_comp105709_c0_seq11	TDe_comp88731_c1_seq1	TPW_comp176283_c0_seq1	VdnDe1_224419	VdnDe1_65982	VdnDe6_56390	VdnDe7_35448	VdnPW1_131235	VdnPW1_132917	VdnPW1_148026	VdnPW1_97996	VdnPW2_138251	VdnPW2_205678	VdnPW2_90072	VdnPW3_24219	VdnPW3_81372	VdnRY1_10141	VdnRY2_37029	VdnRY3_45023	VdnRY6_7002
9.8 mitochondrial electron transport / ATP synthesis.uncoupling protein	CLCdnDe10_99482	CLCdnDe10_9970	CLCdnDe11_59240	CLCdnDe4_66276	CLCdnPW10_89169	CLCdnPW2_18870	CLCdnPW48_33012	CLCdnRY4_42504	TDe_comp96499_c1_seq1	VdnDe1_309382	VdnDe3_48012	VdnRY1_43460
9.9 mitochondrial electron transport / ATP synthesis.F1-ATPase	CLCdnDe10_10791	CLCdnDe10_126366	CLCdnDe10_133169	CLCdnDe10_136853	CLCdnDe10_137216	CLCdnDe10_95055	CLCdnDe11_156951	CLCdnDe11_2260	CLCdnDe11_34630	CLCdnDe11_42644	CLCdnDe11_77947	CLCdnDe11_90765	CLCdnDe12_12595	CLCdnDe12_47147	CLCdnDe12_73338	CLCdnDe12_82358	CLCdnDe13_143484	CLCdnDe13_82851	CLCdnDe13_858	CLCdnDe14_26287	CLCdnDe14_75598	CLCdnDe1_11299	CLCdnDe1_6205	CLCdnDe2_122415	CLCdnDe2_124828	CLCdnDe2_129140	CLCdnDe2_132077	CLCdnDe2_7228	CLCdnDe3_136888	CLCdnDe3_140901	CLCdnDe3_55264	CLCdnDe4_115068	CLCdnDe4_25247	CLCdnDe4_27296	CLCdnDe6_919	CLCdnDe7_24335	CLCdnDe7_4790	CLCdnDe7_499	CLCdnDe7_90626	CLCdnDe8_44	CLCdnDe9_20389	CLCdnDe9_62727	CLCdnDe9_67919	CLCdnPW10_3848	CLCdnPW10_4222	CLCdnPW10_85621	CLCdnPW11_6123	CLCdnPW12_21161	CLCdnPW12_81167	CLCdnPW15_48543	CLCdnPW26_469	CLCdnPW26_75041	CLCdnPW2_708	CLCdnPW32_1931	CLCdnPW32_26383	CLCdnPW36_15606	CLCdnPW36_23093	CLCdnPW36_7640	CLCdnPW42_14005	CLCdnPW46_7711	CLCdnPW50_2357	CLCdnPW50_56851	CLCdnRY10_11025	CLCdnRY10_15783	CLCdnRY10_976	CLCdnRY11_14756	CLCdnRY11_2105	CLCdnRY12_2549	CLCdnRY9_54403	PBdnRY1_64	PGSC0003DMC400030650	PGSC0003DMC400032721	PGSC0003DMC400032902	PGSC0003DMC402000149	PGSC0003DMC402000342	SdnPW1_10267	SdnPW1_20449	SdnPW1_31911	SdnPW1_45281	Sotub01g017340.1.1	Sotub01g017400.1.1	Sotub01g033370.1.1	Sotub02g007560.1.1	Sotub02g009190.1.1	Sotub03g008250.1.1	Sotub03g013340.1.1	Sotub04g017560.1.1	Sotub05g017870.1.1	Sotub06g006830.1.1	Sotub09g017900.1.1	Sotub09g017920.1.1	Sotub09g020090.1.1	VdnDe1_129372	VdnDe1_150665	VdnDe1_191031	VdnDe1_319647	VdnDe2_135570	VdnDe3_142952	VdnDe3_159537	VdnDe6_68294	VdnDe6_84073	VdnDe7_36592	VdnPW1_138478	VdnPW1_176568	VdnPW1_794	VdnPW2_28922	VdnPW3_158530	VdnPW6_38877	VdnRY1_26171	VdnRY1_73537	VdnRY3_65726	VdnRY5_13771
9.99 mitochondrial electron transport / ATP synthesis.unspecified	CLCdnPW12_63139	CLCdnPW2_10804	SdnPW1_181092	SdnPW1_67930	Sotub05g005870.1.1
10 cell wall	CLCdnDe10_101297	CLCdnDe10_102008	CLCdnDe10_109516	CLCdnDe10_110466	CLCdnDe10_111909	CLCdnDe10_112668	CLCdnDe10_113933	CLCdnDe10_114456	CLCdnDe10_116014	CLCdnDe10_116457	CLCdnDe10_116758	CLCdnDe10_120172	CLCdnDe10_120505	CLCdnDe10_122152	CLCdnDe10_126574	CLCdnDe10_128922	CLCdnDe10_129516	CLCdnDe10_134342	CLCdnDe10_134538	CLCdnDe10_135002	CLCdnDe10_136789	CLCdnDe10_136927	CLCdnDe10_14256	CLCdnDe10_14803	CLCdnDe10_21787	CLCdnDe10_23315	CLCdnDe10_33398	CLCdnDe10_35964	CLCdnDe10_39961	CLCdnDe10_40705	CLCdnDe10_40991	CLCdnDe10_42964	CLCdnDe10_4536	CLCdnDe10_49318	CLCdnDe10_49461	CLCdnDe10_55805	CLCdnDe10_60585	CLCdnDe10_61322	CLCdnDe10_64986	CLCdnDe10_65737	CLCdnDe10_67390	CLCdnDe10_71908	CLCdnDe10_75835	CLCdnDe10_82280	CLCdnDe10_85402	CLCdnDe10_87424	CLCdnDe10_92672	CLCdnDe10_93236	CLCdnDe10_93558	CLCdnDe10_95308	CLCdnDe10_95572	CLCdnDe10_98838	CLCdnDe11_103255	CLCdnDe11_105554	CLCdnDe11_113386	CLCdnDe11_113403	CLCdnDe11_125460	CLCdnDe11_126447	CLCdnDe11_127449	CLCdnDe11_13251	CLCdnDe11_132707	CLCdnDe11_137256	CLCdnDe11_138744	CLCdnDe11_13876	CLCdnDe11_140766	CLCdnDe11_141097	CLCdnDe11_142237	CLCdnDe11_142323	CLCdnDe11_144441	CLCdnDe11_144964	CLCdnDe11_145013	CLCdnDe11_146592	CLCdnDe11_149018	CLCdnDe11_151247	CLCdnDe11_152167	CLCdnDe11_155881	CLCdnDe11_1942	CLCdnDe11_19486	CLCdnDe11_21839	CLCdnDe11_2294	CLCdnDe11_23496	CLCdnDe11_2897	CLCdnDe11_34681	CLCdnDe11_36494	CLCdnDe11_38250	CLCdnDe11_41244	CLCdnDe11_4262	CLCdnDe11_46793	CLCdnDe11_48536	CLCdnDe11_52450	CLCdnDe11_57388	CLCdnDe11_58818	CLCdnDe11_61539	CLCdnDe11_63671	CLCdnDe11_64914	CLCdnDe11_65964	CLCdnDe11_69550	CLCdnDe11_70460	CLCdnDe11_74158	CLCdnDe11_81873	CLCdnDe11_84852	CLCdnDe11_87123	CLCdnDe11_87806	CLCdnDe11_88229	CLCdnDe11_9153	CLCdnDe11_9758	CLCdnDe11_99879	CLCdnDe12_103312	CLCdnDe12_104258	CLCdnDe12_107783	CLCdnDe12_11115	CLCdnDe12_117536	CLCdnDe12_121476	CLCdnDe12_124492	CLCdnDe12_132418	CLCdnDe12_135173	CLCdnDe12_135611	CLCdnDe12_13590	CLCdnDe12_1379	CLCdnDe12_141324	CLCdnDe12_156884	CLCdnDe12_163024	CLCdnDe12_17690	CLCdnDe12_20635	CLCdnDe12_26244	CLCdnDe12_33012	CLCdnDe12_40955	CLCdnDe12_41186	CLCdnDe12_49249	CLCdnDe12_50865	CLCdnDe12_51672	CLCdnDe12_53295	CLCdnDe12_61791	CLCdnDe12_62768	CLCdnDe12_72644	CLCdnDe12_76089	CLCdnDe12_88651	CLCdnDe12_90125	CLCdnDe12_94715	CLCdnDe12_97730	CLCdnDe13_103651	CLCdnDe13_109197	CLCdnDe13_131889	CLCdnDe13_133120	CLCdnDe13_133991	CLCdnDe13_136023	CLCdnDe13_137798	CLCdnDe13_140240	CLCdnDe13_142882	CLCdnDe13_14948	CLCdnDe13_153087	CLCdnDe13_165415	CLCdnDe13_166257	CLCdnDe13_21787	CLCdnDe13_24933	CLCdnDe13_28262	CLCdnDe13_28771	CLCdnDe13_29347	CLCdnDe13_30265	CLCdnDe13_31105	CLCdnDe13_36525	CLCdnDe13_377	CLCdnDe13_49651	CLCdnDe13_5374	CLCdnDe13_57286	CLCdnDe13_5844	CLCdnDe13_58514	CLCdnDe13_66529	CLCdnDe13_67600	CLCdnDe13_7473	CLCdnDe13_79304	CLCdnDe13_8340	CLCdnDe13_84464	CLCdnDe13_86434	CLCdnDe13_92342	CLCdnDe13_99824	CLCdnDe14_107264	CLCdnDe14_12053	CLCdnDe14_125109	CLCdnDe14_146858	CLCdnDe14_159390	CLCdnDe14_160331	CLCdnDe14_160929	CLCdnDe14_25617	CLCdnDe14_26447	CLCdnDe14_37442	CLCdnDe14_38710	CLCdnDe14_39520	CLCdnDe14_4317	CLCdnDe14_48680	CLCdnDe14_49948	CLCdnDe14_57974	CLCdnDe14_67873	CLCdnDe14_71859	CLCdnDe14_76589	CLCdnDe14_76735	CLCdnDe14_88014	CLCdnDe14_90177	CLCdnDe14_90321	CLCdnDe14_98354	CLCdnDe14_99376	CLCdnDe1_13863	CLCdnDe1_13872	CLCdnDe1_22688	CLCdnDe1_24074	CLCdnDe1_24825	CLCdnDe1_3607	CLCdnDe2_108213	CLCdnDe2_109248	CLCdnDe2_10925	CLCdnDe2_115122	CLCdnDe2_117798	CLCdnDe2_118663	CLCdnDe2_119222	CLCdnDe2_119589	CLCdnDe2_122979	CLCdnDe2_130694	CLCdnDe2_131011	CLCdnDe2_131789	CLCdnDe2_131852	CLCdnDe2_13697	CLCdnDe2_15519	CLCdnDe2_23231	CLCdnDe2_29678	CLCdnDe2_29935	CLCdnDe2_38051	CLCdnDe2_38445	CLCdnDe2_51514	CLCdnDe2_5509	CLCdnDe2_55473	CLCdnDe2_65012	CLCdnDe2_7860	CLCdnDe2_78814	CLCdnDe2_85301	CLCdnDe2_87698	CLCdnDe2_91813	CLCdnDe2_91934	CLCdnDe3_100458	CLCdnDe3_116961	CLCdnDe3_129705	CLCdnDe3_129872	CLCdnDe3_139650	CLCdnDe3_19670	CLCdnDe3_37895	CLCdnDe3_38362	CLCdnDe3_62294	CLCdnDe3_82850	CLCdnDe3_86762	CLCdnDe4_101766	CLCdnDe4_103834	CLCdnDe4_113330	CLCdnDe4_124583	CLCdnDe4_125346	CLCdnDe4_140579	CLCdnDe4_145900	CLCdnDe4_15490	CLCdnDe4_155113	CLCdnDe4_156054	CLCdnDe4_158161	CLCdnDe4_163969	CLCdnDe4_19825	CLCdnDe4_22541	CLCdnDe4_2543	CLCdnDe4_33720	CLCdnDe4_51657	CLCdnDe4_54734	CLCdnDe4_56701	CLCdnDe4_6027	CLCdnDe4_84767	CLCdnDe4_8851	CLCdnDe4_89399	CLCdnDe5_11009	CLCdnDe5_119046	CLCdnDe5_124011	CLCdnDe5_129928	CLCdnDe5_13962	CLCdnDe5_141517	CLCdnDe5_149242	CLCdnDe5_155974	CLCdnDe5_158819	CLCdnDe5_167109	CLCdnDe5_173591	CLCdnDe5_21087	CLCdnDe5_33132	CLCdnDe5_43086	CLCdnDe5_4945	CLCdnDe5_58953	CLCdnDe5_6943	CLCdnDe5_78518	CLCdnDe5_79948	CLCdnDe5_8143	CLCdnDe5_89691	CLCdnDe5_93952	CLCdnDe6_105455	CLCdnDe6_109717	CLCdnDe6_11390	CLCdnDe6_116175	CLCdnDe6_121601	CLCdnDe6_135272	CLCdnDe6_14019	CLCdnDe6_17433	CLCdnDe6_178497	CLCdnDe6_25827	CLCdnDe6_30839	CLCdnDe6_44747	CLCdnDe6_45087	CLCdnDe6_4798	CLCdnDe6_63178	CLCdnDe6_69769	CLCdnDe6_85146	CLCdnDe6_92976	CLCdnDe6_93444	CLCdnDe6_96083	CLCdnDe6_99546	CLCdnDe7_123790	CLCdnDe7_137587	CLCdnDe7_138864	CLCdnDe7_140968	CLCdnDe7_157669	CLCdnDe7_158149	CLCdnDe7_21519	CLCdnDe7_26270	CLCdnDe7_32779	CLCdnDe7_44797	CLCdnDe7_54960	CLCdnDe7_66413	CLCdnDe7_82392	CLCdnDe7_9289	CLCdnDe7_93330	CLCdnDe8_12246	CLCdnDe8_1934	CLCdnDe9_10734	CLCdnDe9_114344	CLCdnDe9_55684	CLCdnDe9_58029	CLCdnDe9_67257	CLCdnDe9_94994	CLCdnPW10_15586	CLCdnPW10_16656	CLCdnPW10_18278	CLCdnPW10_20188	CLCdnPW10_20779	CLCdnPW10_20825	CLCdnPW10_27190	CLCdnPW10_27785	CLCdnPW10_29797	CLCdnPW10_3038	CLCdnPW10_30752	CLCdnPW10_34230	CLCdnPW10_36707	CLCdnPW10_38621	CLCdnPW10_39486	CLCdnPW10_43932	CLCdnPW10_56172	CLCdnPW10_60459	CLCdnPW10_61043	CLCdnPW10_65937	CLCdnPW10_65992	CLCdnPW10_66524	CLCdnPW10_72186	CLCdnPW10_74029	CLCdnPW10_74477	CLCdnPW12_102269	CLCdnPW12_12845	CLCdnPW12_1880	CLCdnPW12_2574	CLCdnPW12_30035	CLCdnPW12_30322	CLCdnPW12_35120	CLCdnPW12_52077	CLCdnPW12_73783	CLCdnPW12_78987	CLCdnPW12_81740	CLCdnPW12_9359	CLCdnPW12_94142	CLCdnPW13_20681	CLCdnPW13_27598	CLCdnPW13_64690	CLCdnPW13_66400	CLCdnPW13_66644	CLCdnPW13_74458	CLCdnPW13_77689	CLCdnPW14_11794	CLCdnPW14_29	CLCdnPW15_25022	CLCdnPW15_53646	CLCdnPW16_70585	CLCdnPW16_80616	CLCdnPW16_9004	CLCdnPW18_29365	CLCdnPW19_12944	CLCdnPW19_60650	CLCdnPW1_8652	CLCdnPW20_37152	CLCdnPW21_2015	CLCdnPW22_30258	CLCdnPW22_37562	CLCdnPW22_4930	CLCdnPW22_71444	CLCdnPW22_9215	CLCdnPW23_35640	CLCdnPW24_12205	CLCdnPW25_6839	CLCdnPW26_13858	CLCdnPW26_20372	CLCdnPW26_45836	CLCdnPW26_53205	CLCdnPW26_56437	CLCdnPW26_78167	CLCdnPW28_10392	CLCdnPW28_4348	CLCdnPW2_10053	CLCdnPW2_1496	CLCdnPW2_15675	CLCdnPW2_18411	CLCdnPW2_19379	CLCdnPW2_20256	CLCdnPW2_2399	CLCdnPW2_26282	CLCdnPW2_26887	CLCdnPW2_3573	CLCdnPW31_42721	CLCdnPW32_47135	CLCdnPW33_30934	CLCdnPW36_16733	CLCdnPW36_45108	CLCdnPW36_75008	CLCdnPW36_90356	CLCdnPW37_13798	CLCdnPW37_15628	CLCdnPW39_86365	CLCdnPW3_30771	CLCdnPW42_14894	CLCdnPW44_6916	CLCdnPW45_10240	CLCdnPW45_11921	CLCdnPW45_11952	CLCdnPW45_61436	CLCdnPW45_64164	CLCdnPW45_65331	CLCdnPW46_28773	CLCdnPW46_54210	CLCdnPW46_72551	CLCdnPW46_73302	CLCdnPW47_31236	CLCdnPW47_38153	CLCdnPW47_4254	CLCdnPW47_43878	CLCdnPW47_44818	CLCdnPW47_4662	CLCdnPW47_4671	CLCdnPW47_519	CLCdnPW47_5213	CLCdnPW47_61029	CLCdnPW47_80257	CLCdnPW47_80452	CLCdnPW48_19420	CLCdnPW48_29658	CLCdnPW48_39302	CLCdnPW48_44181	CLCdnPW48_73652	CLCdnPW48_76651	CLCdnPW48_98332	CLCdnPW49_3584	CLCdnPW49_39970	CLCdnPW49_40501	CLCdnPW49_62675	CLCdnPW4_29067	CLCdnPW50_19698	CLCdnPW50_51410	CLCdnPW50_58437	CLCdnPW50_62335	CLCdnPW8_19909	CLCdnRY10_16455	CLCdnRY10_19617	CLCdnRY10_26362	CLCdnRY10_28245	CLCdnRY10_35560	CLCdnRY10_42315	CLCdnRY10_43174	CLCdnRY10_48430	CLCdnRY10_50405	CLCdnRY10_52710	CLCdnRY10_55461	CLCdnRY10_61415	CLCdnRY10_61868	CLCdnRY10_6198	CLCdnRY10_63682	CLCdnRY10_66413	CLCdnRY10_72287	CLCdnRY10_79434	CLCdnRY10_82330	CLCdnRY10_84502	CLCdnRY10_859	CLCdnRY11_24105	CLCdnRY11_38103	CLCdnRY11_38145	CLCdnRY11_74699	CLCdnRY11_76534	CLCdnRY11_90425	CLCdnRY12_12697	CLCdnRY12_16970	CLCdnRY12_2509	CLCdnRY12_27442	CLCdnRY12_32060	CLCdnRY12_36591	CLCdnRY12_38304	CLCdnRY12_43837	CLCdnRY12_48564	CLCdnRY12_54551	CLCdnRY12_5596	CLCdnRY12_56669	CLCdnRY12_59396	CLCdnRY12_64046	CLCdnRY12_64288	CLCdnRY12_67238	CLCdnRY12_68020	CLCdnRY12_7350	CLCdnRY12_77932	CLCdnRY12_80107	CLCdnRY12_80269	CLCdnRY12_82175	CLCdnRY1_14817	CLCdnRY1_17365	CLCdnRY1_26131	CLCdnRY1_26226	CLCdnRY1_33899	CLCdnRY1_46922	CLCdnRY1_54177	CLCdnRY1_54709	CLCdnRY1_55293	CLCdnRY1_55622	CLCdnRY1_5599	CLCdnRY1_59726	CLCdnRY2_15271	CLCdnRY2_19435	CLCdnRY2_36404	CLCdnRY2_38514	CLCdnRY2_45196	CLCdnRY2_47303	CLCdnRY2_58575	CLCdnRY2_64985	CLCdnRY2_9182	CLCdnRY3_35270	CLCdnRY3_45978	CLCdnRY3_47763	CLCdnRY3_70184	CLCdnRY3_72645	CLCdnRY3_74755	CLCdnRY3_76802	CLCdnRY4_21573	CLCdnRY4_28688	CLCdnRY4_48588	CLCdnRY4_74810	CLCdnRY6_32035	CLCdnRY6_62215	CLCdnRY6_85935	CLCdnRY7_24251	CLCdnRY7_36514	CLCdnRY7_43036	CLCdnRY7_4353	CLCdnRY7_47236	CLCdnRY7_58365	CLCdnRY7_59132	CLCdnRY7_59206	CLCdnRY7_8990	CLCdnRY8_34209	CLCdnRY8_41897	CLCdnRY8_5933	CLCdnRY8_6756	CLCdnRY8_7781	CLCdnRY9_12115	CLCdnRY9_65707	PBdnRY1_10254	PBdnRY1_1230	PBdnRY1_13371	PBdnRY1_2341	PBdnRY1_3195	PBdnRY1_5588	PBdnRY1_6189	PBdnRY1_6231	PBdnRY1_7074	PBdnRY1_8175	PBdnRY1_9698	PGSC0003DMC400001934	PGSC0003DMC400002002	PGSC0003DMC400002229	PGSC0003DMC400003781	PGSC0003DMC400003954	PGSC0003DMC400004685	PGSC0003DMC400004895	PGSC0003DMC400006194	PGSC0003DMC400006858	PGSC0003DMC400006916	PGSC0003DMC400008000	PGSC0003DMC400008194	PGSC0003DMC400009732	PGSC0003DMC400009733	PGSC0003DMC400012284	PGSC0003DMC400012860	PGSC0003DMC400013537	PGSC0003DMC400016820	PGSC0003DMC400016926	PGSC0003DMC400019473	PGSC0003DMC400020841	PGSC0003DMC400021482	PGSC0003DMC400021962	PGSC0003DMC400027948	PGSC0003DMC400028759	PGSC0003DMC400028760	PGSC0003DMC400030759	PGSC0003DMC400031441	PGSC0003DMC400034672	PGSC0003DMC400034675	PGSC0003DMC400036195	PGSC0003DMC400036196	PGSC0003DMC400040046	PGSC0003DMC400040432	PGSC0003DMC400040643	PGSC0003DMC400041798	PGSC0003DMC400042431	PGSC0003DMC400044052	PGSC0003DMC400046625	PGSC0003DMC400046917	PGSC0003DMC400047338	PGSC0003DMC400048731	PGSC0003DMC400052615	PGSC0003DMC400053955	PGSC0003DMC400054011	PGSC0003DMC400055897	PGSC0003DMC400058135	PGSC0003DMC400059742	PGSC0003DMC400061379	PGSC0003DMC400061400	PGSC0003DMC400061923	PGSC0003DMC400062279	PGSC0003DMC400064039	PGSC0003DMC400066237	PGSC0003DMC400066370	PGSC0003DMC400069108	SdnPW1_100342	SdnPW1_102419	SdnPW1_12356	SdnPW1_126594	SdnPW1_134256	SdnPW1_134924	SdnPW1_14139	SdnPW1_152824	SdnPW1_156356	SdnPW1_23271	SdnPW1_39434	SdnPW1_4729	SdnPW1_5034	SdnPW1_60496	SdnPW1_6169	SdnPW1_7327	SdnPW1_73399	SdnPW1_76018	SdnPW1_78926	SdnPW1_89823	SdnRY1_10456	SdnRY1_11834	SdnRY1_129960	SdnRY1_13715	SdnRY1_13834	SdnRY1_1393	SdnRY1_143217	SdnRY1_16999	SdnRY1_22124	SdnRY1_24704	SdnRY1_27519	SdnRY1_28286	SdnRY1_28626	SdnRY1_37941	SdnRY1_3796	SdnRY1_43437	SdnRY1_45058	SdnRY1_46191	SdnRY1_47794	SdnRY1_58501	SdnRY1_66295	SdnRY1_7065	SdnRY1_9292	SdnRY1_97789	Sotub01g009410.1.1	Sotub01g010160.1.1	Sotub01g012160.1.1	Sotub01g014660.1.1	Sotub01g016310.1.1	Sotub01g016860.1.1	Sotub01g017610.1.1	Sotub01g018380.1.1	Sotub01g020470.1.1	Sotub01g020500.1.1	Sotub01g021540.1.1	Sotub01g023170.1.1	Sotub01g023380.1.1	Sotub01g026140.1.1	Sotub01g026310.1.1	Sotub01g026520.1.1	Sotub01g029960.1.1	Sotub01g029970.1.1	Sotub01g030310.1.1	Sotub01g036700.1.1	Sotub01g036740.1.1	Sotub01g036750.1.1	Sotub01g037730.1.1	Sotub01g037740.1.1	Sotub01g037750.1.1	Sotub01g040820.1.1	Sotub01g042570.1.1	Sotub01g044180.1.1	Sotub01g044190.1.1	Sotub01g044950.1.1	Sotub01g046260.1.1	Sotub01g048460.1.1	Sotub02g005280.1.1	Sotub02g005370.1.1	Sotub02g006350.1.1	Sotub02g008590.1.1	Sotub02g009690.1.1	Sotub02g012600.1.1	Sotub02g012920.1.1	Sotub02g013330.1.1	Sotub02g013510.1.1	Sotub02g013540.1.1	Sotub02g015710.1.1	Sotub02g023440.1.1	Sotub02g025300.1.1	Sotub02g027180.1.1	Sotub02g027450.1.1	Sotub02g031260.1.1	Sotub02g033720.1.1	Sotub02g035180.1.1	Sotub03g008350.1.1	Sotub03g012260.1.1	Sotub03g020480.1.1	Sotub03g024810.1.1	Sotub03g026730.1.1	Sotub03g028430.1.1	Sotub03g028760.1.1	Sotub03g028830.1.1	Sotub03g029320.1.1	Sotub03g032910.1.1	Sotub04g011500.1.1	Sotub04g011520.1.1	Sotub04g024180.1.1	Sotub04g026970.1.1	Sotub04g027070.1.1	Sotub04g028980.1.1	Sotub04g028990.1.1	Sotub04g031980.1.1	Sotub05g005500.1.1	Sotub05g011300.1.1	Sotub05g013170.1.1	Sotub05g013220.1.1	Sotub05g013250.1.1	Sotub05g023610.1.1	Sotub05g023740.1.1	Sotub05g024720.1.1	Sotub05g024880.1.1	Sotub05g024990.1.1	Sotub05g025200.1.1	Sotub05g026330.1.1	Sotub05g026550.1.1	Sotub05g026580.1.1	Sotub05g026670.1.1	Sotub06g007570.1.1	Sotub06g007580.1.1	Sotub06g007620.1.1	Sotub06g012290.1.1	Sotub06g014800.1.1	Sotub06g014810.1.1	Sotub06g020690.1.1	Sotub06g020700.1.1	Sotub06g022180.1.1	Sotub06g024810.1.1	Sotub06g025180.1.1	Sotub06g027010.1.1	Sotub06g029220.1.1	Sotub06g030000.1.1	Sotub06g033060.1.1	Sotub06g033820.1.1	Sotub06g035150.1.1	Sotub07g008070.1.1	Sotub07g010480.1.1	Sotub07g010760.1.1	Sotub07g011280.1.1	Sotub07g014790.1.1	Sotub07g016950.1.1	Sotub07g018040.1.1	Sotub07g018490.1.1	Sotub07g018810.1.1	Sotub07g019610.1.1	Sotub07g021410.1.1	Sotub07g023360.1.1	Sotub07g024000.1.1	Sotub07g025760.1.1	Sotub07g025840.1.1	Sotub07g026100.1.1	Sotub07g028520.1.1	Sotub07g028530.1.1	Sotub08g006600.1.1	Sotub08g007460.1.1	Sotub08g007470.1.1	Sotub08g008130.1.1	Sotub08g008680.1.1	Sotub08g009370.1.1	Sotub08g009380.1.1	Sotub08g009390.1.1	Sotub08g010230.1.1	Sotub08g010390.1.1	Sotub08g010410.1.1	Sotub08g013620.1.1	Sotub08g017190.1.1	Sotub08g017900.1.1	Sotub08g018800.1.1	Sotub08g018810.1.1	Sotub08g020070.1.1	Sotub08g020090.1.1	Sotub08g020110.1.1	Sotub08g020160.1.1	Sotub08g020170.1.1	Sotub08g020180.1.1	Sotub08g026100.1.1	Sotub08g028420.1.1	Sotub09g007930.1.1	Sotub09g013130.1.1	Sotub09g020450.1.1	Sotub09g022950.1.1	Sotub09g023070.1.1	Sotub09g028190.1.1	Sotub09g028250.1.1	Sotub10g010560.1.1	Sotub10g012620.1.1	Sotub10g013310.1.1	Sotub10g013360.1.1	Sotub10g015030.1.1	Sotub10g016980.1.1	Sotub10g017490.1.1	Sotub10g018820.1.1	Sotub10g019480.1.1	Sotub10g019550.1.1	Sotub10g021960.1.1	Sotub10g024910.1.1	Sotub10g025280.1.1	Sotub10g027640.1.1	Sotub10g027650.1.1	Sotub10g028090.1.1	Sotub10g028110.1.1	Sotub10g028120.1.1	Sotub10g028140.1.1	Sotub10g028150.1.1	Sotub11g005710.1.1	Sotub11g006900.1.1	Sotub11g008560.1.1	Sotub11g008570.1.1	Sotub11g008580.1.1	Sotub11g008590.1.1	Sotub11g008600.1.1	Sotub11g009890.1.1	Sotub11g011110.1.1	Sotub11g013400.1.1	Sotub11g017240.1.1	Sotub11g017410.1.1	Sotub11g027570.1.1	Sotub11g028090.1.1	Sotub12g005720.1.1	Sotub12g005760.1.1	Sotub12g005900.1.1	Sotub12g009350.1.1	Sotub12g009360.1.1	Sotub12g011270.1.1	Sotub12g011280.1.1	Sotub12g011410.1.1	Sotub12g012560.1.1	Sotub12g013810.1.1	Sotub12g014430.1.1	Sotub12g014460.1.1	Sotub12g019270.1.1	Sotub12g022670.1.1	Sotub12g024880.1.1	Sotub12g027120.1.1	Sotub12g029070.1.1	Sotub12g029080.1.1	Sotub12g029090.1.1	Sotub12g030070.1.1	Sotub12g031190.1.1	Sotub12g031370.1.1	TDe_comp101021_c0_seq1	TDe_comp102468_c0_seq1	TDe_comp102959_c0_seq1	TDe_comp106363_c0_seq4	TDe_comp106589_c1_seq2	TDe_comp107209_c0_seq25	TDe_comp107611_c1_seq14	TDe_comp107768_c3_seq2	TDe_comp108729_c0_seq1	TDe_comp112227_c3_seq3	TDe_comp112442_c4_seq7	TDe_comp113451_c0_seq4	TDe_comp113541_c0_seq1	TDe_comp1707086_c0_seq1	TDe_comp28553_c0_seq1	TDe_comp30479_c0_seq1	TDe_comp581369_c0_seq1	TDe_comp67948_c1_seq1	TDe_comp79865_c0_seq1	TDe_comp83507_c0_seq1	TDe_comp86138_c0_seq1	TDe_comp87414_c1_seq1	TDe_comp909919_c0_seq1	TDe_comp93400_c0_seq2	TDe_comp94504_c0_seq1	TDe_comp96842_c0_seq2	TDe_comp97021_c0_seq1	TDe_comp98857_c0_seq4	TDe_comp991938_c0_seq1	TPW_comp280898_c0_seq1	TPW_comp35044_c0_seq1	TPW_comp378972_c0_seq1	TPW_comp55163_c0_seq1	TPW_comp55904_c0_seq2	TPW_comp61992_c0_seq1	TPW_comp625386_c0_seq1	TPW_comp64305_c1_seq1	TPW_comp66191_c0_seq1	TPW_comp668474_c0_seq1	TPW_comp71214_c2_seq7	TPW_comp71465_c3_seq2	VdnDe1_108164	VdnDe1_111426	VdnDe1_119329	VdnDe1_121131	VdnDe1_152538	VdnDe1_179335	VdnDe1_217011	VdnDe1_239910	VdnDe1_252069	VdnDe1_256233	VdnDe1_267846	VdnDe1_275352	VdnDe1_290022	VdnDe1_293095	VdnDe1_294608	VdnDe1_299929	VdnDe1_313531	VdnDe1_322201	VdnDe1_338831	VdnDe1_52739	VdnDe1_61562	VdnDe1_71309	VdnDe1_78491	VdnDe1_99754	VdnDe2_106773	VdnDe2_11404	VdnDe2_124572	VdnDe2_128009	VdnDe2_135350	VdnDe2_140869	VdnDe2_170610	VdnDe2_180938	VdnDe2_189631	VdnDe2_206764	VdnDe2_226252	VdnDe2_243830	VdnDe2_257251	VdnDe2_277199	VdnDe2_41911	VdnDe2_6279	VdnDe2_64558	VdnDe2_77296	VdnDe3_130294	VdnDe3_135761	VdnDe3_156630	VdnDe3_223801	VdnDe3_24683	VdnDe3_41915	VdnDe3_65729	VdnDe3_68508	VdnDe3_78649	VdnDe4_117988	VdnDe4_162122	VdnDe4_26682	VdnDe4_29690	VdnDe4_38929	VdnDe4_46854	VdnDe4_5326	VdnDe4_58912	VdnDe4_67395	VdnDe4_67656	VdnDe4_95462	VdnDe5_104720	VdnDe5_123286	VdnDe5_64122	VdnDe6_108335	VdnDe6_49647	VdnDe6_56589	VdnDe6_67259	VdnDe6_86982	VdnPW1_108834	VdnPW1_113960	VdnPW1_124706	VdnPW1_128159	VdnPW1_140439	VdnPW1_17915	VdnPW1_1966	VdnPW1_197442	VdnPW1_21177	VdnPW1_26350	VdnPW1_27054	VdnPW1_31434	VdnPW1_34685	VdnPW1_49480	VdnPW1_58905	VdnPW1_71499	VdnPW1_87447	VdnPW2_104805	VdnPW2_112566	VdnPW2_125813	VdnPW2_149000	VdnPW2_160380	VdnPW2_162006	VdnPW2_171615	VdnPW2_194547	VdnPW2_197378	VdnPW2_22653	VdnPW2_29514	VdnPW2_47124	VdnPW2_52361	VdnPW2_55538	VdnPW2_77258	VdnPW2_89453	VdnPW3_108145	VdnPW3_20596	VdnPW3_28966	VdnPW3_32980	VdnPW3_50755	VdnPW3_51045	VdnPW3_82732	VdnPW3_83545	VdnPW3_87229	VdnPW4_106079	VdnPW4_99834	VdnPW5_63942	VdnPW5_75471	VdnPW6_51786	VdnPW6_52509	VdnPW7_8064	VdnRY1_11353	VdnRY1_121752	VdnRY1_139130	VdnRY1_148070	VdnRY1_174956	VdnRY1_33298	VdnRY1_36318	VdnRY1_47738	VdnRY1_6154	VdnRY1_71536	VdnRY2_127177	VdnRY2_23111	VdnRY2_26883	VdnRY2_45977	VdnRY2_64024	VdnRY2_6656	VdnRY2_70447	VdnRY2_8040	VdnRY2_8323	VdnRY3_154	VdnRY3_21299	VdnRY3_46877	VdnRY3_48947	VdnRY3_51998	VdnRY3_69308	VdnRY3_8962	VdnRY3_95359	VdnRY4_44555	VdnRY4_57985	VdnRY4_58313	VdnRY4_78025	VdnRY5_10631	VdnRY5_37625	VdnRY5_47287	VdnRY5_51645	VdnRY6_26745	VdnRY6_86	VdnRY7_21038	VdnRY7_22672
10.1 cell wall.precursor synthesis	CLCdnDe10_128922	CLCdnDe10_136927	CLCdnDe10_39961	CLCdnDe10_40991	CLCdnDe10_49461	CLCdnDe10_60585	CLCdnDe10_93236	CLCdnDe11_105554	CLCdnDe11_113403	CLCdnDe11_132707	CLCdnDe11_4262	CLCdnDe11_48536	CLCdnDe11_81873	CLCdnDe11_87123	CLCdnDe11_87806	CLCdnDe11_9153	CLCdnDe11_99879	CLCdnDe12_107783	CLCdnDe12_124492	CLCdnDe12_132418	CLCdnDe12_20635	CLCdnDe12_51672	CLCdnDe12_88651	CLCdnDe13_109197	CLCdnDe13_133991	CLCdnDe13_14948	CLCdnDe13_24933	CLCdnDe13_29347	CLCdnDe13_49651	CLCdnDe13_5844	CLCdnDe13_86434	CLCdnDe13_99824	CLCdnDe14_25617	CLCdnDe14_26447	CLCdnDe14_90177	CLCdnDe14_90321	CLCdnDe14_98354	CLCdnDe14_99376	CLCdnDe1_13863	CLCdnDe1_22688	CLCdnDe2_10925	CLCdnDe2_131789	CLCdnDe2_87698	CLCdnDe4_124583	CLCdnDe4_19825	CLCdnDe4_22541	CLCdnDe4_2543	CLCdnDe4_8851	CLCdnDe5_11009	CLCdnDe5_119046	CLCdnDe6_121601	CLCdnDe6_14019	CLCdnDe6_93444	CLCdnDe6_96083	CLCdnDe7_158149	CLCdnDe7_32779	CLCdnDe7_54960	CLCdnDe7_9289	CLCdnDe8_12246	CLCdnDe9_114344	CLCdnPW10_16656	CLCdnPW10_20188	CLCdnPW10_20779	CLCdnPW10_65937	CLCdnPW10_65992	CLCdnPW10_66524	CLCdnPW10_74029	CLCdnPW12_73783	CLCdnPW12_94142	CLCdnPW13_64690	CLCdnPW13_74458	CLCdnPW13_77689	CLCdnPW16_80616	CLCdnPW18_29365	CLCdnPW19_60650	CLCdnPW1_8652	CLCdnPW22_4930	CLCdnPW2_19379	CLCdnPW36_16733	CLCdnPW36_75008	CLCdnPW36_90356	CLCdnPW39_86365	CLCdnPW44_6916	CLCdnPW46_54210	CLCdnPW47_519	CLCdnPW48_76651	CLCdnPW49_3584	CLCdnPW49_39970	CLCdnPW4_29067	CLCdnPW50_19698	CLCdnPW8_19909	CLCdnRY10_26362	CLCdnRY10_28245	CLCdnRY10_72287	CLCdnRY12_16970	CLCdnRY12_27442	CLCdnRY12_43837	CLCdnRY1_26131	CLCdnRY1_46922	CLCdnRY1_55293	CLCdnRY1_59726	CLCdnRY2_15271	CLCdnRY2_19435	CLCdnRY2_36404	CLCdnRY2_58575	CLCdnRY6_85935	CLCdnRY7_58365	PBdnRY1_3195	PBdnRY1_5588	PGSC0003DMC400008194	PGSC0003DMC400021962	PGSC0003DMC400030759	PGSC0003DMC400046625	SdnPW1_102419	SdnPW1_14139	SdnRY1_13715	SdnRY1_1393	SdnRY1_43437	SdnRY1_47794	SdnRY1_58501	SdnRY1_66295	Sotub01g030310.1.1	Sotub02g006350.1.1	Sotub02g012920.1.1	Sotub02g027450.1.1	Sotub05g026670.1.1	Sotub06g022180.1.1	Sotub08g017190.1.1	TDe_comp107209_c0_seq25	TDe_comp93400_c0_seq2	TDe_comp97021_c0_seq1	TPW_comp55163_c0_seq1	VdnDe1_299929	VdnDe1_52739	VdnDe1_78491	VdnDe2_106773	VdnDe2_128009	VdnDe2_77296	VdnDe3_130294	VdnDe6_67259	VdnDe6_86982	VdnPW1_31434	VdnPW2_194547	VdnPW2_47124	VdnPW2_52361	VdnPW2_55538	VdnPW3_51045	VdnPW3_82732	VdnRY1_36318	VdnRY1_71536	VdnRY2_64024	VdnRY3_46877
10.1.1 cell wall.precursor synthesis.NDP sugar pyrophosphorylase	CLCdnDe11_132707	CLCdnDe13_86434	CLCdnDe2_10925	CLCdnDe7_158149	CLCdnDe8_12246	CLCdnPW16_80616	CLCdnPW39_86365	PBdnRY1_5588	SdnRY1_1393	VdnPW1_31434	VdnPW2_52361
10.1.1.1 cell wall.precursor synthesis.NDP sugar pyrophosphorylase.GDP mannose	CLCdnDe11_132707	CLCdnDe13_86434	CLCdnDe2_10925	CLCdnDe7_158149	CLCdnDe8_12246	CLCdnPW39_86365	VdnPW1_31434	VdnPW2_52361
10.1.1.2 cell wall.precursor synthesis.NDP sugar pyrophosphorylase.GDP fucose and fucokinase	SdnRY1_1393
10.1.1.20 cell wall.precursor synthesis.NDP sugar pyrophosphorylase.multiple NDP-Sugars	CLCdnPW16_80616	PBdnRY1_5588
10.1.2 cell wall.precursor synthesis.UGE	CLCdnDe10_128922	CLCdnDe10_93236	CLCdnDe12_20635	CLCdnDe7_54960	CLCdnPW10_20188	CLCdnPW13_64690	CLCdnPW36_16733	CLCdnRY1_26131	CLCdnRY2_58575
10.1.3 cell wall.precursor synthesis.AXS	CLCdnDe11_9153	CLCdnDe1_13863	CLCdnPW10_16656	CLCdnPW2_19379	CLCdnPW49_3584	CLCdnRY12_27442	VdnPW3_51045
10.1.4 cell wall.precursor synthesis.UGD	CLCdnDe10_136927	CLCdnDe12_88651	CLCdnDe2_131789	CLCdnDe4_124583	CLCdnDe5_11009	CLCdnDe5_119046	CLCdnDe6_96083	PGSC0003DMC400046625	Sotub02g012920.1.1	VdnDe6_86982	VdnRY2_64024	VdnRY3_46877
10.1.5 cell wall.precursor synthesis.UXS	CLCdnDe11_4262	CLCdnDe11_87806	CLCdnDe12_124492	CLCdnDe12_132418	CLCdnDe14_99376	CLCdnDe4_19825	CLCdnDe9_114344	CLCdnPW10_65937	CLCdnPW44_6916	CLCdnPW49_39970	CLCdnPW50_19698	CLCdnRY10_26362	CLCdnRY12_16970	CLCdnRY2_36404	PGSC0003DMC400008194	PGSC0003DMC400030759	TDe_comp93400_c0_seq2	VdnDe1_78491	VdnDe2_128009	VdnDe3_130294
10.1.6 cell wall.precursor synthesis.GAE	CLCdnDe10_40991	CLCdnDe11_87123	CLCdnDe13_14948	CLCdnDe14_26447	CLCdnDe4_8851	CLCdnDe7_32779	CLCdnPW10_20779	CLCdnPW1_8652	CLCdnPW36_75008	CLCdnPW47_519	CLCdnPW48_76651	CLCdnRY10_28245	CLCdnRY12_43837	Sotub01g030310.1.1	Sotub05g026670.1.1	TDe_comp97021_c0_seq1	VdnDe1_299929	VdnDe1_52739	VdnDe2_77296	VdnPW2_55538	VdnRY1_71536
10.1.7 cell wall.precursor synthesis.GMD	CLCdnDe13_99824	CLCdnDe14_25617	CLCdnDe14_98354	Sotub02g027450.1.1
10.1.8 cell wall.precursor synthesis.GER	CLCdnDe13_24933	CLCdnPW4_29067
10.1.9 cell wall.precursor synthesis.MUR4	CLCdnDe10_60585	CLCdnDe11_113403	CLCdnDe13_109197	CLCdnDe14_90177	CLCdnDe14_90321	CLCdnDe2_87698	CLCdnPW36_90356	CLCdnPW46_54210	PBdnRY1_3195	SdnRY1_58501	Sotub02g006350.1.1	TDe_comp107209_c0_seq25	VdnDe2_106773	VdnDe6_67259	VdnPW3_82732
10.1.10 cell wall.precursor synthesis.RHM	CLCdnDe12_107783	CLCdnDe4_2543	CLCdnDe6_14019	Sotub08g017190.1.1	VdnPW2_194547
10.1.11 cell wall.precursor synthesis.UER	CLCdnDe7_9289	CLCdnPW12_73783
10.1.12 cell wall.precursor synthesis.KDO pathway	CLCdnDe11_105554	CLCdnDe11_48536	CLCdnDe12_51672	CLCdnDe1_22688	CLCdnPW13_74458	CLCdnPW8_19909	CLCdnRY7_58365	PGSC0003DMC400021962	SdnRY1_43437
10.1.12.1 cell wall.precursor synthesis.KDO pathway.arabinose-5-phosphate isomerase	CLCdnDe12_51672	CLCdnDe1_22688	CLCdnRY7_58365
10.1.12.2 cell wall.precursor synthesis.KDO pathway.KDO-8-phosphate synthase	CLCdnDe11_105554	CLCdnDe11_48536
10.1.12.4 cell wall.precursor synthesis.KDO pathway.CMP-KDO synthetase	CLCdnPW13_74458	CLCdnPW8_19909	PGSC0003DMC400021962	SdnRY1_43437
10.1.20 cell wall.precursor synthesis.phosphomannose isomerase	CLCdnDe13_49651	CLCdnPW13_77689	CLCdnPW18_29365	CLCdnPW19_60650	CLCdnRY1_59726	SdnRY1_13715	SdnRY1_47794	VdnRY1_36318
10.1.21 cell wall.precursor synthesis.phosphomannomutase	CLCdnDe10_39961	CLCdnDe13_5844	CLCdnPW10_65992	CLCdnRY2_15271	SdnRY1_66295	TPW_comp55163_c0_seq1	VdnPW2_47124
10.1.30 cell wall.precursor synthesis.sugar kinases	CLCdnDe10_49461	CLCdnPW12_94142	CLCdnPW22_4930	CLCdnRY10_72287	CLCdnRY2_19435	CLCdnRY6_85935	SdnPW1_14139
10.1.30.1 cell wall.precursor synthesis.sugar kinases.galacturonic acid kinase	SdnPW1_14139
10.1.30.3 cell wall.precursor synthesis.sugar kinases.glucuronic acid kinase	CLCdnDe10_49461	CLCdnPW12_94142	CLCdnPW22_4930	CLCdnRY10_72287	CLCdnRY2_19435	CLCdnRY6_85935
10.2 cell wall.cellulose synthesis	CLCdnDe10_101297	CLCdnDe10_102008	CLCdnDe10_116758	CLCdnDe10_120505	CLCdnDe10_126574	CLCdnDe10_129516	CLCdnDe10_23315	CLCdnDe10_61322	CLCdnDe11_141097	CLCdnDe11_19486	CLCdnDe11_2294	CLCdnDe11_64914	CLCdnDe11_70460	CLCdnDe11_74158	CLCdnDe11_88229	CLCdnDe12_104258	CLCdnDe12_117536	CLCdnDe12_1379	CLCdnDe12_26244	CLCdnDe12_53295	CLCdnDe13_103651	CLCdnDe13_377	CLCdnDe13_79304	CLCdnDe13_8340	CLCdnDe13_92342	CLCdnDe14_12053	CLCdnDe14_39520	CLCdnDe14_67873	CLCdnDe14_88014	CLCdnDe1_24825	CLCdnDe2_115122	CLCdnDe2_13697	CLCdnDe3_129705	CLCdnDe3_62294	CLCdnDe4_113330	CLCdnDe4_145900	CLCdnDe4_15490	CLCdnDe5_129928	CLCdnDe5_149242	CLCdnDe5_79948	CLCdnDe6_109717	CLCdnDe7_140968	CLCdnDe7_157669	CLCdnDe7_26270	CLCdnDe7_44797	CLCdnDe7_66413	CLCdnDe7_93330	CLCdnDe9_10734	CLCdnPW10_38621	CLCdnPW10_61043	CLCdnPW26_78167	CLCdnPW2_26887	CLCdnPW42_14894	CLCdnPW46_28773	CLCdnPW47_31236	CLCdnPW48_44181	CLCdnPW48_73652	CLCdnRY10_50405	CLCdnRY10_6198	CLCdnRY12_12697	CLCdnRY12_32060	CLCdnRY12_68020	CLCdnRY3_45978	CLCdnRY3_70184	CLCdnRY6_62215	CLCdnRY7_24251	PBdnRY1_10254	PBdnRY1_9698	PGSC0003DMC400001934	PGSC0003DMC400004895	PGSC0003DMC400006858	PGSC0003DMC400006916	PGSC0003DMC400040432	PGSC0003DMC400042431	SdnPW1_100342	SdnPW1_23271	SdnPW1_39434	SdnPW1_89823	SdnRY1_143217	SdnRY1_3796	Sotub01g021540.1.1	Sotub01g040820.1.1	Sotub01g048460.1.1	Sotub02g023440.1.1	Sotub03g028430.1.1	Sotub04g027070.1.1	Sotub05g026330.1.1	Sotub07g025760.1.1	Sotub07g025840.1.1	Sotub08g008680.1.1	Sotub08g009370.1.1	Sotub08g009380.1.1	Sotub08g009390.1.1	Sotub08g018800.1.1	Sotub08g018810.1.1	Sotub09g023070.1.1	Sotub10g017490.1.1	Sotub11g011110.1.1	Sotub11g017410.1.1	Sotub12g024880.1.1	TDe_comp113451_c0_seq4	TDe_comp1707086_c0_seq1	TDe_comp30479_c0_seq1	TDe_comp581369_c0_seq1	TDe_comp87414_c1_seq1	VdnDe1_239910	VdnDe1_71309	VdnDe2_206764	VdnDe3_68508	VdnDe6_56589	VdnPW1_113960	VdnPW1_124706	VdnPW1_71499	VdnPW2_197378	VdnPW2_29514	VdnPW2_89453	VdnPW6_52509	VdnRY2_127177	VdnRY2_6656	VdnRY2_70447	VdnRY4_78025	VdnRY5_37625	VdnRY7_21038
10.2.1 cell wall.cellulose synthesis.cellulose synthase	CLCdnDe10_116758	CLCdnDe10_120505	CLCdnDe10_126574	CLCdnDe10_129516	CLCdnDe10_23315	CLCdnDe11_141097	CLCdnDe11_19486	CLCdnDe11_70460	CLCdnDe11_88229	CLCdnDe12_117536	CLCdnDe12_1379	CLCdnDe12_26244	CLCdnDe13_103651	CLCdnDe13_377	CLCdnDe13_79304	CLCdnDe13_8340	CLCdnDe13_92342	CLCdnDe14_12053	CLCdnDe14_67873	CLCdnDe14_88014	CLCdnDe1_24825	CLCdnDe2_115122	CLCdnDe3_129705	CLCdnDe3_62294	CLCdnDe4_113330	CLCdnDe5_129928	CLCdnDe5_79948	CLCdnDe7_140968	CLCdnDe7_157669	CLCdnDe7_26270	CLCdnDe7_44797	CLCdnDe7_66413	CLCdnDe9_10734	CLCdnPW10_38621	CLCdnPW10_61043	CLCdnPW26_78167	CLCdnPW42_14894	CLCdnPW46_28773	CLCdnPW48_44181	CLCdnPW48_73652	CLCdnRY10_50405	CLCdnRY10_6198	CLCdnRY12_32060	CLCdnRY12_68020	CLCdnRY3_45978	CLCdnRY3_70184	CLCdnRY6_62215	CLCdnRY7_24251	PBdnRY1_10254	PBdnRY1_9698	PGSC0003DMC400004895	PGSC0003DMC400006858	PGSC0003DMC400006916	PGSC0003DMC400040432	SdnPW1_100342	SdnPW1_89823	SdnRY1_3796	Sotub01g021540.1.1	Sotub04g027070.1.1	Sotub05g026330.1.1	Sotub08g008680.1.1	Sotub08g009370.1.1	Sotub08g009380.1.1	Sotub08g009390.1.1	Sotub08g018800.1.1	Sotub08g018810.1.1	Sotub10g017490.1.1	Sotub12g024880.1.1	TDe_comp113451_c0_seq4	TDe_comp1707086_c0_seq1	TDe_comp30479_c0_seq1	TDe_comp581369_c0_seq1	TDe_comp87414_c1_seq1	VdnDe1_239910	VdnDe1_71309	VdnDe2_206764	VdnDe3_68508	VdnDe6_56589	VdnPW1_124706	VdnPW1_71499	VdnPW2_197378	VdnPW2_29514	VdnPW2_89453	VdnPW6_52509	VdnRY4_78025	VdnRY5_37625	VdnRY7_21038
10.2.2 cell wall.cellulose synthesis.COBRA	CLCdnDe10_101297	CLCdnDe10_102008	CLCdnDe10_61322	CLCdnDe11_2294	CLCdnDe11_74158	CLCdnDe12_104258	CLCdnDe12_53295	CLCdnDe2_13697	CLCdnDe4_145900	CLCdnDe4_15490	CLCdnDe5_149242	CLCdnDe6_109717	CLCdnDe7_93330	CLCdnPW2_26887	CLCdnPW47_31236	CLCdnRY12_12697	PGSC0003DMC400001934	PGSC0003DMC400042431	SdnPW1_23271	SdnPW1_39434	SdnRY1_143217	Sotub01g040820.1.1	Sotub01g048460.1.1	Sotub02g023440.1.1	Sotub03g028430.1.1	Sotub07g025760.1.1	Sotub07g025840.1.1	Sotub09g023070.1.1	Sotub11g011110.1.1	Sotub11g017410.1.1	VdnPW1_113960	VdnRY2_127177	VdnRY2_6656	VdnRY2_70447
10.3 cell wall.hemicellulose synthesis	CLCdnDe12_156884	CLCdnDe13_165415	CLCdnDe14_38710	CLCdnDe2_38445	CLCdnDe3_86762	CLCdnPW37_13798	CLCdnPW47_38153	PBdnRY1_6189	SdnRY1_45058	Sotub01g036740.1.1	Sotub01g036750.1.1	Sotub04g031980.1.1	TPW_comp625386_c0_seq1	VdnDe1_293095	VdnDe3_41915
10.3.2 cell wall.hemicellulose synthesis.glucuronoxylan	CLCdnDe12_156884	CLCdnDe13_165415	CLCdnDe3_86762	CLCdnPW37_13798	PBdnRY1_6189	SdnRY1_45058	Sotub01g036740.1.1	Sotub01g036750.1.1	Sotub04g031980.1.1	VdnDe1_293095	VdnDe3_41915
10.4 cell wall.pectin synthesis	CLCdnDe11_2897	CLCdnPW12_78987	CLCdnPW22_30258	CLCdnRY4_21573	CLCdnRY4_28688	CLCdnRY7_8990	CLCdnRY9_65707	SdnPW1_78926	TDe_comp83507_c0_seq1	VdnDe5_123286	VdnPW2_77258	VdnPW3_28966	VdnPW3_50755	VdnRY2_45977
10.4.1 cell wall.pectin synthesis.homogalacturonan	CLCdnDe11_2897	CLCdnRY4_21573	CLCdnRY4_28688	CLCdnRY7_8990	CLCdnRY9_65707	SdnPW1_78926	TDe_comp83507_c0_seq1	VdnDe5_123286	VdnPW2_77258	VdnPW3_28966	VdnPW3_50755	VdnRY2_45977
10.4.1.1 cell wall.pectin synthesis.homogalacturonan.galacturonic acid transferase	CLCdnDe11_2897	CLCdnRY4_21573	CLCdnRY4_28688	CLCdnRY7_8990	CLCdnRY9_65707	SdnPW1_78926	TDe_comp83507_c0_seq1	VdnDe5_123286	VdnPW2_77258	VdnPW3_28966	VdnPW3_50755	VdnRY2_45977
10.4.3 cell wall.pectin synthesis.rhamnogalacturonan II	CLCdnPW12_78987	CLCdnPW22_30258
10.4.3.6 cell wall.pectin synthesis.rhamnogalacturonan II.xylose transferase with fucose acceptor	CLCdnPW12_78987	CLCdnPW22_30258
10.5 cell wall.cell wall proteins	CLCdnDe10_111909	CLCdnDe10_113933	CLCdnDe10_21787	CLCdnDe10_35964	CLCdnDe10_87424	CLCdnDe11_137256	CLCdnDe11_142237	CLCdnDe11_142323	CLCdnDe11_155881	CLCdnDe11_58818	CLCdnDe11_9758	CLCdnDe12_135611	CLCdnDe12_40955	CLCdnDe12_72644	CLCdnDe13_137798	CLCdnDe13_36525	CLCdnDe14_160929	CLCdnDe14_76735	CLCdnDe2_109248	CLCdnDe2_130694	CLCdnDe2_131852	CLCdnDe2_15519	CLCdnDe2_23231	CLCdnDe2_38051	CLCdnDe2_51514	CLCdnDe2_5509	CLCdnDe3_100458	CLCdnDe5_158819	CLCdnDe5_93952	CLCdnDe6_4798	CLCdnDe6_85146	CLCdnDe7_138864	CLCdnDe7_21519	CLCdnDe7_82392	CLCdnPW10_18278	CLCdnPW10_29797	CLCdnPW10_3038	CLCdnPW10_30752	CLCdnPW10_36707	CLCdnPW10_56172	CLCdnPW10_72186	CLCdnPW12_12845	CLCdnPW12_2574	CLCdnPW12_30322	CLCdnPW13_27598	CLCdnPW14_29	CLCdnPW22_9215	CLCdnPW24_12205	CLCdnPW26_20372	CLCdnPW2_18411	CLCdnPW2_20256	CLCdnPW2_3573	CLCdnPW32_47135	CLCdnPW33_30934	CLCdnPW37_15628	CLCdnPW3_30771	CLCdnPW47_4671	CLCdnPW47_5213	CLCdnPW47_61029	CLCdnPW48_29658	CLCdnPW48_39302	CLCdnPW50_51410	CLCdnPW50_58437	CLCdnRY10_61415	CLCdnRY10_61868	CLCdnRY10_859	CLCdnRY11_38103	CLCdnRY11_76534	CLCdnRY12_48564	CLCdnRY1_55622	CLCdnRY3_72645	CLCdnRY6_32035	CLCdnRY7_4353	CLCdnRY8_5933	CLCdnRY8_7781	PBdnRY1_1230	PBdnRY1_2341	PGSC0003DMC400002002	PGSC0003DMC400003781	PGSC0003DMC400013537	PGSC0003DMC400027948	PGSC0003DMC400040046	PGSC0003DMC400054011	SdnPW1_7327	SdnRY1_27519	SdnRY1_46191	Sotub01g026520.1.1	Sotub01g044950.1.1	Sotub01g046260.1.1	Sotub02g012600.1.1	Sotub02g031260.1.1	Sotub02g033720.1.1	Sotub03g029320.1.1	Sotub06g030000.1.1	Sotub07g018040.1.1	Sotub07g019610.1.1	Sotub07g021410.1.1	Sotub08g007460.1.1	Sotub08g007470.1.1	Sotub08g008130.1.1	Sotub08g028420.1.1	Sotub09g022950.1.1	Sotub10g016980.1.1	Sotub10g024910.1.1	Sotub11g027570.1.1	Sotub12g011410.1.1	Sotub12g027120.1.1	TDe_comp28553_c0_seq1	TDe_comp79865_c0_seq1	TDe_comp909919_c0_seq1	TPW_comp64305_c1_seq1	TPW_comp66191_c0_seq1	VdnDe1_108164	VdnDe1_111426	VdnDe1_217011	VdnDe1_322201	VdnDe1_338831	VdnDe2_140869	VdnDe2_180938	VdnDe2_226252	VdnDe3_78649	VdnDe4_26682	VdnDe4_29690	VdnDe4_46854	VdnDe4_58912	VdnDe5_104720	VdnDe6_108335	VdnDe6_49647	VdnPW1_108834	VdnPW1_128159	VdnPW1_21177	VdnPW3_20596	VdnRY1_47738	VdnRY3_8962	VdnRY6_26745
10.5.1 cell wall.cell wall proteins.AGPs	CLCdnDe10_111909	CLCdnDe11_142237	CLCdnDe11_142323	CLCdnDe11_9758	CLCdnDe13_137798	CLCdnDe14_160929	CLCdnDe14_76735	CLCdnDe2_131852	CLCdnDe2_23231	CLCdnDe2_38051	CLCdnDe6_85146	CLCdnDe7_138864	CLCdnDe7_82392	CLCdnPW10_18278	CLCdnPW10_29797	CLCdnPW10_3038	CLCdnPW10_30752	CLCdnPW26_20372	CLCdnPW2_18411	CLCdnPW33_30934	CLCdnPW3_30771	CLCdnPW50_51410	CLCdnRY10_61415	CLCdnRY10_61868	CLCdnRY11_76534	CLCdnRY7_4353	PGSC0003DMC400003781	SdnRY1_27519	Sotub01g026520.1.1	Sotub02g031260.1.1	Sotub03g029320.1.1	Sotub07g018040.1.1	Sotub08g007460.1.1	Sotub08g007470.1.1	Sotub08g008130.1.1	Sotub08g028420.1.1	Sotub10g024910.1.1	Sotub12g011410.1.1	TDe_comp79865_c0_seq1	TPW_comp64305_c1_seq1	VdnDe1_108164	VdnDe1_217011	VdnDe1_322201	VdnDe2_140869	VdnDe2_226252	VdnDe3_78649	VdnDe4_26682	VdnDe4_58912	VdnPW1_108834	VdnPW1_21177	VdnRY1_47738
10.5.1.1 cell wall.cell wall proteins.AGPs.AGP	CLCdnDe10_111909	CLCdnDe11_142237	CLCdnDe11_142323	CLCdnDe11_9758	CLCdnDe13_137798	CLCdnDe14_76735	CLCdnDe2_23231	CLCdnDe2_38051	CLCdnDe6_85146	CLCdnDe7_138864	CLCdnDe7_82392	CLCdnPW10_18278	CLCdnPW10_29797	CLCdnPW10_3038	CLCdnPW10_30752	CLCdnPW26_20372	CLCdnPW2_18411	CLCdnPW33_30934	CLCdnPW3_30771	CLCdnPW50_51410	CLCdnRY10_61415	CLCdnRY11_76534	CLCdnRY7_4353	SdnRY1_27519	Sotub01g026520.1.1	Sotub02g031260.1.1	Sotub08g007460.1.1	Sotub08g007470.1.1	Sotub08g008130.1.1	Sotub08g028420.1.1	Sotub10g024910.1.1	Sotub12g011410.1.1	TDe_comp79865_c0_seq1	TPW_comp64305_c1_seq1	VdnDe1_108164	VdnDe1_217011	VdnDe1_322201	VdnDe2_140869	VdnDe2_226252	VdnDe3_78649	VdnDe4_26682	VdnDe4_58912	VdnPW1_108834	VdnPW1_21177	VdnRY1_47738
10.5.1.2 cell wall.cell wall proteins.AGPs.AGP fucosyltransferase	CLCdnDe14_160929	CLCdnDe2_131852	CLCdnRY10_61868	PGSC0003DMC400003781	Sotub03g029320.1.1	Sotub07g018040.1.1
10.5.2 cell wall.cell wall proteins.proline rich proteins	CLCdnDe10_21787	CLCdnPW2_3573	PBdnRY1_1230	Sotub09g022950.1.1	VdnDe1_111426
10.5.3 cell wall.cell wall proteins.LRR	CLCdnDe11_58818	CLCdnDe13_36525	CLCdnDe5_158819	CLCdnPW10_72186	CLCdnPW12_12845	CLCdnPW12_30322	CLCdnPW2_20256	CLCdnPW47_5213	CLCdnRY10_859	CLCdnRY6_32035	CLCdnRY8_7781	PBdnRY1_2341	PGSC0003DMC400002002	PGSC0003DMC400027948	SdnPW1_7327	Sotub01g044950.1.1	Sotub01g046260.1.1	Sotub06g030000.1.1	Sotub07g021410.1.1	Sotub10g016980.1.1	Sotub12g027120.1.1	VdnDe1_338831	VdnDe2_180938	VdnDe4_29690	VdnDe4_46854	VdnDe6_49647	VdnRY3_8962	VdnRY6_26745
10.5.4 cell wall.cell wall proteins.HRGP	CLCdnDe10_87424	CLCdnDe11_137256	CLCdnDe12_135611	CLCdnDe12_72644	CLCdnDe2_130694	CLCdnDe3_100458	CLCdnDe5_93952	CLCdnDe6_4798	CLCdnPW13_27598	CLCdnPW14_29	CLCdnPW22_9215	CLCdnPW32_47135	CLCdnPW37_15628	CLCdnPW47_61029	CLCdnPW48_29658	CLCdnPW48_39302	CLCdnRY11_38103	CLCdnRY1_55622	CLCdnRY8_5933	PGSC0003DMC400054011	Sotub07g019610.1.1	Sotub11g027570.1.1	TDe_comp28553_c0_seq1	VdnDe6_108335	VdnPW1_128159	VdnPW3_20596
10.5.5 cell wall.cell wall proteins.RGP	CLCdnDe12_40955	CLCdnDe2_109248	CLCdnDe2_51514	CLCdnDe7_21519	CLCdnPW10_56172	CLCdnPW12_2574	CLCdnPW24_12205	CLCdnPW47_4671	CLCdnPW50_58437	CLCdnRY3_72645	PGSC0003DMC400013537	PGSC0003DMC400040046	SdnRY1_46191	Sotub02g012600.1.1	Sotub02g033720.1.1	TDe_comp909919_c0_seq1	TPW_comp66191_c0_seq1
10.6 cell wall.degradation	CLCdnDe10_109516	CLCdnDe10_112668	CLCdnDe10_116457	CLCdnDe10_120172	CLCdnDe10_122152	CLCdnDe10_134342	CLCdnDe10_136789	CLCdnDe10_14256	CLCdnDe10_14803	CLCdnDe10_4536	CLCdnDe10_49318	CLCdnDe10_65737	CLCdnDe10_71908	CLCdnDe10_75835	CLCdnDe10_93558	CLCdnDe10_95308	CLCdnDe11_103255	CLCdnDe11_113386	CLCdnDe11_125460	CLCdnDe11_126447	CLCdnDe11_127449	CLCdnDe11_138744	CLCdnDe11_140766	CLCdnDe11_144441	CLCdnDe11_144964	CLCdnDe11_145013	CLCdnDe11_146592	CLCdnDe11_149018	CLCdnDe11_151247	CLCdnDe11_152167	CLCdnDe11_1942	CLCdnDe11_23496	CLCdnDe11_34681	CLCdnDe11_46793	CLCdnDe11_52450	CLCdnDe11_61539	CLCdnDe11_63671	CLCdnDe11_65964	CLCdnDe12_121476	CLCdnDe12_17690	CLCdnDe12_33012	CLCdnDe12_41186	CLCdnDe12_50865	CLCdnDe12_62768	CLCdnDe12_94715	CLCdnDe12_97730	CLCdnDe13_131889	CLCdnDe13_133120	CLCdnDe13_136023	CLCdnDe13_140240	CLCdnDe13_142882	CLCdnDe13_153087	CLCdnDe13_166257	CLCdnDe13_21787	CLCdnDe13_28262	CLCdnDe13_28771	CLCdnDe13_31105	CLCdnDe13_57286	CLCdnDe13_58514	CLCdnDe13_66529	CLCdnDe13_67600	CLCdnDe13_7473	CLCdnDe13_84464	CLCdnDe14_146858	CLCdnDe14_160331	CLCdnDe14_37442	CLCdnDe14_4317	CLCdnDe14_48680	CLCdnDe14_49948	CLCdnDe14_57974	CLCdnDe2_108213	CLCdnDe2_117798	CLCdnDe2_118663	CLCdnDe2_119589	CLCdnDe2_122979	CLCdnDe2_131011	CLCdnDe2_29678	CLCdnDe2_55473	CLCdnDe2_65012	CLCdnDe2_78814	CLCdnDe2_85301	CLCdnDe2_91813	CLCdnDe3_116961	CLCdnDe3_129872	CLCdnDe3_139650	CLCdnDe3_37895	CLCdnDe3_82850	CLCdnDe4_101766	CLCdnDe4_140579	CLCdnDe4_155113	CLCdnDe4_33720	CLCdnDe4_51657	CLCdnDe4_56701	CLCdnDe4_6027	CLCdnDe4_84767	CLCdnDe4_89399	CLCdnDe5_155974	CLCdnDe5_167109	CLCdnDe5_173591	CLCdnDe5_21087	CLCdnDe5_33132	CLCdnDe5_4945	CLCdnDe5_58953	CLCdnDe5_6943	CLCdnDe5_78518	CLCdnDe5_8143	CLCdnDe6_135272	CLCdnDe6_17433	CLCdnDe6_25827	CLCdnDe6_44747	CLCdnDe6_63178	CLCdnDe6_69769	CLCdnDe6_92976	CLCdnDe6_99546	CLCdnDe7_123790	CLCdnDe8_1934	CLCdnDe9_55684	CLCdnDe9_58029	CLCdnPW10_15586	CLCdnPW10_20825	CLCdnPW10_27190	CLCdnPW10_27785	CLCdnPW10_34230	CLCdnPW10_39486	CLCdnPW10_43932	CLCdnPW10_60459	CLCdnPW10_74477	CLCdnPW12_1880	CLCdnPW12_30035	CLCdnPW12_35120	CLCdnPW12_52077	CLCdnPW12_81740	CLCdnPW13_20681	CLCdnPW13_66400	CLCdnPW14_11794	CLCdnPW15_25022	CLCdnPW21_2015	CLCdnPW25_6839	CLCdnPW26_45836	CLCdnPW26_53205	CLCdnPW26_56437	CLCdnPW28_4348	CLCdnPW2_10053	CLCdnPW2_2399	CLCdnPW2_26282	CLCdnPW31_42721	CLCdnPW36_45108	CLCdnPW45_61436	CLCdnPW45_64164	CLCdnPW45_65331	CLCdnPW46_73302	CLCdnPW47_4254	CLCdnPW47_43878	CLCdnPW47_44818	CLCdnPW47_4662	CLCdnPW47_80257	CLCdnPW49_40501	CLCdnPW50_62335	CLCdnRY10_19617	CLCdnRY10_42315	CLCdnRY10_43174	CLCdnRY10_48430	CLCdnRY10_52710	CLCdnRY10_55461	CLCdnRY10_79434	CLCdnRY10_82330	CLCdnRY10_84502	CLCdnRY11_38145	CLCdnRY11_74699	CLCdnRY11_90425	CLCdnRY12_2509	CLCdnRY12_36591	CLCdnRY12_38304	CLCdnRY12_5596	CLCdnRY12_56669	CLCdnRY12_64046	CLCdnRY12_67238	CLCdnRY12_7350	CLCdnRY12_77932	CLCdnRY12_80107	CLCdnRY12_82175	CLCdnRY1_14817	CLCdnRY1_17365	CLCdnRY1_33899	CLCdnRY1_54177	CLCdnRY1_54709	CLCdnRY1_5599	CLCdnRY2_45196	CLCdnRY2_9182	CLCdnRY3_74755	CLCdnRY3_76802	CLCdnRY4_48588	CLCdnRY7_36514	CLCdnRY7_43036	CLCdnRY7_59132	CLCdnRY7_59206	CLCdnRY8_34209	CLCdnRY8_41897	CLCdnRY8_6756	CLCdnRY9_12115	PBdnRY1_13371	PBdnRY1_6231	PBdnRY1_7074	PGSC0003DMC400003954	PGSC0003DMC400004685	PGSC0003DMC400006194	PGSC0003DMC400009732	PGSC0003DMC400009733	PGSC0003DMC400012284	PGSC0003DMC400016820	PGSC0003DMC400016926	PGSC0003DMC400019473	PGSC0003DMC400021482	PGSC0003DMC400028759	PGSC0003DMC400028760	PGSC0003DMC400040643	PGSC0003DMC400041798	PGSC0003DMC400044052	PGSC0003DMC400046917	PGSC0003DMC400047338	PGSC0003DMC400048731	PGSC0003DMC400052615	PGSC0003DMC400053955	PGSC0003DMC400055897	PGSC0003DMC400061379	PGSC0003DMC400061400	PGSC0003DMC400061923	PGSC0003DMC400066237	PGSC0003DMC400066370	SdnPW1_12356	SdnPW1_126594	SdnPW1_134256	SdnPW1_152824	SdnPW1_156356	SdnPW1_4729	SdnPW1_6169	SdnPW1_73399	SdnPW1_76018	SdnRY1_129960	SdnRY1_13834	SdnRY1_16999	SdnRY1_28626	SdnRY1_7065	SdnRY1_9292	Sotub01g009410.1.1	Sotub01g010160.1.1	Sotub01g016310.1.1	Sotub01g016860.1.1	Sotub01g017610.1.1	Sotub01g023380.1.1	Sotub01g026140.1.1	Sotub01g042570.1.1	Sotub01g044180.1.1	Sotub01g044190.1.1	Sotub02g005370.1.1	Sotub02g008590.1.1	Sotub02g013330.1.1	Sotub02g013510.1.1	Sotub02g013540.1.1	Sotub02g015710.1.1	Sotub02g035180.1.1	Sotub03g012260.1.1	Sotub03g024810.1.1	Sotub03g026730.1.1	Sotub04g011500.1.1	Sotub04g011520.1.1	Sotub04g024180.1.1	Sotub04g026970.1.1	Sotub04g028980.1.1	Sotub04g028990.1.1	Sotub05g005500.1.1	Sotub05g011300.1.1	Sotub05g013170.1.1	Sotub05g013220.1.1	Sotub05g013250.1.1	Sotub05g023610.1.1	Sotub05g023740.1.1	Sotub05g025200.1.1	Sotub06g007620.1.1	Sotub06g020690.1.1	Sotub06g020700.1.1	Sotub06g024810.1.1	Sotub06g025180.1.1	Sotub06g027010.1.1	Sotub06g029220.1.1	Sotub06g033060.1.1	Sotub07g008070.1.1	Sotub07g010480.1.1	Sotub07g011280.1.1	Sotub07g014790.1.1	Sotub07g016950.1.1	Sotub07g018490.1.1	Sotub07g023360.1.1	Sotub08g010390.1.1	Sotub08g010410.1.1	Sotub08g013620.1.1	Sotub09g007930.1.1	Sotub10g010560.1.1	Sotub10g019480.1.1	Sotub10g021960.1.1	Sotub11g006900.1.1	Sotub11g008560.1.1	Sotub11g008570.1.1	Sotub11g008580.1.1	Sotub11g008590.1.1	Sotub11g008600.1.1	Sotub11g009890.1.1	Sotub11g017240.1.1	Sotub11g028090.1.1	Sotub12g005720.1.1	Sotub12g005760.1.1	Sotub12g005900.1.1	Sotub12g009350.1.1	Sotub12g009360.1.1	Sotub12g011270.1.1	Sotub12g011280.1.1	Sotub12g013810.1.1	Sotub12g014430.1.1	Sotub12g014460.1.1	Sotub12g019270.1.1	Sotub12g022670.1.1	Sotub12g029070.1.1	Sotub12g029080.1.1	Sotub12g029090.1.1	TDe_comp102959_c0_seq1	TDe_comp106589_c1_seq2	TDe_comp108729_c0_seq1	TDe_comp113541_c0_seq1	TDe_comp67948_c1_seq1	TDe_comp86138_c0_seq1	TDe_comp991938_c0_seq1	TPW_comp280898_c0_seq1	TPW_comp35044_c0_seq1	TPW_comp378972_c0_seq1	TPW_comp55904_c0_seq2	TPW_comp61992_c0_seq1	TPW_comp668474_c0_seq1	TPW_comp71465_c3_seq2	VdnDe1_119329	VdnDe1_121131	VdnDe1_152538	VdnDe1_252069	VdnDe1_290022	VdnDe1_313531	VdnDe1_99754	VdnDe2_11404	VdnDe2_124572	VdnDe2_170610	VdnDe2_189631	VdnDe2_243830	VdnDe2_41911	VdnDe2_64558	VdnDe3_135761	VdnDe3_156630	VdnDe3_65729	VdnDe4_117988	VdnDe4_162122	VdnDe4_67395	VdnDe5_64122	VdnPW1_1966	VdnPW1_197442	VdnPW1_27054	VdnPW1_49480	VdnPW1_58905	VdnPW1_87447	VdnPW2_104805	VdnPW2_125813	VdnPW2_149000	VdnPW2_162006	VdnPW2_22653	VdnPW3_108145	VdnPW3_32980	VdnPW3_83545	VdnPW5_75471	VdnPW6_51786	VdnRY1_11353	VdnRY1_139130	VdnRY1_148070	VdnRY1_174956	VdnRY1_33298	VdnRY1_6154	VdnRY2_26883	VdnRY2_8040	VdnRY2_8323	VdnRY3_154	VdnRY3_21299	VdnRY3_48947	VdnRY3_51998	VdnRY3_69308	VdnRY3_95359	VdnRY4_44555	VdnRY4_57985	VdnRY5_10631	VdnRY6_86
10.6.1 cell wall.degradation.cellulases and beta-1,4-glucanases	CLCdnDe10_14256	CLCdnDe10_4536	CLCdnDe10_95308	CLCdnDe11_113386	CLCdnDe12_17690	CLCdnDe13_166257	CLCdnDe13_84464	CLCdnDe14_146858	CLCdnDe14_48680	CLCdnDe2_118663	CLCdnDe2_122979	CLCdnDe2_29678	CLCdnDe2_85301	CLCdnDe4_51657	CLCdnDe4_6027	CLCdnDe5_6943	CLCdnDe5_8143	CLCdnDe6_135272	CLCdnDe6_25827	CLCdnPW10_43932	CLCdnPW10_60459	CLCdnPW13_66400	CLCdnPW21_2015	CLCdnPW25_6839	CLCdnPW28_4348	CLCdnPW2_2399	CLCdnPW45_65331	CLCdnPW46_73302	CLCdnPW47_44818	CLCdnPW47_4662	CLCdnRY10_19617	CLCdnRY10_84502	CLCdnRY11_74699	CLCdnRY12_56669	CLCdnRY12_64046	CLCdnRY1_54177	CLCdnRY1_54709	CLCdnRY4_48588	CLCdnRY7_36514	CLCdnRY8_41897	CLCdnRY9_12115	PGSC0003DMC400004685	PGSC0003DMC400048731	PGSC0003DMC400052615	SdnPW1_156356	SdnPW1_6169	SdnPW1_76018	SdnRY1_13834	Sotub01g010160.1.1	Sotub02g005370.1.1	Sotub04g024180.1.1	Sotub05g025200.1.1	Sotub06g024810.1.1	Sotub06g025180.1.1	Sotub06g033060.1.1	Sotub07g010480.1.1	Sotub07g018490.1.1	Sotub08g013620.1.1	Sotub10g010560.1.1	Sotub11g009890.1.1	Sotub11g017240.1.1	Sotub11g028090.1.1	TDe_comp86138_c0_seq1	TPW_comp35044_c0_seq1	TPW_comp71465_c3_seq2	VdnDe1_121131	VdnDe1_252069	VdnDe2_189631	VdnDe5_64122	VdnPW1_197442	VdnPW1_27054	VdnRY1_11353	VdnRY1_148070	VdnRY2_8323	VdnRY3_48947	VdnRY3_69308
10.6.2 cell wall.degradation.mannan-xylose-arabinose-fucose	CLCdnDe10_134342	CLCdnDe10_14803	CLCdnDe10_93558	CLCdnDe11_126447	CLCdnDe11_151247	CLCdnDe11_152167	CLCdnDe11_23496	CLCdnDe11_52450	CLCdnDe11_63671	CLCdnDe11_65964	CLCdnDe12_121476	CLCdnDe12_97730	CLCdnDe13_131889	CLCdnDe13_133120	CLCdnDe13_136023	CLCdnDe13_31105	CLCdnDe13_58514	CLCdnDe13_66529	CLCdnDe13_67600	CLCdnDe13_7473	CLCdnDe14_160331	CLCdnDe14_4317	CLCdnDe14_49948	CLCdnDe14_57974	CLCdnDe2_108213	CLCdnDe2_117798	CLCdnDe2_119589	CLCdnDe3_37895	CLCdnDe4_101766	CLCdnDe4_155113	CLCdnDe4_56701	CLCdnDe4_89399	CLCdnDe5_155974	CLCdnDe5_167109	CLCdnDe5_173591	CLCdnDe5_4945	CLCdnDe6_44747	CLCdnDe6_69769	CLCdnDe6_99546	CLCdnDe8_1934	CLCdnPW10_15586	CLCdnPW10_20825	CLCdnPW10_74477	CLCdnPW12_1880	CLCdnPW12_30035	CLCdnPW26_53205	CLCdnPW2_10053	CLCdnPW36_45108	CLCdnPW49_40501	CLCdnRY10_55461	CLCdnRY11_38145	CLCdnRY12_67238	CLCdnRY12_7350	CLCdnRY12_82175	CLCdnRY1_17365	CLCdnRY8_34209	PBdnRY1_6231	PGSC0003DMC400016926	PGSC0003DMC400041798	PGSC0003DMC400055897	PGSC0003DMC400061923	SdnPW1_4729	SdnRY1_28626	Sotub01g009410.1.1	Sotub01g042570.1.1	Sotub01g044180.1.1	Sotub01g044190.1.1	Sotub04g026970.1.1	Sotub05g023610.1.1	Sotub06g020690.1.1	Sotub06g020700.1.1	Sotub07g008070.1.1	Sotub10g019480.1.1	Sotub11g006900.1.1	Sotub12g005720.1.1	Sotub12g005760.1.1	Sotub12g005900.1.1	Sotub12g009350.1.1	Sotub12g009360.1.1	Sotub12g013810.1.1	Sotub12g019270.1.1	TDe_comp108729_c0_seq1	TPW_comp668474_c0_seq1	VdnDe1_99754	VdnDe2_124572	VdnDe2_41911	VdnDe3_135761	VdnPW2_125813	VdnPW2_149000	VdnPW3_108145	VdnPW3_32980	VdnRY1_139130	VdnRY2_8040	VdnRY3_154	VdnRY3_51998	VdnRY3_95359
10.6.3 cell wall.degradation.pectate lyases and polygalacturonases	CLCdnDe10_109516	CLCdnDe10_112668	CLCdnDe10_120172	CLCdnDe10_136789	CLCdnDe10_49318	CLCdnDe10_65737	CLCdnDe10_71908	CLCdnDe11_127449	CLCdnDe11_138744	CLCdnDe11_140766	CLCdnDe11_144441	CLCdnDe11_144964	CLCdnDe11_145013	CLCdnDe11_146592	CLCdnDe11_149018	CLCdnDe11_1942	CLCdnDe11_34681	CLCdnDe11_46793	CLCdnDe12_33012	CLCdnDe12_41186	CLCdnDe12_50865	CLCdnDe12_62768	CLCdnDe12_94715	CLCdnDe13_140240	CLCdnDe13_142882	CLCdnDe13_153087	CLCdnDe13_21787	CLCdnDe13_28262	CLCdnDe13_28771	CLCdnDe13_57286	CLCdnDe2_131011	CLCdnDe2_55473	CLCdnDe2_65012	CLCdnDe2_91813	CLCdnDe3_116961	CLCdnDe3_129872	CLCdnDe3_139650	CLCdnDe4_140579	CLCdnDe4_33720	CLCdnDe4_84767	CLCdnDe5_21087	CLCdnDe5_33132	CLCdnDe5_78518	CLCdnDe6_17433	CLCdnDe6_63178	CLCdnDe6_92976	CLCdnDe7_123790	CLCdnDe9_55684	CLCdnDe9_58029	CLCdnPW10_34230	CLCdnPW10_39486	CLCdnPW12_35120	CLCdnPW12_52077	CLCdnPW12_81740	CLCdnPW13_20681	CLCdnPW14_11794	CLCdnPW15_25022	CLCdnPW26_45836	CLCdnPW26_56437	CLCdnPW2_26282	CLCdnPW31_42721	CLCdnPW45_61436	CLCdnPW45_64164	CLCdnPW47_4254	CLCdnPW47_43878	CLCdnPW47_80257	CLCdnRY10_42315	CLCdnRY10_43174	CLCdnRY10_48430	CLCdnRY10_52710	CLCdnRY10_79434	CLCdnRY10_82330	CLCdnRY11_90425	CLCdnRY12_2509	CLCdnRY12_36591	CLCdnRY12_38304	CLCdnRY12_5596	CLCdnRY12_77932	CLCdnRY12_80107	CLCdnRY1_14817	CLCdnRY1_5599	CLCdnRY2_45196	CLCdnRY3_74755	CLCdnRY3_76802	CLCdnRY7_43036	CLCdnRY7_59206	PBdnRY1_13371	PBdnRY1_7074	PGSC0003DMC400003954	PGSC0003DMC400006194	PGSC0003DMC400009732	PGSC0003DMC400009733	PGSC0003DMC400012284	PGSC0003DMC400016820	PGSC0003DMC400021482	PGSC0003DMC400028759	PGSC0003DMC400028760	PGSC0003DMC400040643	PGSC0003DMC400044052	PGSC0003DMC400046917	PGSC0003DMC400047338	PGSC0003DMC400053955	PGSC0003DMC400061379	PGSC0003DMC400061400	PGSC0003DMC400066237	PGSC0003DMC400066370	SdnPW1_12356	SdnPW1_126594	SdnPW1_134256	SdnPW1_152824	SdnPW1_73399	SdnRY1_129960	SdnRY1_16999	SdnRY1_7065	Sotub01g016310.1.1	Sotub01g016860.1.1	Sotub01g017610.1.1	Sotub01g023380.1.1	Sotub01g026140.1.1	Sotub02g008590.1.1	Sotub02g013330.1.1	Sotub02g013510.1.1	Sotub02g013540.1.1	Sotub02g015710.1.1	Sotub02g035180.1.1	Sotub03g012260.1.1	Sotub03g024810.1.1	Sotub03g026730.1.1	Sotub04g011500.1.1	Sotub04g011520.1.1	Sotub04g028980.1.1	Sotub04g028990.1.1	Sotub05g011300.1.1	Sotub05g013170.1.1	Sotub05g013220.1.1	Sotub05g013250.1.1	Sotub05g023740.1.1	Sotub06g007620.1.1	Sotub06g027010.1.1	Sotub06g029220.1.1	Sotub07g011280.1.1	Sotub07g014790.1.1	Sotub07g016950.1.1	Sotub07g023360.1.1	Sotub08g010390.1.1	Sotub08g010410.1.1	Sotub09g007930.1.1	Sotub10g021960.1.1	Sotub11g008560.1.1	Sotub11g008570.1.1	Sotub11g008580.1.1	Sotub11g008590.1.1	Sotub11g008600.1.1	Sotub12g011270.1.1	Sotub12g011280.1.1	Sotub12g014430.1.1	Sotub12g014460.1.1	Sotub12g022670.1.1	Sotub12g029070.1.1	Sotub12g029080.1.1	Sotub12g029090.1.1	TDe_comp102959_c0_seq1	TDe_comp106589_c1_seq2	TDe_comp113541_c0_seq1	TDe_comp67948_c1_seq1	TDe_comp991938_c0_seq1	TPW_comp280898_c0_seq1	TPW_comp378972_c0_seq1	TPW_comp55904_c0_seq2	TPW_comp61992_c0_seq1	VdnDe1_119329	VdnDe1_152538	VdnDe1_290022	VdnDe2_11404	VdnDe2_170610	VdnDe2_243830	VdnDe3_65729	VdnDe4_117988	VdnDe4_162122	VdnDe4_67395	VdnPW1_1966	VdnPW1_49480	VdnPW1_58905	VdnPW1_87447	VdnPW2_22653	VdnPW3_83545	VdnPW5_75471	VdnPW6_51786	VdnRY1_174956	VdnRY1_33298	VdnRY1_6154	VdnRY2_26883	VdnRY3_21299	VdnRY4_57985	VdnRY5_10631	VdnRY6_86
10.7 cell wall.modification	CLCdnDe10_110466	CLCdnDe10_114456	CLCdnDe10_116014	CLCdnDe10_135002	CLCdnDe10_33398	CLCdnDe10_95572	CLCdnDe11_13876	CLCdnDe11_21839	CLCdnDe11_36494	CLCdnDe11_57388	CLCdnDe11_69550	CLCdnDe12_103312	CLCdnDe12_135173	CLCdnDe12_163024	CLCdnDe12_49249	CLCdnDe12_76089	CLCdnDe12_90125	CLCdnDe13_30265	CLCdnDe14_76589	CLCdnDe1_24074	CLCdnDe3_38362	CLCdnDe4_125346	CLCdnDe5_13962	CLCdnDe5_141517	CLCdnDe6_105455	CLCdnDe6_11390	CLCdnDe6_116175	CLCdnDe7_137587	CLCdnDe9_94994	CLCdnPW15_53646	CLCdnPW16_70585	CLCdnPW16_9004	CLCdnPW19_12944	CLCdnPW20_37152	CLCdnPW26_13858	CLCdnPW28_10392	CLCdnPW2_1496	CLCdnPW2_15675	CLCdnPW45_11921	CLCdnPW47_80452	CLCdnPW49_62675	CLCdnRY10_35560	CLCdnRY10_63682	CLCdnRY10_66413	CLCdnRY12_64288	CLCdnRY12_80269	CLCdnRY1_26226	CLCdnRY2_38514	CLCdnRY2_47303	CLCdnRY2_64985	PBdnRY1_8175	PGSC0003DMC400002229	PGSC0003DMC400058135	SdnPW1_60496	SdnRY1_22124	SdnRY1_24704	SdnRY1_28286	SdnRY1_37941	SdnRY1_97789	Sotub01g014660.1.1	Sotub01g029960.1.1	Sotub01g029970.1.1	Sotub03g008350.1.1	Sotub03g028760.1.1	Sotub03g028830.1.1	Sotub05g024880.1.1	Sotub05g024990.1.1	Sotub05g026580.1.1	Sotub06g012290.1.1	Sotub06g014800.1.1	Sotub06g014810.1.1	Sotub06g033820.1.1	Sotub07g018810.1.1	Sotub07g024000.1.1	Sotub08g026100.1.1	Sotub10g012620.1.1	Sotub11g013400.1.1	TDe_comp102468_c0_seq1	TDe_comp107768_c3_seq2	TDe_comp94504_c0_seq1	TDe_comp98857_c0_seq4	VdnDe1_179335	VdnDe1_256233	VdnDe1_267846	VdnDe2_257251	VdnDe3_24683	VdnPW1_26350	VdnPW1_34685	VdnPW2_112566	VdnPW4_106079	VdnRY2_23111	VdnRY5_47287	VdnRY5_51645
10.8 cell wall.pectinesterases	CLCdnDe10_134538	CLCdnDe10_40705	CLCdnDe10_42964	CLCdnDe10_55805	CLCdnDe10_64986	CLCdnDe10_67390	CLCdnDe10_82280	CLCdnDe10_85402	CLCdnDe10_92672	CLCdnDe10_98838	CLCdnDe11_13251	CLCdnDe11_38250	CLCdnDe11_41244	CLCdnDe11_84852	CLCdnDe12_11115	CLCdnDe12_13590	CLCdnDe12_141324	CLCdnDe12_61791	CLCdnDe13_5374	CLCdnDe14_107264	CLCdnDe14_125109	CLCdnDe14_159390	CLCdnDe14_71859	CLCdnDe1_13872	CLCdnDe1_3607	CLCdnDe2_119222	CLCdnDe2_29935	CLCdnDe2_7860	CLCdnDe2_91934	CLCdnDe3_19670	CLCdnDe4_103834	CLCdnDe4_156054	CLCdnDe4_158161	CLCdnDe4_163969	CLCdnDe4_54734	CLCdnDe5_124011	CLCdnDe5_43086	CLCdnDe5_89691	CLCdnDe6_178497	CLCdnDe6_30839	CLCdnDe6_45087	CLCdnDe9_67257	CLCdnPW12_102269	CLCdnPW12_9359	CLCdnPW13_66644	CLCdnPW22_37562	CLCdnPW22_71444	CLCdnPW23_35640	CLCdnPW45_10240	CLCdnPW45_11952	CLCdnPW46_72551	CLCdnPW48_19420	CLCdnPW48_98332	CLCdnRY10_16455	CLCdnRY11_24105	CLCdnRY12_54551	CLCdnRY12_59396	CLCdnRY3_35270	CLCdnRY3_47763	CLCdnRY4_74810	CLCdnRY7_47236	PGSC0003DMC400008000	PGSC0003DMC400012860	PGSC0003DMC400020841	PGSC0003DMC400031441	PGSC0003DMC400034672	PGSC0003DMC400034675	PGSC0003DMC400036195	PGSC0003DMC400036196	PGSC0003DMC400059742	PGSC0003DMC400062279	PGSC0003DMC400064039	PGSC0003DMC400069108	SdnPW1_134924	SdnPW1_5034	SdnRY1_10456	SdnRY1_11834	Sotub01g012160.1.1	Sotub01g018380.1.1	Sotub01g020470.1.1	Sotub01g020500.1.1	Sotub01g023170.1.1	Sotub01g026310.1.1	Sotub01g036700.1.1	Sotub01g037730.1.1	Sotub01g037740.1.1	Sotub01g037750.1.1	Sotub02g005280.1.1	Sotub02g009690.1.1	Sotub02g025300.1.1	Sotub02g027180.1.1	Sotub03g020480.1.1	Sotub03g032910.1.1	Sotub05g024720.1.1	Sotub05g026550.1.1	Sotub06g007570.1.1	Sotub06g007580.1.1	Sotub06g035150.1.1	Sotub07g010760.1.1	Sotub07g026100.1.1	Sotub07g028520.1.1	Sotub07g028530.1.1	Sotub08g006600.1.1	Sotub08g010230.1.1	Sotub08g017900.1.1	Sotub08g020070.1.1	Sotub08g020090.1.1	Sotub08g020110.1.1	Sotub08g020160.1.1	Sotub08g020170.1.1	Sotub08g020180.1.1	Sotub09g013130.1.1	Sotub09g020450.1.1	Sotub09g028190.1.1	Sotub09g028250.1.1	Sotub10g013310.1.1	Sotub10g013360.1.1	Sotub10g015030.1.1	Sotub10g018820.1.1	Sotub10g019550.1.1	Sotub10g025280.1.1	Sotub10g027640.1.1	Sotub10g027650.1.1	Sotub10g028090.1.1	Sotub10g028110.1.1	Sotub10g028120.1.1	Sotub10g028140.1.1	Sotub10g028150.1.1	Sotub11g005710.1.1	Sotub12g012560.1.1	Sotub12g030070.1.1	Sotub12g031190.1.1	Sotub12g031370.1.1	TDe_comp101021_c0_seq1	TDe_comp106363_c0_seq4	TDe_comp107611_c1_seq14	TDe_comp112227_c3_seq3	TDe_comp112442_c4_seq7	TDe_comp96842_c0_seq2	TPW_comp71214_c2_seq7	VdnDe1_275352	VdnDe1_294608	VdnDe1_61562	VdnDe2_135350	VdnDe2_277199	VdnDe2_6279	VdnDe3_223801	VdnDe4_38929	VdnDe4_5326	VdnDe4_67656	VdnDe4_95462	VdnPW1_140439	VdnPW1_17915	VdnPW2_160380	VdnPW2_171615	VdnPW3_87229	VdnPW4_99834	VdnPW5_63942	VdnPW7_8064	VdnRY1_121752	VdnRY4_58313	VdnRY7_22672
10.8.1 cell wall.pectinesterases.PME	CLCdnDe10_134538	CLCdnDe10_40705	CLCdnDe10_42964	CLCdnDe10_55805	CLCdnDe10_67390	CLCdnDe10_82280	CLCdnDe10_85402	CLCdnDe10_98838	CLCdnDe11_13251	CLCdnDe11_38250	CLCdnDe11_41244	CLCdnDe11_84852	CLCdnDe12_13590	CLCdnDe12_61791	CLCdnDe13_5374	CLCdnDe14_107264	CLCdnDe14_125109	CLCdnDe14_159390	CLCdnDe1_13872	CLCdnDe2_119222	CLCdnDe2_7860	CLCdnDe3_19670	CLCdnDe4_156054	CLCdnDe4_158161	CLCdnDe4_163969	CLCdnDe4_54734	CLCdnDe5_124011	CLCdnDe5_43086	CLCdnDe5_89691	CLCdnDe6_30839	CLCdnDe6_45087	CLCdnPW12_102269	CLCdnPW12_9359	CLCdnPW22_37562	CLCdnPW22_71444	CLCdnPW45_10240	CLCdnPW45_11952	CLCdnPW46_72551	CLCdnPW48_19420	CLCdnPW48_98332	CLCdnRY12_54551	CLCdnRY12_59396	CLCdnRY3_35270	CLCdnRY3_47763	CLCdnRY7_47236	PGSC0003DMC400012860	PGSC0003DMC400020841	PGSC0003DMC400031441	PGSC0003DMC400059742	PGSC0003DMC400062279	PGSC0003DMC400064039	PGSC0003DMC400069108	SdnPW1_134924	SdnPW1_5034	SdnRY1_10456	Sotub01g012160.1.1	Sotub01g018380.1.1	Sotub01g020470.1.1	Sotub01g020500.1.1	Sotub01g023170.1.1	Sotub01g026310.1.1	Sotub01g036700.1.1	Sotub01g037730.1.1	Sotub01g037740.1.1	Sotub01g037750.1.1	Sotub02g005280.1.1	Sotub02g009690.1.1	Sotub02g025300.1.1	Sotub02g027180.1.1	Sotub03g020480.1.1	Sotub03g032910.1.1	Sotub05g024720.1.1	Sotub05g026550.1.1	Sotub06g007570.1.1	Sotub06g007580.1.1	Sotub06g035150.1.1	Sotub07g010760.1.1	Sotub07g026100.1.1	Sotub07g028520.1.1	Sotub07g028530.1.1	Sotub09g013130.1.1	Sotub09g020450.1.1	Sotub09g028190.1.1	Sotub09g028250.1.1	Sotub10g013310.1.1	Sotub10g013360.1.1	Sotub10g018820.1.1	Sotub10g019550.1.1	Sotub10g025280.1.1	Sotub10g027640.1.1	Sotub10g027650.1.1	Sotub10g028090.1.1	Sotub10g028110.1.1	Sotub10g028120.1.1	Sotub10g028140.1.1	Sotub10g028150.1.1	Sotub11g005710.1.1	Sotub12g030070.1.1	Sotub12g031190.1.1	Sotub12g031370.1.1	TDe_comp101021_c0_seq1	TDe_comp106363_c0_seq4	VdnDe1_275352	VdnDe1_294608	VdnDe2_277199	VdnDe2_6279	VdnDe3_223801	VdnDe4_38929	VdnDe4_5326	VdnDe4_95462	VdnPW1_140439	VdnPW2_160380	VdnPW2_171615	VdnPW4_99834	VdnPW5_63942	VdnRY7_22672
10.8.2 cell wall.pectinesterases.acetyl esterase	CLCdnDe10_64986	CLCdnDe10_92672	CLCdnDe12_11115	CLCdnDe12_141324	CLCdnDe14_71859	CLCdnDe1_3607	CLCdnDe2_29935	CLCdnDe2_91934	CLCdnDe4_103834	CLCdnDe6_178497	CLCdnDe9_67257	CLCdnPW13_66644	CLCdnPW23_35640	CLCdnRY10_16455	CLCdnRY11_24105	CLCdnRY4_74810	PGSC0003DMC400008000	PGSC0003DMC400034672	PGSC0003DMC400034675	PGSC0003DMC400036195	PGSC0003DMC400036196	SdnRY1_11834	Sotub08g006600.1.1	Sotub08g010230.1.1	Sotub08g017900.1.1	Sotub08g020070.1.1	Sotub08g020090.1.1	Sotub08g020110.1.1	Sotub08g020160.1.1	Sotub08g020170.1.1	Sotub08g020180.1.1	Sotub10g015030.1.1	Sotub12g012560.1.1	TDe_comp107611_c1_seq14	TDe_comp112227_c3_seq3	TDe_comp112442_c4_seq7	TDe_comp96842_c0_seq2	TPW_comp71214_c2_seq7	VdnDe1_61562	VdnDe2_135350	VdnDe4_67656	VdnPW1_17915	VdnPW3_87229	VdnPW7_8064	VdnRY1_121752	VdnRY4_58313
11 lipid metabolism	CLCdnDe10_100123	CLCdnDe10_102458	CLCdnDe10_102702	CLCdnDe10_102950	CLCdnDe10_106442	CLCdnDe10_106912	CLCdnDe10_108039	CLCdnDe10_109099	CLCdnDe10_113274	CLCdnDe10_114654	CLCdnDe10_114712	CLCdnDe10_114740	CLCdnDe10_118239	CLCdnDe10_118413	CLCdnDe10_119664	CLCdnDe10_120786	CLCdnDe10_121920	CLCdnDe10_122398	CLCdnDe10_123360	CLCdnDe10_123911	CLCdnDe10_124043	CLCdnDe10_125188	CLCdnDe10_126195	CLCdnDe10_127371	CLCdnDe10_127601	CLCdnDe10_129054	CLCdnDe10_130509	CLCdnDe10_131622	CLCdnDe10_13298	CLCdnDe10_134311	CLCdnDe10_135846	CLCdnDe10_14196	CLCdnDe10_15138	CLCdnDe10_15380	CLCdnDe10_15720	CLCdnDe10_16910	CLCdnDe10_22508	CLCdnDe10_23900	CLCdnDe10_2526	CLCdnDe10_2815	CLCdnDe10_31714	CLCdnDe10_35610	CLCdnDe10_36591	CLCdnDe10_38042	CLCdnDe10_38705	CLCdnDe10_41609	CLCdnDe10_43071	CLCdnDe10_47297	CLCdnDe10_50194	CLCdnDe10_51025	CLCdnDe10_53092	CLCdnDe10_5402	CLCdnDe10_55777	CLCdnDe10_60394	CLCdnDe10_63864	CLCdnDe10_64536	CLCdnDe10_64852	CLCdnDe10_66681	CLCdnDe10_70468	CLCdnDe10_70661	CLCdnDe10_7187	CLCdnDe10_72151	CLCdnDe10_73004	CLCdnDe10_73951	CLCdnDe10_77207	CLCdnDe10_77371	CLCdnDe10_77472	CLCdnDe10_77732	CLCdnDe10_80508	CLCdnDe10_81824	CLCdnDe10_84174	CLCdnDe10_86030	CLCdnDe10_88485	CLCdnDe10_89779	CLCdnDe10_90035	CLCdnDe10_91908	CLCdnDe10_92048	CLCdnDe10_92060	CLCdnDe10_94087	CLCdnDe10_97654	CLCdnDe10_9861	CLCdnDe11_110027	CLCdnDe11_113672	CLCdnDe11_114831	CLCdnDe11_115744	CLCdnDe11_116574	CLCdnDe11_119214	CLCdnDe11_121826	CLCdnDe11_122102	CLCdnDe11_126867	CLCdnDe11_127327	CLCdnDe11_130764	CLCdnDe11_132407	CLCdnDe11_132942	CLCdnDe11_135983	CLCdnDe11_136765	CLCdnDe11_141573	CLCdnDe11_141632	CLCdnDe11_150093	CLCdnDe11_153278	CLCdnDe11_158163	CLCdnDe11_158727	CLCdnDe11_23284	CLCdnDe11_3224	CLCdnDe11_3505	CLCdnDe11_3790	CLCdnDe11_39214	CLCdnDe11_46637	CLCdnDe11_51378	CLCdnDe11_5332	CLCdnDe11_53735	CLCdnDe11_57206	CLCdnDe11_61069	CLCdnDe11_62798	CLCdnDe11_63370	CLCdnDe11_63807	CLCdnDe11_66439	CLCdnDe11_6683	CLCdnDe11_70754	CLCdnDe11_71825	CLCdnDe11_74538	CLCdnDe11_77798	CLCdnDe11_81266	CLCdnDe11_82440	CLCdnDe11_82892	CLCdnDe11_85679	CLCdnDe11_86180	CLCdnDe11_8765	CLCdnDe11_89455	CLCdnDe11_89497	CLCdnDe11_91263	CLCdnDe11_9175	CLCdnDe12_10315	CLCdnDe12_10891	CLCdnDe12_109391	CLCdnDe12_112670	CLCdnDe12_112981	CLCdnDe12_113696	CLCdnDe12_114553	CLCdnDe12_116281	CLCdnDe12_118831	CLCdnDe12_11923	CLCdnDe12_123028	CLCdnDe12_123350	CLCdnDe12_128731	CLCdnDe12_132069	CLCdnDe12_14299	CLCdnDe12_143340	CLCdnDe12_143495	CLCdnDe12_14659	CLCdnDe12_150188	CLCdnDe12_153979	CLCdnDe12_154905	CLCdnDe12_156408	CLCdnDe12_156625	CLCdnDe12_157541	CLCdnDe12_159466	CLCdnDe12_159854	CLCdnDe12_162180	CLCdnDe12_162769	CLCdnDe12_163804	CLCdnDe12_165016	CLCdnDe12_16598	CLCdnDe12_166969	CLCdnDe12_167815	CLCdnDe12_168358	CLCdnDe12_16874	CLCdnDe12_17394	CLCdnDe12_18320	CLCdnDe12_18771	CLCdnDe12_21528	CLCdnDe12_24718	CLCdnDe12_28821	CLCdnDe12_29760	CLCdnDe12_33617	CLCdnDe12_36670	CLCdnDe12_39369	CLCdnDe12_42828	CLCdnDe12_44873	CLCdnDe12_5234	CLCdnDe12_57482	CLCdnDe12_59563	CLCdnDe12_59600	CLCdnDe12_60451	CLCdnDe12_60814	CLCdnDe12_6233	CLCdnDe12_64616	CLCdnDe12_64811	CLCdnDe12_66403	CLCdnDe12_66711	CLCdnDe12_7080	CLCdnDe12_71360	CLCdnDe12_71732	CLCdnDe12_73347	CLCdnDe12_73782	CLCdnDe12_74039	CLCdnDe12_7533	CLCdnDe12_75465	CLCdnDe12_78337	CLCdnDe12_80941	CLCdnDe12_83062	CLCdnDe12_87982	CLCdnDe12_90700	CLCdnDe12_92037	CLCdnDe12_92831	CLCdnDe12_94214	CLCdnDe13_111819	CLCdnDe13_113305	CLCdnDe13_117696	CLCdnDe13_117717	CLCdnDe13_12470	CLCdnDe13_129460	CLCdnDe13_130832	CLCdnDe13_134897	CLCdnDe13_148980	CLCdnDe13_150695	CLCdnDe13_157061	CLCdnDe13_159205	CLCdnDe13_162139	CLCdnDe13_16461	CLCdnDe13_167903	CLCdnDe13_17650	CLCdnDe13_19696	CLCdnDe13_25431	CLCdnDe13_26257	CLCdnDe13_356	CLCdnDe13_37191	CLCdnDe13_38215	CLCdnDe13_46119	CLCdnDe13_49162	CLCdnDe13_4940	CLCdnDe13_49607	CLCdnDe13_53639	CLCdnDe13_53655	CLCdnDe13_5430	CLCdnDe13_54428	CLCdnDe13_5576	CLCdnDe13_5577	CLCdnDe13_5738	CLCdnDe13_63941	CLCdnDe13_75150	CLCdnDe13_77480	CLCdnDe13_82331	CLCdnDe13_87467	CLCdnDe14_101543	CLCdnDe14_108089	CLCdnDe14_108789	CLCdnDe14_118155	CLCdnDe14_124178	CLCdnDe14_127634	CLCdnDe14_128595	CLCdnDe14_135324	CLCdnDe14_135736	CLCdnDe14_147931	CLCdnDe14_151440	CLCdnDe14_160713	CLCdnDe14_161599	CLCdnDe14_164590	CLCdnDe14_20307	CLCdnDe14_22753	CLCdnDe14_24743	CLCdnDe14_27972	CLCdnDe14_28471	CLCdnDe14_30425	CLCdnDe14_32787	CLCdnDe14_37063	CLCdnDe14_39037	CLCdnDe14_3927	CLCdnDe14_40255	CLCdnDe14_45953	CLCdnDe14_50431	CLCdnDe14_53873	CLCdnDe14_5579	CLCdnDe14_5632	CLCdnDe14_60145	CLCdnDe14_63831	CLCdnDe14_67653	CLCdnDe14_68097	CLCdnDe14_76088	CLCdnDe14_77731	CLCdnDe14_80136	CLCdnDe14_83666	CLCdnDe14_85346	CLCdnDe14_87266	CLCdnDe14_8887	CLCdnDe14_93769	CLCdnDe14_95946	CLCdnDe14_96426	CLCdnDe1_12673	CLCdnDe1_14808	CLCdnDe1_2335	CLCdnDe1_29153	CLCdnDe1_3399	CLCdnDe1_7533	CLCdnDe2_102415	CLCdnDe2_104538	CLCdnDe2_104667	CLCdnDe2_105466	CLCdnDe2_105552	CLCdnDe2_107705	CLCdnDe2_107752	CLCdnDe2_107985	CLCdnDe2_112987	CLCdnDe2_114507	CLCdnDe2_119189	CLCdnDe2_120704	CLCdnDe2_122196	CLCdnDe2_123630	CLCdnDe2_12819	CLCdnDe2_12860	CLCdnDe2_131742	CLCdnDe2_21422	CLCdnDe2_27307	CLCdnDe2_28585	CLCdnDe2_3486	CLCdnDe2_35462	CLCdnDe2_36197	CLCdnDe2_38727	CLCdnDe2_40781	CLCdnDe2_48527	CLCdnDe2_49362	CLCdnDe2_5028	CLCdnDe2_51141	CLCdnDe2_52262	CLCdnDe2_58567	CLCdnDe2_62706	CLCdnDe2_64338	CLCdnDe2_67753	CLCdnDe2_70812	CLCdnDe2_71119	CLCdnDe2_74787	CLCdnDe2_75687	CLCdnDe2_7728	CLCdnDe2_85268	CLCdnDe2_85702	CLCdnDe2_86269	CLCdnDe2_88368	CLCdnDe2_91076	CLCdnDe2_93521	CLCdnDe2_93834	CLCdnDe2_96766	CLCdnDe3_115563	CLCdnDe3_130264	CLCdnDe3_14013	CLCdnDe3_140464	CLCdnDe3_18520	CLCdnDe3_43225	CLCdnDe3_43574	CLCdnDe3_44922	CLCdnDe3_58731	CLCdnDe3_61347	CLCdnDe3_72365	CLCdnDe3_86418	CLCdnDe3_90245	CLCdnDe3_99953	CLCdnDe4_104496	CLCdnDe4_106976	CLCdnDe4_118579	CLCdnDe4_123085	CLCdnDe4_123395	CLCdnDe4_147943	CLCdnDe4_148094	CLCdnDe4_148700	CLCdnDe4_152417	CLCdnDe4_153919	CLCdnDe4_155951	CLCdnDe4_20922	CLCdnDe4_2142	CLCdnDe4_21481	CLCdnDe4_36480	CLCdnDe4_37783	CLCdnDe4_40212	CLCdnDe4_42308	CLCdnDe4_5335	CLCdnDe4_67780	CLCdnDe4_83851	CLCdnDe4_85245	CLCdnDe4_8614	CLCdnDe4_97650	CLCdnDe5_100306	CLCdnDe5_10773	CLCdnDe5_126171	CLCdnDe5_128740	CLCdnDe5_141741	CLCdnDe5_151888	CLCdnDe5_15245	CLCdnDe5_160195	CLCdnDe5_162768	CLCdnDe5_166358	CLCdnDe5_171458	CLCdnDe5_19897	CLCdnDe5_20616	CLCdnDe5_33957	CLCdnDe5_53574	CLCdnDe5_57284	CLCdnDe5_57616	CLCdnDe5_59446	CLCdnDe5_91132	CLCdnDe6_100862	CLCdnDe6_127098	CLCdnDe6_128766	CLCdnDe6_130913	CLCdnDe6_141461	CLCdnDe6_169795	CLCdnDe6_17676	CLCdnDe6_17933	CLCdnDe6_19975	CLCdnDe6_2098	CLCdnDe6_23177	CLCdnDe6_3	CLCdnDe6_30343	CLCdnDe6_36406	CLCdnDe6_36572	CLCdnDe6_37099	CLCdnDe6_48150	CLCdnDe6_4953	CLCdnDe6_53506	CLCdnDe6_55335	CLCdnDe6_56338	CLCdnDe6_57883	CLCdnDe6_63817	CLCdnDe6_7791	CLCdnDe6_8078	CLCdnDe7_101259	CLCdnDe7_108313	CLCdnDe7_11988	CLCdnDe7_130321	CLCdnDe7_13357	CLCdnDe7_135874	CLCdnDe7_14493	CLCdnDe7_146521	CLCdnDe7_147398	CLCdnDe7_148200	CLCdnDe7_150503	CLCdnDe7_15722	CLCdnDe7_162325	CLCdnDe7_163871	CLCdnDe7_21324	CLCdnDe7_22843	CLCdnDe7_30774	CLCdnDe7_3258	CLCdnDe7_3346	CLCdnDe7_37117	CLCdnDe7_42806	CLCdnDe7_48301	CLCdnDe7_52188	CLCdnDe7_60887	CLCdnDe7_6898	CLCdnDe7_71080	CLCdnDe7_78904	CLCdnDe7_82604	CLCdnDe7_853	CLCdnDe7_9721	CLCdnDe8_11370	CLCdnDe8_11607	CLCdnDe9_103195	CLCdnDe9_19796	CLCdnDe9_22256	CLCdnDe9_40928	CLCdnDe9_6268	CLCdnDe9_68173	CLCdnDe9_79897	CLCdnDe9_80449	CLCdnDe9_80484	CLCdnDe9_85532	CLCdnPW10_10265	CLCdnPW10_10639	CLCdnPW10_1192	CLCdnPW10_15432	CLCdnPW10_27632	CLCdnPW10_32309	CLCdnPW10_35030	CLCdnPW10_37871	CLCdnPW10_38166	CLCdnPW10_39556	CLCdnPW10_40470	CLCdnPW10_47147	CLCdnPW10_54771	CLCdnPW10_54880	CLCdnPW10_59930	CLCdnPW10_60360	CLCdnPW10_60931	CLCdnPW10_62009	CLCdnPW10_75181	CLCdnPW10_76182	CLCdnPW10_76242	CLCdnPW10_76654	CLCdnPW10_78265	CLCdnPW10_84096	CLCdnPW10_84266	CLCdnPW10_84284	CLCdnPW10_88480	CLCdnPW10_89374	CLCdnPW10_89792	CLCdnPW10_91418	CLCdnPW10_91808	CLCdnPW10_92372	CLCdnPW10_92509	CLCdnPW11_3188	CLCdnPW11_51922	CLCdnPW11_53844	CLCdnPW11_7658	CLCdnPW12_13188	CLCdnPW12_15885	CLCdnPW12_16346	CLCdnPW12_35112	CLCdnPW12_41532	CLCdnPW12_4428	CLCdnPW12_47148	CLCdnPW12_58485	CLCdnPW12_65339	CLCdnPW12_72415	CLCdnPW12_81891	CLCdnPW12_84053	CLCdnPW12_90002	CLCdnPW12_93749	CLCdnPW13_33419	CLCdnPW13_37461	CLCdnPW13_39228	CLCdnPW13_46565	CLCdnPW13_54817	CLCdnPW13_74296	CLCdnPW13_76548	CLCdnPW13_7820	CLCdnPW13_81489	CLCdnPW13_85409	CLCdnPW14_11987	CLCdnPW14_2959	CLCdnPW14_3902	CLCdnPW15_19711	CLCdnPW16_2338	CLCdnPW16_36119	CLCdnPW16_42734	CLCdnPW16_58291	CLCdnPW16_6087	CLCdnPW16_61191	CLCdnPW16_71681	CLCdnPW16_98106	CLCdnPW16_99536	CLCdnPW18_23941	CLCdnPW18_8759	CLCdnPW19_19169	CLCdnPW19_365	CLCdnPW19_38117	CLCdnPW19_44959	CLCdnPW19_51921	CLCdnPW19_54359	CLCdnPW19_54472	CLCdnPW19_60781	CLCdnPW19_72828	CLCdnPW19_73838	CLCdnPW19_83177	CLCdnPW19_92376	CLCdnPW19_95164	CLCdnPW1_20501	CLCdnPW1_7635	CLCdnPW20_3374	CLCdnPW22_43270	CLCdnPW22_59804	CLCdnPW22_72292	CLCdnPW23_21460	CLCdnPW23_37198	CLCdnPW24_28973	CLCdnPW24_5075	CLCdnPW25_17831	CLCdnPW26_15531	CLCdnPW26_17962	CLCdnPW26_26199	CLCdnPW26_44468	CLCdnPW26_54871	CLCdnPW26_55912	CLCdnPW26_60071	CLCdnPW26_61901	CLCdnPW26_6582	CLCdnPW26_74409	CLCdnPW26_82968	CLCdnPW26_8531	CLCdnPW26_87404	CLCdnPW26_88466	CLCdnPW27_2059	CLCdnPW29_100320	CLCdnPW29_22699	CLCdnPW29_29430	CLCdnPW29_61811	CLCdnPW29_75901	CLCdnPW2_11214	CLCdnPW2_18177	CLCdnPW2_26924	CLCdnPW2_4007	CLCdnPW2_469	CLCdnPW2_5613	CLCdnPW2_8465	CLCdnPW31_9953	CLCdnPW32_8530	CLCdnPW32_99255	CLCdnPW35_40701	CLCdnPW36_1554	CLCdnPW36_45006	CLCdnPW38_8858	CLCdnPW39_26497	CLCdnPW39_43977	CLCdnPW39_61482	CLCdnPW39_70907	CLCdnPW39_87977	CLCdnPW3_22468	CLCdnPW3_83705	CLCdnPW3_84037	CLCdnPW41_23591	CLCdnPW41_23845	CLCdnPW42_21593	CLCdnPW42_23941	CLCdnPW42_62856	CLCdnPW42_6869	CLCdnPW42_79879	CLCdnPW44_39768	CLCdnPW44_42480	CLCdnPW45_11353	CLCdnPW45_34410	CLCdnPW45_35975	CLCdnPW45_44014	CLCdnPW45_56649	CLCdnPW45_66640	CLCdnPW45_77918	CLCdnPW45_9087	CLCdnPW46_1302	CLCdnPW46_91417	CLCdnPW47_31617	CLCdnPW47_68397	CLCdnPW47_88459	CLCdnPW47_90112	CLCdnPW48_12837	CLCdnPW48_22740	CLCdnPW48_44221	CLCdnPW48_47158	CLCdnPW48_90365	CLCdnPW48_91001	CLCdnPW49_12375	CLCdnPW49_14462	CLCdnPW49_19204	CLCdnPW49_19952	CLCdnPW49_24995	CLCdnPW49_43779	CLCdnPW49_48033	CLCdnPW49_58846	CLCdnPW49_70921	CLCdnPW49_89242	CLCdnPW49_9025	CLCdnPW49_93698	CLCdnPW4_54954	CLCdnPW50_10199	CLCdnPW50_20451	CLCdnPW50_20477	CLCdnPW50_24398	CLCdnPW50_34563	CLCdnPW50_58197	CLCdnPW50_59659	CLCdnPW50_68611	CLCdnPW50_81136	CLCdnPW50_9399	CLCdnPW6_2740	CLCdnPW6_60673	CLCdnPW8_29042	CLCdnRY10_12424	CLCdnRY10_13567	CLCdnRY10_15380	CLCdnRY10_15724	CLCdnRY10_19576	CLCdnRY10_19994	CLCdnRY10_2751	CLCdnRY10_31476	CLCdnRY10_3596	CLCdnRY10_38655	CLCdnRY10_38887	CLCdnRY10_41322	CLCdnRY10_42797	CLCdnRY10_4293	CLCdnRY10_46985	CLCdnRY10_47664	CLCdnRY10_48501	CLCdnRY10_57597	CLCdnRY10_58985	CLCdnRY10_61306	CLCdnRY10_6853	CLCdnRY10_69317	CLCdnRY10_7631	CLCdnRY10_80532	CLCdnRY10_85283	CLCdnRY10_9088	CLCdnRY11_11022	CLCdnRY11_14762	CLCdnRY11_17225	CLCdnRY11_17997	CLCdnRY11_23706	CLCdnRY11_29669	CLCdnRY11_36768	CLCdnRY11_37491	CLCdnRY11_43573	CLCdnRY11_46380	CLCdnRY11_48775	CLCdnRY11_5221	CLCdnRY11_53378	CLCdnRY11_55279	CLCdnRY11_64092	CLCdnRY11_66848	CLCdnRY11_72059	CLCdnRY11_77654	CLCdnRY12_102	CLCdnRY12_11157	CLCdnRY12_11535	CLCdnRY12_2335	CLCdnRY12_24254	CLCdnRY12_25952	CLCdnRY12_29333	CLCdnRY12_38671	CLCdnRY12_4357	CLCdnRY12_43668	CLCdnRY12_60091	CLCdnRY1_13632	CLCdnRY1_21423	CLCdnRY1_28664	CLCdnRY1_31840	CLCdnRY1_42556	CLCdnRY1_50958	CLCdnRY1_53353	CLCdnRY1_59630	CLCdnRY2_15955	CLCdnRY2_26341	CLCdnRY2_26394	CLCdnRY2_33301	CLCdnRY2_37168	CLCdnRY2_39150	CLCdnRY2_3941	CLCdnRY2_40719	CLCdnRY2_4104	CLCdnRY2_44101	CLCdnRY2_44540	CLCdnRY2_64924	CLCdnRY3_30360	CLCdnRY3_35280	CLCdnRY3_51787	CLCdnRY3_59711	CLCdnRY3_61256	CLCdnRY3_67221	CLCdnRY3_74454	CLCdnRY3_75817	CLCdnRY3_934	CLCdnRY4_61797	CLCdnRY5_20794	CLCdnRY5_22328	CLCdnRY5_46265	CLCdnRY6_70138	CLCdnRY7_40013	CLCdnRY7_40029	CLCdnRY7_54436	CLCdnRY7_60356	CLCdnRY7_61495	CLCdnRY7_67937	CLCdnRY8_27544	CLCdnRY8_38951	CLCdnRY8_56444	CLCdnRY9_32997	CLCdnRY9_54790	CLCdnRY9_58597	CLCdnRY9_72839	CLCdnRY9_7546	PBdnRY1_11896	PBdnRY1_12359	PBdnRY1_13735	PBdnRY1_424	PBdnRY1_4424	PBdnRY1_5807	PBdnRY1_7036	PBdnRY1_7939	PBdnRY1_8235	PBdnRY1_8849	PBdnRY1_9857	PGSC0003DMC400000095	PGSC0003DMC400006958	PGSC0003DMC400008703	PGSC0003DMC400009279	PGSC0003DMC400009286	PGSC0003DMC400010353	PGSC0003DMC400013437	PGSC0003DMC400013671	PGSC0003DMC400016966	PGSC0003DMC400017438	PGSC0003DMC400018154	PGSC0003DMC400021163	PGSC0003DMC400021170	PGSC0003DMC400021726	PGSC0003DMC400022725	PGSC0003DMC400022790	PGSC0003DMC400025664	PGSC0003DMC400026145	PGSC0003DMC400028126	PGSC0003DMC400028128	PGSC0003DMC400028433	PGSC0003DMC400031467	PGSC0003DMC400032736	PGSC0003DMC400033103	PGSC0003DMC400034947	PGSC0003DMC400035256	PGSC0003DMC400039966	PGSC0003DMC400040170	PGSC0003DMC400041822	PGSC0003DMC400041834	PGSC0003DMC400042711	PGSC0003DMC400042714	PGSC0003DMC400044902	PGSC0003DMC400045849	PGSC0003DMC400047756	PGSC0003DMC400051117	PGSC0003DMC400051118	PGSC0003DMC400051816	PGSC0003DMC400054222	PGSC0003DMC400054223	PGSC0003DMC400055686	PGSC0003DMC400057669	PGSC0003DMC400059879	PGSC0003DMC400060860	PGSC0003DMC400061109	PGSC0003DMC400063663	PGSC0003DMC400064872	PGSC0003DMC400066160	PGSC0003DMC400067193	PGSC0003DMC400067896	PGSC0003DMC400069080	PGSC0003DMC402000313	PGSC0003DMC402000335	SdnPW1_101563	SdnPW1_118869	SdnPW1_120395	SdnPW1_13607	SdnPW1_139334	SdnPW1_165295	SdnPW1_172889	SdnPW1_176819	SdnPW1_177546	SdnPW1_23258	SdnPW1_23954	SdnPW1_28583	SdnPW1_28858	SdnPW1_31341	SdnPW1_39652	SdnPW1_52711	SdnPW1_52865	SdnPW1_5508	SdnPW1_69208	SdnPW1_73544	SdnPW1_78307	SdnPW1_81041	SdnPW1_8845	SdnPW1_89514	SdnRY1_104575	SdnRY1_106534	SdnRY1_10805	SdnRY1_14375	SdnRY1_15523	SdnRY1_16199	SdnRY1_16350	SdnRY1_16379	SdnRY1_16995	SdnRY1_22492	SdnRY1_22830	SdnRY1_24862	SdnRY1_25225	SdnRY1_25738	SdnRY1_27765	SdnRY1_29111	SdnRY1_29829	SdnRY1_3092	SdnRY1_34998	SdnRY1_4184	SdnRY1_44105	SdnRY1_47824	SdnRY1_4796	SdnRY1_52902	SdnRY1_55658	SdnRY1_57767	SdnRY1_5873	SdnRY1_64441	SdnRY1_6658	SdnRY1_8143	SdnRY1_85619	SdnRY1_93367	SdnRY1_95070	SdnRY1_97682	Sotub01g007780.1.1	Sotub01g011590.1.1	Sotub01g015220.1.1	Sotub01g018890.1.1	Sotub01g018910.1.1	Sotub01g020690.1.1	Sotub01g029530.1.1	Sotub01g029540.1.1	Sotub01g032790.1.1	Sotub01g040870.1.1	Sotub01g040880.1.1	Sotub01g041190.1.1	Sotub01g041220.1.1	Sotub01g041230.1.1	Sotub01g045400.1.1	Sotub01g048670.1.1	Sotub02g005070.1.1	Sotub02g005150.1.1	Sotub02g007940.1.1	Sotub02g009470.1.1	Sotub02g009480.1.1	Sotub02g010570.1.1	Sotub02g016990.1.1	Sotub02g019660.1.1	Sotub02g019680.1.1	Sotub02g019690.1.1	Sotub02g019740.1.1	Sotub02g019870.1.1	Sotub02g019880.1.1	Sotub02g019890.1.1	Sotub02g020130.1.1	Sotub02g026230.1.1	Sotub02g029180.1.1	Sotub02g033090.1.1	Sotub02g033750.1.1	Sotub02g034950.1.1	Sotub02g035380.1.1	Sotub02g035390.1.1	Sotub02g036430.1.1	Sotub02g037230.1.1	Sotub03g006450.1.1	Sotub03g006480.1.1	Sotub03g007030.1.1	Sotub03g007720.1.1	Sotub03g008380.1.1	Sotub03g011140.1.1	Sotub03g018200.1.1	Sotub03g024060.1.1	Sotub03g030070.1.1	Sotub03g034220.1.1	Sotub03g035460.1.1	Sotub04g005520.1.1	Sotub04g005750.1.1	Sotub04g016740.1.1	Sotub04g016750.1.1	Sotub04g019690.1.1	Sotub04g020210.1.1	Sotub04g021630.1.1	Sotub04g026380.1.1	Sotub04g031740.1.1	Sotub04g035600.1.1	Sotub05g008150.1.1	Sotub05g009160.1.1	Sotub05g020580.1.1	Sotub05g020990.1.1	Sotub05g025730.1.1	Sotub05g026630.1.1	Sotub06g005220.1.1	Sotub06g005240.1.1	Sotub06g009530.1.1	Sotub06g009630.1.1	Sotub06g016910.1.1	Sotub06g016940.1.1	Sotub06g018100.1.1	Sotub06g018440.1.1	Sotub06g018470.1.1	Sotub06g018500.1.1	Sotub06g018510.1.1	Sotub06g021080.1.1	Sotub06g024000.1.1	Sotub06g024640.1.1	Sotub06g024650.1.1	Sotub06g025800.1.1	Sotub06g026480.1.1	Sotub06g031010.1.1	Sotub06g031180.1.1	Sotub06g031190.1.1	Sotub06g031210.1.1	Sotub06g031220.1.1	Sotub06g032470.1.1	Sotub06g032480.1.1	Sotub07g014480.1.1	Sotub07g015240.1.1	Sotub07g016720.1.1	Sotub07g016730.1.1	Sotub07g016740.1.1	Sotub07g021470.1.1	Sotub07g021480.1.1	Sotub07g028890.1.1	Sotub08g013390.1.1	Sotub08g014780.1.1	Sotub08g015030.1.1	Sotub08g016740.1.1	Sotub08g017970.1.1	Sotub08g019790.1.1	Sotub08g020360.1.1	Sotub08g020820.1.1	Sotub08g023740.1.1	Sotub08g023850.1.1	Sotub08g024130.1.1	Sotub09g005970.1.1	Sotub09g005990.1.1	Sotub09g010420.1.1	Sotub09g010480.1.1	Sotub09g010550.1.1	Sotub09g010590.1.1	Sotub09g013740.1.1	Sotub09g016240.1.1	Sotub09g020620.1.1	Sotub09g023320.1.1	Sotub09g023330.1.1	Sotub09g025660.1.1	Sotub09g031180.1.1	Sotub10g006370.1.1	Sotub10g007450.1.1	Sotub10g008600.1.1	Sotub10g008610.1.1	Sotub10g010030.1.1	Sotub10g012810.1.1	Sotub10g013730.1.1	Sotub10g013760.1.1	Sotub10g018070.1.1	Sotub10g018490.1.1	Sotub10g018500.1.1	Sotub10g020710.1.1	Sotub10g023940.1.1	Sotub10g023970.1.1	Sotub10g023980.1.1	Sotub10g026230.1.1	Sotub11g012230.1.1	Sotub11g018110.1.1	Sotub11g024520.1.1	Sotub11g024980.1.1	Sotub11g025000.1.1	Sotub11g025020.1.1	Sotub12g006860.1.1	Sotub12g010400.1.1	Sotub12g010450.1.1	Sotub12g010970.1.1	Sotub12g012410.1.1	Sotub12g013230.1.1	Sotub12g013260.1.1	Sotub12g013270.1.1	Sotub12g013280.1.1	Sotub12g022830.1.1	Sotub12g023660.1.1	Sotub12g025220.1.1	Sotub12g026950.1.1	Sotub12g029230.1.1	Sotub12g030590.1.1	Sotub12g032500.1.1	Sotub12g032520.1.1	Sotub12g032530.1.1	Sotub12g032550.1.1	Sotub12g032570.1.1	Sotub12g032580.1.1	Sotub12g032680.1.1	TDe_comp101723_c0_seq1	TDe_comp1030259_c0_seq1	TDe_comp103157_c0_seq1	TDe_comp105896_c0_seq1	TDe_comp106682_c1_seq1	TDe_comp107127_c0_seq2	TDe_comp107332_c0_seq2	TDe_comp108536_c0_seq1	TDe_comp109485_c0_seq2	TDe_comp109554_c2_seq12	TDe_comp109678_c0_seq2	TDe_comp109834_c0_seq2	TDe_comp109940_c0_seq1	TDe_comp111198_c1_seq12	TDe_comp111327_c0_seq1	TDe_comp111570_c0_seq2	TDe_comp112034_c0_seq8	TDe_comp112732_c1_seq1	TDe_comp11392_c0_seq1	TDe_comp1269508_c0_seq1	TDe_comp1625_c1_seq1	TDe_comp21212_c0_seq1	TDe_comp22063_c0_seq1	TDe_comp29760_c0_seq1	TDe_comp441569_c0_seq1	TDe_comp46194_c0_seq1	TDe_comp519917_c0_seq1	TDe_comp583382_c0_seq1	TDe_comp61230_c0_seq1	TDe_comp62920_c0_seq1	TDe_comp64555_c0_seq1	TDe_comp65508_c0_seq1	TDe_comp65835_c0_seq1	TDe_comp68551_c0_seq1	TDe_comp68620_c0_seq1	TDe_comp73311_c0_seq1	TDe_comp74529_c0_seq2	TDe_comp778734_c0_seq1	TDe_comp81682_c0_seq1	TDe_comp82815_c0_seq1	TDe_comp87751_c0_seq1	TDe_comp87789_c0_seq6	TDe_comp88492_c0_seq1	TDe_comp92889_c0_seq2	TDe_comp95647_c2_seq1	TDe_comp98639_c0_seq2	TPW_comp11192_c0_seq1	TPW_comp153431_c0_seq1	TPW_comp235611_c0_seq1	TPW_comp278342_c0_seq1	TPW_comp409102_c0_seq1	TPW_comp450103_c0_seq1	TPW_comp495777_c0_seq1	TPW_comp50115_c0_seq1	TPW_comp541670_c0_seq1	TPW_comp56659_c0_seq1	TPW_comp61939_c0_seq1	TPW_comp62984_c0_seq2	TPW_comp63750_c0_seq1	TPW_comp644021_c0_seq1	TPW_comp69372_c1_seq1	TPW_comp69372_c1_seq3	TPW_comp72602_c0_seq5	TPW_comp72841_c0_seq2	TPW_comp73145_c0_seq1	TPW_comp74622_c1_seq2	VdnDe1_109628	VdnDe1_114188	VdnDe1_126118	VdnDe1_144878	VdnDe1_154770	VdnDe1_156674	VdnDe1_156705	VdnDe1_163483	VdnDe1_168871	VdnDe1_17423	VdnDe1_175046	VdnDe1_179609	VdnDe1_180230	VdnDe1_186814	VdnDe1_187361	VdnDe1_190632	VdnDe1_202245	VdnDe1_220709	VdnDe1_223486	VdnDe1_223676	VdnDe1_234911	VdnDe1_239707	VdnDe1_25038	VdnDe1_25255	VdnDe1_262301	VdnDe1_301049	VdnDe1_306405	VdnDe1_30728	VdnDe1_307297	VdnDe1_309786	VdnDe1_338574	VdnDe1_38463	VdnDe1_47837	VdnDe1_49348	VdnDe1_52886	VdnDe1_52989	VdnDe1_6293	VdnDe1_64750	VdnDe1_79337	VdnDe1_82992	VdnDe1_9937	VdnDe2_100500	VdnDe2_11063	VdnDe2_11904	VdnDe2_132925	VdnDe2_156681	VdnDe2_172378	VdnDe2_18099	VdnDe2_181522	VdnDe2_18772	VdnDe2_190643	VdnDe2_195439	VdnDe2_210220	VdnDe2_211934	VdnDe2_225213	VdnDe2_225847	VdnDe2_226583	VdnDe2_248251	VdnDe2_256815	VdnDe2_79367	VdnDe2_94581	VdnDe2_9505	VdnDe2_99082	VdnDe3_126295	VdnDe3_126860	VdnDe3_138365	VdnDe3_150353	VdnDe3_193282	VdnDe3_206602	VdnDe3_214106	VdnDe3_3335	VdnDe3_47805	VdnDe3_66695	VdnDe3_81210	VdnDe3_8854	VdnDe3_88959	VdnDe3_9804	VdnDe4_115569	VdnDe4_116327	VdnDe4_158322	VdnDe4_160176	VdnDe4_174069	VdnDe4_178871	VdnDe4_183652	VdnDe4_20892	VdnDe4_29857	VdnDe4_3550	VdnDe4_57739	VdnDe4_78050	VdnDe4_96186	VdnDe5_101982	VdnDe5_105620	VdnDe5_144552	VdnDe5_15155	VdnDe5_46375	VdnDe5_47883	VdnDe5_7560	VdnDe5_97660	VdnDe6_100161	VdnDe6_103250	VdnDe6_105340	VdnDe6_110097	VdnDe7_15131	VdnDe7_1654	VdnDe7_40956	VdnDe7_47947	VdnDe7_57147	VdnDe7_57326	VdnDe7_58208	VdnPW1_116965	VdnPW1_120125	VdnPW1_134291	VdnPW1_134777	VdnPW1_1431	VdnPW1_143388	VdnPW1_146254	VdnPW1_147131	VdnPW1_179167	VdnPW1_220537	VdnPW1_226515	VdnPW1_24944	VdnPW1_33107	VdnPW1_43473	VdnPW1_59431	VdnPW1_63562	VdnPW1_69350	VdnPW1_70475	VdnPW1_75477	VdnPW1_81435	VdnPW1_82019	VdnPW1_82520	VdnPW1_89092	VdnPW1_9153	VdnPW1_98804	VdnPW2_170836	VdnPW2_17980	VdnPW2_18007	VdnPW2_186907	VdnPW2_194130	VdnPW2_200152	VdnPW2_27277	VdnPW2_33091	VdnPW2_38616	VdnPW2_61032	VdnPW2_63615	VdnPW2_71403	VdnPW2_85740	VdnPW2_91764	VdnPW2_92101	VdnPW2_92592	VdnPW3_125724	VdnPW3_129319	VdnPW3_146803	VdnPW3_152154	VdnPW3_34334	VdnPW3_42805	VdnPW3_52500	VdnPW3_6560	VdnPW3_73155	VdnPW3_91558	VdnPW4_39781	VdnPW5_60789	VdnPW6_7324	VdnRY1_10599	VdnRY1_10907	VdnRY1_112080	VdnRY1_126197	VdnRY1_17051	VdnRY1_172549	VdnRY1_176309	VdnRY1_1951	VdnRY1_23009	VdnRY1_23662	VdnRY1_47083	VdnRY1_51499	VdnRY1_57054	VdnRY1_57776	VdnRY1_73144	VdnRY1_75533	VdnRY1_81530	VdnRY1_93472	VdnRY2_125812	VdnRY2_129232	VdnRY2_23921	VdnRY2_57071	VdnRY2_61922	VdnRY2_66074	VdnRY2_77048	VdnRY2_80990	VdnRY3_23540	VdnRY3_66783	VdnRY3_84411	VdnRY4_46077	VdnRY4_6059	VdnRY4_64164	VdnRY5_10295	VdnRY5_15077	VdnRY5_40100	VdnRY5_44340	VdnRY5_52351	VdnRY6_25998	VdnRY6_8749	VdnRY7_23392	VdnRY7_25405	VdnRY7_8932
11.1 lipid metabolism.FA synthesis and FA elongation	CLCdnDe10_102458	CLCdnDe10_114712	CLCdnDe10_123911	CLCdnDe10_124043	CLCdnDe10_129054	CLCdnDe10_13298	CLCdnDe10_15138	CLCdnDe10_22508	CLCdnDe10_23900	CLCdnDe10_38705	CLCdnDe10_43071	CLCdnDe10_50194	CLCdnDe10_53092	CLCdnDe10_60394	CLCdnDe10_64852	CLCdnDe10_72151	CLCdnDe10_77472	CLCdnDe10_88485	CLCdnDe10_89779	CLCdnDe10_90035	CLCdnDe10_92048	CLCdnDe10_97654	CLCdnDe11_110027	CLCdnDe11_113672	CLCdnDe11_116574	CLCdnDe11_121826	CLCdnDe11_158163	CLCdnDe11_46637	CLCdnDe11_53735	CLCdnDe11_57206	CLCdnDe11_63370	CLCdnDe11_81266	CLCdnDe11_8765	CLCdnDe11_89497	CLCdnDe12_10891	CLCdnDe12_114553	CLCdnDe12_128731	CLCdnDe12_14299	CLCdnDe12_153979	CLCdnDe12_159466	CLCdnDe12_162769	CLCdnDe12_17394	CLCdnDe12_29760	CLCdnDe12_42828	CLCdnDe12_64616	CLCdnDe12_73347	CLCdnDe12_78337	CLCdnDe12_83062	CLCdnDe13_12470	CLCdnDe13_150695	CLCdnDe13_159205	CLCdnDe13_16461	CLCdnDe13_167903	CLCdnDe13_26257	CLCdnDe13_4940	CLCdnDe13_5430	CLCdnDe13_5576	CLCdnDe13_5577	CLCdnDe14_101543	CLCdnDe14_27972	CLCdnDe14_50431	CLCdnDe14_5632	CLCdnDe14_60145	CLCdnDe14_80136	CLCdnDe14_93769	CLCdnDe14_95946	CLCdnDe1_2335	CLCdnDe1_3399	CLCdnDe1_7533	CLCdnDe2_102415	CLCdnDe2_104538	CLCdnDe2_105552	CLCdnDe2_107752	CLCdnDe2_114507	CLCdnDe2_12819	CLCdnDe2_12860	CLCdnDe2_28585	CLCdnDe2_35462	CLCdnDe2_48527	CLCdnDe2_49362	CLCdnDe2_51141	CLCdnDe2_52262	CLCdnDe2_58567	CLCdnDe2_67753	CLCdnDe2_70812	CLCdnDe2_71119	CLCdnDe2_74787	CLCdnDe2_85702	CLCdnDe2_91076	CLCdnDe3_115563	CLCdnDe3_130264	CLCdnDe3_14013	CLCdnDe3_18520	CLCdnDe3_43574	CLCdnDe3_58731	CLCdnDe3_61347	CLCdnDe3_99953	CLCdnDe4_148094	CLCdnDe4_148700	CLCdnDe4_21481	CLCdnDe4_42308	CLCdnDe5_10773	CLCdnDe5_151888	CLCdnDe5_20616	CLCdnDe6_169795	CLCdnDe6_2098	CLCdnDe6_3	CLCdnDe6_37099	CLCdnDe6_7791	CLCdnDe7_11988	CLCdnDe7_135874	CLCdnDe7_14493	CLCdnDe7_148200	CLCdnDe7_21324	CLCdnDe7_22843	CLCdnDe7_42806	CLCdnDe7_52188	CLCdnDe7_6898	CLCdnDe7_853	CLCdnDe7_9721	CLCdnDe8_11370	CLCdnDe9_40928	CLCdnDe9_6268	CLCdnPW10_1192	CLCdnPW10_32309	CLCdnPW10_37871	CLCdnPW10_38166	CLCdnPW10_39556	CLCdnPW10_59930	CLCdnPW10_75181	CLCdnPW10_76242	CLCdnPW10_89374	CLCdnPW10_89792	CLCdnPW10_91808	CLCdnPW11_7658	CLCdnPW12_35112	CLCdnPW12_4428	CLCdnPW12_47148	CLCdnPW12_72415	CLCdnPW13_7820	CLCdnPW13_85409	CLCdnPW14_11987	CLCdnPW14_2959	CLCdnPW14_3902	CLCdnPW15_19711	CLCdnPW16_42734	CLCdnPW16_6087	CLCdnPW19_38117	CLCdnPW19_44959	CLCdnPW19_51921	CLCdnPW22_43270	CLCdnPW23_37198	CLCdnPW26_17962	CLCdnPW26_26199	CLCdnPW26_54871	CLCdnPW26_60071	CLCdnPW26_6582	CLCdnPW29_29430	CLCdnPW2_26924	CLCdnPW2_4007	CLCdnPW2_8465	CLCdnPW36_1554	CLCdnPW36_45006	CLCdnPW38_8858	CLCdnPW39_61482	CLCdnPW42_23941	CLCdnPW45_34410	CLCdnPW45_35975	CLCdnPW46_91417	CLCdnPW47_68397	CLCdnPW48_22740	CLCdnPW48_90365	CLCdnPW48_91001	CLCdnPW49_19952	CLCdnPW49_70921	CLCdnPW49_93698	CLCdnPW50_34563	CLCdnPW6_60673	CLCdnRY10_12424	CLCdnRY10_41322	CLCdnRY10_46985	CLCdnRY10_47664	CLCdnRY10_48501	CLCdnRY10_6853	CLCdnRY10_69317	CLCdnRY10_9088	CLCdnRY11_36768	CLCdnRY11_43573	CLCdnRY11_48775	CLCdnRY12_11157	CLCdnRY12_11535	CLCdnRY12_2335	CLCdnRY1_28664	CLCdnRY2_26341	CLCdnRY2_4104	CLCdnRY3_35280	CLCdnRY3_51787	CLCdnRY7_54436	CLCdnRY7_60356	CLCdnRY8_27544	CLCdnRY9_54790	CLCdnRY9_58597	CLCdnRY9_72839	PBdnRY1_424	PBdnRY1_5807	PBdnRY1_8235	PBdnRY1_8849	PBdnRY1_9857	PGSC0003DMC400009279	PGSC0003DMC400010353	PGSC0003DMC400025664	PGSC0003DMC400028433	PGSC0003DMC400034947	PGSC0003DMC400035256	PGSC0003DMC400042714	PGSC0003DMC400069080	SdnPW1_120395	SdnPW1_13607	SdnPW1_177546	SdnPW1_31341	SdnPW1_5508	SdnPW1_73544	SdnPW1_8845	SdnRY1_10805	SdnRY1_16995	SdnRY1_22830	SdnRY1_25225	SdnRY1_34998	SdnRY1_44105	SdnRY1_47824	SdnRY1_57767	SdnRY1_5873	SdnRY1_64441	SdnRY1_6658	Sotub02g007940.1.1	Sotub02g009470.1.1	Sotub02g009480.1.1	Sotub02g026230.1.1	Sotub03g007030.1.1	Sotub03g008380.1.1	Sotub03g018200.1.1	Sotub03g024060.1.1	Sotub04g020210.1.1	Sotub05g008150.1.1	Sotub05g009160.1.1	Sotub05g020990.1.1	Sotub06g009530.1.1	Sotub06g016910.1.1	Sotub06g016940.1.1	Sotub06g018440.1.1	Sotub06g018470.1.1	Sotub06g018500.1.1	Sotub06g018510.1.1	Sotub07g014480.1.1	Sotub07g016720.1.1	Sotub07g016730.1.1	Sotub07g016740.1.1	Sotub08g016740.1.1	Sotub08g020820.1.1	Sotub09g016240.1.1	Sotub09g020620.1.1	Sotub09g023320.1.1	Sotub09g023330.1.1	Sotub12g010400.1.1	Sotub12g010450.1.1	Sotub12g025220.1.1	TDe_comp103157_c0_seq1	TDe_comp107127_c0_seq2	TDe_comp109485_c0_seq2	TDe_comp109940_c0_seq1	TDe_comp111327_c0_seq1	TDe_comp112732_c1_seq1	TDe_comp11392_c0_seq1	TDe_comp46194_c0_seq1	TDe_comp519917_c0_seq1	TDe_comp583382_c0_seq1	TDe_comp61230_c0_seq1	TDe_comp65835_c0_seq1	TDe_comp74529_c0_seq2	TPW_comp50115_c0_seq1	TPW_comp644021_c0_seq1	TPW_comp72602_c0_seq5	VdnDe1_126118	VdnDe1_163483	VdnDe1_180230	VdnDe1_186814	VdnDe1_190632	VdnDe1_25255	VdnDe1_262301	VdnDe1_30728	VdnDe1_309786	VdnDe1_79337	VdnDe1_9937	VdnDe2_100500	VdnDe2_172378	VdnDe2_226583	VdnDe2_248251	VdnDe2_99082	VdnDe3_138365	VdnDe3_206602	VdnDe4_115569	VdnDe4_178871	VdnDe4_29857	VdnDe5_97660	VdnDe6_100161	VdnDe6_105340	VdnDe7_57147	VdnPW1_120125	VdnPW1_226515	VdnPW1_70475	VdnPW1_81435	VdnPW1_82019	VdnPW1_82520	VdnPW2_63615	VdnPW2_85740	VdnPW3_129319	VdnPW4_39781	VdnRY1_10599	VdnRY1_112080	VdnRY1_17051	VdnRY1_176309	VdnRY1_75533	VdnRY2_80990	VdnRY4_64164	VdnRY5_10295	VdnRY7_23392	VdnRY7_8932
11.1.1 lipid metabolism.FA synthesis and FA elongation.acetyl CoA carboxylation	CLCdnDe10_124043	CLCdnDe11_81266	CLCdnDe13_159205	CLCdnDe13_4940	CLCdnDe13_5576	CLCdnDe13_5577	CLCdnDe14_80136	CLCdnDe14_95946	CLCdnDe2_104538	CLCdnDe2_105552	CLCdnDe2_107752	CLCdnDe2_12860	CLCdnDe5_20616	CLCdnDe6_169795	CLCdnDe6_3	CLCdnDe7_9721	CLCdnPW10_75181	CLCdnPW26_60071	CLCdnPW46_91417	CLCdnPW6_60673	PGSC0003DMC400035256	PGSC0003DMC400069080	SdnRY1_22830	Sotub04g020210.1.1	Sotub05g020990.1.1	TDe_comp519917_c0_seq1	VdnDe1_25255	VdnDe1_30728	VdnDe3_138365	VdnDe7_57147	VdnPW1_70475	VdnRY1_112080
11.1.1.1 lipid metabolism.FA synthesis and FA elongation.acetyl CoA carboxylation.homomeric enzyme	CLCdnDe7_9721	CLCdnPW46_91417
11.1.1.2 lipid metabolism.FA synthesis and FA elongation.acetyl CoA carboxylation.heteromeric complex	CLCdnDe10_124043	CLCdnDe11_81266	CLCdnDe13_159205	CLCdnDe13_4940	CLCdnDe13_5576	CLCdnDe13_5577	CLCdnDe14_80136	CLCdnDe14_95946	CLCdnDe2_104538	CLCdnDe2_105552	CLCdnDe2_107752	CLCdnDe2_12860	CLCdnDe5_20616	CLCdnDe6_169795	CLCdnDe6_3	CLCdnPW10_75181	CLCdnPW26_60071	CLCdnPW6_60673	PGSC0003DMC400035256	PGSC0003DMC400069080	SdnRY1_22830	Sotub04g020210.1.1	Sotub05g020990.1.1	TDe_comp519917_c0_seq1	VdnDe1_25255	VdnDe1_30728	VdnDe3_138365	VdnDe7_57147	VdnPW1_70475	VdnRY1_112080
11.1.1.2.1 lipid metabolism.FA synthesis and FA elongation.acetyl CoA carboxylation.heteromeric complex.alpha carboxyltransferase	CLCdnDe14_95946	CLCdnDe2_105552	CLCdnDe2_12860	CLCdnDe6_3	CLCdnPW6_60673	Sotub04g020210.1.1	Sotub05g020990.1.1	TDe_comp519917_c0_seq1	VdnDe1_25255	VdnDe1_30728	VdnPW1_70475	VdnRY1_112080
11.1.1.2.2 lipid metabolism.FA synthesis and FA elongation.acetyl CoA carboxylation.heteromeric complex.beta carboxyltransferase	PGSC0003DMC400035256	PGSC0003DMC400069080
11.1.1.2.3 lipid metabolism.FA synthesis and FA elongation.acetyl CoA carboxylation.heteromeric complex.biotin carboxyl carrier protein	CLCdnDe10_124043	CLCdnDe11_81266	CLCdnDe13_159205	CLCdnDe13_4940	CLCdnDe13_5576	CLCdnDe13_5577	CLCdnDe14_80136	CLCdnDe2_104538	CLCdnDe2_107752	CLCdnDe5_20616	CLCdnDe6_169795	CLCdnPW10_75181	CLCdnPW26_60071	SdnRY1_22830	VdnDe3_138365	VdnDe7_57147
11.1.2 lipid metabolism.FA synthesis and FA elongation.acetyl CoA transacylase	CLCdnDe2_67753	CLCdnDe3_115563	CLCdnDe7_22843	CLCdnPW42_23941
11.1.3 lipid metabolism.FA synthesis and FA elongation.ketoacyl ACP synthase	CLCdnDe10_23900	CLCdnDe10_77472	CLCdnDe11_110027	CLCdnDe2_70812	CLCdnDe2_71119	CLCdnDe6_37099	CLCdnDe7_135874	CLCdnDe9_40928	CLCdnPW19_38117	CLCdnPW26_54871	CLCdnPW29_29430	CLCdnRY10_69317	CLCdnRY9_58597	PBdnRY1_8849	PBdnRY1_9857	SdnPW1_73544	Sotub03g018200.1.1	TDe_comp107127_c0_seq2	VdnDe1_190632	VdnDe1_9937
11.1.4 lipid metabolism.FA synthesis and FA elongation.ACP oxoacyl reductase	CLCdnDe14_101543	CLCdnDe4_42308	CLCdnPW10_76242	CLCdnPW10_91808	CLCdnPW12_47148	CLCdnPW26_17962	CLCdnPW39_61482	CLCdnRY10_48501	CLCdnRY12_11535	Sotub03g024060.1.1	TPW_comp72602_c0_seq5
11.1.5 lipid metabolism.FA synthesis and FA elongation.beta hydroxyacyl ACP dehydratase	CLCdnDe2_28585
11.1.6 lipid metabolism.FA synthesis and FA elongation.enoyl ACP reductase	CLCdnDe11_57206	CLCdnDe14_50431	CLCdnDe2_58567
11.1.7 lipid metabolism.FA synthesis and FA elongation.ACP thioesterase	CLCdnDe10_38705	CLCdnDe10_90035	CLCdnDe10_97654	CLCdnDe14_5632	CLCdnDe1_3399	CLCdnDe2_51141	CLCdnDe2_74787	CLCdnDe2_85702	CLCdnDe3_58731	CLCdnPW14_3902	CLCdnPW15_19711	CLCdnPW19_44959	CLCdnPW48_90365	CLCdnRY12_11157	CLCdnRY2_4104	SdnPW1_177546	SdnRY1_44105	Sotub05g009160.1.1	Sotub09g016240.1.1	Sotub12g010450.1.1	VdnDe2_172378	VdnDe4_178871	VdnRY1_10599	VdnRY1_17051
11.1.8 lipid metabolism.FA synthesis and FA elongation.acyl CoA ligase	CLCdnDe10_22508	CLCdnDe10_43071	CLCdnDe10_53092	CLCdnDe10_60394	CLCdnDe10_72151	CLCdnDe10_88485	CLCdnDe10_89779	CLCdnDe11_46637	CLCdnDe12_153979	CLCdnDe13_12470	CLCdnDe13_16461	CLCdnDe13_26257	CLCdnDe2_48527	CLCdnDe2_49362	CLCdnDe2_52262	CLCdnDe3_43574	CLCdnDe4_148094	CLCdnDe4_21481	CLCdnDe6_2098	CLCdnDe7_11988	CLCdnDe7_42806	CLCdnPW10_37871	CLCdnPW10_38166	CLCdnPW10_59930	CLCdnPW10_89374	CLCdnPW11_7658	CLCdnPW13_7820	CLCdnPW16_42734	CLCdnPW19_51921	CLCdnPW23_37198	CLCdnPW26_26199	CLCdnPW38_8858	CLCdnPW47_68397	CLCdnPW48_22740	CLCdnPW48_91001	CLCdnPW49_93698	CLCdnRY10_41322	CLCdnRY10_47664	CLCdnRY11_36768	CLCdnRY11_48775	CLCdnRY1_28664	PBdnRY1_424	SdnPW1_8845	SdnRY1_47824	SdnRY1_5873	SdnRY1_6658	Sotub02g009470.1.1	Sotub02g009480.1.1	Sotub02g026230.1.1	Sotub03g008380.1.1	Sotub07g016720.1.1	Sotub07g016730.1.1	Sotub07g016740.1.1	Sotub08g020820.1.1	TDe_comp109485_c0_seq2	TDe_comp111327_c0_seq1	TDe_comp583382_c0_seq1	TPW_comp644021_c0_seq1	VdnDe1_126118	VdnDe1_79337	VdnDe2_100500	VdnDe4_115569	VdnPW1_82019	VdnPW1_82520	VdnPW2_63615	VdnPW3_129319	VdnRY1_75533	VdnRY2_80990	VdnRY4_64164
11.1.9 lipid metabolism.FA synthesis and FA elongation.long chain fatty acid CoA ligase	CLCdnDe10_129054	CLCdnDe11_116574	CLCdnDe11_63370	CLCdnDe11_89497	CLCdnDe12_114553	CLCdnDe12_64616	CLCdnDe12_78337	CLCdnDe12_83062	CLCdnDe13_5430	CLCdnDe3_18520	CLCdnDe7_6898	CLCdnDe9_6268	CLCdnPW12_35112	CLCdnPW12_4428	CLCdnPW12_72415	CLCdnPW13_85409	CLCdnPW45_35975	CLCdnPW49_70921	CLCdnPW50_34563	CLCdnRY10_6853	CLCdnRY11_43573	CLCdnRY9_54790	PGSC0003DMC400010353	PGSC0003DMC400042714	SdnPW1_120395	SdnPW1_5508	SdnRY1_57767	Sotub07g014480.1.1	Sotub09g023320.1.1	Sotub09g023330.1.1	TDe_comp103157_c0_seq1	TPW_comp50115_c0_seq1	VdnDe2_226583	VdnDe6_105340	VdnPW1_226515	VdnPW1_81435
11.1.11 lipid metabolism.FA synthesis and FA elongation.fatty acid elongase	CLCdnDe10_50194	CLCdnDe11_121826	CLCdnRY2_26341	SdnPW1_13607	TDe_comp74529_c0_seq2
11.1.12 lipid metabolism.FA synthesis and FA elongation.ACP protein	CLCdnDe10_13298	CLCdnDe10_64852	CLCdnDe10_92048	CLCdnDe12_29760	CLCdnDe13_150695	CLCdnDe2_102415	CLCdnDe2_35462	CLCdnDe3_14013	CLCdnDe7_52188	CLCdnDe8_11370	CLCdnPW10_89792	CLCdnRY12_2335	PBdnRY1_8235	SdnRY1_34998	Sotub02g007940.1.1	VdnDe3_206602	VdnPW1_120125	VdnPW4_39781
11.1.13 lipid metabolism.FA synthesis and FA elongation.acyl-CoA binding protein	CLCdnDe10_102458	CLCdnDe10_15138	CLCdnDe11_158163	CLCdnDe11_8765	CLCdnDe1_7533	CLCdnDe2_114507	CLCdnDe7_14493	CLCdnPW14_11987	CLCdnPW26_6582	SdnRY1_64441	TDe_comp112732_c1_seq1	TDe_comp11392_c0_seq1	TDe_comp65835_c0_seq1	VdnDe1_180230	VdnDe2_248251	VdnDe4_29857	VdnDe6_100161	VdnRY7_23392
11.1.15 lipid metabolism.FA synthesis and FA elongation.ACP desaturase	CLCdnDe10_123911	CLCdnDe11_53735	CLCdnDe12_10891	CLCdnDe12_159466	CLCdnDe12_17394	CLCdnDe12_42828	CLCdnDe14_27972	CLCdnPW2_4007	CLCdnRY3_51787	PGSC0003DMC400009279	SdnPW1_31341	SdnRY1_25225	Sotub06g009530.1.1	Sotub06g018440.1.1	Sotub06g018470.1.1	Sotub06g018500.1.1	Sotub06g018510.1.1	VdnDe1_262301
11.1.20 lipid metabolism.FA synthesis and FA elongation.MCD	CLCdnDe12_128731	CLCdnDe12_73347	CLCdnDe14_93769	CLCdnDe5_151888	CLCdnPW22_43270	CLCdnPW49_19952	VdnDe5_97660	VdnRY5_10295
11.1.31 lipid metabolism.FA synthesis and FA elongation.pyruvate DH	CLCdnDe10_114712	CLCdnDe11_113672	CLCdnDe12_162769	CLCdnDe14_60145	CLCdnDe1_2335	CLCdnDe2_12819	CLCdnDe7_21324	CLCdnPW10_1192	CLCdnPW10_32309	CLCdnPW10_39556	CLCdnPW36_1554	CLCdnRY8_27544	TDe_comp109940_c0_seq1	TDe_comp61230_c0_seq1	VdnDe1_309786	VdnDe2_99082	VdnPW2_85740	VdnRY1_176309
11.2 lipid metabolism.FA desaturation	CLCdnDe10_130509	CLCdnDe10_16910	CLCdnDe11_39214	CLCdnDe11_6683	CLCdnDe12_150188	CLCdnDe12_156625	CLCdnDe12_157541	CLCdnDe12_159854	CLCdnDe12_18320	CLCdnDe12_57482	CLCdnDe13_19696	CLCdnDe13_356	CLCdnDe13_75150	CLCdnDe14_24743	CLCdnDe4_123395	CLCdnDe5_171458	CLCdnDe7_71080	CLCdnPW10_84266	CLCdnPW11_3188	CLCdnPW12_13188	CLCdnPW23_21460	CLCdnPW46_1302	CLCdnPW49_12375	CLCdnRY10_42797	CLCdnRY1_59630	CLCdnRY2_44101	CLCdnRY3_74454	CLCdnRY3_75817	PGSC0003DMC400013437	SdnPW1_101563	SdnRY1_16379	SdnRY1_24862	SdnRY1_93367	Sotub12g022830.1.1	Sotub12g032500.1.1	Sotub12g032520.1.1	Sotub12g032530.1.1	Sotub12g032550.1.1	Sotub12g032570.1.1	Sotub12g032580.1.1	Sotub12g032680.1.1	VdnDe1_306405	VdnDe2_211934	VdnDe4_116327	VdnDe7_15131	VdnRY1_10907	VdnRY1_81530	VdnRY3_23540
11.2.1 lipid metabolism.FA desaturation.desaturase	CLCdnRY2_44101	VdnDe4_116327
11.2.2 lipid metabolism.FA desaturation.a hydroxylase	CLCdnDe10_16910	CLCdnDe12_156625	CLCdnDe7_71080	PGSC0003DMC400013437
11.2.3 lipid metabolism.FA desaturation.omega 3 desaturase	CLCdnPW11_3188	CLCdnPW23_21460	CLCdnPW49_12375	CLCdnRY1_59630	CLCdnRY3_75817
11.2.4 lipid metabolism.FA desaturation.omega 6 desaturase	CLCdnDe10_130509	CLCdnDe11_39214	CLCdnDe11_6683	CLCdnDe12_150188	CLCdnDe12_157541	CLCdnDe12_159854	CLCdnDe12_18320	CLCdnDe12_57482	CLCdnDe13_19696	CLCdnDe13_356	CLCdnDe13_75150	CLCdnDe14_24743	CLCdnDe4_123395	CLCdnDe5_171458	CLCdnPW10_84266	CLCdnPW12_13188	CLCdnPW46_1302	CLCdnRY10_42797	CLCdnRY3_74454	SdnPW1_101563	SdnRY1_16379	SdnRY1_24862	SdnRY1_93367	Sotub12g022830.1.1	Sotub12g032500.1.1	Sotub12g032520.1.1	Sotub12g032530.1.1	Sotub12g032550.1.1	Sotub12g032570.1.1	Sotub12g032580.1.1	Sotub12g032680.1.1	VdnDe1_306405	VdnDe2_211934	VdnDe7_15131	VdnRY1_10907	VdnRY1_81530	VdnRY3_23540
11.3 lipid metabolism.phospholipid synthesis	CLCdnDe10_127601	CLCdnDe10_15720	CLCdnDe10_2815	CLCdnDe10_47297	CLCdnDe10_63864	CLCdnDe10_64536	CLCdnDe10_73004	CLCdnDe10_77207	CLCdnDe10_77371	CLCdnDe10_80508	CLCdnDe10_92060	CLCdnDe11_130764	CLCdnDe11_63807	CLCdnDe11_71825	CLCdnDe11_77798	CLCdnDe12_162180	CLCdnDe12_36670	CLCdnDe12_39369	CLCdnDe12_44873	CLCdnDe12_71732	CLCdnDe13_111819	CLCdnDe13_46119	CLCdnDe13_63941	CLCdnDe13_77480	CLCdnDe14_108089	CLCdnDe14_151440	CLCdnDe14_20307	CLCdnDe14_45953	CLCdnDe14_87266	CLCdnDe2_112987	CLCdnDe2_123630	CLCdnDe2_3486	CLCdnDe4_20922	CLCdnDe4_83851	CLCdnDe4_8614	CLCdnDe4_97650	CLCdnDe5_100306	CLCdnDe5_33957	CLCdnDe5_91132	CLCdnDe6_127098	CLCdnDe6_4953	CLCdnDe6_63817	CLCdnDe6_8078	CLCdnDe7_101259	CLCdnDe7_130321	CLCdnDe7_15722	CLCdnDe7_82604	CLCdnDe9_103195	CLCdnDe9_19796	CLCdnDe9_68173	CLCdnPW10_47147	CLCdnPW10_54880	CLCdnPW10_60360	CLCdnPW10_84096	CLCdnPW10_92509	CLCdnPW12_41532	CLCdnPW13_33419	CLCdnPW13_46565	CLCdnPW13_76548	CLCdnPW18_8759	CLCdnPW19_95164	CLCdnPW22_59804	CLCdnPW22_72292	CLCdnPW25_17831	CLCdnPW26_55912	CLCdnPW26_82968	CLCdnPW29_61811	CLCdnPW2_11214	CLCdnPW35_40701	CLCdnPW39_26497	CLCdnPW3_84037	CLCdnPW42_79879	CLCdnPW44_42480	CLCdnPW48_44221	CLCdnPW48_47158	CLCdnPW4_54954	CLCdnPW50_68611	CLCdnRY10_58985	CLCdnRY12_25952	CLCdnRY12_29333	CLCdnRY2_26394	CLCdnRY3_61256	CLCdnRY7_40029	CLCdnRY7_61495	CLCdnRY7_67937	CLCdnRY8_56444	CLCdnRY9_32997	PGSC0003DMC400016966	PGSC0003DMC400022790	PGSC0003DMC400026145	PGSC0003DMC400033103	PGSC0003DMC400039966	PGSC0003DMC400042711	PGSC0003DMC400047756	PGSC0003DMC400051816	PGSC0003DMC400059879	PGSC0003DMC400064872	PGSC0003DMC400066160	PGSC0003DMC400067193	SdnPW1_118869	SdnPW1_139334	SdnRY1_106534	SdnRY1_15523	SdnRY1_22492	Sotub02g035380.1.1	Sotub02g035390.1.1	Sotub04g005520.1.1	Sotub05g025730.1.1	Sotub06g024000.1.1	Sotub07g028890.1.1	Sotub10g006370.1.1	Sotub10g023940.1.1	Sotub10g023970.1.1	Sotub10g023980.1.1	Sotub12g012410.1.1	TDe_comp107332_c0_seq2	TDe_comp109554_c2_seq12	TDe_comp109834_c0_seq2	TDe_comp62920_c0_seq1	TDe_comp64555_c0_seq1	TDe_comp778734_c0_seq1	TDe_comp82815_c0_seq1	TDe_comp95647_c2_seq1	TPW_comp11192_c0_seq1	TPW_comp541670_c0_seq1	TPW_comp62984_c0_seq2	VdnDe1_156705	VdnDe1_187361	VdnDe1_82992	VdnDe2_156681	VdnDe3_214106	VdnDe4_57739	VdnDe5_101982	VdnDe5_105620	VdnDe5_144552	VdnDe5_46375	VdnPW1_116965	VdnPW1_63562	VdnPW2_91764	VdnPW5_60789	VdnRY1_51499	VdnRY2_57071	VdnRY3_66783	VdnRY5_52351	VdnRY6_8749
11.3.1 lipid metabolism.phospholipid synthesis.1-acylglycerol-3-phosphate O-acyltransferase	CLCdnDe10_63864	CLCdnDe10_64536	CLCdnDe10_80508	CLCdnDe11_63807	CLCdnDe14_151440	CLCdnDe2_112987	CLCdnDe4_20922	CLCdnDe5_100306	CLCdnDe6_4953	CLCdnPW10_84096	CLCdnPW13_46565	CLCdnPW2_11214	CLCdnPW48_44221	CLCdnRY7_40029	CLCdnRY7_67937	PGSC0003DMC400064872	VdnDe1_187361	VdnPW2_91764	VdnPW5_60789
11.3.2 lipid metabolism.phospholipid synthesis.choline kinase	CLCdnDe10_127601	CLCdnDe11_130764	CLCdnDe11_77798	CLCdnDe14_20307	CLCdnDe4_8614	CLCdnDe9_19796	CLCdnPW42_79879	PGSC0003DMC400016966	PGSC0003DMC400033103	SdnPW1_139334	VdnDe3_214106	VdnDe5_144552	VdnRY3_66783
11.3.3 lipid metabolism.phospholipid synthesis.phosphatidate cytidylyltransferase	CLCdnDe10_47297	CLCdnDe14_45953	CLCdnDe7_15722	CLCdnDe9_103195	CLCdnPW10_60360	CLCdnPW22_72292	CLCdnPW25_17831	CLCdnPW3_84037	CLCdnRY7_61495	PGSC0003DMC400022790	SdnRY1_22492	Sotub07g028890.1.1	TDe_comp64555_c0_seq1	VdnDe1_156705	VdnDe4_57739	VdnDe5_101982	VdnDe5_46375	VdnPW1_63562	VdnRY6_8749
11.3.4 lipid metabolism.phospholipid synthesis.CDP-diacylglycerol-inositol 3-phosphatidyltransferase	CLCdnDe14_108089	CLCdnDe6_63817	PGSC0003DMC400026145
11.3.5 lipid metabolism.phospholipid synthesis.diacylglycerol kinase	CLCdnDe10_15720	CLCdnDe10_73004	CLCdnDe10_77207	CLCdnDe10_77371	CLCdnDe12_71732	CLCdnDe13_111819	CLCdnDe13_46119	CLCdnDe13_77480	CLCdnDe2_3486	CLCdnDe4_97650	CLCdnDe5_33957	CLCdnPW10_47147	CLCdnPW10_54880	CLCdnPW13_76548	CLCdnPW19_95164	CLCdnPW26_55912	CLCdnPW26_82968	CLCdnPW29_61811	CLCdnPW35_40701	CLCdnPW39_26497	CLCdnPW4_54954	CLCdnRY2_26394	CLCdnRY3_61256	PGSC0003DMC400039966	PGSC0003DMC400042711	PGSC0003DMC400047756	PGSC0003DMC400059879	PGSC0003DMC400067193	SdnRY1_106534	Sotub12g012410.1.1	TDe_comp109554_c2_seq12	TDe_comp62920_c0_seq1	TDe_comp778734_c0_seq1	TDe_comp82815_c0_seq1	TDe_comp95647_c2_seq1	TPW_comp11192_c0_seq1	TPW_comp62984_c0_seq2	VdnDe2_156681	VdnDe5_105620	VdnPW1_116965
11.3.6 lipid metabolism.phospholipid synthesis.choline-phosphate cytidylyltransferase	CLCdnDe13_63941	CLCdnDe6_8078	CLCdnPW10_92509	CLCdnRY10_58985	VdnDe1_82992
11.3.8 lipid metabolism.phospholipid synthesis.phosphatidylserine decarboxylase	CLCdnDe12_162180	CLCdnDe12_44873	CLCdnDe5_91132	CLCdnDe6_127098	CLCdnPW12_41532	CLCdnPW22_59804	CLCdnPW44_42480	CLCdnRY12_25952	PGSC0003DMC400051816	SdnPW1_118869
11.3.9 lipid metabolism.phospholipid synthesis.choline monooxygenase	TDe_comp107332_c0_seq2
11.4 lipid metabolism.TAG synthesis	CLCdnDe10_106442	CLCdnDe10_125188	CLCdnDe10_126195	CLCdnDe12_113696	CLCdnDe12_167815	CLCdnDe2_85268	CLCdnDe2_88368	CLCdnDe4_104496	CLCdnPW10_27632	CLCdnPW1_20501	CLCdnPW39_43977	CLCdnPW41_23591	CLCdnRY11_17997	CLCdnRY2_3941	PGSC0003DMC400055686	SdnPW1_52711	Sotub02g036430.1.1	Sotub06g009630.1.1	Sotub08g023740.1.1	Sotub12g006860.1.1	VdnDe3_126860	VdnDe5_47883	VdnRY1_57054
11.5 lipid metabolism.glycerol metabolism	CLCdnDe10_127371	CLCdnDe11_61069	CLCdnDe11_62798	CLCdnDe12_74039	CLCdnDe12_80941	CLCdnDe14_40255	CLCdnDe5_53574	CLCdnDe9_85532	CLCdnPW10_91418	CLCdnPW24_28973	CLCdnPW26_87404	CLCdnPW41_23845	CLCdnPW44_39768	CLCdnRY12_4357	SdnPW1_52865	SdnRY1_104575	Sotub11g012230.1.1	TDe_comp98639_c0_seq2	VdnDe2_11904	VdnPW1_146254	VdnRY5_44340
11.5.1 lipid metabolism.glycerol metabolism.glycerol kinase	CLCdnDe11_62798	CLCdnDe12_80941	CLCdnPW41_23845	CLCdnPW44_39768	SdnRY1_104575	TDe_comp98639_c0_seq2
11.5.2 lipid metabolism.glycerol metabolism.glycerol-3-phosphate dehydrogenase (NAD+)	CLCdnDe10_127371	CLCdnDe11_61069	CLCdnDe14_40255	CLCdnDe5_53574	CLCdnDe9_85532	CLCdnPW24_28973	CLCdnPW26_87404	CLCdnRY12_4357	SdnPW1_52865	VdnDe2_11904	VdnPW1_146254	VdnRY5_44340
11.5.3 lipid metabolism.glycerol metabolism.FAD-dependent glycerol-3-phosphate dehydrogenase	CLCdnDe12_74039	CLCdnPW10_91418	Sotub11g012230.1.1
11.6 lipid metabolism.lipid transfer proteins etc	CLCdnDe10_119664	CLCdnDe10_134311	CLCdnDe10_35610	CLCdnDe10_73951	CLCdnDe11_115744	CLCdnDe11_158727	CLCdnDe11_3790	CLCdnDe11_70754	CLCdnDe11_89455	CLCdnDe12_154905	CLCdnDe12_166969	CLCdnDe12_28821	CLCdnDe12_60451	CLCdnDe12_7533	CLCdnDe13_117696	CLCdnDe13_134897	CLCdnDe13_82331	CLCdnDe14_108789	CLCdnDe2_62706	CLCdnDe3_90245	CLCdnDe4_118579	CLCdnDe4_155951	CLCdnDe7_13357	CLCdnPW10_10265	CLCdnPW10_62009	CLCdnPW12_93749	CLCdnPW13_54817	CLCdnPW16_58291	CLCdnPW16_98106	CLCdnPW19_73838	CLCdnPW2_469	CLCdnPW42_6869	CLCdnPW49_9025	CLCdnRY10_19576	CLCdnRY10_4293	CLCdnRY10_61306	CLCdnRY11_23706	CLCdnRY11_77654	CLCdnRY12_102	CLCdnRY12_43668	CLCdnRY1_42556	CLCdnRY1_50958	CLCdnRY2_33301	CLCdnRY3_30360	PBdnRY1_4424	PGSC0003DMC400021163	PGSC0003DMC400021170	PGSC0003DMC400022725	PGSC0003DMC400028126	PGSC0003DMC400028128	PGSC0003DMC400054222	PGSC0003DMC400054223	PGSC0003DMC402000313	SdnRY1_27765	SdnRY1_29111	Sotub01g029530.1.1	Sotub01g029540.1.1	Sotub02g034950.1.1	Sotub06g005220.1.1	Sotub06g005240.1.1	Sotub06g024640.1.1	Sotub06g024650.1.1	Sotub06g025800.1.1	Sotub07g021470.1.1	Sotub07g021480.1.1	Sotub08g017970.1.1	Sotub09g025660.1.1	Sotub10g012810.1.1	Sotub10g018490.1.1	Sotub10g018500.1.1	Sotub11g018110.1.1	TPW_comp56659_c0_seq1	TPW_comp61939_c0_seq1	VdnDe1_202245	VdnDe1_301049	VdnDe1_338574	VdnDe1_49348	VdnDe1_52886	VdnDe1_52989	VdnDe1_64750	VdnDe2_132925	VdnDe2_79367	VdnDe2_9505	VdnDe3_193282	VdnDe3_66695	VdnPW1_134777	VdnPW1_9153	VdnPW2_194130	VdnPW2_200152	VdnPW2_61032	VdnPW3_91558	VdnRY1_1951	VdnRY5_40100	VdnRY6_25998	VdnRY7_25405
11.8 lipid metabolism.exotics (steroids, squalene etc)	CLCdnDe10_102702	CLCdnDe10_109099	CLCdnDe10_114654	CLCdnDe10_121920	CLCdnDe10_122398	CLCdnDe10_14196	CLCdnDe10_41609	CLCdnDe10_51025	CLCdnDe10_5402	CLCdnDe10_66681	CLCdnDe10_70468	CLCdnDe10_81824	CLCdnDe10_84174	CLCdnDe10_86030	CLCdnDe11_141573	CLCdnDe11_23284	CLCdnDe11_74538	CLCdnDe11_85679	CLCdnDe11_9175	CLCdnDe12_109391	CLCdnDe12_118831	CLCdnDe12_123028	CLCdnDe12_123350	CLCdnDe12_143340	CLCdnDe12_143495	CLCdnDe12_156408	CLCdnDe12_59563	CLCdnDe12_59600	CLCdnDe12_60814	CLCdnDe12_64811	CLCdnDe12_66403	CLCdnDe12_66711	CLCdnDe12_73782	CLCdnDe12_75465	CLCdnDe12_90700	CLCdnDe13_130832	CLCdnDe13_162139	CLCdnDe13_49162	CLCdnDe13_54428	CLCdnDe14_124178	CLCdnDe14_127634	CLCdnDe14_128595	CLCdnDe14_147931	CLCdnDe14_164590	CLCdnDe14_22753	CLCdnDe14_28471	CLCdnDe14_30425	CLCdnDe14_32787	CLCdnDe14_67653	CLCdnDe14_68097	CLCdnDe14_77731	CLCdnDe14_85346	CLCdnDe14_8887	CLCdnDe1_14808	CLCdnDe1_29153	CLCdnDe2_105466	CLCdnDe2_107705	CLCdnDe2_119189	CLCdnDe2_131742	CLCdnDe2_27307	CLCdnDe2_36197	CLCdnDe2_75687	CLCdnDe3_140464	CLCdnDe3_43225	CLCdnDe4_37783	CLCdnDe4_40212	CLCdnDe5_126171	CLCdnDe5_128740	CLCdnDe5_166358	CLCdnDe5_57284	CLCdnDe5_59446	CLCdnDe6_130913	CLCdnDe6_141461	CLCdnDe6_17676	CLCdnDe6_23177	CLCdnDe6_30343	CLCdnDe7_60887	CLCdnDe9_22256	CLCdnDe9_80449	CLCdnPW12_15885	CLCdnPW12_16346	CLCdnPW13_39228	CLCdnPW13_74296	CLCdnPW16_99536	CLCdnPW19_19169	CLCdnPW19_365	CLCdnPW19_54359	CLCdnPW19_54472	CLCdnPW19_60781	CLCdnPW19_83177	CLCdnPW26_74409	CLCdnPW26_88466	CLCdnPW29_22699	CLCdnPW29_75901	CLCdnPW39_87977	CLCdnPW3_83705	CLCdnPW42_62856	CLCdnPW45_11353	CLCdnPW45_9087	CLCdnPW47_31617	CLCdnPW48_12837	CLCdnPW49_14462	CLCdnPW49_19204	CLCdnPW49_48033	CLCdnPW50_10199	CLCdnPW50_24398	CLCdnPW50_59659	CLCdnPW50_9399	CLCdnPW6_2740	CLCdnRY10_19994	CLCdnRY10_2751	CLCdnRY10_3596	CLCdnRY10_38655	CLCdnRY10_85283	CLCdnRY11_11022	CLCdnRY11_14762	CLCdnRY11_17225	CLCdnRY11_46380	CLCdnRY11_5221	CLCdnRY11_55279	CLCdnRY11_64092	CLCdnRY12_24254	CLCdnRY1_21423	CLCdnRY1_53353	CLCdnRY2_40719	CLCdnRY5_46265	CLCdnRY8_38951	CLCdnRY9_7546	PBdnRY1_12359	PBdnRY1_7036	PBdnRY1_7939	PGSC0003DMC400008703	PGSC0003DMC400051117	PGSC0003DMC400051118	PGSC0003DMC400060860	PGSC0003DMC400061109	SdnPW1_23258	SdnPW1_39652	SdnPW1_69208	SdnPW1_81041	SdnRY1_3092	SdnRY1_55658	SdnRY1_85619	Sotub01g015220.1.1	Sotub01g041190.1.1	Sotub01g045400.1.1	Sotub02g010570.1.1	Sotub02g033090.1.1	Sotub03g006450.1.1	Sotub03g006480.1.1	Sotub04g019690.1.1	Sotub04g035600.1.1	Sotub06g018100.1.1	Sotub06g031010.1.1	Sotub08g014780.1.1	Sotub08g015030.1.1	Sotub10g010030.1.1	Sotub10g013760.1.1	Sotub10g018070.1.1	Sotub10g020710.1.1	Sotub11g024520.1.1	Sotub12g029230.1.1	TDe_comp111198_c1_seq12	TDe_comp111570_c0_seq2	TDe_comp29760_c0_seq1	TDe_comp68551_c0_seq1	TDe_comp87751_c0_seq1	TDe_comp87789_c0_seq6	TDe_comp88492_c0_seq1	TPW_comp153431_c0_seq1	TPW_comp235611_c0_seq1	TPW_comp409102_c0_seq1	TPW_comp495777_c0_seq1	TPW_comp69372_c1_seq1	TPW_comp69372_c1_seq3	TPW_comp72841_c0_seq2	VdnDe1_144878	VdnDe1_175046	VdnDe1_223676	VdnDe1_234911	VdnDe1_307297	VdnDe1_6293	VdnDe2_181522	VdnDe2_210220	VdnDe2_225847	VdnDe3_3335	VdnDe6_103250	VdnDe7_40956	VdnDe7_57326	VdnPW1_33107	VdnPW1_43473	VdnPW1_69350	VdnPW1_98804	VdnPW2_170836	VdnPW2_18007	VdnPW2_33091	VdnPW2_38616	VdnPW3_152154	VdnPW3_42805	VdnPW3_52500	VdnPW3_73155	VdnRY1_172549	VdnRY1_23009	VdnRY1_23662	VdnRY2_125812	VdnRY2_129232	VdnRY2_66074	VdnRY2_77048	VdnRY4_46077	VdnRY4_6059	VdnRY5_15077
11.8.1 lipid metabolism.exotics (steroids, squalene etc).sphingolipids	CLCdnDe10_102702	CLCdnDe10_114654	CLCdnDe10_14196	CLCdnDe10_41609	CLCdnDe10_81824	CLCdnDe11_74538	CLCdnDe11_85679	CLCdnDe11_9175	CLCdnDe12_118831	CLCdnDe12_123028	CLCdnDe12_143495	CLCdnDe12_59563	CLCdnDe12_60814	CLCdnDe12_66403	CLCdnDe12_75465	CLCdnDe13_162139	CLCdnDe14_127634	CLCdnDe14_147931	CLCdnDe14_22753	CLCdnDe14_30425	CLCdnDe14_32787	CLCdnDe14_68097	CLCdnDe14_8887	CLCdnDe2_107705	CLCdnDe2_27307	CLCdnDe2_36197	CLCdnDe3_140464	CLCdnDe3_43225	CLCdnDe4_37783	CLCdnDe4_40212	CLCdnDe5_128740	CLCdnDe5_59446	CLCdnDe7_60887	CLCdnDe9_22256	CLCdnDe9_80449	CLCdnPW12_16346	CLCdnPW16_99536	CLCdnPW19_19169	CLCdnPW19_365	CLCdnPW19_54359	CLCdnPW19_60781	CLCdnPW26_74409	CLCdnPW26_88466	CLCdnPW29_75901	CLCdnPW3_83705	CLCdnPW42_62856	CLCdnPW45_11353	CLCdnPW45_9087	CLCdnPW49_19204	CLCdnRY10_38655	CLCdnRY11_17225	CLCdnRY11_5221	CLCdnRY11_64092	CLCdnRY12_24254	CLCdnRY2_40719	CLCdnRY5_46265	CLCdnRY8_38951	PBdnRY1_7036	SdnPW1_39652	SdnRY1_55658	SdnRY1_85619	Sotub01g015220.1.1	Sotub01g041190.1.1	Sotub01g045400.1.1	Sotub02g033090.1.1	Sotub03g006480.1.1	Sotub04g035600.1.1	Sotub06g018100.1.1	Sotub08g014780.1.1	Sotub08g015030.1.1	Sotub10g010030.1.1	Sotub10g013760.1.1	TDe_comp111198_c1_seq12	TDe_comp111570_c0_seq2	TDe_comp29760_c0_seq1	TPW_comp409102_c0_seq1	TPW_comp495777_c0_seq1	TPW_comp72841_c0_seq2	VdnDe1_223676	VdnDe2_225847	VdnPW1_33107	VdnPW1_43473	VdnPW1_69350	VdnPW2_170836	VdnPW2_18007	VdnPW2_33091	VdnPW3_42805	VdnPW3_73155	VdnRY2_129232	VdnRY5_15077
11.8.1.1 lipid metabolism.exotics (steroids, squalene etc).sphingolipids.ceramidase	CLCdnDe11_74538	CLCdnDe14_22753	Sotub04g035600.1.1	VdnPW1_43473	VdnPW2_33091
11.8.1.2 lipid metabolism.exotics (steroids, squalene etc).sphingolipids.serine C-palmitoyltransferase	CLCdnDe13_162139	CLCdnDe14_127634	CLCdnDe5_59446	CLCdnDe9_80449	CLCdnPW12_16346	Sotub03g006480.1.1
11.8.1.3 lipid metabolism.exotics (steroids, squalene etc).sphingolipids.ceramide glucosyltransferase	CLCdnDe7_60887	CLCdnRY10_38655
11.8.2 lipid metabolism.exotics (steroids, squalene etc).methylsterol monooxygenase	CLCdnDe10_109099	CLCdnDe12_156408	CLCdnPW12_15885	CLCdnPW29_22699	CLCdnPW48_12837	TDe_comp88492_c0_seq1	VdnDe1_175046	VdnDe3_3335
11.8.3 lipid metabolism.exotics (steroids, squalene etc).UDP-glucose:sterol glucosyltransferase	CLCdnDe10_84174	CLCdnDe13_49162	CLCdnDe2_75687	CLCdnDe6_141461	CLCdnDe6_23177	CLCdnPW50_9399	CLCdnRY10_85283	CLCdnRY1_53353	CLCdnRY9_7546	SdnPW1_81041	SdnRY1_3092	Sotub04g019690.1.1	TDe_comp68551_c0_seq1	TDe_comp87789_c0_seq6	VdnDe1_144878	VdnDe2_181522	VdnDe7_40956
11.8.4 lipid metabolism.exotics (steroids, squalene etc).3-beta hydroxysteroid dehydrogenase/isomerase	CLCdnDe10_70468	CLCdnDe14_28471	CLCdnDe14_77731	CLCdnPW13_74296	CLCdnPW47_31617	CLCdnRY10_3596	CLCdnRY11_11022	TPW_comp235611_c0_seq1	VdnRY1_172549	VdnRY2_77048	VdnRY4_46077
11.8.7 lipid metabolism.exotics (steroids, squalene etc).trans-2-enoyl-CoA reductase (NADPH)	CLCdnDe10_122398	CLCdnDe10_51025	CLCdnDe10_66681	CLCdnDe13_130832	CLCdnDe13_54428	CLCdnDe14_164590	CLCdnDe14_85346	CLCdnDe5_57284	CLCdnRY11_14762	PGSC0003DMC400051117	PGSC0003DMC400051118	SdnPW1_23258	Sotub12g029230.1.1	VdnPW2_38616	VdnRY1_23662	VdnRY2_125812
11.8.8 lipid metabolism.exotics (steroids, squalene etc).squalene synthase	CLCdnDe10_5402	CLCdnDe11_141573	CLCdnDe1_14808	CLCdnDe5_126171	PGSC0003DMC400061109	Sotub10g018070.1.1	Sotub10g020710.1.1	TPW_comp153431_c0_seq1	TPW_comp69372_c1_seq1	TPW_comp69372_c1_seq3	VdnPW3_152154
11.8.10 lipid metabolism.exotics (steroids, squalene etc).phosphatidylcholine-sterol O-acyltransferase	CLCdnDe10_121920	CLCdnDe11_23284	CLCdnDe12_143340	CLCdnDe12_73782	CLCdnDe12_90700	CLCdnDe14_128595	CLCdnDe2_105466	CLCdnDe2_119189	CLCdnDe5_166358	CLCdnDe6_130913	CLCdnDe6_17676	CLCdnPW13_39228	CLCdnPW19_54472	CLCdnPW19_83177	CLCdnPW39_87977	CLCdnPW49_14462	CLCdnPW49_48033	CLCdnPW50_10199	CLCdnPW6_2740	CLCdnRY10_19994	CLCdnRY10_2751	CLCdnRY11_55279	PGSC0003DMC400008703	SdnPW1_69208	Sotub06g031010.1.1	Sotub11g024520.1.1	TDe_comp87751_c0_seq1	VdnDe7_57326	VdnPW1_98804	VdnRY1_23009	VdnRY2_66074	VdnRY4_6059
11.9 lipid metabolism.lipid degradation	CLCdnDe10_100123	CLCdnDe10_102950	CLCdnDe10_106912	CLCdnDe10_108039	CLCdnDe10_113274	CLCdnDe10_114740	CLCdnDe10_118239	CLCdnDe10_118413	CLCdnDe10_123360	CLCdnDe10_131622	CLCdnDe10_135846	CLCdnDe10_15380	CLCdnDe10_2526	CLCdnDe10_31714	CLCdnDe10_36591	CLCdnDe10_38042	CLCdnDe10_55777	CLCdnDe10_70661	CLCdnDe10_7187	CLCdnDe10_77732	CLCdnDe10_91908	CLCdnDe10_94087	CLCdnDe10_9861	CLCdnDe11_114831	CLCdnDe11_119214	CLCdnDe11_122102	CLCdnDe11_126867	CLCdnDe11_127327	CLCdnDe11_132407	CLCdnDe11_132942	CLCdnDe11_135983	CLCdnDe11_136765	CLCdnDe11_141632	CLCdnDe11_150093	CLCdnDe11_153278	CLCdnDe11_3505	CLCdnDe11_51378	CLCdnDe11_66439	CLCdnDe11_82440	CLCdnDe11_82892	CLCdnDe11_86180	CLCdnDe12_10315	CLCdnDe12_112981	CLCdnDe12_116281	CLCdnDe12_11923	CLCdnDe12_132069	CLCdnDe12_14659	CLCdnDe12_163804	CLCdnDe12_165016	CLCdnDe12_16598	CLCdnDe12_18771	CLCdnDe12_21528	CLCdnDe12_24718	CLCdnDe12_5234	CLCdnDe12_6233	CLCdnDe12_7080	CLCdnDe12_71360	CLCdnDe12_87982	CLCdnDe12_92037	CLCdnDe12_92831	CLCdnDe12_94214	CLCdnDe13_113305	CLCdnDe13_148980	CLCdnDe13_157061	CLCdnDe13_17650	CLCdnDe13_37191	CLCdnDe13_38215	CLCdnDe13_49607	CLCdnDe13_53639	CLCdnDe13_53655	CLCdnDe13_5738	CLCdnDe13_87467	CLCdnDe14_135324	CLCdnDe14_135736	CLCdnDe14_160713	CLCdnDe14_161599	CLCdnDe14_37063	CLCdnDe14_39037	CLCdnDe14_3927	CLCdnDe14_53873	CLCdnDe14_5579	CLCdnDe14_63831	CLCdnDe14_76088	CLCdnDe14_83666	CLCdnDe14_96426	CLCdnDe1_12673	CLCdnDe2_107985	CLCdnDe2_120704	CLCdnDe2_122196	CLCdnDe2_21422	CLCdnDe2_38727	CLCdnDe2_40781	CLCdnDe2_5028	CLCdnDe2_64338	CLCdnDe2_7728	CLCdnDe2_86269	CLCdnDe2_93834	CLCdnDe2_96766	CLCdnDe3_44922	CLCdnDe3_72365	CLCdnDe3_86418	CLCdnDe4_106976	CLCdnDe4_123085	CLCdnDe4_147943	CLCdnDe4_152417	CLCdnDe4_153919	CLCdnDe4_2142	CLCdnDe4_36480	CLCdnDe4_5335	CLCdnDe4_67780	CLCdnDe4_85245	CLCdnDe5_141741	CLCdnDe5_160195	CLCdnDe5_162768	CLCdnDe5_19897	CLCdnDe5_57616	CLCdnDe6_100862	CLCdnDe6_128766	CLCdnDe6_17933	CLCdnDe6_19975	CLCdnDe6_36406	CLCdnDe6_36572	CLCdnDe6_48150	CLCdnDe6_53506	CLCdnDe6_55335	CLCdnDe6_56338	CLCdnDe6_57883	CLCdnDe7_108313	CLCdnDe7_147398	CLCdnDe7_150503	CLCdnDe7_162325	CLCdnDe7_30774	CLCdnDe7_3258	CLCdnDe7_3346	CLCdnDe7_48301	CLCdnDe7_78904	CLCdnDe8_11607	CLCdnDe9_79897	CLCdnPW10_10639	CLCdnPW10_35030	CLCdnPW10_40470	CLCdnPW10_54771	CLCdnPW10_76182	CLCdnPW10_76654	CLCdnPW10_78265	CLCdnPW10_84284	CLCdnPW10_88480	CLCdnPW10_92372	CLCdnPW11_51922	CLCdnPW11_53844	CLCdnPW12_58485	CLCdnPW12_65339	CLCdnPW12_81891	CLCdnPW12_84053	CLCdnPW12_90002	CLCdnPW13_37461	CLCdnPW13_81489	CLCdnPW16_2338	CLCdnPW16_36119	CLCdnPW16_61191	CLCdnPW16_71681	CLCdnPW18_23941	CLCdnPW19_72828	CLCdnPW19_92376	CLCdnPW1_7635	CLCdnPW24_5075	CLCdnPW26_15531	CLCdnPW26_8531	CLCdnPW27_2059	CLCdnPW29_100320	CLCdnPW2_18177	CLCdnPW2_5613	CLCdnPW31_9953	CLCdnPW32_8530	CLCdnPW32_99255	CLCdnPW39_70907	CLCdnPW3_22468	CLCdnPW42_21593	CLCdnPW45_44014	CLCdnPW45_56649	CLCdnPW45_66640	CLCdnPW45_77918	CLCdnPW47_88459	CLCdnPW47_90112	CLCdnPW49_58846	CLCdnPW49_89242	CLCdnPW50_20451	CLCdnPW50_20477	CLCdnPW50_58197	CLCdnPW8_29042	CLCdnRY10_13567	CLCdnRY10_15380	CLCdnRY10_15724	CLCdnRY10_31476	CLCdnRY10_38887	CLCdnRY10_57597	CLCdnRY10_7631	CLCdnRY10_80532	CLCdnRY11_37491	CLCdnRY11_53378	CLCdnRY11_66848	CLCdnRY11_72059	CLCdnRY12_60091	CLCdnRY1_13632	CLCdnRY1_31840	CLCdnRY2_15955	CLCdnRY2_37168	CLCdnRY2_39150	CLCdnRY2_44540	CLCdnRY2_64924	CLCdnRY3_59711	CLCdnRY3_67221	CLCdnRY3_934	CLCdnRY4_61797	CLCdnRY5_20794	CLCdnRY5_22328	CLCdnRY6_70138	CLCdnRY7_40013	PBdnRY1_11896	PBdnRY1_13735	PGSC0003DMC400000095	PGSC0003DMC400006958	PGSC0003DMC400009286	PGSC0003DMC400013671	PGSC0003DMC400017438	PGSC0003DMC400018154	PGSC0003DMC400021726	PGSC0003DMC400031467	PGSC0003DMC400032736	PGSC0003DMC400040170	PGSC0003DMC400041822	PGSC0003DMC400044902	PGSC0003DMC400045849	PGSC0003DMC400057669	PGSC0003DMC400063663	PGSC0003DMC400067896	PGSC0003DMC402000335	SdnPW1_165295	SdnPW1_172889	SdnPW1_176819	SdnPW1_23954	SdnPW1_28583	SdnPW1_28858	SdnPW1_89514	SdnRY1_14375	SdnRY1_16350	SdnRY1_25738	SdnRY1_29829	SdnRY1_4184	SdnRY1_4796	SdnRY1_52902	SdnRY1_95070	SdnRY1_97682	Sotub01g011590.1.1	Sotub01g018890.1.1	Sotub01g018910.1.1	Sotub01g020690.1.1	Sotub01g032790.1.1	Sotub01g040870.1.1	Sotub01g040880.1.1	Sotub01g041220.1.1	Sotub01g041230.1.1	Sotub01g048670.1.1	Sotub02g005070.1.1	Sotub02g005150.1.1	Sotub02g016990.1.1	Sotub02g019660.1.1	Sotub02g019680.1.1	Sotub02g019690.1.1	Sotub02g019740.1.1	Sotub02g019870.1.1	Sotub02g019880.1.1	Sotub02g019890.1.1	Sotub02g020130.1.1	Sotub02g029180.1.1	Sotub02g033750.1.1	Sotub02g037230.1.1	Sotub03g011140.1.1	Sotub03g030070.1.1	Sotub03g034220.1.1	Sotub03g035460.1.1	Sotub04g005750.1.1	Sotub04g016740.1.1	Sotub04g016750.1.1	Sotub04g021630.1.1	Sotub04g026380.1.1	Sotub04g031740.1.1	Sotub05g020580.1.1	Sotub05g026630.1.1	Sotub06g021080.1.1	Sotub06g026480.1.1	Sotub06g031180.1.1	Sotub06g031190.1.1	Sotub06g031210.1.1	Sotub06g031220.1.1	Sotub06g032470.1.1	Sotub06g032480.1.1	Sotub07g015240.1.1	Sotub08g019790.1.1	Sotub08g020360.1.1	Sotub08g023850.1.1	Sotub08g024130.1.1	Sotub09g005970.1.1	Sotub09g005990.1.1	Sotub09g010420.1.1	Sotub09g010480.1.1	Sotub09g010550.1.1	Sotub09g010590.1.1	Sotub09g013740.1.1	Sotub09g031180.1.1	Sotub10g007450.1.1	Sotub10g008600.1.1	Sotub10g008610.1.1	Sotub10g013730.1.1	Sotub11g024980.1.1	Sotub11g025000.1.1	Sotub11g025020.1.1	Sotub12g010970.1.1	Sotub12g013230.1.1	Sotub12g013260.1.1	Sotub12g013270.1.1	Sotub12g013280.1.1	Sotub12g023660.1.1	Sotub12g026950.1.1	Sotub12g030590.1.1	TDe_comp101723_c0_seq1	TDe_comp1030259_c0_seq1	TDe_comp105896_c0_seq1	TDe_comp108536_c0_seq1	TDe_comp109678_c0_seq2	TDe_comp112034_c0_seq8	TDe_comp1269508_c0_seq1	TDe_comp1625_c1_seq1	TDe_comp21212_c0_seq1	TDe_comp22063_c0_seq1	TDe_comp441569_c0_seq1	TDe_comp65508_c0_seq1	TDe_comp68620_c0_seq1	TDe_comp73311_c0_seq1	TDe_comp81682_c0_seq1	TDe_comp92889_c0_seq2	TPW_comp278342_c0_seq1	TPW_comp450103_c0_seq1	TPW_comp63750_c0_seq1	TPW_comp74622_c1_seq2	VdnDe1_114188	VdnDe1_154770	VdnDe1_156674	VdnDe1_168871	VdnDe1_17423	VdnDe1_179609	VdnDe1_220709	VdnDe1_223486	VdnDe1_239707	VdnDe1_38463	VdnDe1_47837	VdnDe2_11063	VdnDe2_190643	VdnDe2_195439	VdnDe2_225213	VdnDe2_256815	VdnDe2_94581	VdnDe3_126295	VdnDe3_150353	VdnDe3_47805	VdnDe3_81210	VdnDe3_8854	VdnDe3_88959	VdnDe4_158322	VdnDe4_160176	VdnDe4_174069	VdnDe4_183652	VdnDe4_20892	VdnDe4_3550	VdnDe4_78050	VdnDe4_96186	VdnDe5_15155	VdnDe6_110097	VdnDe7_47947	VdnDe7_58208	VdnPW1_134291	VdnPW1_1431	VdnPW1_143388	VdnPW1_147131	VdnPW1_220537	VdnPW1_59431	VdnPW1_75477	VdnPW1_89092	VdnPW2_17980	VdnPW2_186907	VdnPW2_27277	VdnPW2_71403	VdnPW2_92101	VdnPW2_92592	VdnPW3_125724	VdnPW3_146803	VdnPW3_34334	VdnPW3_6560	VdnPW6_7324	VdnRY1_126197	VdnRY1_47083	VdnRY1_57776	VdnRY1_73144	VdnRY1_93472	VdnRY2_23921	VdnRY2_61922	VdnRY3_84411
11.9.1 lipid metabolism.lipid degradation.palmitoyl-protein hydrolase	CLCdnDe2_38727	CLCdnDe7_30774	CLCdnRY3_934	Sotub08g023850.1.1	VdnPW1_134291
11.9.2 lipid metabolism.lipid degradation.lipases	CLCdnDe10_102950	CLCdnDe10_113274	CLCdnDe10_123360	CLCdnDe10_131622	CLCdnDe10_31714	CLCdnDe10_55777	CLCdnDe10_91908	CLCdnDe10_9861	CLCdnDe11_119214	CLCdnDe11_132407	CLCdnDe11_132942	CLCdnDe11_136765	CLCdnDe11_153278	CLCdnDe11_82892	CLCdnDe12_10315	CLCdnDe12_14659	CLCdnDe12_5234	CLCdnDe12_7080	CLCdnDe12_94214	CLCdnDe13_53639	CLCdnDe13_53655	CLCdnDe13_87467	CLCdnDe14_160713	CLCdnDe14_53873	CLCdnDe14_96426	CLCdnDe1_12673	CLCdnDe2_120704	CLCdnDe2_64338	CLCdnDe4_152417	CLCdnDe4_153919	CLCdnDe5_141741	CLCdnDe6_17933	CLCdnDe6_36406	CLCdnDe6_55335	CLCdnDe6_57883	CLCdnDe7_162325	CLCdnDe7_3346	CLCdnPW10_35030	CLCdnPW10_54771	CLCdnPW10_76182	CLCdnPW12_58485	CLCdnPW13_37461	CLCdnPW13_81489	CLCdnPW19_72828	CLCdnPW19_92376	CLCdnPW26_15531	CLCdnPW26_8531	CLCdnPW27_2059	CLCdnPW45_77918	CLCdnPW50_20451	CLCdnRY10_13567	CLCdnRY10_31476	CLCdnRY10_38887	CLCdnRY11_72059	CLCdnRY1_13632	CLCdnRY1_31840	CLCdnRY2_39150	CLCdnRY2_64924	CLCdnRY3_59711	CLCdnRY4_61797	PBdnRY1_13735	PGSC0003DMC400021726	PGSC0003DMC400031467	PGSC0003DMC400032736	PGSC0003DMC400057669	PGSC0003DMC402000335	SdnPW1_89514	SdnRY1_16350	Sotub01g018890.1.1	Sotub01g018910.1.1	Sotub02g016990.1.1	Sotub02g019660.1.1	Sotub02g019680.1.1	Sotub02g019690.1.1	Sotub02g019740.1.1	Sotub02g019870.1.1	Sotub02g019880.1.1	Sotub02g019890.1.1	Sotub02g020130.1.1	Sotub02g037230.1.1	Sotub03g034220.1.1	Sotub04g031740.1.1	Sotub05g026630.1.1	Sotub09g013740.1.1	Sotub09g031180.1.1	Sotub10g007450.1.1	Sotub12g023660.1.1	Sotub12g026950.1.1	Sotub12g030590.1.1	TDe_comp101723_c0_seq1	TDe_comp105896_c0_seq1	TDe_comp22063_c0_seq1	TDe_comp68620_c0_seq1	TDe_comp73311_c0_seq1	TPW_comp63750_c0_seq1	VdnDe1_154770	VdnDe1_168871	VdnDe1_17423	VdnDe1_239707	VdnDe2_11063	VdnDe2_225213	VdnDe2_94581	VdnDe3_126295	VdnDe4_158322	VdnDe4_183652	VdnDe7_47947	VdnPW1_147131	VdnPW1_59431	VdnPW1_89092	VdnPW3_125724	VdnPW3_34334	VdnPW3_6560
11.9.2.1 lipid metabolism.lipid degradation.lipases.triacylglycerol lipase	CLCdnDe10_102950	CLCdnDe10_113274	CLCdnDe10_123360	CLCdnDe10_131622	CLCdnDe10_31714	CLCdnDe10_55777	CLCdnDe10_91908	CLCdnDe10_9861	CLCdnDe11_119214	CLCdnDe11_132942	CLCdnDe11_136765	CLCdnDe11_153278	CLCdnDe11_82892	CLCdnDe12_10315	CLCdnDe12_14659	CLCdnDe12_5234	CLCdnDe12_7080	CLCdnDe12_94214	CLCdnDe13_53639	CLCdnDe13_53655	CLCdnDe13_87467	CLCdnDe14_160713	CLCdnDe14_53873	CLCdnDe14_96426	CLCdnDe1_12673	CLCdnDe2_120704	CLCdnDe2_64338	CLCdnDe4_152417	CLCdnDe4_153919	CLCdnDe5_141741	CLCdnDe6_17933	CLCdnDe6_55335	CLCdnDe6_57883	CLCdnDe7_162325	CLCdnDe7_3346	CLCdnPW10_35030	CLCdnPW10_76182	CLCdnPW12_58485	CLCdnPW13_37461	CLCdnPW13_81489	CLCdnPW19_72828	CLCdnPW19_92376	CLCdnPW26_15531	CLCdnPW26_8531	CLCdnPW27_2059	CLCdnPW45_77918	CLCdnPW50_20451	CLCdnRY10_13567	CLCdnRY10_31476	CLCdnRY10_38887	CLCdnRY11_72059	CLCdnRY1_13632	CLCdnRY1_31840	CLCdnRY2_39150	CLCdnRY2_64924	CLCdnRY3_59711	PBdnRY1_13735	PGSC0003DMC400021726	PGSC0003DMC400031467	PGSC0003DMC400032736	PGSC0003DMC400057669	PGSC0003DMC402000335	SdnPW1_89514	SdnRY1_16350	Sotub01g018890.1.1	Sotub01g018910.1.1	Sotub02g016990.1.1	Sotub02g019660.1.1	Sotub02g019680.1.1	Sotub02g019690.1.1	Sotub02g019740.1.1	Sotub02g019870.1.1	Sotub02g019880.1.1	Sotub02g019890.1.1	Sotub02g020130.1.1	Sotub02g037230.1.1	Sotub03g034220.1.1	Sotub04g031740.1.1	Sotub05g026630.1.1	Sotub09g013740.1.1	Sotub09g031180.1.1	Sotub10g007450.1.1	Sotub12g023660.1.1	Sotub12g026950.1.1	Sotub12g030590.1.1	TDe_comp101723_c0_seq1	TDe_comp105896_c0_seq1	TDe_comp22063_c0_seq1	TDe_comp68620_c0_seq1	VdnDe1_154770	VdnDe1_168871	VdnDe1_17423	VdnDe1_239707	VdnDe2_11063	VdnDe2_225213	VdnDe3_126295	VdnDe4_158322	VdnDe4_183652	VdnDe7_47947	VdnPW1_147131	VdnPW3_125724	VdnPW3_34334	VdnPW3_6560
11.9.3 lipid metabolism.lipid degradation.lysophospholipases	CLCdnDe10_106912	CLCdnDe10_108039	CLCdnDe10_114740	CLCdnDe10_118413	CLCdnDe10_135846	CLCdnDe10_15380	CLCdnDe10_2526	CLCdnDe10_70661	CLCdnDe11_122102	CLCdnDe11_126867	CLCdnDe11_3505	CLCdnDe11_82440	CLCdnDe12_11923	CLCdnDe12_132069	CLCdnDe12_165016	CLCdnDe12_16598	CLCdnDe12_21528	CLCdnDe12_71360	CLCdnDe12_87982	CLCdnDe13_113305	CLCdnDe13_17650	CLCdnDe13_49607	CLCdnDe14_161599	CLCdnDe14_37063	CLCdnDe14_3927	CLCdnDe14_5579	CLCdnDe14_63831	CLCdnDe14_76088	CLCdnDe14_83666	CLCdnDe2_122196	CLCdnDe2_21422	CLCdnDe2_40781	CLCdnDe2_5028	CLCdnDe2_86269	CLCdnDe2_93834	CLCdnDe4_123085	CLCdnDe4_147943	CLCdnDe4_2142	CLCdnDe4_36480	CLCdnDe5_57616	CLCdnDe6_128766	CLCdnDe6_48150	CLCdnDe6_56338	CLCdnDe7_147398	CLCdnDe7_150503	CLCdnDe7_78904	CLCdnDe8_11607	CLCdnDe9_79897	CLCdnPW10_78265	CLCdnPW10_84284	CLCdnPW12_65339	CLCdnPW16_2338	CLCdnPW16_61191	CLCdnPW16_71681	CLCdnPW18_23941	CLCdnPW1_7635	CLCdnPW24_5075	CLCdnPW2_5613	CLCdnPW32_8530	CLCdnPW32_99255	CLCdnPW3_22468	CLCdnPW42_21593	CLCdnPW45_44014	CLCdnPW45_56649	CLCdnPW49_58846	CLCdnPW49_89242	CLCdnRY10_15724	CLCdnRY10_57597	CLCdnRY10_7631	CLCdnRY10_80532	CLCdnRY11_53378	CLCdnRY12_60091	CLCdnRY2_15955	CLCdnRY3_67221	CLCdnRY5_22328	CLCdnRY6_70138	CLCdnRY7_40013	PGSC0003DMC400009286	PGSC0003DMC400017438	PGSC0003DMC400018154	PGSC0003DMC400040170	PGSC0003DMC400041822	PGSC0003DMC400044902	PGSC0003DMC400045849	SdnPW1_172889	SdnPW1_176819	SdnRY1_14375	SdnRY1_29829	SdnRY1_95070	SdnRY1_97682	Sotub01g011590.1.1	Sotub01g040870.1.1	Sotub01g040880.1.1	Sotub01g048670.1.1	Sotub02g005070.1.1	Sotub02g005150.1.1	Sotub02g029180.1.1	Sotub02g033750.1.1	Sotub03g030070.1.1	Sotub03g035460.1.1	Sotub04g016740.1.1	Sotub04g016750.1.1	Sotub04g021630.1.1	Sotub04g026380.1.1	Sotub06g026480.1.1	Sotub07g015240.1.1	Sotub10g013730.1.1	Sotub12g013230.1.1	Sotub12g013260.1.1	Sotub12g013270.1.1	Sotub12g013280.1.1	TDe_comp108536_c0_seq1	TDe_comp1625_c1_seq1	TDe_comp441569_c0_seq1	TDe_comp65508_c0_seq1	VdnDe1_179609	VdnDe1_223486	VdnDe1_38463	VdnDe1_47837	VdnDe2_190643	VdnDe2_195439	VdnDe3_150353	VdnDe3_47805	VdnDe4_20892	VdnDe4_3550	VdnDe4_78050	VdnDe6_110097	VdnDe7_58208	VdnPW1_143388	VdnPW2_17980	VdnPW2_27277	VdnPW2_71403	VdnPW6_7324	VdnRY1_126197	VdnRY1_47083	VdnRY1_57776	VdnRY1_73144	VdnRY2_61922
11.9.3.1 lipid metabolism.lipid degradation.lysophospholipases.phospholipase D	CLCdnDe10_106912	CLCdnDe10_15380	CLCdnDe12_16598	CLCdnDe12_21528	CLCdnDe13_113305	CLCdnDe13_17650	CLCdnDe13_49607	CLCdnDe14_3927	CLCdnDe14_83666	CLCdnDe4_123085	CLCdnDe4_147943	CLCdnDe4_2142	CLCdnDe6_48150	CLCdnDe6_56338	CLCdnPW12_65339	CLCdnPW16_61191	CLCdnPW45_44014	CLCdnPW49_89242	CLCdnRY12_60091	CLCdnRY5_22328	CLCdnRY6_70138	PGSC0003DMC400017438	PGSC0003DMC400018154	SdnPW1_176819	SdnRY1_95070	Sotub01g011590.1.1	Sotub01g040870.1.1	Sotub01g040880.1.1	Sotub03g030070.1.1	Sotub03g035460.1.1	Sotub04g016740.1.1	Sotub04g016750.1.1	Sotub04g021630.1.1	Sotub04g026380.1.1	Sotub06g026480.1.1	Sotub10g013730.1.1	VdnDe1_179609	VdnDe3_150353	VdnDe4_3550	VdnDe7_58208	VdnPW1_143388	VdnPW2_17980	VdnRY1_73144	VdnRY2_61922
11.9.3.2 lipid metabolism.lipid degradation.lysophospholipases.carboxylesterase	CLCdnDe14_5579
11.9.3.3 lipid metabolism.lipid degradation.lysophospholipases.glycerophosphodiester phosphodiesterase	CLCdnDe10_108039	CLCdnDe10_114740	CLCdnDe10_2526	CLCdnDe10_70661	CLCdnDe12_165016	CLCdnDe14_161599	CLCdnDe2_5028	CLCdnDe4_36480	CLCdnDe7_78904	CLCdnDe9_79897	CLCdnPW16_2338	CLCdnPW32_8530	CLCdnPW49_58846	CLCdnRY11_53378	PGSC0003DMC400009286	SdnPW1_172889	SdnRY1_29829	Sotub02g005070.1.1	Sotub02g005150.1.1	Sotub12g013230.1.1	Sotub12g013260.1.1	Sotub12g013270.1.1	Sotub12g013280.1.1	VdnDe3_47805	VdnDe6_110097	VdnPW6_7324
11.9.3.4 lipid metabolism.lipid degradation.lysophospholipases.phospholipase A2	CLCdnPW1_7635	CLCdnRY3_67221	Sotub07g015240.1.1	VdnDe2_190643
11.9.3.5 lipid metabolism.lipid degradation.lysophospholipases.phosphoinositide phospholipase C	CLCdnDe10_118413	CLCdnDe10_135846	CLCdnDe11_122102	CLCdnDe11_126867	CLCdnDe11_3505	CLCdnDe12_11923	CLCdnDe12_87982	CLCdnDe14_37063	CLCdnDe14_63831	CLCdnDe14_76088	CLCdnDe2_122196	CLCdnDe2_21422	CLCdnDe2_86269	CLCdnDe7_147398	CLCdnPW32_99255	CLCdnRY10_80532	CLCdnRY7_40013	PGSC0003DMC400044902	Sotub02g033750.1.1	VdnDe4_20892	VdnRY1_126197	VdnRY1_47083
11.9.4 lipid metabolism.lipid degradation.beta-oxidation	CLCdnDe10_100123	CLCdnDe10_118239	CLCdnDe10_7187	CLCdnDe10_77732	CLCdnDe10_94087	CLCdnDe11_114831	CLCdnDe11_127327	CLCdnDe11_135983	CLCdnDe11_141632	CLCdnDe11_150093	CLCdnDe11_51378	CLCdnDe11_66439	CLCdnDe11_86180	CLCdnDe12_112981	CLCdnDe12_116281	CLCdnDe12_163804	CLCdnDe12_18771	CLCdnDe12_24718	CLCdnDe12_6233	CLCdnDe12_92037	CLCdnDe12_92831	CLCdnDe13_148980	CLCdnDe13_157061	CLCdnDe13_37191	CLCdnDe13_38215	CLCdnDe13_5738	CLCdnDe14_135324	CLCdnDe14_135736	CLCdnDe14_39037	CLCdnDe2_107985	CLCdnDe2_7728	CLCdnDe2_96766	CLCdnDe3_72365	CLCdnDe3_86418	CLCdnDe4_106976	CLCdnDe4_5335	CLCdnDe4_67780	CLCdnDe4_85245	CLCdnDe5_160195	CLCdnDe5_162768	CLCdnDe5_19897	CLCdnDe6_100862	CLCdnDe6_36572	CLCdnDe6_53506	CLCdnDe7_108313	CLCdnDe7_3258	CLCdnDe7_48301	CLCdnPW10_10639	CLCdnPW10_40470	CLCdnPW10_76654	CLCdnPW10_88480	CLCdnPW10_92372	CLCdnPW11_51922	CLCdnPW11_53844	CLCdnPW12_81891	CLCdnPW12_84053	CLCdnPW12_90002	CLCdnPW16_36119	CLCdnPW29_100320	CLCdnPW2_18177	CLCdnPW31_9953	CLCdnPW39_70907	CLCdnPW45_66640	CLCdnPW47_88459	CLCdnPW47_90112	CLCdnPW50_20477	CLCdnPW50_58197	CLCdnPW8_29042	CLCdnRY10_15380	CLCdnRY11_37491	CLCdnRY11_66848	CLCdnRY2_37168	CLCdnRY2_44540	CLCdnRY5_20794	PBdnRY1_11896	PGSC0003DMC400000095	PGSC0003DMC400006958	PGSC0003DMC400013671	PGSC0003DMC400063663	PGSC0003DMC400067896	SdnPW1_165295	SdnPW1_23954	SdnPW1_28583	SdnPW1_28858	SdnRY1_25738	SdnRY1_4184	SdnRY1_4796	SdnRY1_52902	Sotub01g020690.1.1	Sotub01g032790.1.1	Sotub01g041220.1.1	Sotub01g041230.1.1	Sotub03g011140.1.1	Sotub04g005750.1.1	Sotub05g020580.1.1	Sotub06g021080.1.1	Sotub06g031180.1.1	Sotub06g031190.1.1	Sotub06g031210.1.1	Sotub06g031220.1.1	Sotub06g032470.1.1	Sotub06g032480.1.1	Sotub08g019790.1.1	Sotub08g024130.1.1	Sotub09g005970.1.1	Sotub09g005990.1.1	Sotub09g010420.1.1	Sotub09g010480.1.1	Sotub09g010550.1.1	Sotub09g010590.1.1	Sotub10g008600.1.1	Sotub10g008610.1.1	Sotub11g024980.1.1	Sotub11g025000.1.1	Sotub11g025020.1.1	Sotub12g010970.1.1	TDe_comp1030259_c0_seq1	TDe_comp109678_c0_seq2	TDe_comp112034_c0_seq8	TDe_comp1269508_c0_seq1	TDe_comp21212_c0_seq1	TDe_comp81682_c0_seq1	TDe_comp92889_c0_seq2	TPW_comp278342_c0_seq1	TPW_comp450103_c0_seq1	TPW_comp74622_c1_seq2	VdnDe1_114188	VdnDe1_156674	VdnDe1_220709	VdnDe2_256815	VdnDe3_8854	VdnDe3_88959	VdnDe4_160176	VdnDe4_174069	VdnDe4_96186	VdnDe5_15155	VdnPW1_1431	VdnPW1_220537	VdnPW1_75477	VdnPW2_186907	VdnPW2_92101	VdnPW2_92592	VdnRY1_93472	VdnRY2_23921	VdnRY3_84411
11.9.4.2 lipid metabolism.lipid degradation.beta-oxidation.acyl CoA DH	CLCdnDe10_7187	CLCdnDe10_94087	CLCdnDe11_114831	CLCdnDe11_86180	CLCdnDe12_18771	CLCdnDe12_92831	CLCdnDe13_148980	CLCdnDe13_38215	CLCdnDe13_5738	CLCdnDe4_5335	CLCdnDe4_85245	CLCdnDe5_19897	CLCdnDe7_3258	CLCdnPW10_92372	CLCdnPW12_84053	CLCdnPW12_90002	CLCdnPW16_36119	CLCdnPW31_9953	CLCdnPW39_70907	CLCdnRY2_44540	PBdnRY1_11896	SdnPW1_165295	SdnRY1_4796	Sotub08g024130.1.1	Sotub10g008600.1.1	Sotub10g008610.1.1	TDe_comp21212_c0_seq1	TPW_comp278342_c0_seq1	TPW_comp74622_c1_seq2	VdnPW1_220537	VdnPW2_92101	VdnRY3_84411
11.9.4.3 lipid metabolism.lipid degradation.beta-oxidation.enoyl CoA hydratase	CLCdnDe10_118239	CLCdnDe10_77732	CLCdnDe11_127327	CLCdnDe3_86418	CLCdnPW10_88480	CLCdnPW11_53844	CLCdnPW50_20477	CLCdnRY11_66848	SdnPW1_28858	TDe_comp1269508_c0_seq1	VdnDe1_156674	VdnDe1_220709	VdnDe4_174069	VdnDe5_15155	VdnPW2_186907	VdnPW2_92592	VdnRY2_23921
11.9.4.5 lipid metabolism.lipid degradation.beta-oxidation.acyl-CoA thioesterase	CLCdnDe11_66439	CLCdnDe12_24718	CLCdnDe12_92037	CLCdnDe14_39037	CLCdnDe4_106976	CLCdnDe6_36572	CLCdnDe6_53506	CLCdnDe7_108313	CLCdnPW10_10639	CLCdnPW12_81891	CLCdnPW29_100320	CLCdnPW45_66640	CLCdnPW47_88459	CLCdnRY11_37491	CLCdnRY2_37168	PGSC0003DMC400000095	PGSC0003DMC400013671	SdnRY1_25738	SdnRY1_52902	Sotub01g032790.1.1	Sotub04g005750.1.1	Sotub06g032470.1.1	Sotub06g032480.1.1	TDe_comp109678_c0_seq2	TPW_comp450103_c0_seq1	VdnDe1_114188	VdnDe4_160176
11.9.4.9 lipid metabolism.lipid degradation.beta-oxidation.multifunctional	CLCdnDe10_100123	CLCdnDe11_135983	CLCdnDe11_141632	CLCdnDe11_150093	CLCdnDe12_112981	CLCdnDe12_163804	CLCdnDe12_6233	CLCdnDe13_157061	CLCdnDe14_135324	CLCdnDe14_135736	CLCdnDe2_7728	CLCdnDe4_67780	CLCdnPW10_40470	CLCdnPW10_76654	CLCdnPW47_90112	CLCdnPW50_58197	CLCdnPW8_29042	CLCdnRY5_20794	PGSC0003DMC400006958	SdnPW1_23954	SdnPW1_28583	SdnRY1_4184	Sotub01g020690.1.1	Sotub08g019790.1.1	Sotub12g010970.1.1	TDe_comp1030259_c0_seq1	TDe_comp81682_c0_seq1	TDe_comp92889_c0_seq2	VdnDe2_256815	VdnDe3_8854	VdnDe3_88959	VdnPW1_1431	VdnPW1_75477
11.9.4.13 lipid metabolism.lipid degradation.beta-oxidation.acyl CoA reductase	CLCdnDe11_51378	CLCdnDe12_116281	CLCdnDe13_37191	CLCdnDe2_107985	CLCdnDe2_96766	CLCdnDe3_72365	CLCdnDe5_160195	CLCdnDe5_162768	CLCdnDe6_100862	CLCdnDe7_48301	CLCdnPW11_51922	CLCdnPW2_18177	CLCdnRY10_15380	PGSC0003DMC400063663	PGSC0003DMC400067896	Sotub01g041220.1.1	Sotub01g041230.1.1	Sotub03g011140.1.1	Sotub06g021080.1.1	Sotub06g031180.1.1	Sotub06g031190.1.1	Sotub06g031210.1.1	Sotub06g031220.1.1	Sotub09g005970.1.1	Sotub09g005990.1.1	Sotub09g010420.1.1	Sotub09g010480.1.1	Sotub09g010550.1.1	Sotub09g010590.1.1	Sotub11g024980.1.1	Sotub11g025000.1.1	Sotub11g025020.1.1	TDe_comp112034_c0_seq8	VdnRY1_93472
11.9.4.14 lipid metabolism.lipid degradation.beta-oxidation.enoyl isomerase	Sotub05g020580.1.1	VdnDe4_96186
11.10 lipid metabolism.glycolipid synthesis	CLCdnDe10_120786	CLCdnDe11_3224	CLCdnDe11_5332	CLCdnDe11_91263	CLCdnDe12_112670	CLCdnDe12_168358	CLCdnDe12_16874	CLCdnDe12_33617	CLCdnDe13_117717	CLCdnDe13_129460	CLCdnDe13_25431	CLCdnDe14_118155	CLCdnDe2_104667	CLCdnDe2_93521	CLCdnDe7_146521	CLCdnDe7_37117	CLCdnPW10_15432	CLCdnPW10_60931	CLCdnPW20_3374	CLCdnPW26_44468	CLCdnPW49_43779	CLCdnRY11_29669	CLCdnRY12_38671	PGSC0003DMC400041834	SdnPW1_78307	SdnRY1_8143	Sotub01g007780.1.1	Sotub08g013390.1.1	Sotub10g026230.1.1	TPW_comp73145_c0_seq1	VdnDe1_25038	VdnDe2_18099	VdnDe2_18772	VdnDe3_9804	VdnDe5_7560	VdnDe7_1654	VdnPW1_179167	VdnPW1_24944
11.10.1 lipid metabolism.glycolipid synthesis.MGDG synthase	CLCdnDe11_5332	CLCdnDe12_168358	CLCdnDe13_129460	CLCdnDe7_146521	CLCdnDe7_37117	CLCdnPW26_44468	CLCdnRY12_38671	PGSC0003DMC400041834	SdnPW1_78307	Sotub08g013390.1.1	TPW_comp73145_c0_seq1	VdnDe2_18772
11.10.2 lipid metabolism.glycolipid synthesis.DGDG synthase	CLCdnDe10_120786	CLCdnDe11_91263	CLCdnDe12_112670	CLCdnDe13_117717	CLCdnDe2_104667	CLCdnDe2_93521	CLCdnPW10_15432	CLCdnPW20_3374	Sotub01g007780.1.1	Sotub10g026230.1.1	VdnDe2_18099	VdnDe3_9804	VdnDe7_1654	VdnPW1_24944
11.10.3 lipid metabolism.glycolipid synthesis.UDP-sulfoquinovose synthase	CLCdnDe11_3224	CLCdnDe14_118155	VdnPW1_179167
11.10.4 lipid metabolism.glycolipid synthesis.sulfolipid synthase	CLCdnDe12_16874	CLCdnDe12_33617	CLCdnDe13_25431	CLCdnPW10_60931	CLCdnPW49_43779	CLCdnRY11_29669	SdnRY1_8143	VdnDe1_25038	VdnDe5_7560
12 N-metabolism	CLCdnDe10_110604	CLCdnDe10_122369	CLCdnDe10_129417	CLCdnDe10_131902	CLCdnDe10_133078	CLCdnDe10_133253	CLCdnDe10_134495	CLCdnDe10_134519	CLCdnDe10_134535	CLCdnDe10_17576	CLCdnDe10_46862	CLCdnDe10_5958	CLCdnDe10_92720	CLCdnDe10_97013	CLCdnDe11_126968	CLCdnDe11_131221	CLCdnDe11_154141	CLCdnDe11_26802	CLCdnDe11_98759	CLCdnDe12_144919	CLCdnDe12_16742	CLCdnDe12_17240	CLCdnDe12_592	CLCdnDe12_80618	CLCdnDe13_1260	CLCdnDe13_68101	CLCdnDe14_165187	CLCdnDe1_18047	CLCdnDe2_130710	CLCdnDe2_36265	CLCdnDe2_74	CLCdnDe2_8669	CLCdnDe2_95026	CLCdnDe4_103926	CLCdnDe4_1794	CLCdnDe4_23997	CLCdnDe5_74908	CLCdnDe7_12050	CLCdnDe7_136352	CLCdnDe7_70972	CLCdnDe9_123132	CLCdnPW12_1472	CLCdnPW12_21818	CLCdnPW12_46953	CLCdnPW16_95877	CLCdnPW22_80492	CLCdnPW39_46044	CLCdnPW46_31517	CLCdnPW46_82145	CLCdnPW49_15015	CLCdnRY10_83510	CLCdnRY11_63968	CLCdnRY3_12143	CLCdnRY5_25250	CLCdnRY6_57335	CLCdnRY7_29511	PBdnRY1_12975	PBdnRY1_2775	PGSC0003DMC400016953	PGSC0003DMC400024818	PGSC0003DMC400030933	PGSC0003DMC400033074	PGSC0003DMC400033075	PGSC0003DMC400033077	PGSC0003DMC400033078	PGSC0003DMC400048565	PGSC0003DMC400061190	SdnPW1_109461	SdnPW1_24267	SdnPW1_26233	SdnPW1_61649	SdnPW1_61829	SdnRY1_136726	SdnRY1_18493	Sotub01g010900.1.1	Sotub01g010910.1.1	Sotub01g010920.1.1	Sotub01g026040.1.1	Sotub03g027660.1.1	Sotub06g012330.1.1	Sotub06g012340.1.1	Sotub06g015050.1.1	Sotub10g025240.1.1	Sotub10g025620.1.1	Sotub11g008040.1.1	Sotub12g020920.1.1	TDe_comp85731_c0_seq1	TDe_comp918577_c0_seq1	TPW_comp38022_c1_seq1	TPW_comp471896_c0_seq1	VdnDe1_177793	VdnDe2_61831	VdnDe3_100964	VdnDe3_16317	VdnDe3_36711	VdnDe7_45127	VdnPW1_25556	VdnPW1_58849	VdnPW2_19062	VdnPW3_88282	VdnRY1_120498	VdnRY1_59486	VdnRY2_18416	VdnRY2_8624	VdnRY3_40236	VdnRY6_35709
12.1 N-metabolism.nitrate metabolism	CLCdnDe10_133253	CLCdnDe10_134495	CLCdnDe10_134519	CLCdnDe10_134535	CLCdnDe10_97013	CLCdnDe11_26802	CLCdnDe1_18047	CLCdnDe2_130710	CLCdnDe4_1794	CLCdnRY3_12143	CLCdnRY5_25250	PBdnRY1_12975	SdnPW1_61829	TPW_comp471896_c0_seq1	VdnDe7_45127	VdnRY1_59486	VdnRY2_8624	VdnRY3_40236
12.1.1 N-metabolism.nitrate metabolism.NR	CLCdnDe10_133253	CLCdnDe10_134495	CLCdnDe10_134519	CLCdnDe10_134535	CLCdnDe10_97013	CLCdnDe11_26802	PBdnRY1_12975	SdnPW1_61829	TPW_comp471896_c0_seq1	VdnRY1_59486	VdnRY3_40236
12.1.2 N-metabolism.nitrate metabolism.nitrite reductase	CLCdnDe1_18047	CLCdnDe2_130710	CLCdnDe4_1794	CLCdnRY3_12143	CLCdnRY5_25250	VdnDe7_45127	VdnRY2_8624
12.2 N-metabolism.ammonia metabolism	CLCdnDe10_110604	CLCdnDe10_122369	CLCdnDe10_129417	CLCdnDe10_131902	CLCdnDe10_133078	CLCdnDe12_144919	CLCdnDe12_16742	CLCdnDe12_17240	CLCdnDe12_592	CLCdnDe12_80618	CLCdnDe14_165187	CLCdnDe2_74	CLCdnDe5_74908	CLCdnDe7_12050	CLCdnDe7_70972	CLCdnDe9_123132	CLCdnPW12_1472	CLCdnPW12_21818	CLCdnPW16_95877	CLCdnPW46_31517	CLCdnPW46_82145	PGSC0003DMC400016953	PGSC0003DMC400024818	PGSC0003DMC400030933	PGSC0003DMC400033074	PGSC0003DMC400033075	PGSC0003DMC400033077	PGSC0003DMC400033078	SdnPW1_24267	SdnPW1_26233	SdnPW1_61649	SdnRY1_136726	SdnRY1_18493	Sotub01g010900.1.1	Sotub01g010910.1.1	Sotub01g010920.1.1	Sotub06g012330.1.1	Sotub06g012340.1.1	Sotub10g025240.1.1	Sotub10g025620.1.1	Sotub11g008040.1.1	Sotub12g020920.1.1	TDe_comp918577_c0_seq1	VdnDe1_177793	VdnDe3_100964	VdnDe3_36711	VdnPW1_25556	VdnPW2_19062	VdnRY6_35709
12.2.1 N-metabolism.ammonia metabolism.glutamate synthase	CLCdnDe10_129417	CLCdnDe12_144919	CLCdnDe7_70972	CLCdnPW12_1472	CLCdnPW16_95877	SdnPW1_26233	SdnPW1_61649	SdnRY1_136726	VdnDe1_177793	VdnDe3_36711	VdnRY6_35709
12.2.1.1 N-metabolism.ammonia metabolism.glutamate synthase.ferredoxin dependent	CLCdnDe12_144919	CLCdnPW12_1472	SdnPW1_26233	VdnDe1_177793
12.2.1.2 N-metabolism.ammonia metabolism.glutamate synthase.NADH dependent	CLCdnDe10_129417	CLCdnDe7_70972	CLCdnPW16_95877	SdnPW1_61649	SdnRY1_136726	VdnDe3_36711	VdnRY6_35709
12.2.2 N-metabolism.ammonia metabolism.glutamine synthetase	CLCdnDe10_110604	CLCdnDe10_122369	CLCdnDe10_131902	CLCdnDe10_133078	CLCdnDe12_16742	CLCdnDe12_17240	CLCdnDe12_592	CLCdnDe12_80618	CLCdnDe14_165187	CLCdnDe2_74	CLCdnDe5_74908	CLCdnDe7_12050	CLCdnDe9_123132	CLCdnPW12_21818	CLCdnPW46_31517	PGSC0003DMC400016953	PGSC0003DMC400024818	PGSC0003DMC400030933	PGSC0003DMC400033074	PGSC0003DMC400033075	PGSC0003DMC400033077	PGSC0003DMC400033078	SdnPW1_24267	Sotub01g010900.1.1	Sotub01g010910.1.1	Sotub01g010920.1.1	Sotub06g012330.1.1	Sotub06g012340.1.1	Sotub10g025240.1.1	Sotub10g025620.1.1	Sotub11g008040.1.1	Sotub12g020920.1.1	TDe_comp918577_c0_seq1	VdnDe3_100964	VdnPW1_25556	VdnPW2_19062
12.2.99 N-metabolism.ammonia metabolism.unspecified	CLCdnPW46_82145	SdnRY1_18493
12.3 N-metabolism.N-degradation	CLCdnDe10_46862	CLCdnDe10_5958	CLCdnDe10_92720	CLCdnDe11_126968	CLCdnDe11_154141	CLCdnDe2_8669	CLCdnDe4_23997	CLCdnPW12_46953	CLCdnPW39_46044	CLCdnPW49_15015	CLCdnRY11_63968	CLCdnRY6_57335	Sotub03g027660.1.1	Sotub06g015050.1.1	TDe_comp85731_c0_seq1	TPW_comp38022_c1_seq1	VdnRY2_18416
12.3.1 N-metabolism.N-degradation.glutamate dehydrogenase	CLCdnDe10_46862	CLCdnDe10_5958	CLCdnDe10_92720	CLCdnDe11_126968	CLCdnDe11_154141	CLCdnDe2_8669	CLCdnDe4_23997	CLCdnPW12_46953	CLCdnPW39_46044	CLCdnPW49_15015	CLCdnRY11_63968	CLCdnRY6_57335	Sotub03g027660.1.1	Sotub06g015050.1.1	TDe_comp85731_c0_seq1	TPW_comp38022_c1_seq1	VdnRY2_18416
12.4 N-metabolism.misc	CLCdnDe10_17576	CLCdnDe11_131221	CLCdnDe11_98759	CLCdnDe13_1260	CLCdnDe13_68101	CLCdnDe2_36265	CLCdnDe2_95026	CLCdnDe4_103926	CLCdnDe7_136352	CLCdnPW22_80492	CLCdnRY10_83510	CLCdnRY7_29511	PBdnRY1_2775	PGSC0003DMC400048565	PGSC0003DMC400061190	SdnPW1_109461	Sotub01g026040.1.1	VdnDe2_61831	VdnDe3_16317	VdnPW1_58849	VdnPW3_88282	VdnRY1_120498
13 amino acid metabolism	CLCdnDe10_100679	CLCdnDe10_10168	CLCdnDe10_10348	CLCdnDe10_105775	CLCdnDe10_105906	CLCdnDe10_107096	CLCdnDe10_107480	CLCdnDe10_108087	CLCdnDe10_109655	CLCdnDe10_110038	CLCdnDe10_110488	CLCdnDe10_115619	CLCdnDe10_116957	CLCdnDe10_118174	CLCdnDe10_119839	CLCdnDe10_120844	CLCdnDe10_121889	CLCdnDe10_127165	CLCdnDe10_127558	CLCdnDe10_127816	CLCdnDe10_128787	CLCdnDe10_129323	CLCdnDe10_134064	CLCdnDe10_134124	CLCdnDe10_134226	CLCdnDe10_134577	CLCdnDe10_134974	CLCdnDe10_135450	CLCdnDe10_137084	CLCdnDe10_13996	CLCdnDe10_17909	CLCdnDe10_22037	CLCdnDe10_23	CLCdnDe10_33337	CLCdnDe10_33338	CLCdnDe10_35797	CLCdnDe10_43198	CLCdnDe10_47009	CLCdnDe10_47734	CLCdnDe10_48249	CLCdnDe10_56155	CLCdnDe10_5889	CLCdnDe10_58929	CLCdnDe10_64877	CLCdnDe10_69245	CLCdnDe10_74491	CLCdnDe10_76519	CLCdnDe10_80277	CLCdnDe10_82534	CLCdnDe10_82963	CLCdnDe10_82977	CLCdnDe10_8305	CLCdnDe10_83401	CLCdnDe10_87678	CLCdnDe10_93590	CLCdnDe10_93918	CLCdnDe10_95139	CLCdnDe10_95264	CLCdnDe11_105985	CLCdnDe11_112815	CLCdnDe11_112858	CLCdnDe11_114922	CLCdnDe11_115895	CLCdnDe11_116824	CLCdnDe11_119480	CLCdnDe11_120861	CLCdnDe11_123923	CLCdnDe11_126367	CLCdnDe11_126996	CLCdnDe11_129162	CLCdnDe11_131156	CLCdnDe11_132721	CLCdnDe11_133352	CLCdnDe11_135172	CLCdnDe11_136226	CLCdnDe11_139163	CLCdnDe11_141359	CLCdnDe11_146058	CLCdnDe11_146075	CLCdnDe11_15044	CLCdnDe11_151136	CLCdnDe11_152984	CLCdnDe11_157783	CLCdnDe11_157817	CLCdnDe11_158040	CLCdnDe11_15896	CLCdnDe11_17688	CLCdnDe11_22341	CLCdnDe11_285	CLCdnDe11_33025	CLCdnDe11_33131	CLCdnDe11_34693	CLCdnDe11_36808	CLCdnDe11_39220	CLCdnDe11_46825	CLCdnDe11_50815	CLCdnDe11_54531	CLCdnDe11_59257	CLCdnDe11_59588	CLCdnDe11_71772	CLCdnDe11_74255	CLCdnDe11_75046	CLCdnDe11_82986	CLCdnDe11_90754	CLCdnDe11_96393	CLCdnDe11_97578	CLCdnDe11_99262	CLCdnDe12_102913	CLCdnDe12_107283	CLCdnDe12_108235	CLCdnDe12_111292	CLCdnDe12_117253	CLCdnDe12_117870	CLCdnDe12_119570	CLCdnDe12_120698	CLCdnDe12_127534	CLCdnDe12_129212	CLCdnDe12_1359	CLCdnDe12_137946	CLCdnDe12_13868	CLCdnDe12_146185	CLCdnDe12_1538	CLCdnDe12_153860	CLCdnDe12_155392	CLCdnDe12_156198	CLCdnDe12_157266	CLCdnDe12_165505	CLCdnDe12_169969	CLCdnDe12_170190	CLCdnDe12_170322	CLCdnDe12_170526	CLCdnDe12_18237	CLCdnDe12_20470	CLCdnDe12_24924	CLCdnDe12_30633	CLCdnDe12_31722	CLCdnDe12_31998	CLCdnDe12_38880	CLCdnDe12_41953	CLCdnDe12_46954	CLCdnDe12_51344	CLCdnDe12_57511	CLCdnDe12_69330	CLCdnDe12_74080	CLCdnDe12_86049	CLCdnDe12_9043	CLCdnDe12_93297	CLCdnDe12_99421	CLCdnDe13_102727	CLCdnDe13_104372	CLCdnDe13_118196	CLCdnDe13_120135	CLCdnDe13_120355	CLCdnDe13_128472	CLCdnDe13_139000	CLCdnDe13_139892	CLCdnDe13_139938	CLCdnDe13_164821	CLCdnDe13_165194	CLCdnDe13_167095	CLCdnDe13_167564	CLCdnDe13_170755	CLCdnDe13_17137	CLCdnDe13_17425	CLCdnDe13_24833	CLCdnDe13_27677	CLCdnDe13_41262	CLCdnDe13_54254	CLCdnDe13_55390	CLCdnDe13_6197	CLCdnDe13_68289	CLCdnDe13_77751	CLCdnDe13_81859	CLCdnDe13_85332	CLCdnDe14_108254	CLCdnDe14_115096	CLCdnDe14_125696	CLCdnDe14_13050	CLCdnDe14_137477	CLCdnDe14_140758	CLCdnDe14_146587	CLCdnDe14_148172	CLCdnDe14_152993	CLCdnDe14_154687	CLCdnDe14_155341	CLCdnDe14_157229	CLCdnDe14_15759	CLCdnDe14_1597	CLCdnDe14_16683	CLCdnDe14_19371	CLCdnDe14_2280	CLCdnDe14_27053	CLCdnDe14_27769	CLCdnDe14_33415	CLCdnDe14_42140	CLCdnDe14_47736	CLCdnDe14_56100	CLCdnDe14_58780	CLCdnDe14_68759	CLCdnDe14_78926	CLCdnDe14_92279	CLCdnDe14_97776	CLCdnDe14_99653	CLCdnDe1_12189	CLCdnDe1_14017	CLCdnDe1_21675	CLCdnDe1_26312	CLCdnDe1_7354	CLCdnDe1_775	CLCdnDe1_9275	CLCdnDe2_100548	CLCdnDe2_100647	CLCdnDe2_100856	CLCdnDe2_10146	CLCdnDe2_101555	CLCdnDe2_103296	CLCdnDe2_104814	CLCdnDe2_10935	CLCdnDe2_113184	CLCdnDe2_11661	CLCdnDe2_119008	CLCdnDe2_125714	CLCdnDe2_126112	CLCdnDe2_126547	CLCdnDe2_127717	CLCdnDe2_130114	CLCdnDe2_131067	CLCdnDe2_18876	CLCdnDe2_22951	CLCdnDe2_24034	CLCdnDe2_27391	CLCdnDe2_29829	CLCdnDe2_39352	CLCdnDe2_44501	CLCdnDe2_51139	CLCdnDe2_53197	CLCdnDe2_53344	CLCdnDe2_79715	CLCdnDe2_80045	CLCdnDe2_80485	CLCdnDe2_84627	CLCdnDe2_88329	CLCdnDe3_100702	CLCdnDe3_101384	CLCdnDe3_102474	CLCdnDe3_109129	CLCdnDe3_13176	CLCdnDe3_135101	CLCdnDe3_1383	CLCdnDe3_138556	CLCdnDe3_45739	CLCdnDe3_68461	CLCdnDe4_100327	CLCdnDe4_101455	CLCdnDe4_11078	CLCdnDe4_127309	CLCdnDe4_144427	CLCdnDe4_150413	CLCdnDe4_163855	CLCdnDe4_32185	CLCdnDe4_34967	CLCdnDe4_59712	CLCdnDe4_81956	CLCdnDe4_88116	CLCdnDe5_44895	CLCdnDe5_45128	CLCdnDe5_5921	CLCdnDe6_102055	CLCdnDe6_12019	CLCdnDe6_153325	CLCdnDe6_166790	CLCdnDe6_23141	CLCdnDe6_2342	CLCdnDe6_25108	CLCdnDe6_3850	CLCdnDe6_5161	CLCdnDe6_58690	CLCdnDe6_70153	CLCdnDe6_84164	CLCdnDe7_1007	CLCdnDe7_102046	CLCdnDe7_109695	CLCdnDe7_113271	CLCdnDe7_11532	CLCdnDe7_15442	CLCdnDe7_16136	CLCdnDe7_163565	CLCdnDe7_169580	CLCdnDe7_26514	CLCdnDe7_38116	CLCdnDe7_49154	CLCdnDe7_50855	CLCdnDe7_51646	CLCdnDe7_55351	CLCdnDe7_5901	CLCdnDe7_61241	CLCdnDe7_7285	CLCdnDe7_8379	CLCdnDe7_9261	CLCdnDe7_99616	CLCdnDe8_12850	CLCdnDe8_14718	CLCdnDe8_16933	CLCdnDe8_227	CLCdnDe8_4840	CLCdnDe9_124684	CLCdnDe9_21852	CLCdnDe9_26248	CLCdnDe9_37290	CLCdnPW10_13123	CLCdnPW10_14198	CLCdnPW10_17095	CLCdnPW10_26098	CLCdnPW10_27979	CLCdnPW10_37968	CLCdnPW10_40788	CLCdnPW10_4550	CLCdnPW10_4933	CLCdnPW10_58228	CLCdnPW10_58287	CLCdnPW10_62133	CLCdnPW10_63713	CLCdnPW10_68590	CLCdnPW10_7097	CLCdnPW10_7192	CLCdnPW10_73915	CLCdnPW10_74036	CLCdnPW10_74038	CLCdnPW10_7665	CLCdnPW10_80832	CLCdnPW10_87787	CLCdnPW10_87800	CLCdnPW10_89561	CLCdnPW10_92441	CLCdnPW11_56740	CLCdnPW12_20478	CLCdnPW12_2779	CLCdnPW12_33773	CLCdnPW12_38300	CLCdnPW12_45538	CLCdnPW12_56218	CLCdnPW12_66945	CLCdnPW12_7160	CLCdnPW12_89661	CLCdnPW12_93036	CLCdnPW12_95516	CLCdnPW12_96632	CLCdnPW13_22696	CLCdnPW13_58661	CLCdnPW13_60928	CLCdnPW13_65638	CLCdnPW13_72591	CLCdnPW13_82274	CLCdnPW13_85861	CLCdnPW13_85896	CLCdnPW13_86633	CLCdnPW13_86845	CLCdnPW14_3047	CLCdnPW15_12335	CLCdnPW15_4795	CLCdnPW16_2798	CLCdnPW16_35427	CLCdnPW16_38482	CLCdnPW16_70137	CLCdnPW16_92485	CLCdnPW19_13600	CLCdnPW19_17320	CLCdnPW1_1309	CLCdnPW1_6517	CLCdnPW20_30671	CLCdnPW22_42235	CLCdnPW22_57460	CLCdnPW25_20514	CLCdnPW25_45156	CLCdnPW26_10354	CLCdnPW26_23666	CLCdnPW26_58992	CLCdnPW26_61245	CLCdnPW26_72764	CLCdnPW26_81654	CLCdnPW26_95985	CLCdnPW29_39636	CLCdnPW29_82543	CLCdnPW2_1246	CLCdnPW2_13613	CLCdnPW2_17232	CLCdnPW2_20566	CLCdnPW2_21837	CLCdnPW2_23566	CLCdnPW2_25429	CLCdnPW2_2586	CLCdnPW2_27899	CLCdnPW2_5711	CLCdnPW30_19945	CLCdnPW33_42847	CLCdnPW36_17597	CLCdnPW36_19743	CLCdnPW36_32360	CLCdnPW36_33863	CLCdnPW36_35480	CLCdnPW36_3853	CLCdnPW36_52723	CLCdnPW36_82461	CLCdnPW39_68040	CLCdnPW39_82883	CLCdnPW3_1023	CLCdnPW3_97060	CLCdnPW41_16045	CLCdnPW42_35505	CLCdnPW42_81323	CLCdnPW44_84382	CLCdnPW45_3807	CLCdnPW45_55546	CLCdnPW45_71622	CLCdnPW45_8874	CLCdnPW46_20090	CLCdnPW46_22242	CLCdnPW46_24105	CLCdnPW46_2471	CLCdnPW46_5192	CLCdnPW46_73172	CLCdnPW47_2518	CLCdnPW47_80825	CLCdnPW48_47854	CLCdnPW48_82257	CLCdnPW49_20945	CLCdnPW49_230	CLCdnPW49_41062	CLCdnPW49_42698	CLCdnPW49_6311	CLCdnPW49_7148	CLCdnPW49_80715	CLCdnPW49_8443	CLCdnPW49_8560	CLCdnPW50_35988	CLCdnPW50_5132	CLCdnPW50_55667	CLCdnPW50_72281	CLCdnPW5_27513	CLCdnPW6_24655	CLCdnPW6_54443	CLCdnPW6_85194	CLCdnPW8_539	CLCdnRY10_10011	CLCdnRY10_11610	CLCdnRY10_11665	CLCdnRY10_12144	CLCdnRY10_14155	CLCdnRY10_15072	CLCdnRY10_25542	CLCdnRY10_2708	CLCdnRY10_3050	CLCdnRY10_34322	CLCdnRY10_3997	CLCdnRY10_4423	CLCdnRY10_50643	CLCdnRY10_55813	CLCdnRY10_56641	CLCdnRY10_6128	CLCdnRY10_6181	CLCdnRY10_63177	CLCdnRY10_65042	CLCdnRY10_66108	CLCdnRY10_73627	CLCdnRY10_81845	CLCdnRY11_2053	CLCdnRY11_20704	CLCdnRY11_23856	CLCdnRY11_26486	CLCdnRY11_35803	CLCdnRY11_4423	CLCdnRY11_47624	CLCdnRY11_59384	CLCdnRY11_6337	CLCdnRY11_6448	CLCdnRY11_65997	CLCdnRY11_7312	CLCdnRY11_77543	CLCdnRY11_84829	CLCdnRY11_86348	CLCdnRY11_88456	CLCdnRY11_89343	CLCdnRY12_259	CLCdnRY12_39548	CLCdnRY12_42919	CLCdnRY12_54051	CLCdnRY12_55600	CLCdnRY12_57386	CLCdnRY12_79598	CLCdnRY1_23321	CLCdnRY1_40870	CLCdnRY1_53629	CLCdnRY1_58365	CLCdnRY1_7467	CLCdnRY2_17572	CLCdnRY2_19598	CLCdnRY2_22934	CLCdnRY3_17005	CLCdnRY3_28763	CLCdnRY3_36242	CLCdnRY3_45064	CLCdnRY4_7292	CLCdnRY5_141	CLCdnRY5_26264	CLCdnRY5_34419	CLCdnRY5_48800	CLCdnRY5_8407	CLCdnRY7_10657	CLCdnRY7_31310	CLCdnRY7_3664	CLCdnRY8_33096	CLCdnRY8_34407	CLCdnRY8_44648	CLCdnRY8_7363	CLCdnRY9_3231	CLCdnRY9_33908	CLCdnRY9_9619	PBdnRY1_10176	PBdnRY1_11259	PBdnRY1_12800	PBdnRY1_14572	PBdnRY1_3434	PBdnRY1_4964	PBdnRY1_957	PGSC0003DMC400002312	PGSC0003DMC400004370	PGSC0003DMC400011898	PGSC0003DMC400014775	PGSC0003DMC400020476	PGSC0003DMC400023290	PGSC0003DMC400024797	PGSC0003DMC400027139	PGSC0003DMC400032360	PGSC0003DMC400034626	PGSC0003DMC400034743	PGSC0003DMC400044433	PGSC0003DMC400044769	PGSC0003DMC400044774	PGSC0003DMC400045057	PGSC0003DMC400046397	PGSC0003DMC400046565	PGSC0003DMC400050736	PGSC0003DMC400054829	PGSC0003DMC400058913	PGSC0003DMC402000123	PGSC0003DMC402000204	SdnPW1_108762	SdnPW1_114629	SdnPW1_11579	SdnPW1_116633	SdnPW1_161890	SdnPW1_175958	SdnPW1_197144	SdnPW1_30377	SdnPW1_38583	SdnPW1_42544	SdnPW1_43384	SdnPW1_51595	SdnPW1_55502	SdnPW1_55674	SdnPW1_56965	SdnPW1_57682	SdnPW1_69991	SdnPW1_71288	SdnPW1_73783	SdnPW1_75147	SdnPW1_75155	SdnPW1_75468	SdnPW1_77710	SdnPW1_88895	SdnPW1_9087	SdnRY1_10712	SdnRY1_15368	SdnRY1_16755	SdnRY1_19637	SdnRY1_35402	SdnRY1_35836	SdnRY1_44877	SdnRY1_47127	SdnRY1_51039	SdnRY1_55389	SdnRY1_56087	SdnRY1_57696	SdnRY1_6456	SdnRY1_66284	SdnRY1_87954	SdnRY1_95544	Sotub01g007160.1.1	Sotub01g007860.1.1	Sotub01g007960.1.1	Sotub01g013940.1.1	Sotub01g017450.1.1	Sotub01g021770.1.1	Sotub01g026850.1.1	Sotub01g026870.1.1	Sotub01g028200.1.1	Sotub01g035420.1.1	Sotub01g035480.1.1	Sotub01g035490.1.1	Sotub01g043300.1.1	Sotub01g046100.1.1	Sotub02g006440.1.1	Sotub02g006450.1.1	Sotub02g007590.1.1	Sotub02g007610.1.1	Sotub02g010250.1.1	Sotub02g030380.1.1	Sotub02g030650.1.1	Sotub02g033310.1.1	Sotub03g006880.1.1	Sotub03g010610.1.1	Sotub03g021580.1.1	Sotub03g025290.1.1	Sotub03g034370.1.1	Sotub03g034380.1.1	Sotub04g016380.1.1	Sotub04g020600.1.1	Sotub04g020850.1.1	Sotub04g030140.1.1	Sotub04g030160.1.1	Sotub06g005930.1.1	Sotub06g012670.1.1	Sotub06g018270.1.1	Sotub06g018760.1.1	Sotub06g020980.1.1	Sotub06g024320.1.1	Sotub06g026320.1.1	Sotub07g012040.1.1	Sotub07g016770.1.1	Sotub07g016790.1.1	Sotub07g016810.1.1	Sotub07g016830.1.1	Sotub07g028470.1.1	Sotub07g029030.1.1	Sotub08g007980.1.1	Sotub08g009010.1.1	Sotub08g009860.1.1	Sotub08g010450.1.1	Sotub08g014890.1.1	Sotub08g014920.1.1	Sotub08g014930.1.1	Sotub08g015610.1.1	Sotub08g015620.1.1	Sotub08g018840.1.1	Sotub08g019680.1.1	Sotub09g007810.1.1	Sotub09g012050.1.1	Sotub09g018310.1.1	Sotub09g023600.1.1	Sotub10g014150.1.1	Sotub10g020230.1.1	Sotub10g025630.1.1	Sotub10g026090.1.1	Sotub10g028570.1.1	Sotub11g028460.1.1	Sotub11g029450.1.1	Sotub12g014310.1.1	Sotub12g015980.1.1	Sotub12g016010.1.1	Sotub12g016030.1.1	Sotub12g016060.1.1	Sotub12g028590.1.1	Sotub12g030420.1.1	Sotub12g030450.1.1	TDe_comp102805_c0_seq1	TDe_comp104124_c0_seq1	TDe_comp105187_c0_seq1	TDe_comp109643_c2_seq3	TDe_comp111545_c1_seq1	TDe_comp112076_c0_seq8	TDe_comp113263_c3_seq1	TDe_comp21360_c0_seq1	TDe_comp226880_c0_seq1	TDe_comp35478_c0_seq1	TDe_comp394672_c0_seq1	TDe_comp476126_c0_seq1	TDe_comp48377_c1_seq1	TDe_comp536250_c0_seq1	TDe_comp567397_c0_seq1	TDe_comp62178_c0_seq1	TDe_comp66302_c0_seq1	TDe_comp74350_c0_seq1	TDe_comp75290_c0_seq1	TDe_comp79014_c0_seq1	TDe_comp86455_c0_seq1	TDe_comp89748_c0_seq1	TDe_comp9708_c0_seq1	TDe_comp97330_c0_seq1	TDe_comp99410_c0_seq2	TPW_comp15279_c0_seq1	TPW_comp246357_c0_seq1	TPW_comp311652_c0_seq1	TPW_comp33159_c0_seq1	TPW_comp57552_c0_seq2	TPW_comp58404_c0_seq1	TPW_comp59004_c0_seq1	TPW_comp62250_c0_seq4	TPW_comp66425_c1_seq2	TPW_comp70630_c0_seq14	TPW_comp71850_c0_seq28	TPW_comp72565_c2_seq2	VdnDe1_105570	VdnDe1_11034	VdnDe1_111874	VdnDe1_112067	VdnDe1_123319	VdnDe1_157469	VdnDe1_167346	VdnDe1_170962	VdnDe1_171542	VdnDe1_175070	VdnDe1_175270	VdnDe1_188471	VdnDe1_200422	VdnDe1_210338	VdnDe1_219514	VdnDe1_222634	VdnDe1_223267	VdnDe1_224978	VdnDe1_235265	VdnDe1_238434	VdnDe1_238539	VdnDe1_251832	VdnDe1_258256	VdnDe1_273699	VdnDe1_286271	VdnDe1_337487	VdnDe1_38568	VdnDe1_41558	VdnDe1_42374	VdnDe1_48301	VdnDe1_50166	VdnDe1_61323	VdnDe1_90251	VdnDe1_95569	VdnDe1_9666	VdnDe2_136646	VdnDe2_136836	VdnDe2_154188	VdnDe2_170788	VdnDe2_172135	VdnDe2_198539	VdnDe2_237607	VdnDe2_31678	VdnDe2_51479	VdnDe2_7854	VdnDe2_92981	VdnDe3_100130	VdnDe3_108662	VdnDe3_114902	VdnDe3_131893	VdnDe3_136524	VdnDe3_148938	VdnDe3_158121	VdnDe3_158245	VdnDe3_15922	VdnDe3_179904	VdnDe3_179971	VdnDe3_185464	VdnDe3_198784	VdnDe3_205527	VdnDe3_219989	VdnDe3_35139	VdnDe3_54171	VdnDe3_71135	VdnDe3_71455	VdnDe3_8522	VdnDe3_87565	VdnDe4_104264	VdnDe4_133520	VdnDe4_158770	VdnDe4_161175	VdnDe4_46871	VdnDe4_65652	VdnDe4_75263	VdnDe4_76389	VdnDe4_87849	VdnDe5_102546	VdnDe5_118821	VdnDe5_123648	VdnDe5_38032	VdnDe5_53544	VdnDe6_113761	VdnDe6_15475	VdnDe6_54086	VdnDe6_62880	VdnDe6_64721	VdnDe6_71453	VdnDe6_76082	VdnDe6_83541	VdnDe6_93037	VdnDe6_94271	VdnDe6_94438	VdnDe6_96482	VdnDe7_34959	VdnDe7_44574	VdnPW1_118879	VdnPW1_142993	VdnPW1_159196	VdnPW1_17207	VdnPW1_181753	VdnPW1_213603	VdnPW1_29013	VdnPW1_30072	VdnPW1_41729	VdnPW1_43112	VdnPW1_50321	VdnPW1_50619	VdnPW1_76787	VdnPW1_84480	VdnPW1_85303	VdnPW1_96241	VdnPW1_9873	VdnPW2_100330	VdnPW2_137731	VdnPW2_14071	VdnPW2_170184	VdnPW2_172292	VdnPW2_17305	VdnPW2_20277	VdnPW2_26646	VdnPW2_2949	VdnPW2_32039	VdnPW2_38394	VdnPW2_69032	VdnPW2_69078	VdnPW2_7231	VdnPW2_82311	VdnPW2_98060	VdnPW2_98417	VdnPW3_10099	VdnPW3_114125	VdnPW3_153976	VdnPW3_157202	VdnPW3_4990	VdnPW3_50808	VdnPW3_82133	VdnPW4_15144	VdnPW4_18801	VdnPW4_25033	VdnPW4_54409	VdnPW4_5929	VdnPW4_64004	VdnPW4_765	VdnPW4_78001	VdnPW4_83682	VdnPW4_87240	VdnPW4_87466	VdnPW4_99884	VdnPW5_88240	VdnPW5_92260	VdnPW6_14552	VdnPW6_43797	VdnRY1_118732	VdnRY1_137210	VdnRY1_139242	VdnRY1_140367	VdnRY1_149423	VdnRY1_218542	VdnRY1_220687	VdnRY1_25846	VdnRY1_3064	VdnRY1_34356	VdnRY1_36580	VdnRY1_44451	VdnRY1_7476	VdnRY1_8454	VdnRY1_99420	VdnRY2_30059	VdnRY2_5584	VdnRY2_59359	VdnRY2_6911	VdnRY2_72078	VdnRY2_86638	VdnRY3_101039	VdnRY3_29183	VdnRY3_34174	VdnRY3_35097	VdnRY4_27545	VdnRY4_31005	VdnRY4_38815	VdnRY4_67475	VdnRY5_13696	VdnRY5_19914	VdnRY6_17287	VdnRY6_21430	VdnRY7_21483	VdnRY7_5881
13.1 amino acid metabolism.synthesis	CLCdnDe10_10348	CLCdnDe10_105775	CLCdnDe10_105906	CLCdnDe10_108087	CLCdnDe10_110038	CLCdnDe10_110488	CLCdnDe10_115619	CLCdnDe10_116957	CLCdnDe10_118174	CLCdnDe10_119839	CLCdnDe10_120844	CLCdnDe10_121889	CLCdnDe10_127165	CLCdnDe10_127558	CLCdnDe10_127816	CLCdnDe10_129323	CLCdnDe10_134064	CLCdnDe10_134226	CLCdnDe10_134577	CLCdnDe10_134974	CLCdnDe10_137084	CLCdnDe10_22037	CLCdnDe10_35797	CLCdnDe10_43198	CLCdnDe10_47734	CLCdnDe10_48249	CLCdnDe10_56155	CLCdnDe10_5889	CLCdnDe10_64877	CLCdnDe10_69245	CLCdnDe10_80277	CLCdnDe10_82963	CLCdnDe10_82977	CLCdnDe10_8305	CLCdnDe10_87678	CLCdnDe10_95139	CLCdnDe10_95264	CLCdnDe11_112815	CLCdnDe11_112858	CLCdnDe11_115895	CLCdnDe11_116824	CLCdnDe11_120861	CLCdnDe11_126367	CLCdnDe11_126996	CLCdnDe11_129162	CLCdnDe11_131156	CLCdnDe11_135172	CLCdnDe11_139163	CLCdnDe11_141359	CLCdnDe11_146075	CLCdnDe11_15044	CLCdnDe11_152984	CLCdnDe11_157783	CLCdnDe11_15896	CLCdnDe11_17688	CLCdnDe11_22341	CLCdnDe11_33025	CLCdnDe11_33131	CLCdnDe11_34693	CLCdnDe11_36808	CLCdnDe11_39220	CLCdnDe11_50815	CLCdnDe11_54531	CLCdnDe11_71772	CLCdnDe11_74255	CLCdnDe11_75046	CLCdnDe11_96393	CLCdnDe11_99262	CLCdnDe12_102913	CLCdnDe12_107283	CLCdnDe12_108235	CLCdnDe12_111292	CLCdnDe12_117253	CLCdnDe12_119570	CLCdnDe12_127534	CLCdnDe12_129212	CLCdnDe12_137946	CLCdnDe12_13868	CLCdnDe12_146185	CLCdnDe12_1538	CLCdnDe12_153860	CLCdnDe12_156198	CLCdnDe12_157266	CLCdnDe12_165505	CLCdnDe12_169969	CLCdnDe12_170190	CLCdnDe12_170322	CLCdnDe12_170526	CLCdnDe12_18237	CLCdnDe12_20470	CLCdnDe12_30633	CLCdnDe12_31998	CLCdnDe12_38880	CLCdnDe12_41953	CLCdnDe12_51344	CLCdnDe12_57511	CLCdnDe12_69330	CLCdnDe12_74080	CLCdnDe12_86049	CLCdnDe12_9043	CLCdnDe12_93297	CLCdnDe13_104372	CLCdnDe13_118196	CLCdnDe13_120355	CLCdnDe13_139000	CLCdnDe13_139892	CLCdnDe13_139938	CLCdnDe13_164821	CLCdnDe13_165194	CLCdnDe13_167564	CLCdnDe13_17137	CLCdnDe13_17425	CLCdnDe13_24833	CLCdnDe13_27677	CLCdnDe13_41262	CLCdnDe13_54254	CLCdnDe13_6197	CLCdnDe13_68289	CLCdnDe13_77751	CLCdnDe13_81859	CLCdnDe14_125696	CLCdnDe14_13050	CLCdnDe14_137477	CLCdnDe14_140758	CLCdnDe14_146587	CLCdnDe14_154687	CLCdnDe14_157229	CLCdnDe14_15759	CLCdnDe14_1597	CLCdnDe14_16683	CLCdnDe14_27053	CLCdnDe14_27769	CLCdnDe14_42140	CLCdnDe14_56100	CLCdnDe14_58780	CLCdnDe14_78926	CLCdnDe14_97776	CLCdnDe1_14017	CLCdnDe1_26312	CLCdnDe1_7354	CLCdnDe1_775	CLCdnDe1_9275	CLCdnDe2_100647	CLCdnDe2_100856	CLCdnDe2_10146	CLCdnDe2_101555	CLCdnDe2_103296	CLCdnDe2_104814	CLCdnDe2_119008	CLCdnDe2_126112	CLCdnDe2_127717	CLCdnDe2_130114	CLCdnDe2_131067	CLCdnDe2_22951	CLCdnDe2_27391	CLCdnDe2_29829	CLCdnDe2_39352	CLCdnDe2_44501	CLCdnDe2_51139	CLCdnDe2_53197	CLCdnDe2_80045	CLCdnDe2_80485	CLCdnDe2_84627	CLCdnDe2_88329	CLCdnDe3_100702	CLCdnDe3_101384	CLCdnDe3_13176	CLCdnDe3_135101	CLCdnDe3_1383	CLCdnDe3_138556	CLCdnDe3_45739	CLCdnDe3_68461	CLCdnDe4_100327	CLCdnDe4_127309	CLCdnDe4_34967	CLCdnDe4_59712	CLCdnDe4_81956	CLCdnDe4_88116	CLCdnDe5_44895	CLCdnDe5_5921	CLCdnDe6_102055	CLCdnDe6_12019	CLCdnDe6_153325	CLCdnDe6_23141	CLCdnDe6_25108	CLCdnDe6_5161	CLCdnDe6_58690	CLCdnDe7_11532	CLCdnDe7_16136	CLCdnDe7_163565	CLCdnDe7_169580	CLCdnDe7_26514	CLCdnDe7_49154	CLCdnDe7_51646	CLCdnDe7_5901	CLCdnDe7_8379	CLCdnDe7_9261	CLCdnDe7_99616	CLCdnDe8_12850	CLCdnDe8_14718	CLCdnDe8_16933	CLCdnDe8_227	CLCdnDe9_124684	CLCdnDe9_21852	CLCdnDe9_26248	CLCdnDe9_37290	CLCdnPW10_13123	CLCdnPW10_14198	CLCdnPW10_17095	CLCdnPW10_26098	CLCdnPW10_27979	CLCdnPW10_37968	CLCdnPW10_4550	CLCdnPW10_4933	CLCdnPW10_58228	CLCdnPW10_58287	CLCdnPW10_62133	CLCdnPW10_63713	CLCdnPW10_7097	CLCdnPW10_7192	CLCdnPW10_73915	CLCdnPW10_74036	CLCdnPW10_74038	CLCdnPW10_80832	CLCdnPW10_87787	CLCdnPW10_87800	CLCdnPW10_92441	CLCdnPW12_20478	CLCdnPW12_2779	CLCdnPW12_33773	CLCdnPW12_45538	CLCdnPW12_56218	CLCdnPW12_7160	CLCdnPW12_89661	CLCdnPW12_95516	CLCdnPW13_22696	CLCdnPW13_58661	CLCdnPW13_65638	CLCdnPW13_85861	CLCdnPW14_3047	CLCdnPW15_12335	CLCdnPW16_2798	CLCdnPW16_35427	CLCdnPW16_38482	CLCdnPW16_70137	CLCdnPW19_13600	CLCdnPW19_17320	CLCdnPW1_1309	CLCdnPW22_42235	CLCdnPW22_57460	CLCdnPW25_45156	CLCdnPW26_23666	CLCdnPW26_58992	CLCdnPW26_61245	CLCdnPW26_81654	CLCdnPW29_39636	CLCdnPW29_82543	CLCdnPW2_1246	CLCdnPW2_13613	CLCdnPW2_20566	CLCdnPW2_21837	CLCdnPW2_23566	CLCdnPW2_25429	CLCdnPW2_2586	CLCdnPW2_27899	CLCdnPW2_5711	CLCdnPW30_19945	CLCdnPW36_17597	CLCdnPW36_19743	CLCdnPW36_32360	CLCdnPW36_33863	CLCdnPW36_35480	CLCdnPW36_3853	CLCdnPW36_52723	CLCdnPW36_82461	CLCdnPW39_68040	CLCdnPW39_82883	CLCdnPW3_1023	CLCdnPW3_97060	CLCdnPW45_3807	CLCdnPW45_8874	CLCdnPW46_20090	CLCdnPW46_24105	CLCdnPW46_2471	CLCdnPW46_5192	CLCdnPW46_73172	CLCdnPW48_47854	CLCdnPW49_41062	CLCdnPW49_42698	CLCdnPW49_6311	CLCdnPW49_7148	CLCdnPW49_8443	CLCdnPW49_8560	CLCdnPW50_55667	CLCdnPW6_54443	CLCdnPW6_85194	CLCdnPW8_539	CLCdnRY10_10011	CLCdnRY10_11610	CLCdnRY10_11665	CLCdnRY10_15072	CLCdnRY10_25542	CLCdnRY10_2708	CLCdnRY10_3050	CLCdnRY10_34322	CLCdnRY10_3997	CLCdnRY10_4423	CLCdnRY10_50643	CLCdnRY10_55813	CLCdnRY10_6128	CLCdnRY10_63177	CLCdnRY10_65042	CLCdnRY10_66108	CLCdnRY10_81845	CLCdnRY11_2053	CLCdnRY11_20704	CLCdnRY11_26486	CLCdnRY11_4423	CLCdnRY11_47624	CLCdnRY11_6337	CLCdnRY11_7312	CLCdnRY11_77543	CLCdnRY11_84829	CLCdnRY11_89343	CLCdnRY12_259	CLCdnRY12_39548	CLCdnRY12_54051	CLCdnRY12_57386	CLCdnRY1_23321	CLCdnRY1_58365	CLCdnRY2_17572	CLCdnRY2_19598	CLCdnRY3_17005	CLCdnRY3_45064	CLCdnRY4_7292	CLCdnRY5_141	CLCdnRY5_26264	CLCdnRY5_34419	CLCdnRY5_48800	CLCdnRY5_8407	CLCdnRY7_10657	CLCdnRY7_31310	CLCdnRY7_3664	CLCdnRY8_33096	CLCdnRY8_34407	CLCdnRY8_44648	CLCdnRY9_3231	CLCdnRY9_33908	PBdnRY1_10176	PBdnRY1_12800	PBdnRY1_14572	PBdnRY1_3434	PBdnRY1_4964	PBdnRY1_957	PGSC0003DMC400002312	PGSC0003DMC400004370	PGSC0003DMC400014775	PGSC0003DMC400020476	PGSC0003DMC400023290	PGSC0003DMC400027139	PGSC0003DMC400032360	PGSC0003DMC400034626	PGSC0003DMC400044433	PGSC0003DMC400046565	PGSC0003DMC400050736	PGSC0003DMC400058913	PGSC0003DMC402000123	PGSC0003DMC402000204	SdnPW1_114629	SdnPW1_116633	SdnPW1_161890	SdnPW1_30377	SdnPW1_38583	SdnPW1_51595	SdnPW1_69991	SdnPW1_71288	SdnPW1_73783	SdnPW1_75147	SdnPW1_75155	SdnRY1_10712	SdnRY1_16755	SdnRY1_19637	SdnRY1_35402	SdnRY1_35836	SdnRY1_44877	SdnRY1_47127	SdnRY1_51039	SdnRY1_55389	SdnRY1_56087	SdnRY1_57696	SdnRY1_66284	Sotub01g007160.1.1	Sotub01g007860.1.1	Sotub01g013940.1.1	Sotub01g017450.1.1	Sotub01g021770.1.1	Sotub01g026850.1.1	Sotub01g026870.1.1	Sotub01g035420.1.1	Sotub01g035480.1.1	Sotub01g035490.1.1	Sotub02g006440.1.1	Sotub02g006450.1.1	Sotub02g010250.1.1	Sotub02g030380.1.1	Sotub03g010610.1.1	Sotub03g025290.1.1	Sotub03g034370.1.1	Sotub03g034380.1.1	Sotub04g020600.1.1	Sotub04g030140.1.1	Sotub04g030160.1.1	Sotub06g005930.1.1	Sotub06g018760.1.1	Sotub06g020980.1.1	Sotub07g012040.1.1	Sotub07g029030.1.1	Sotub08g009860.1.1	Sotub08g010450.1.1	Sotub08g014890.1.1	Sotub09g007810.1.1	Sotub09g012050.1.1	Sotub09g018310.1.1	Sotub09g023600.1.1	Sotub10g020230.1.1	Sotub10g025630.1.1	Sotub10g028570.1.1	Sotub11g028460.1.1	Sotub11g029450.1.1	Sotub12g014310.1.1	Sotub12g015980.1.1	Sotub12g016010.1.1	Sotub12g016030.1.1	Sotub12g016060.1.1	Sotub12g028590.1.1	Sotub12g030420.1.1	Sotub12g030450.1.1	TDe_comp104124_c0_seq1	TDe_comp105187_c0_seq1	TDe_comp109643_c2_seq3	TDe_comp112076_c0_seq8	TDe_comp21360_c0_seq1	TDe_comp226880_c0_seq1	TDe_comp394672_c0_seq1	TDe_comp48377_c1_seq1	TDe_comp536250_c0_seq1	TDe_comp567397_c0_seq1	TDe_comp62178_c0_seq1	TDe_comp74350_c0_seq1	TDe_comp75290_c0_seq1	TDe_comp89748_c0_seq1	TPW_comp15279_c0_seq1	TPW_comp246357_c0_seq1	TPW_comp33159_c0_seq1	TPW_comp58404_c0_seq1	TPW_comp59004_c0_seq1	TPW_comp66425_c1_seq2	TPW_comp71850_c0_seq28	TPW_comp72565_c2_seq2	VdnDe1_105570	VdnDe1_11034	VdnDe1_111874	VdnDe1_112067	VdnDe1_167346	VdnDe1_170962	VdnDe1_175270	VdnDe1_188471	VdnDe1_200422	VdnDe1_210338	VdnDe1_219514	VdnDe1_222634	VdnDe1_238434	VdnDe1_238539	VdnDe1_258256	VdnDe1_273699	VdnDe1_286271	VdnDe1_337487	VdnDe1_38568	VdnDe1_41558	VdnDe1_50166	VdnDe1_61323	VdnDe1_90251	VdnDe1_95569	VdnDe2_136646	VdnDe2_170788	VdnDe2_172135	VdnDe2_31678	VdnDe2_51479	VdnDe2_7854	VdnDe2_92981	VdnDe3_108662	VdnDe3_136524	VdnDe3_148938	VdnDe3_158121	VdnDe3_158245	VdnDe3_179904	VdnDe3_198784	VdnDe3_205527	VdnDe3_219989	VdnDe3_54171	VdnDe3_71455	VdnDe3_8522	VdnDe4_104264	VdnDe4_133520	VdnDe4_158770	VdnDe4_161175	VdnDe4_46871	VdnDe4_65652	VdnDe4_75263	VdnDe4_76389	VdnDe5_102546	VdnDe5_118821	VdnDe5_123648	VdnDe5_53544	VdnDe6_113761	VdnDe6_15475	VdnDe6_54086	VdnDe6_64721	VdnDe6_76082	VdnDe6_93037	VdnDe6_94271	VdnDe6_96482	VdnDe7_34959	VdnDe7_44574	VdnPW1_142993	VdnPW1_17207	VdnPW1_213603	VdnPW1_29013	VdnPW1_41729	VdnPW1_50321	VdnPW1_50619	VdnPW1_76787	VdnPW1_84480	VdnPW1_96241	VdnPW2_100330	VdnPW2_137731	VdnPW2_14071	VdnPW2_172292	VdnPW2_17305	VdnPW2_20277	VdnPW2_26646	VdnPW2_32039	VdnPW2_38394	VdnPW2_69078	VdnPW2_82311	VdnPW3_10099	VdnPW3_114125	VdnPW3_153976	VdnPW3_4990	VdnPW3_50808	VdnPW3_82133	VdnPW4_18801	VdnPW4_25033	VdnPW4_54409	VdnPW4_64004	VdnPW4_765	VdnPW4_78001	VdnPW4_83682	VdnPW4_87466	VdnPW5_92260	VdnRY1_118732	VdnRY1_137210	VdnRY1_139242	VdnRY1_140367	VdnRY1_149423	VdnRY1_218542	VdnRY1_25846	VdnRY1_34356	VdnRY1_36580	VdnRY1_44451	VdnRY1_7476	VdnRY1_99420	VdnRY2_5584	VdnRY2_59359	VdnRY2_72078	VdnRY2_86638	VdnRY3_101039	VdnRY3_34174	VdnRY3_35097	VdnRY4_27545	VdnRY4_31005	VdnRY4_38815	VdnRY5_13696	VdnRY5_19914	VdnRY6_21430	VdnRY7_5881
13.1.1 amino acid metabolism.synthesis.central amino acid metabolism	CLCdnDe10_105775	CLCdnDe10_108087	CLCdnDe10_110038	CLCdnDe10_120844	CLCdnDe10_127816	CLCdnDe10_64877	CLCdnDe10_8305	CLCdnDe11_112858	CLCdnDe11_152984	CLCdnDe11_17688	CLCdnDe11_75046	CLCdnDe12_117253	CLCdnDe12_119570	CLCdnDe12_129212	CLCdnDe12_13868	CLCdnDe12_153860	CLCdnDe12_170190	CLCdnDe12_170526	CLCdnDe12_18237	CLCdnDe12_74080	CLCdnDe12_9043	CLCdnDe13_167564	CLCdnDe14_27053	CLCdnDe14_42140	CLCdnDe14_56100	CLCdnDe2_10146	CLCdnDe2_88329	CLCdnDe3_101384	CLCdnDe3_138556	CLCdnDe8_227	CLCdnPW10_37968	CLCdnPW10_4933	CLCdnPW10_74038	CLCdnPW10_92441	CLCdnPW12_56218	CLCdnPW13_85861	CLCdnPW15_12335	CLCdnPW22_57460	CLCdnPW26_81654	CLCdnPW46_20090	CLCdnPW49_8560	CLCdnRY10_3050	CLCdnRY10_34322	CLCdnRY10_4423	CLCdnRY10_65042	CLCdnRY8_34407	PBdnRY1_12800	PGSC0003DMC400002312	PGSC0003DMC400004370	PGSC0003DMC402000123	SdnPW1_116633	SdnPW1_73783	SdnRY1_51039	Sotub03g034370.1.1	Sotub03g034380.1.1	Sotub07g012040.1.1	Sotub08g010450.1.1	TDe_comp109643_c2_seq3	TDe_comp112076_c0_seq8	TDe_comp48377_c1_seq1	TDe_comp536250_c0_seq1	TDe_comp75290_c0_seq1	TPW_comp246357_c0_seq1	TPW_comp72565_c2_seq2	VdnDe1_111874	VdnDe1_112067	VdnDe1_170962	VdnDe1_258256	VdnDe1_273699	VdnDe1_38568	VdnDe2_31678	VdnDe4_133520	VdnDe5_118821	VdnDe6_15475	VdnDe6_93037	VdnDe6_94271	VdnDe6_96482	VdnPW1_142993	VdnPW1_213603	VdnPW2_100330	VdnPW2_26646	VdnPW2_32039	VdnPW3_114125	VdnPW3_4990	VdnRY4_27545	VdnRY5_13696
13.1.1.1 amino acid metabolism.synthesis.central amino acid metabolism.GABA	CLCdnDe11_17688	CLCdnDe11_75046	CLCdnDe12_18237	CLCdnDe13_167564	CLCdnDe2_10146	CLCdnDe3_138556	CLCdnPW12_56218	CLCdnPW26_81654	CLCdnPW49_8560	CLCdnRY10_3050	CLCdnRY10_65042	CLCdnRY8_34407	PBdnRY1_12800	PGSC0003DMC400002312	PGSC0003DMC400004370	PGSC0003DMC402000123	Sotub08g010450.1.1	TDe_comp109643_c2_seq3	TDe_comp536250_c0_seq1	TPW_comp72565_c2_seq2	VdnDe1_38568	VdnDe6_15475	VdnPW2_32039
13.1.1.1.1 amino acid metabolism.synthesis.central amino acid metabolism.GABA.glutamate decarboxylase	CLCdnDe11_17688	CLCdnDe11_75046	CLCdnDe12_18237	CLCdnDe13_167564	CLCdnDe2_10146	CLCdnDe3_138556	CLCdnRY8_34407	PBdnRY1_12800	PGSC0003DMC400002312	PGSC0003DMC400004370	PGSC0003DMC402000123	TDe_comp536250_c0_seq1
13.1.1.1.2 amino acid metabolism.synthesis.central amino acid metabolism.GABA.GABA transaminase	CLCdnPW12_56218	CLCdnPW26_81654	CLCdnPW49_8560	CLCdnRY10_3050	CLCdnRY10_65042	Sotub08g010450.1.1	TDe_comp109643_c2_seq3	TPW_comp72565_c2_seq2	VdnDe1_38568	VdnDe6_15475	VdnPW2_32039
13.1.1.2 amino acid metabolism.synthesis.central amino acid metabolism.aspartate	CLCdnDe10_105775	CLCdnDe10_108087	CLCdnDe10_110038	CLCdnDe10_8305	CLCdnDe11_112858	CLCdnDe11_152984	CLCdnDe12_117253	CLCdnDe12_119570	CLCdnDe12_13868	CLCdnDe12_9043	CLCdnDe14_42140	CLCdnDe14_56100	CLCdnDe2_88329	CLCdnDe3_101384	CLCdnPW10_4933	CLCdnPW10_92441	CLCdnPW13_85861	CLCdnRY10_34322	Sotub07g012040.1.1	TDe_comp112076_c0_seq8	TPW_comp246357_c0_seq1	VdnDe1_112067	VdnDe1_258256	VdnDe2_31678	VdnDe5_118821	VdnPW1_142993	VdnRY5_13696
13.1.1.2.1 amino acid metabolism.synthesis.central amino acid metabolism.aspartate.aspartate aminotransferase	CLCdnDe10_105775	CLCdnDe10_108087	CLCdnDe10_110038	CLCdnDe10_8305	CLCdnDe11_112858	CLCdnDe11_152984	CLCdnDe12_117253	CLCdnDe12_119570	CLCdnDe12_13868	CLCdnDe12_9043	CLCdnDe14_42140	CLCdnDe14_56100	CLCdnDe2_88329	CLCdnDe3_101384	CLCdnPW10_4933	CLCdnPW10_92441	CLCdnPW13_85861	CLCdnRY10_34322	Sotub07g012040.1.1	TDe_comp112076_c0_seq8	TPW_comp246357_c0_seq1	VdnDe1_112067	VdnDe1_258256	VdnDe2_31678	VdnDe5_118821	VdnPW1_142993	VdnRY5_13696
13.1.1.3 amino acid metabolism.synthesis.central amino acid metabolism.alanine	CLCdnDe10_120844	CLCdnDe10_127816	CLCdnDe10_64877	CLCdnDe12_129212	CLCdnDe12_153860	CLCdnDe12_170190	CLCdnDe12_170526	CLCdnDe12_74080	CLCdnDe14_27053	CLCdnDe8_227	CLCdnPW10_37968	CLCdnPW10_74038	CLCdnPW15_12335	CLCdnPW22_57460	CLCdnPW46_20090	CLCdnRY10_4423	SdnPW1_116633	SdnPW1_73783	SdnRY1_51039	Sotub03g034370.1.1	Sotub03g034380.1.1	TDe_comp48377_c1_seq1	TDe_comp75290_c0_seq1	VdnDe1_111874	VdnDe1_170962	VdnDe1_273699	VdnDe4_133520	VdnDe6_93037	VdnDe6_94271	VdnDe6_96482	VdnPW1_213603	VdnPW2_100330	VdnPW2_26646	VdnPW3_114125	VdnPW3_4990	VdnRY4_27545
13.1.1.3.1 amino acid metabolism.synthesis.central amino acid metabolism.alanine.alanine aminotransferase	CLCdnDe10_127816	CLCdnDe10_64877	CLCdnDe12_129212	CLCdnDe12_153860	CLCdnDe12_170190	CLCdnDe12_170526	CLCdnDe12_74080	CLCdnDe14_27053	CLCdnPW10_37968	CLCdnPW10_74038	CLCdnPW15_12335	CLCdnPW22_57460	CLCdnPW46_20090	CLCdnRY10_4423	SdnPW1_116633	SdnPW1_73783	Sotub03g034370.1.1	Sotub03g034380.1.1	TDe_comp75290_c0_seq1	VdnDe1_273699	VdnDe4_133520	VdnDe6_93037	VdnDe6_96482	VdnPW1_213603	VdnPW2_100330	VdnPW3_114125	VdnPW3_4990
13.1.1.3.11 amino acid metabolism.synthesis.central amino acid metabolism.alanine.alanine-glyoxylate aminotransferase	CLCdnDe10_120844	CLCdnDe8_227	SdnRY1_51039	TDe_comp48377_c1_seq1	VdnDe1_111874	VdnDe1_170962	VdnDe6_94271	VdnPW2_26646	VdnRY4_27545
13.1.2 amino acid metabolism.synthesis.glutamate family	CLCdnDe10_82977	CLCdnDe10_95264	CLCdnDe11_157783	CLCdnDe11_54531	CLCdnDe11_74255	CLCdnDe12_86049	CLCdnDe13_164821	CLCdnDe13_17137	CLCdnDe14_1597	CLCdnDe1_14017	CLCdnDe2_127717	CLCdnDe2_51139	CLCdnDe3_100702	CLCdnDe4_34967	CLCdnDe4_81956	CLCdnDe4_88116	CLCdnDe7_169580	CLCdnDe9_124684	CLCdnDe9_37290	CLCdnPW10_4550	CLCdnPW36_82461	CLCdnRY10_11665	CLCdnRY10_3997	CLCdnRY10_6128	CLCdnRY12_39548	CLCdnRY12_57386	CLCdnRY1_58365	CLCdnRY8_44648	PBdnRY1_10176	SdnPW1_30377	TDe_comp226880_c0_seq1	VdnDe1_337487	VdnDe6_54086	VdnDe6_76082	VdnPW1_29013	VdnRY1_139242	VdnRY1_140367	VdnRY2_86638
13.1.2.2 amino acid metabolism.synthesis.glutamate family.proline	CLCdnDe2_127717	CLCdnPW36_82461	VdnPW1_29013
13.1.2.2.1 amino acid metabolism.synthesis.glutamate family.proline.delta 1-pyrroline-5-carboxylate synthetase	CLCdnDe2_127717	CLCdnPW36_82461	VdnPW1_29013
13.1.2.3 amino acid metabolism.synthesis.glutamate family.arginine	CLCdnDe10_82977	CLCdnDe10_95264	CLCdnDe11_157783	CLCdnDe11_54531	CLCdnDe11_74255	CLCdnDe12_86049	CLCdnDe13_164821	CLCdnDe13_17137	CLCdnDe14_1597	CLCdnDe1_14017	CLCdnDe2_51139	CLCdnDe3_100702	CLCdnDe4_34967	CLCdnDe4_81956	CLCdnDe4_88116	CLCdnDe7_169580	CLCdnDe9_124684	CLCdnDe9_37290	CLCdnPW10_4550	CLCdnRY10_11665	CLCdnRY10_3997	CLCdnRY10_6128	CLCdnRY12_39548	CLCdnRY12_57386	CLCdnRY1_58365	CLCdnRY8_44648	PBdnRY1_10176	SdnPW1_30377	TDe_comp226880_c0_seq1	VdnDe1_337487	VdnDe6_54086	VdnDe6_76082	VdnRY1_139242	VdnRY1_140367	VdnRY2_86638
13.1.2.3.2 amino acid metabolism.synthesis.glutamate family.arginine.acetylglutamate kinase	CLCdnDe10_82977	CLCdnDe11_54531	CLCdnRY10_11665
13.1.2.3.3 amino acid metabolism.synthesis.glutamate family.arginine.N-acetylglutamate-5-P reductase	CLCdnDe10_95264	CLCdnDe12_86049	CLCdnDe4_34967	CLCdnDe4_81956	SdnPW1_30377
13.1.2.3.4 amino acid metabolism.synthesis.glutamate family.arginine.acetylornithine aminotransferase	CLCdnDe14_1597	CLCdnDe9_124684	PBdnRY1_10176	VdnDe6_54086
13.1.2.3.21 amino acid metabolism.synthesis.glutamate family.arginine.ornithine carbamoyltransferase	CLCdnDe13_164821	CLCdnDe1_14017	CLCdnDe3_100702	CLCdnRY10_3997	CLCdnRY12_39548	CLCdnRY12_57386	CLCdnRY1_58365	CLCdnRY8_44648	TDe_comp226880_c0_seq1	VdnRY1_139242	VdnRY2_86638
13.1.2.3.22 amino acid metabolism.synthesis.glutamate family.arginine.argininosuccinate synthase	CLCdnDe11_157783	CLCdnDe11_74255	CLCdnPW10_4550	VdnRY1_140367
13.1.2.3.23 amino acid metabolism.synthesis.glutamate family.arginine.argininosuccinate lyase	CLCdnRY10_6128
13.1.2.3.31 amino acid metabolism.synthesis.glutamate family.arginine.aspartate racemase	CLCdnDe13_17137	CLCdnDe2_51139	CLCdnDe4_88116	CLCdnDe7_169580	CLCdnDe9_37290	VdnDe1_337487	VdnDe6_76082
13.1.3 amino acid metabolism.synthesis.aspartate family	CLCdnDe10_118174	CLCdnDe10_127558	CLCdnDe10_134064	CLCdnDe10_134577	CLCdnDe10_137084	CLCdnDe10_56155	CLCdnDe10_5889	CLCdnDe11_115895	CLCdnDe11_116824	CLCdnDe11_146075	CLCdnDe11_33025	CLCdnDe11_36808	CLCdnDe11_50815	CLCdnDe12_170322	CLCdnDe12_57511	CLCdnDe12_93297	CLCdnDe13_54254	CLCdnDe14_137477	CLCdnDe14_97776	CLCdnDe1_26312	CLCdnDe1_7354	CLCdnDe2_103296	CLCdnDe2_130114	CLCdnDe2_22951	CLCdnDe2_27391	CLCdnDe2_29829	CLCdnDe2_39352	CLCdnDe2_44501	CLCdnDe2_53197	CLCdnDe3_1383	CLCdnDe4_100327	CLCdnDe6_12019	CLCdnDe7_163565	CLCdnDe7_49154	CLCdnDe7_5901	CLCdnDe7_8379	CLCdnDe8_12850	CLCdnPW10_14198	CLCdnPW10_27979	CLCdnPW10_7097	CLCdnPW10_7192	CLCdnPW10_74036	CLCdnPW12_20478	CLCdnPW12_2779	CLCdnPW12_95516	CLCdnPW30_19945	CLCdnPW36_32360	CLCdnPW36_3853	CLCdnPW3_97060	CLCdnPW45_3807	CLCdnPW46_2471	CLCdnPW49_6311	CLCdnRY10_25542	CLCdnRY12_259	CLCdnRY5_8407	CLCdnRY7_10657	CLCdnRY7_31310	CLCdnRY7_3664	CLCdnRY8_33096	PBdnRY1_14572	PBdnRY1_957	PGSC0003DMC400032360	SdnPW1_38583	SdnPW1_75147	SdnRY1_16755	Sotub04g020600.1.1	Sotub09g007810.1.1	Sotub09g023600.1.1	Sotub11g028460.1.1	Sotub12g015980.1.1	Sotub12g016010.1.1	Sotub12g016030.1.1	Sotub12g016060.1.1	VdnDe1_167346	VdnDe1_200422	VdnDe1_41558	VdnDe1_61323	VdnDe2_170788	VdnDe3_108662	VdnDe3_136524	VdnDe3_158245	VdnDe3_54171	VdnDe4_158770	VdnDe5_102546	VdnDe5_123648	VdnPW1_50619	VdnPW1_76787	VdnPW1_84480	VdnPW2_137731	VdnPW2_17305	VdnPW2_20277	VdnPW3_10099	VdnPW3_50808	VdnPW4_765	VdnPW4_83682	VdnPW4_87466	VdnRY1_118732	VdnRY1_149423	VdnRY1_218542	VdnRY2_72078	VdnRY4_38815	VdnRY5_19914
13.1.3.1 amino acid metabolism.synthesis.aspartate family.asparagine	CLCdnDe1_26312	CLCdnDe2_39352	CLCdnPW10_14198	CLCdnRY10_25542	Sotub04g020600.1.1	VdnDe4_158770	VdnPW1_50619
13.1.3.1.1 amino acid metabolism.synthesis.aspartate family.asparagine.asparagine synthetase	CLCdnDe1_26312	CLCdnDe2_39352	CLCdnPW10_14198	CLCdnRY10_25542	Sotub04g020600.1.1	VdnDe4_158770	VdnPW1_50619
13.1.3.2 amino acid metabolism.synthesis.aspartate family.threonine	CLCdnPW10_7192	VdnDe1_41558	VdnPW3_50808	VdnRY1_218542
13.1.3.2.1 amino acid metabolism.synthesis.aspartate family.threonine.threonine synthase	CLCdnPW10_7192	VdnDe1_41558	VdnPW3_50808	VdnRY1_218542
13.1.3.4 amino acid metabolism.synthesis.aspartate family.methionine	CLCdnDe10_118174	CLCdnDe10_127558	CLCdnDe10_134064	CLCdnDe10_137084	CLCdnDe10_5889	CLCdnDe11_116824	CLCdnDe12_170322	CLCdnDe12_93297	CLCdnDe13_54254	CLCdnDe2_130114	CLCdnDe2_44501	CLCdnDe2_53197	CLCdnDe3_1383	CLCdnDe4_100327	CLCdnDe7_49154	CLCdnDe7_5901	CLCdnDe7_8379	CLCdnDe8_12850	CLCdnPW12_20478	CLCdnPW12_2779	CLCdnPW30_19945	CLCdnPW36_32360	CLCdnPW36_3853	CLCdnPW45_3807	CLCdnPW46_2471	CLCdnRY12_259	CLCdnRY7_31310	CLCdnRY8_33096	PBdnRY1_14572	PBdnRY1_957	SdnPW1_38583	SdnPW1_75147	Sotub09g007810.1.1	Sotub09g023600.1.1	Sotub12g015980.1.1	Sotub12g016010.1.1	Sotub12g016030.1.1	Sotub12g016060.1.1	VdnDe1_200422	VdnDe3_158245	VdnDe3_54171	VdnDe5_102546	VdnPW1_84480	VdnPW2_17305	VdnPW2_20277	VdnRY1_149423	VdnRY2_72078	VdnRY4_38815	VdnRY5_19914
13.1.3.4.1 amino acid metabolism.synthesis.aspartate family.methionine.cystathionine gamma-synthase	CLCdnDe10_118174	CLCdnDe10_5889	CLCdnDe2_130114	CLCdnDe2_53197	CLCdnPW12_2779	CLCdnPW46_2471	CLCdnRY12_259	CLCdnRY7_31310	VdnDe1_200422	VdnPW2_17305
13.1.3.4.2 amino acid metabolism.synthesis.aspartate family.methionine.cystathionine beta-lyase	CLCdnDe4_100327	CLCdnDe7_49154	CLCdnPW30_19945	CLCdnPW36_32360	SdnPW1_75147	Sotub12g015980.1.1	Sotub12g016010.1.1	Sotub12g016030.1.1	Sotub12g016060.1.1
13.1.3.4.3 amino acid metabolism.synthesis.aspartate family.methionine.methionine synthase	CLCdnDe11_116824	CLCdnDe3_1383	CLCdnDe7_8379	CLCdnRY8_33096
13.1.3.4.11 amino acid metabolism.synthesis.aspartate family.methionine.S-adenosylmethionine synthetase	CLCdnDe10_127558	CLCdnDe10_134064	CLCdnDe10_137084	CLCdnDe12_170322	CLCdnDe13_54254	CLCdnPW36_3853	CLCdnPW45_3807	PBdnRY1_14572	PBdnRY1_957	SdnPW1_38583	Sotub09g007810.1.1	VdnDe3_158245	VdnPW2_20277	VdnRY4_38815	VdnRY5_19914
13.1.3.4.12 amino acid metabolism.synthesis.aspartate family.methionine.homocysteine S-methyltransferase	CLCdnDe2_44501	CLCdnPW12_20478	Sotub09g023600.1.1	VdnDe5_102546	VdnPW1_84480
13.1.3.4.13 amino acid metabolism.synthesis.aspartate family.methionine.methionine S-methyltransferase	CLCdnDe12_93297	CLCdnDe8_12850	VdnDe3_54171	VdnRY2_72078
13.1.3.5 amino acid metabolism.synthesis.aspartate family.lysine	CLCdnDe11_115895	CLCdnDe11_36808	CLCdnDe11_50815	CLCdnDe14_97776	CLCdnDe1_7354	CLCdnDe2_103296	CLCdnDe2_27391	CLCdnPW10_27979	CLCdnPW10_74036	VdnDe1_61323	VdnDe2_170788	VdnPW2_137731	VdnPW3_10099	VdnPW4_87466
13.1.3.5.1 amino acid metabolism.synthesis.aspartate family.lysine.dihydrodipicolinate synthase	CLCdnDe11_115895	CLCdnDe2_27391	VdnDe1_61323	VdnPW3_10099
13.1.3.5.2 amino acid metabolism.synthesis.aspartate family.lysine.dihydrodipicolinate reductase	CLCdnDe11_36808	CLCdnDe11_50815	CLCdnDe1_7354	CLCdnDe2_103296	CLCdnPW10_27979	VdnPW2_137731
13.1.3.5.4 amino acid metabolism.synthesis.aspartate family.lysine.diaminopimelate epimerase	CLCdnDe14_97776	VdnDe2_170788
13.1.3.5.5 amino acid metabolism.synthesis.aspartate family.lysine.diaminopimelate decarboxylase	CLCdnPW10_74036	VdnPW4_87466
13.1.3.6 amino acid metabolism.synthesis.aspartate family.misc	CLCdnDe10_134577	CLCdnDe10_56155	CLCdnDe11_146075	CLCdnDe11_33025	CLCdnDe12_57511	CLCdnDe14_137477	CLCdnDe2_22951	CLCdnDe2_29829	CLCdnDe6_12019	CLCdnDe7_163565	CLCdnPW10_7097	CLCdnPW12_95516	CLCdnPW3_97060	CLCdnPW49_6311	CLCdnRY5_8407	CLCdnRY7_10657	CLCdnRY7_3664	PGSC0003DMC400032360	SdnRY1_16755	Sotub11g028460.1.1	VdnDe1_167346	VdnDe3_108662	VdnDe3_136524	VdnDe5_123648	VdnPW1_76787	VdnPW4_765	VdnPW4_83682	VdnRY1_118732
13.1.3.6.1 amino acid metabolism.synthesis.aspartate family.misc.homoserine	CLCdnDe10_134577	CLCdnDe10_56155	CLCdnDe11_146075	CLCdnDe11_33025	CLCdnDe12_57511	CLCdnDe14_137477	CLCdnDe2_22951	CLCdnDe2_29829	CLCdnDe6_12019	CLCdnDe7_163565	CLCdnPW10_7097	CLCdnPW12_95516	CLCdnPW3_97060	CLCdnPW49_6311	CLCdnRY5_8407	CLCdnRY7_10657	CLCdnRY7_3664	PGSC0003DMC400032360	SdnRY1_16755	Sotub11g028460.1.1	VdnDe1_167346	VdnDe3_108662	VdnDe3_136524	VdnDe5_123648	VdnPW1_76787	VdnPW4_765	VdnPW4_83682	VdnRY1_118732
13.1.3.6.1.1 amino acid metabolism.synthesis.aspartate family.misc.homoserine.aspartate kinase	CLCdnDe10_134577	CLCdnDe11_146075	CLCdnPW3_97060	CLCdnRY7_3664	VdnPW4_765
13.1.3.6.1.2 amino acid metabolism.synthesis.aspartate family.misc.homoserine.aspartate semialdehyde dehydrogenase	CLCdnRY5_8407
13.1.3.6.1.3 amino acid metabolism.synthesis.aspartate family.misc.homoserine.homoserine dehydrogenase	CLCdnDe11_33025	CLCdnDe12_57511	CLCdnDe2_22951	CLCdnDe2_29829	CLCdnPW12_95516	PGSC0003DMC400032360	SdnRY1_16755	Sotub11g028460.1.1	VdnDe1_167346	VdnDe3_136524	VdnDe5_123648	VdnPW1_76787	VdnPW4_83682
13.1.3.6.1.4 amino acid metabolism.synthesis.aspartate family.misc.homoserine.homoserine kinase	CLCdnDe10_56155	CLCdnPW10_7097	CLCdnRY7_10657	VdnDe3_108662
13.1.4 amino acid metabolism.synthesis.branched chain group	CLCdnDe10_110488	CLCdnDe10_116957	CLCdnDe10_127165	CLCdnDe10_134974	CLCdnDe10_47734	CLCdnDe10_80277	CLCdnDe11_120861	CLCdnDe11_15044	CLCdnDe12_108235	CLCdnDe12_157266	CLCdnDe13_139892	CLCdnDe13_165194	CLCdnDe13_27677	CLCdnDe13_41262	CLCdnDe14_125696	CLCdnDe14_154687	CLCdnDe1_775	CLCdnDe2_100856	CLCdnDe2_104814	CLCdnDe2_119008	CLCdnDe3_45739	CLCdnDe4_127309	CLCdnDe5_44895	CLCdnDe6_153325	CLCdnDe7_26514	CLCdnPW10_58287	CLCdnPW16_2798	CLCdnPW25_45156	CLCdnPW29_39636	CLCdnPW29_82543	CLCdnPW36_33863	CLCdnPW36_52723	CLCdnPW46_5192	CLCdnPW8_539	CLCdnRY11_6337	CLCdnRY11_84829	CLCdnRY11_89343	CLCdnRY2_19598	PGSC0003DMC400020476	SdnPW1_71288	SdnRY1_35836	SdnRY1_47127	Sotub04g030140.1.1	Sotub04g030160.1.1	Sotub06g018760.1.1	Sotub08g009860.1.1	Sotub10g025630.1.1	Sotub10g028570.1.1	Sotub12g014310.1.1	TDe_comp394672_c0_seq1	VdnDe1_219514	VdnDe1_50166	VdnDe3_8522	VdnDe4_161175	VdnDe4_76389	VdnDe7_44574	VdnPW4_18801	VdnRY1_34356	VdnRY1_99420	VdnRY2_5584
13.1.4.1 amino acid metabolism.synthesis.branched chain group.common	CLCdnDe10_110488	CLCdnDe10_116957	CLCdnDe10_127165	CLCdnDe10_134974	CLCdnDe10_80277	CLCdnDe11_120861	CLCdnDe12_108235	CLCdnDe13_139892	CLCdnDe13_165194	CLCdnDe13_41262	CLCdnDe14_125696	CLCdnDe1_775	CLCdnDe2_100856	CLCdnDe2_104814	CLCdnDe2_119008	CLCdnDe4_127309	CLCdnPW10_58287	CLCdnPW16_2798	CLCdnPW29_82543	CLCdnPW36_33863	CLCdnPW36_52723	CLCdnRY11_6337	CLCdnRY11_89343	CLCdnRY2_19598	PGSC0003DMC400020476	SdnRY1_35836	SdnRY1_47127	Sotub04g030140.1.1	Sotub04g030160.1.1	Sotub06g018760.1.1	Sotub12g014310.1.1	TDe_comp394672_c0_seq1	VdnDe1_219514	VdnDe1_50166	VdnDe3_8522	VdnDe7_44574	VdnPW4_18801	VdnRY1_99420	VdnRY2_5584
13.1.4.1.1 amino acid metabolism.synthesis.branched chain group.common.acetolactate synthase	CLCdnDe13_165194	CLCdnDe13_41262	CLCdnDe1_775	CLCdnDe2_104814	CLCdnPW10_58287	CLCdnPW16_2798	CLCdnPW36_33863	CLCdnRY2_19598	Sotub06g018760.1.1	Sotub12g014310.1.1	TDe_comp394672_c0_seq1	VdnDe1_50166
13.1.4.1.2 amino acid metabolism.synthesis.branched chain group.common.ketol-acid reductoisomerase	CLCdnDe10_110488	CLCdnDe10_134974	CLCdnDe11_120861	CLCdnDe12_108235	CLCdnPW29_82543	CLCdnRY11_6337	VdnDe3_8522	VdnPW4_18801	VdnRY1_99420
13.1.4.1.4 amino acid metabolism.synthesis.branched chain group.common.branched-chain-amino-acid aminotransferase	CLCdnDe10_116957	CLCdnDe10_127165	CLCdnDe10_80277	CLCdnDe13_139892	CLCdnDe14_125696	CLCdnDe2_100856	CLCdnDe2_119008	CLCdnDe4_127309	CLCdnPW36_52723	CLCdnRY11_89343	PGSC0003DMC400020476	SdnRY1_35836	SdnRY1_47127	Sotub04g030140.1.1	Sotub04g030160.1.1	VdnDe1_219514	VdnDe7_44574	VdnRY2_5584
13.1.4.4 amino acid metabolism.synthesis.branched chain group.leucine specific	CLCdnDe13_27677	CLCdnDe5_44895
13.1.4.4.3 amino acid metabolism.synthesis.branched chain group.leucine specific.3-isopropylmalate dehydrogenase	CLCdnDe13_27677	CLCdnDe5_44895
13.1.4.5 amino acid metabolism.synthesis.branched chain group.isoleucine specific	CLCdnDe10_47734	CLCdnDe11_15044	CLCdnDe12_157266	CLCdnDe14_154687	CLCdnDe3_45739	CLCdnDe6_153325	CLCdnDe7_26514	CLCdnPW25_45156	CLCdnPW29_39636	CLCdnPW46_5192	CLCdnPW8_539	CLCdnRY11_84829	SdnPW1_71288	Sotub08g009860.1.1	Sotub10g025630.1.1	Sotub10g028570.1.1	VdnDe4_161175	VdnDe4_76389	VdnRY1_34356
13.1.4.5.1 amino acid metabolism.synthesis.branched chain group.isoleucine specific.threonine ammonia-lyase	CLCdnDe11_15044	CLCdnDe12_157266	CLCdnDe14_154687	CLCdnDe3_45739	CLCdnDe6_153325	CLCdnPW46_5192	CLCdnPW8_539	SdnPW1_71288	Sotub10g025630.1.1	Sotub10g028570.1.1	VdnDe4_161175
13.1.5 amino acid metabolism.synthesis.serine-glycine-cysteine group	CLCdnDe10_10348	CLCdnDe10_134226	CLCdnDe10_48249	CLCdnDe10_95139	CLCdnDe11_126996	CLCdnDe11_129162	CLCdnDe11_139163	CLCdnDe11_34693	CLCdnDe11_99262	CLCdnDe12_102913	CLCdnDe12_111292	CLCdnDe12_169969	CLCdnDe12_20470	CLCdnDe12_30633	CLCdnDe12_51344	CLCdnDe12_69330	CLCdnDe13_139000	CLCdnDe13_139938	CLCdnDe13_17425	CLCdnDe13_6197	CLCdnDe13_77751	CLCdnDe14_58780	CLCdnDe1_9275	CLCdnDe2_126112	CLCdnDe2_131067	CLCdnDe2_80045	CLCdnDe2_80485	CLCdnDe3_68461	CLCdnDe6_102055	CLCdnDe7_9261	CLCdnDe8_16933	CLCdnPW10_17095	CLCdnPW10_58228	CLCdnPW10_62133	CLCdnPW10_63713	CLCdnPW10_87787	CLCdnPW10_87800	CLCdnPW13_65638	CLCdnPW16_38482	CLCdnPW1_1309	CLCdnPW22_42235	CLCdnPW26_61245	CLCdnPW2_2586	CLCdnPW2_27899	CLCdnPW36_17597	CLCdnPW39_82883	CLCdnPW46_24105	CLCdnPW49_42698	CLCdnPW50_55667	CLCdnPW6_54443	CLCdnRY10_50643	CLCdnRY10_55813	CLCdnRY10_63177	CLCdnRY10_66108	CLCdnRY11_2053	CLCdnRY11_26486	CLCdnRY11_77543	CLCdnRY5_34419	CLCdnRY9_3231	PBdnRY1_3434	PBdnRY1_4964	PGSC0003DMC400023290	PGSC0003DMC400027139	PGSC0003DMC402000204	SdnPW1_51595	SdnPW1_69991	SdnRY1_44877	Sotub01g035420.1.1	Sotub01g035480.1.1	Sotub01g035490.1.1	Sotub02g010250.1.1	Sotub02g030380.1.1	Sotub08g014890.1.1	TDe_comp104124_c0_seq1	TDe_comp105187_c0_seq1	VdnDe1_105570	VdnDe1_188471	VdnDe1_210338	VdnDe1_95569	VdnDe3_179904	VdnDe3_205527	VdnDe3_219989	VdnDe5_53544	VdnPW1_96241	VdnPW2_82311	VdnPW3_153976	VdnRY1_44451	VdnRY3_34174	VdnRY3_35097
13.1.5.1 amino acid metabolism.synthesis.serine-glycine-cysteine group.serine	CLCdnDe12_69330	CLCdnDe2_126112	CLCdnDe2_131067	CLCdnDe2_80485	CLCdnDe3_68461	CLCdnPW10_58228	CLCdnPW10_87787	CLCdnPW10_87800	CLCdnPW26_61245	CLCdnRY10_50643	PBdnRY1_4964	SdnPW1_51595	SdnPW1_69991	VdnDe1_188471	VdnDe1_95569	VdnPW1_96241	VdnRY3_34174
13.1.5.1.1 amino acid metabolism.synthesis.serine-glycine-cysteine group.serine.phosphoglycerate dehydrogenase	CLCdnDe2_80485	CLCdnDe3_68461	CLCdnPW10_58228	CLCdnPW10_87800	CLCdnPW26_61245	CLCdnRY10_50643	PBdnRY1_4964	SdnPW1_69991	VdnPW1_96241
13.1.5.1.2 amino acid metabolism.synthesis.serine-glycine-cysteine group.serine.phosphoserine aminotransferase	CLCdnDe2_126112	CLCdnDe2_131067	CLCdnPW10_87787	VdnDe1_188471	VdnRY3_34174
13.1.5.1.3 amino acid metabolism.synthesis.serine-glycine-cysteine group.serine.phosphoserine phosphatase	CLCdnDe12_69330	SdnPW1_51595	VdnDe1_95569
13.1.5.2 amino acid metabolism.synthesis.serine-glycine-cysteine group.glycine	CLCdnDe7_9261
13.1.5.2.41 amino acid metabolism.synthesis.serine-glycine-cysteine group.glycine.sarcosine oxidase	CLCdnDe7_9261
13.1.5.3 amino acid metabolism.synthesis.serine-glycine-cysteine group.cysteine	CLCdnDe10_10348	CLCdnDe10_134226	CLCdnDe10_48249	CLCdnDe10_95139	CLCdnDe11_126996	CLCdnDe11_129162	CLCdnDe11_139163	CLCdnDe11_34693	CLCdnDe11_99262	CLCdnDe12_102913	CLCdnDe12_111292	CLCdnDe12_169969	CLCdnDe12_20470	CLCdnDe12_30633	CLCdnDe12_51344	CLCdnDe13_139000	CLCdnDe13_139938	CLCdnDe13_17425	CLCdnDe13_6197	CLCdnDe13_77751	CLCdnDe14_58780	CLCdnDe1_9275	CLCdnDe2_80045	CLCdnDe6_102055	CLCdnDe8_16933	CLCdnPW10_17095	CLCdnPW10_62133	CLCdnPW10_63713	CLCdnPW13_65638	CLCdnPW16_38482	CLCdnPW1_1309	CLCdnPW22_42235	CLCdnPW2_2586	CLCdnPW2_27899	CLCdnPW36_17597	CLCdnPW39_82883	CLCdnPW46_24105	CLCdnPW49_42698	CLCdnPW50_55667	CLCdnPW6_54443	CLCdnRY10_55813	CLCdnRY10_63177	CLCdnRY10_66108	CLCdnRY11_2053	CLCdnRY11_26486	CLCdnRY11_77543	CLCdnRY5_34419	CLCdnRY9_3231	PBdnRY1_3434	PGSC0003DMC400023290	PGSC0003DMC400027139	PGSC0003DMC402000204	SdnRY1_44877	Sotub01g035420.1.1	Sotub01g035480.1.1	Sotub01g035490.1.1	Sotub02g010250.1.1	Sotub02g030380.1.1	Sotub08g014890.1.1	TDe_comp104124_c0_seq1	TDe_comp105187_c0_seq1	VdnDe1_105570	VdnDe1_210338	VdnDe3_179904	VdnDe3_205527	VdnDe3_219989	VdnDe5_53544	VdnPW2_82311	VdnPW3_153976	VdnRY1_44451	VdnRY3_35097
13.1.5.3.1 amino acid metabolism.synthesis.serine-glycine-cysteine group.cysteine.OASTL	CLCdnDe10_134226	CLCdnDe10_48249	CLCdnDe11_99262	CLCdnDe12_111292	CLCdnDe12_169969	CLCdnDe12_20470	CLCdnDe12_51344	CLCdnDe13_139000	CLCdnDe13_17425	CLCdnDe13_6197	CLCdnDe13_77751	CLCdnDe14_58780	CLCdnDe2_80045	CLCdnDe6_102055	CLCdnPW10_17095	CLCdnPW10_63713	CLCdnPW22_42235	CLCdnPW2_2586	CLCdnPW2_27899	CLCdnPW36_17597	CLCdnPW39_82883	CLCdnPW50_55667	CLCdnPW6_54443	CLCdnRY10_55813	CLCdnRY10_63177	CLCdnRY11_26486	CLCdnRY11_77543	CLCdnRY5_34419	PGSC0003DMC400023290	PGSC0003DMC400027139	PGSC0003DMC402000204	SdnRY1_44877	Sotub01g035420.1.1	Sotub01g035480.1.1	Sotub01g035490.1.1	Sotub02g010250.1.1	TDe_comp104124_c0_seq1	VdnDe1_210338	VdnDe5_53544	VdnPW3_153976	VdnRY3_35097
13.1.5.3.2 amino acid metabolism.synthesis.serine-glycine-cysteine group.cysteine.SAT	CLCdnDe10_95139	CLCdnDe11_126996	CLCdnDe11_129162	CLCdnDe11_34693	CLCdnDe1_9275	CLCdnDe8_16933	CLCdnPW13_65638	CLCdnPW46_24105	CLCdnRY10_66108	CLCdnRY9_3231	PBdnRY1_3434	VdnDe1_105570	VdnRY1_44451
13.1.6 amino acid metabolism.synthesis.aromatic aa	CLCdnDe10_105906	CLCdnDe10_115619	CLCdnDe10_119839	CLCdnDe10_121889	CLCdnDe10_129323	CLCdnDe10_22037	CLCdnDe10_35797	CLCdnDe10_43198	CLCdnDe10_69245	CLCdnDe10_82963	CLCdnDe10_87678	CLCdnDe11_112815	CLCdnDe11_126367	CLCdnDe11_131156	CLCdnDe11_141359	CLCdnDe11_15896	CLCdnDe11_22341	CLCdnDe11_33131	CLCdnDe11_39220	CLCdnDe11_71772	CLCdnDe11_96393	CLCdnDe12_107283	CLCdnDe12_127534	CLCdnDe12_137946	CLCdnDe12_146185	CLCdnDe12_1538	CLCdnDe12_156198	CLCdnDe12_165505	CLCdnDe12_31998	CLCdnDe12_38880	CLCdnDe12_41953	CLCdnDe13_104372	CLCdnDe13_120355	CLCdnDe13_68289	CLCdnDe13_81859	CLCdnDe14_13050	CLCdnDe14_140758	CLCdnDe14_146587	CLCdnDe14_157229	CLCdnDe14_15759	CLCdnDe14_16683	CLCdnDe14_27769	CLCdnDe14_78926	CLCdnDe2_100647	CLCdnDe2_101555	CLCdnDe3_13176	CLCdnDe3_135101	CLCdnDe5_5921	CLCdnDe6_23141	CLCdnDe6_25108	CLCdnDe6_58690	CLCdnDe7_11532	CLCdnDe7_51646	CLCdnDe7_99616	CLCdnDe9_21852	CLCdnDe9_26248	CLCdnPW10_13123	CLCdnPW10_26098	CLCdnPW10_73915	CLCdnPW12_33773	CLCdnPW12_45538	CLCdnPW12_7160	CLCdnPW12_89661	CLCdnPW13_22696	CLCdnPW13_58661	CLCdnPW14_3047	CLCdnPW16_35427	CLCdnPW16_70137	CLCdnPW19_13600	CLCdnPW19_17320	CLCdnPW26_23666	CLCdnPW26_58992	CLCdnPW2_13613	CLCdnPW2_20566	CLCdnPW2_21837	CLCdnPW2_23566	CLCdnPW2_25429	CLCdnPW2_5711	CLCdnPW36_19743	CLCdnPW36_35480	CLCdnPW3_1023	CLCdnPW45_8874	CLCdnPW48_47854	CLCdnPW49_41062	CLCdnPW49_7148	CLCdnPW6_85194	CLCdnRY10_10011	CLCdnRY10_11610	CLCdnRY10_15072	CLCdnRY10_2708	CLCdnRY11_4423	CLCdnRY11_47624	CLCdnRY11_7312	CLCdnRY12_54051	CLCdnRY2_17572	CLCdnRY3_45064	CLCdnRY4_7292	CLCdnRY5_26264	CLCdnRY9_33908	PGSC0003DMC400034626	PGSC0003DMC400044433	PGSC0003DMC400046565	PGSC0003DMC400050736	PGSC0003DMC400058913	SdnPW1_161890	SdnPW1_75155	SdnRY1_10712	SdnRY1_19637	SdnRY1_35402	SdnRY1_55389	SdnRY1_56087	SdnRY1_57696	SdnRY1_66284	Sotub01g007160.1.1	Sotub01g007860.1.1	Sotub01g013940.1.1	Sotub01g017450.1.1	Sotub01g021770.1.1	Sotub01g026850.1.1	Sotub01g026870.1.1	Sotub02g006440.1.1	Sotub02g006450.1.1	Sotub03g010610.1.1	Sotub03g025290.1.1	Sotub06g005930.1.1	Sotub06g020980.1.1	Sotub09g012050.1.1	Sotub09g018310.1.1	Sotub10g020230.1.1	Sotub11g029450.1.1	Sotub12g028590.1.1	Sotub12g030420.1.1	Sotub12g030450.1.1	TDe_comp21360_c0_seq1	TDe_comp567397_c0_seq1	TDe_comp74350_c0_seq1	TDe_comp89748_c0_seq1	TPW_comp33159_c0_seq1	TPW_comp58404_c0_seq1	TPW_comp59004_c0_seq1	TPW_comp66425_c1_seq2	TPW_comp71850_c0_seq28	VdnDe1_11034	VdnDe1_175270	VdnDe1_222634	VdnDe1_238434	VdnDe1_286271	VdnDe1_90251	VdnDe2_136646	VdnDe2_172135	VdnDe2_51479	VdnDe2_7854	VdnDe2_92981	VdnDe3_148938	VdnDe3_158121	VdnDe3_198784	VdnDe3_71455	VdnDe4_104264	VdnDe4_46871	VdnDe4_65652	VdnDe4_75263	VdnDe6_113761	VdnDe7_34959	VdnPW1_17207	VdnPW1_41729	VdnPW1_50321	VdnPW2_14071	VdnPW2_172292	VdnPW2_38394	VdnPW3_82133	VdnPW4_25033	VdnPW4_54409	VdnPW4_64004	VdnPW4_78001	VdnPW5_92260	VdnRY1_137210	VdnRY1_25846	VdnRY1_36580	VdnRY1_7476	VdnRY2_59359	VdnRY3_101039	VdnRY6_21430	VdnRY7_5881
13.1.6.1 amino acid metabolism.synthesis.aromatic aa.chorismate	CLCdnDe10_105906	CLCdnDe10_129323	CLCdnDe10_22037	CLCdnDe11_112815	CLCdnDe11_126367	CLCdnDe11_39220	CLCdnDe11_71772	CLCdnDe11_96393	CLCdnDe12_146185	CLCdnDe12_165505	CLCdnDe13_120355	CLCdnDe14_13050	CLCdnDe14_157229	CLCdnDe14_16683	CLCdnDe2_100647	CLCdnDe2_101555	CLCdnDe3_13176	CLCdnDe5_5921	CLCdnDe6_23141	CLCdnDe9_21852	CLCdnPW10_26098	CLCdnPW10_73915	CLCdnPW12_45538	CLCdnPW12_89661	CLCdnPW13_58661	CLCdnPW14_3047	CLCdnPW19_13600	CLCdnPW26_23666	CLCdnPW26_58992	CLCdnPW2_5711	CLCdnRY2_17572	CLCdnRY4_7292	CLCdnRY5_26264	PGSC0003DMC400044433	PGSC0003DMC400058913	SdnPW1_161890	SdnRY1_10712	SdnRY1_56087	Sotub01g021770.1.1	TDe_comp567397_c0_seq1	TDe_comp89748_c0_seq1	TPW_comp58404_c0_seq1	TPW_comp59004_c0_seq1	TPW_comp66425_c1_seq2	VdnDe1_175270	VdnDe1_238434	VdnDe2_51479	VdnDe3_198784	VdnDe4_104264	VdnDe4_65652	VdnPW1_50321	VdnPW2_38394	VdnPW4_54409	VdnRY1_137210	VdnRY6_21430	VdnRY7_5881
13.1.6.1.1 amino acid metabolism.synthesis.aromatic aa.chorismate.3-deoxy-D-arabino-heptulosonate 7-phosphate synthase	CLCdnDe10_22037	CLCdnDe11_112815	CLCdnDe12_165505	CLCdnDe2_101555	CLCdnPW14_3047	CLCdnPW2_5711	CLCdnRY5_26264	SdnRY1_56087	TDe_comp89748_c0_seq1	VdnDe2_51479	VdnPW4_54409	VdnRY6_21430	VdnRY7_5881
13.1.6.1.2 amino acid metabolism.synthesis.aromatic aa.chorismate.3-dehydroquinate synthase	CLCdnDe10_105906	CLCdnDe2_100647	CLCdnRY4_7292	SdnRY1_10712	TDe_comp567397_c0_seq1
13.1.6.1.5 amino acid metabolism.synthesis.aromatic aa.chorismate.shikimate kinase	CLCdnDe10_129323	CLCdnDe11_126367	CLCdnDe13_120355	CLCdnDe5_5921	CLCdnDe9_21852	TPW_comp58404_c0_seq1	TPW_comp66425_c1_seq2	VdnDe1_175270	VdnDe4_104264	VdnDe4_65652
13.1.6.1.6 amino acid metabolism.synthesis.aromatic aa.chorismate.5-enolpyruvylshikimate-3-phosphate synthase	CLCdnDe14_13050	CLCdnPW10_73915	CLCdnPW13_58661	PGSC0003DMC400058913	VdnPW1_50321	VdnPW2_38394
13.1.6.1.7 amino acid metabolism.synthesis.aromatic aa.chorismate.chorismate synthase	CLCdnDe14_16683	CLCdnPW10_26098	CLCdnPW12_45538	CLCdnPW19_13600	CLCdnPW26_58992	CLCdnRY2_17572	SdnPW1_161890	TPW_comp59004_c0_seq1
13.1.6.1.10 amino acid metabolism.synthesis.aromatic aa.chorismate.3-dehydroquinate dehydratase/shikimate dehydrogenase	CLCdnDe11_39220	CLCdnDe11_71772	CLCdnDe11_96393	CLCdnDe12_146185	CLCdnDe14_157229	CLCdnDe3_13176	CLCdnDe6_23141	CLCdnPW12_89661	CLCdnPW26_23666	PGSC0003DMC400044433	Sotub01g021770.1.1	VdnDe1_238434	VdnDe3_198784	VdnRY1_137210
13.1.6.2 amino acid metabolism.synthesis.aromatic aa.phenylalanine and tyrosine	CLCdnDe10_119839	CLCdnDe11_141359	CLCdnDe11_15896	CLCdnPW2_20566	CLCdnPW36_19743	CLCdnRY10_11610	SdnPW1_75155
13.1.6.2.1 amino acid metabolism.synthesis.aromatic aa.phenylalanine and tyrosine.chorismate mutase	CLCdnDe11_15896	CLCdnPW36_19743	CLCdnRY10_11610
13.1.6.3 amino acid metabolism.synthesis.aromatic aa.phenylalanine	CLCdnPW10_13123	CLCdnRY10_10011	CLCdnRY11_4423	Sotub11g029450.1.1	VdnDe2_92981	VdnDe3_71455	VdnPW2_14071	VdnPW4_25033	VdnRY2_59359
13.1.6.3.1 amino acid metabolism.synthesis.aromatic aa.phenylalanine.arogenate dehydratase / prephenate dehydratase	CLCdnPW10_13123	CLCdnRY10_10011	CLCdnRY11_4423	Sotub11g029450.1.1	VdnDe2_92981	VdnDe3_71455	VdnPW2_14071	VdnPW4_25033	VdnRY2_59359
13.1.6.4 amino acid metabolism.synthesis.aromatic aa.tyrosine	CLCdnDe10_121889	CLCdnDe11_131156	CLCdnDe12_107283	CLCdnDe12_156198	CLCdnDe13_81859	CLCdnDe6_25108	CLCdnDe6_58690	CLCdnPW2_13613	CLCdnPW2_21837	CLCdnPW2_23566	CLCdnPW48_47854	CLCdnRY3_45064	PGSC0003DMC400046565	SdnRY1_57696	Sotub02g006440.1.1	Sotub02g006450.1.1	Sotub06g020980.1.1	Sotub09g012050.1.1	Sotub12g028590.1.1	VdnDe1_222634	VdnDe1_286271	VdnDe3_158121	VdnDe4_46871	VdnPW2_172292	VdnPW4_78001	VdnPW5_92260	VdnRY1_25846
13.1.6.4.3 amino acid metabolism.synthesis.aromatic aa.tyrosine.tyrosine transaminase	CLCdnDe10_121889	CLCdnDe11_131156	CLCdnDe12_107283	CLCdnDe12_156198	CLCdnDe13_81859	CLCdnDe6_58690	CLCdnPW2_13613	CLCdnPW2_21837	CLCdnPW2_23566	CLCdnPW48_47854	CLCdnRY3_45064	PGSC0003DMC400046565	SdnRY1_57696	Sotub12g028590.1.1	VdnDe1_222634	VdnDe3_158121	VdnDe4_46871	VdnPW2_172292	VdnPW4_78001	VdnPW5_92260	VdnRY1_25846
13.1.6.5 amino acid metabolism.synthesis.aromatic aa.tryptophan	CLCdnDe10_115619	CLCdnDe10_35797	CLCdnDe10_43198	CLCdnDe10_69245	CLCdnDe10_82963	CLCdnDe10_87678	CLCdnDe11_22341	CLCdnDe11_33131	CLCdnDe12_127534	CLCdnDe12_137946	CLCdnDe12_1538	CLCdnDe12_31998	CLCdnDe12_38880	CLCdnDe12_41953	CLCdnDe13_104372	CLCdnDe13_68289	CLCdnDe14_140758	CLCdnDe14_146587	CLCdnDe14_15759	CLCdnDe14_27769	CLCdnDe14_78926	CLCdnDe3_135101	CLCdnDe7_11532	CLCdnDe7_51646	CLCdnDe7_99616	CLCdnDe9_26248	CLCdnPW12_33773	CLCdnPW12_7160	CLCdnPW13_22696	CLCdnPW16_35427	CLCdnPW16_70137	CLCdnPW19_17320	CLCdnPW2_25429	CLCdnPW36_35480	CLCdnPW3_1023	CLCdnPW45_8874	CLCdnPW49_41062	CLCdnPW49_7148	CLCdnPW6_85194	CLCdnRY10_15072	CLCdnRY10_2708	CLCdnRY11_47624	CLCdnRY11_7312	CLCdnRY12_54051	CLCdnRY9_33908	PGSC0003DMC400034626	PGSC0003DMC400050736	SdnRY1_19637	SdnRY1_35402	SdnRY1_55389	SdnRY1_66284	Sotub01g007160.1.1	Sotub01g007860.1.1	Sotub01g013940.1.1	Sotub01g017450.1.1	Sotub01g026850.1.1	Sotub01g026870.1.1	Sotub03g010610.1.1	Sotub03g025290.1.1	Sotub06g005930.1.1	Sotub09g018310.1.1	Sotub10g020230.1.1	Sotub12g030420.1.1	Sotub12g030450.1.1	TDe_comp21360_c0_seq1	TDe_comp74350_c0_seq1	TPW_comp33159_c0_seq1	TPW_comp71850_c0_seq28	VdnDe1_11034	VdnDe1_90251	VdnDe2_136646	VdnDe2_172135	VdnDe2_7854	VdnDe3_148938	VdnDe4_75263	VdnDe6_113761	VdnDe7_34959	VdnPW1_17207	VdnPW1_41729	VdnPW3_82133	VdnPW4_64004	VdnRY1_36580	VdnRY1_7476	VdnRY3_101039
13.1.6.5.1 amino acid metabolism.synthesis.aromatic aa.tryptophan.anthranilate synthase	CLCdnDe10_115619	CLCdnDe10_82963	CLCdnDe10_87678	CLCdnPW12_33773	CLCdnPW36_35480	CLCdnPW45_8874	CLCdnPW6_85194	CLCdnRY10_15072	CLCdnRY9_33908	PGSC0003DMC400034626	SdnRY1_55389	Sotub01g017450.1.1	Sotub06g005930.1.1	VdnDe1_90251	VdnPW1_17207	VdnRY1_7476
13.1.6.5.2 amino acid metabolism.synthesis.aromatic aa.tryptophan.anthranilate phosphoribosyltransferase	CLCdnDe10_35797	CLCdnDe7_51646	CLCdnDe9_26248	CLCdnPW49_7148	CLCdnRY11_7312	Sotub03g025290.1.1	TDe_comp74350_c0_seq1	VdnDe3_148938	VdnDe7_34959
13.1.6.5.3 amino acid metabolism.synthesis.aromatic aa.tryptophan.phosphoribosyanthranilate isomerase	CLCdnDe10_43198	CLCdnDe11_22341	CLCdnDe11_33131	CLCdnDe12_1538	CLCdnDe12_31998	CLCdnDe12_38880	CLCdnDe12_41953	CLCdnDe13_68289	CLCdnDe14_140758	CLCdnDe14_146587	CLCdnDe14_27769	CLCdnDe3_135101	CLCdnDe7_99616	CLCdnPW13_22696	CLCdnPW2_25429	CLCdnPW3_1023	CLCdnPW49_41062	CLCdnRY11_47624	SdnRY1_35402	Sotub01g007160.1.1	Sotub01g007860.1.1	Sotub01g013940.1.1	Sotub01g026850.1.1	Sotub01g026870.1.1	Sotub03g010610.1.1	Sotub09g018310.1.1	Sotub10g020230.1.1	Sotub12g030420.1.1	Sotub12g030450.1.1	TPW_comp33159_c0_seq1	TPW_comp71850_c0_seq28	VdnDe1_11034	VdnDe2_136646	VdnDe2_172135	VdnDe4_75263	VdnDe6_113761	VdnPW3_82133	VdnPW4_64004
13.1.6.5.4 amino acid metabolism.synthesis.aromatic aa.tryptophan.indole-3-glycerol phosphate synthase	CLCdnDe10_69245	CLCdnDe12_127534	CLCdnPW12_7160	CLCdnRY10_2708	SdnRY1_66284	VdnPW1_41729
13.1.6.5.5 amino acid metabolism.synthesis.aromatic aa.tryptophan.tryptophan synthase	CLCdnDe12_137946	CLCdnDe13_104372	CLCdnDe14_15759	CLCdnDe14_78926	CLCdnDe7_11532	CLCdnPW16_35427	CLCdnPW16_70137	CLCdnPW19_17320	CLCdnRY12_54051	PGSC0003DMC400050736	SdnRY1_19637	TDe_comp21360_c0_seq1	VdnDe2_7854	VdnRY1_36580	VdnRY3_101039
13.1.7 amino acid metabolism.synthesis.histidine	CLCdnDe11_135172	CLCdnDe13_24833	CLCdnDe2_84627	CLCdnDe7_16136	CLCdnDe8_14718	CLCdnPW10_80832	CLCdnPW39_68040	CLCdnPW46_73172	CLCdnPW49_8443	CLCdnRY10_81845	CLCdnRY11_20704	CLCdnRY1_23321	CLCdnRY3_17005	CLCdnRY5_141	CLCdnRY5_48800	PGSC0003DMC400014775	SdnPW1_114629	Sotub07g029030.1.1	TPW_comp15279_c0_seq1	VdnDe1_238539	VdnDe6_64721	VdnPW2_69078	VdnRY4_31005
13.1.7.1 amino acid metabolism.synthesis.histidine.ATP phosphoribosyltransferase	CLCdnDe13_24833	CLCdnPW10_80832	VdnRY4_31005
13.1.7.3 amino acid metabolism.synthesis.histidine.phosphoribosyl-AMP cyclohydrolase	CLCdnPW39_68040	CLCdnRY5_141
13.1.7.4 amino acid metabolism.synthesis.histidine.bifunctional phosphoribosyl-ATP pyrophosphatase / phosphoribosyl-AMP cyclohydrolase	CLCdnRY11_20704	CLCdnRY1_23321
13.1.7.5 amino acid metabolism.synthesis.histidine.phosphoribosylformimino-5-aminoimidazole carboxamide ribotide isomerase (BBM II)	Sotub07g029030.1.1	VdnDe6_64721
13.1.7.8 amino acid metabolism.synthesis.histidine.imidazoleglycerol-phosphate dehydratase	CLCdnPW49_8443	TPW_comp15279_c0_seq1
13.1.7.9 amino acid metabolism.synthesis.histidine.histidinol-phosphate aminotransferase	CLCdnDe11_135172	CLCdnDe2_84627	CLCdnDe7_16136	CLCdnPW46_73172	CLCdnRY5_48800	PGSC0003DMC400014775	SdnPW1_114629	VdnDe1_238539
13.1.7.11 amino acid metabolism.synthesis.histidine.histidinol dehydrogenase	CLCdnDe8_14718	CLCdnRY10_81845	CLCdnRY3_17005	VdnPW2_69078
13.2 amino acid metabolism.degradation	CLCdnDe10_100679	CLCdnDe10_107096	CLCdnDe10_109655	CLCdnDe10_134124	CLCdnDe10_135450	CLCdnDe10_13996	CLCdnDe10_23	CLCdnDe10_33337	CLCdnDe10_33338	CLCdnDe10_47009	CLCdnDe10_58929	CLCdnDe10_74491	CLCdnDe10_76519	CLCdnDe10_82534	CLCdnDe10_83401	CLCdnDe10_93590	CLCdnDe10_93918	CLCdnDe11_105985	CLCdnDe11_114922	CLCdnDe11_119480	CLCdnDe11_123923	CLCdnDe11_133352	CLCdnDe11_136226	CLCdnDe11_146058	CLCdnDe11_151136	CLCdnDe11_157817	CLCdnDe11_158040	CLCdnDe11_285	CLCdnDe11_46825	CLCdnDe11_59257	CLCdnDe11_59588	CLCdnDe11_82986	CLCdnDe11_90754	CLCdnDe11_97578	CLCdnDe12_117870	CLCdnDe12_120698	CLCdnDe12_155392	CLCdnDe12_24924	CLCdnDe12_31722	CLCdnDe12_46954	CLCdnDe12_99421	CLCdnDe13_102727	CLCdnDe13_120135	CLCdnDe13_128472	CLCdnDe13_167095	CLCdnDe13_170755	CLCdnDe13_55390	CLCdnDe14_108254	CLCdnDe14_115096	CLCdnDe14_148172	CLCdnDe14_152993	CLCdnDe14_155341	CLCdnDe14_19371	CLCdnDe14_33415	CLCdnDe14_47736	CLCdnDe14_68759	CLCdnDe14_92279	CLCdnDe14_99653	CLCdnDe1_12189	CLCdnDe1_21675	CLCdnDe2_100548	CLCdnDe2_10935	CLCdnDe2_113184	CLCdnDe2_125714	CLCdnDe2_126547	CLCdnDe2_18876	CLCdnDe2_24034	CLCdnDe2_53344	CLCdnDe2_79715	CLCdnDe3_102474	CLCdnDe3_109129	CLCdnDe4_101455	CLCdnDe4_11078	CLCdnDe4_144427	CLCdnDe4_150413	CLCdnDe4_163855	CLCdnDe4_32185	CLCdnDe5_45128	CLCdnDe6_166790	CLCdnDe6_84164	CLCdnDe7_1007	CLCdnDe7_102046	CLCdnDe7_109695	CLCdnDe7_15442	CLCdnDe7_38116	CLCdnDe7_50855	CLCdnDe7_55351	CLCdnDe7_7285	CLCdnPW10_40788	CLCdnPW10_68590	CLCdnPW10_7665	CLCdnPW10_89561	CLCdnPW11_56740	CLCdnPW12_38300	CLCdnPW12_66945	CLCdnPW12_93036	CLCdnPW12_96632	CLCdnPW13_72591	CLCdnPW13_82274	CLCdnPW13_85896	CLCdnPW13_86633	CLCdnPW13_86845	CLCdnPW16_92485	CLCdnPW1_6517	CLCdnPW20_30671	CLCdnPW25_20514	CLCdnPW26_10354	CLCdnPW26_72764	CLCdnPW26_95985	CLCdnPW2_17232	CLCdnPW33_42847	CLCdnPW41_16045	CLCdnPW42_35505	CLCdnPW42_81323	CLCdnPW44_84382	CLCdnPW45_55546	CLCdnPW46_22242	CLCdnPW47_2518	CLCdnPW47_80825	CLCdnPW48_82257	CLCdnPW49_20945	CLCdnPW49_230	CLCdnPW49_80715	CLCdnPW50_35988	CLCdnPW50_72281	CLCdnPW5_27513	CLCdnPW6_24655	CLCdnRY10_12144	CLCdnRY10_14155	CLCdnRY10_56641	CLCdnRY10_6181	CLCdnRY10_73627	CLCdnRY11_23856	CLCdnRY11_35803	CLCdnRY11_6448	CLCdnRY11_65997	CLCdnRY11_86348	CLCdnRY11_88456	CLCdnRY12_42919	CLCdnRY12_79598	CLCdnRY1_40870	CLCdnRY1_7467	CLCdnRY2_22934	CLCdnRY3_28763	CLCdnRY9_9619	PBdnRY1_11259	PGSC0003DMC400011898	PGSC0003DMC400024797	PGSC0003DMC400034743	PGSC0003DMC400044769	PGSC0003DMC400044774	PGSC0003DMC400045057	PGSC0003DMC400046397	PGSC0003DMC400054829	SdnPW1_108762	SdnPW1_11579	SdnPW1_175958	SdnPW1_197144	SdnPW1_42544	SdnPW1_43384	SdnPW1_55502	SdnPW1_55674	SdnPW1_56965	SdnPW1_57682	SdnPW1_77710	SdnRY1_15368	SdnRY1_6456	SdnRY1_87954	Sotub01g007960.1.1	Sotub01g028200.1.1	Sotub01g043300.1.1	Sotub01g046100.1.1	Sotub02g007590.1.1	Sotub02g007610.1.1	Sotub02g033310.1.1	Sotub03g006880.1.1	Sotub04g016380.1.1	Sotub04g020850.1.1	Sotub06g018270.1.1	Sotub06g024320.1.1	Sotub06g026320.1.1	Sotub07g016770.1.1	Sotub07g016790.1.1	Sotub07g016810.1.1	Sotub07g016830.1.1	Sotub07g028470.1.1	Sotub08g007980.1.1	Sotub08g009010.1.1	Sotub08g014920.1.1	Sotub08g014930.1.1	Sotub08g015610.1.1	Sotub08g015620.1.1	Sotub08g018840.1.1	Sotub08g019680.1.1	Sotub10g014150.1.1	Sotub10g026090.1.1	TDe_comp111545_c1_seq1	TDe_comp113263_c3_seq1	TDe_comp35478_c0_seq1	TDe_comp476126_c0_seq1	TDe_comp66302_c0_seq1	TDe_comp9708_c0_seq1	TDe_comp97330_c0_seq1	TDe_comp99410_c0_seq2	TPW_comp57552_c0_seq2	TPW_comp62250_c0_seq4	TPW_comp70630_c0_seq14	VdnDe1_123319	VdnDe1_157469	VdnDe1_171542	VdnDe1_175070	VdnDe1_223267	VdnDe1_224978	VdnDe1_235265	VdnDe1_251832	VdnDe1_42374	VdnDe1_48301	VdnDe1_9666	VdnDe2_136836	VdnDe2_198539	VdnDe2_237607	VdnDe3_100130	VdnDe3_131893	VdnDe3_15922	VdnDe3_179971	VdnDe3_185464	VdnDe3_35139	VdnDe3_71135	VdnDe3_87565	VdnDe4_87849	VdnDe6_62880	VdnDe6_71453	VdnDe6_83541	VdnDe6_94438	VdnPW1_118879	VdnPW1_159196	VdnPW1_30072	VdnPW1_43112	VdnPW1_85303	VdnPW1_9873	VdnPW2_2949	VdnPW2_7231	VdnPW2_98060	VdnPW3_157202	VdnPW4_15144	VdnPW4_5929	VdnPW5_88240	VdnPW6_14552	VdnPW6_43797	VdnRY1_220687	VdnRY1_3064	VdnRY2_30059	VdnRY2_6911	VdnRY4_67475	VdnRY7_21483
13.2.1 amino acid metabolism.degradation.central amino acid metabolism	CLCdnDe7_102046	CLCdnDe7_38116
13.2.1.2 amino acid metabolism.degradation.central amino acid metabolism.aspartate	CLCdnDe7_102046	CLCdnDe7_38116
13.2.2 amino acid metabolism.degradation.glutamate family	CLCdnDe10_109655	CLCdnDe10_13996	CLCdnDe10_33337	CLCdnDe10_33338	CLCdnDe10_76519	CLCdnDe11_105985	CLCdnDe11_136226	CLCdnDe11_90754	CLCdnDe14_148172	CLCdnDe14_68759	CLCdnDe14_99653	CLCdnDe2_126547	CLCdnDe2_79715	CLCdnDe6_84164	CLCdnDe7_1007	CLCdnDe7_55351	CLCdnDe7_7285	CLCdnPW10_7665	CLCdnPW12_38300	CLCdnPW13_72591	CLCdnPW16_92485	CLCdnPW1_6517	CLCdnPW26_72764	CLCdnPW33_42847	CLCdnPW49_20945	CLCdnPW5_27513	CLCdnRY11_6448	CLCdnRY11_65997	CLCdnRY11_88456	CLCdnRY12_79598	CLCdnRY1_40870	PGSC0003DMC400024797	Sotub02g033310.1.1	TDe_comp111545_c1_seq1	TDe_comp66302_c0_seq1	VdnDe3_35139	VdnRY2_6911
13.2.2.1 amino acid metabolism.degradation.glutamate family.glutamine	CLCdnDe10_13996	CLCdnPW33_42847
13.2.2.2 amino acid metabolism.degradation.glutamate family.proline	CLCdnDe10_109655	CLCdnDe14_99653	CLCdnDe7_7285	CLCdnPW10_7665	CLCdnPW16_92485	CLCdnRY11_65997	CLCdnRY11_88456	CLCdnRY1_40870	Sotub02g033310.1.1
13.2.2.3 amino acid metabolism.degradation.glutamate family.arginine	CLCdnDe10_33337	CLCdnDe10_33338	CLCdnDe10_76519	CLCdnDe11_105985	CLCdnDe11_136226	CLCdnDe11_90754	CLCdnDe14_148172	CLCdnDe14_68759	CLCdnDe2_126547	CLCdnDe2_79715	CLCdnDe6_84164	CLCdnDe7_1007	CLCdnDe7_55351	CLCdnPW12_38300	CLCdnPW13_72591	CLCdnPW1_6517	CLCdnPW26_72764	CLCdnPW49_20945	CLCdnPW5_27513	CLCdnRY11_6448	CLCdnRY12_79598	PGSC0003DMC400024797	TDe_comp111545_c1_seq1	TDe_comp66302_c0_seq1	VdnDe3_35139	VdnRY2_6911
13.2.3 amino acid metabolism.degradation.aspartate family	CLCdnDe10_134124	CLCdnDe10_135450	CLCdnDe10_58929	CLCdnDe10_83401	CLCdnDe11_123923	CLCdnDe11_146058	CLCdnDe11_157817	CLCdnDe11_59257	CLCdnDe11_97578	CLCdnDe12_155392	CLCdnDe12_46954	CLCdnDe12_99421	CLCdnDe13_120135	CLCdnDe13_167095	CLCdnDe14_155341	CLCdnDe2_125714	CLCdnDe2_24034	CLCdnDe4_11078	CLCdnDe4_144427	CLCdnDe4_32185	CLCdnDe5_45128	CLCdnDe7_50855	CLCdnPW10_68590	CLCdnPW11_56740	CLCdnPW12_66945	CLCdnPW20_30671	CLCdnPW26_95985	CLCdnPW50_35988	CLCdnPW50_72281	CLCdnPW6_24655	CLCdnRY10_12144	CLCdnRY10_14155	CLCdnRY10_73627	CLCdnRY11_23856	CLCdnRY11_35803	CLCdnRY11_86348	CLCdnRY3_28763	PBdnRY1_11259	Sotub01g007960.1.1	Sotub06g026320.1.1	Sotub08g009010.1.1	Sotub10g026090.1.1	TDe_comp35478_c0_seq1	TDe_comp476126_c0_seq1	TDe_comp9708_c0_seq1	TDe_comp97330_c0_seq1	TPW_comp62250_c0_seq4	VdnDe1_123319	VdnDe1_171542	VdnDe2_237607	VdnDe3_131893	VdnDe3_15922	VdnDe3_179971	VdnDe6_94438	VdnPW1_159196	VdnPW1_43112	VdnPW1_85303	VdnPW2_7231	VdnPW3_157202	VdnRY1_220687
13.2.3.1 amino acid metabolism.degradation.aspartate family.asparagine	CLCdnDe10_83401	CLCdnDe14_155341	CLCdnRY11_23856	CLCdnRY3_28763	Sotub06g026320.1.1	TDe_comp97330_c0_seq1	VdnDe1_123319	VdnDe1_171542	VdnDe3_179971
13.2.3.1.1 amino acid metabolism.degradation.aspartate family.asparagine.L-asparaginase	CLCdnDe10_83401	CLCdnDe14_155341	CLCdnRY11_23856	CLCdnRY3_28763	Sotub06g026320.1.1	TDe_comp97330_c0_seq1	VdnDe1_123319	VdnDe1_171542	VdnDe3_179971
13.2.3.4 amino acid metabolism.degradation.aspartate family.methionine	CLCdnDe10_134124	CLCdnDe10_135450	CLCdnDe10_58929	CLCdnDe11_157817	CLCdnDe11_59257	CLCdnDe13_120135	CLCdnDe2_125714	CLCdnDe2_24034	CLCdnDe4_11078	CLCdnPW10_68590	CLCdnRY11_35803	PBdnRY1_11259	Sotub08g009010.1.1	VdnDe3_131893	VdnDe6_94438	VdnPW1_43112	VdnPW3_157202
13.2.3.4.1 amino acid metabolism.degradation.aspartate family.methionine.methionine gamma-lyase	CLCdnDe11_59257	CLCdnDe4_11078	Sotub08g009010.1.1
13.2.3.5 amino acid metabolism.degradation.aspartate family.lysine	CLCdnDe11_123923	CLCdnDe11_146058	CLCdnDe11_97578	CLCdnDe12_155392	CLCdnDe12_46954	CLCdnDe12_99421	CLCdnDe13_167095	CLCdnDe4_144427	CLCdnDe4_32185	CLCdnDe5_45128	CLCdnDe7_50855	CLCdnPW11_56740	CLCdnPW12_66945	CLCdnPW20_30671	CLCdnPW26_95985	CLCdnPW50_35988	CLCdnPW50_72281	CLCdnPW6_24655	CLCdnRY10_12144	CLCdnRY10_14155	CLCdnRY10_73627	CLCdnRY11_86348	Sotub01g007960.1.1	Sotub10g026090.1.1	TDe_comp35478_c0_seq1	TDe_comp476126_c0_seq1	TDe_comp9708_c0_seq1	TPW_comp62250_c0_seq4	VdnDe2_237607	VdnDe3_15922	VdnPW1_159196	VdnPW1_85303	VdnPW2_7231	VdnRY1_220687
13.2.3.5.1 amino acid metabolism.degradation.aspartate family.lysine.lysine decarboxylase	CLCdnDe11_123923	CLCdnDe11_146058	CLCdnDe11_97578	CLCdnDe12_46954	CLCdnDe12_99421	CLCdnDe4_144427	CLCdnDe4_32185	CLCdnDe5_45128	CLCdnDe7_50855	CLCdnPW11_56740	CLCdnPW12_66945	CLCdnPW20_30671	CLCdnPW26_95985	CLCdnPW50_35988	CLCdnPW50_72281	CLCdnPW6_24655	CLCdnRY10_12144	CLCdnRY10_14155	CLCdnRY10_73627	Sotub01g007960.1.1	Sotub10g026090.1.1	TDe_comp476126_c0_seq1	TPW_comp62250_c0_seq4	VdnDe2_237607	VdnDe3_15922	VdnPW1_159196	VdnPW1_85303	VdnRY1_220687
13.2.4 amino acid metabolism.degradation.branched chain group	CLCdnDe10_23	CLCdnDe10_47009	CLCdnDe10_93918	CLCdnDe11_114922	CLCdnDe11_151136	CLCdnDe11_59588	CLCdnDe11_82986	CLCdnDe12_31722	CLCdnDe13_102727	CLCdnDe14_19371	CLCdnDe2_100548	CLCdnDe2_113184	CLCdnDe2_53344	CLCdnDe7_15442	CLCdnPW10_89561	CLCdnPW12_93036	CLCdnPW13_82274	CLCdnPW13_85896	CLCdnPW25_20514	CLCdnPW26_10354	CLCdnPW2_17232	CLCdnPW47_80825	CLCdnPW48_82257	PGSC0003DMC400046397	SdnPW1_108762	SdnPW1_197144	SdnPW1_42544	SdnPW1_43384	SdnPW1_55674	SdnPW1_57682	SdnPW1_77710	SdnRY1_6456	Sotub01g043300.1.1	Sotub02g007590.1.1	Sotub02g007610.1.1	Sotub04g020850.1.1	TDe_comp113263_c3_seq1	TPW_comp70630_c0_seq14	VdnDe1_235265	VdnDe1_251832	VdnDe1_42374	VdnDe1_48301	VdnDe1_9666	VdnDe3_71135	VdnPW2_98060	VdnPW4_15144	VdnPW5_88240	VdnPW6_43797	VdnRY1_3064
13.2.4.1 amino acid metabolism.degradation.branched chain group.shared	CLCdnDe11_114922	CLCdnDe11_151136	CLCdnDe11_82986	CLCdnDe2_113184	CLCdnDe2_53344	SdnPW1_197144	SdnRY1_6456	VdnPW4_15144
13.2.4.3 amino acid metabolism.degradation.branched chain group.valine	CLCdnDe10_47009	CLCdnPW10_89561	CLCdnPW12_93036	CLCdnPW2_17232	SdnPW1_42544	SdnPW1_43384	SdnPW1_77710	Sotub01g043300.1.1	Sotub02g007590.1.1	Sotub02g007610.1.1	TDe_comp113263_c3_seq1	TPW_comp70630_c0_seq14	VdnDe1_9666	VdnPW2_98060	VdnPW5_88240	VdnRY1_3064
13.2.4.4 amino acid metabolism.degradation.branched chain group.leucine	CLCdnDe10_23	CLCdnDe11_59588	CLCdnDe12_31722	CLCdnDe14_19371	CLCdnDe2_100548	CLCdnDe7_15442	CLCdnPW13_82274	CLCdnPW25_20514	CLCdnPW26_10354	CLCdnPW47_80825	CLCdnPW48_82257	PGSC0003DMC400046397	SdnPW1_108762	SdnPW1_55674	SdnPW1_57682	Sotub04g020850.1.1	VdnDe1_42374	VdnDe3_71135	VdnPW6_43797
13.2.5 amino acid metabolism.degradation.serine-glycine-cysteine group	CLCdnDe11_119480	CLCdnDe11_133352	CLCdnDe11_158040	CLCdnDe11_46825	CLCdnDe14_47736	CLCdnDe1_12189	CLCdnDe3_109129	CLCdnDe4_101455	CLCdnDe7_109695	CLCdnPW42_35505	CLCdnPW47_2518	CLCdnRY10_56641	CLCdnRY1_7467	CLCdnRY2_22934	Sotub06g024320.1.1	VdnDe1_223267	VdnDe3_87565	VdnPW1_9873	VdnPW2_2949	VdnPW4_5929
13.2.5.2 amino acid metabolism.degradation.serine-glycine-cysteine group.glycine	CLCdnDe11_119480	CLCdnDe11_133352	CLCdnDe11_158040	CLCdnDe11_46825	CLCdnDe1_12189	CLCdnDe3_109129	CLCdnDe4_101455	CLCdnDe7_109695	CLCdnPW42_35505	CLCdnRY10_56641	CLCdnRY1_7467	CLCdnRY2_22934	Sotub06g024320.1.1	VdnDe1_223267	VdnDe3_87565	VdnPW1_9873	VdnPW2_2949	VdnPW4_5929
13.2.5.3 amino acid metabolism.degradation.serine-glycine-cysteine group.cysteine	CLCdnDe14_47736	CLCdnPW47_2518
13.2.6 amino acid metabolism.degradation.aromatic aa	CLCdnDe10_100679	CLCdnDe10_107096	CLCdnDe10_74491	CLCdnDe10_82534	CLCdnDe10_93590	CLCdnDe11_285	CLCdnDe12_117870	CLCdnDe12_120698	CLCdnDe12_24924	CLCdnDe13_170755	CLCdnDe13_55390	CLCdnDe14_108254	CLCdnDe14_115096	CLCdnDe14_152993	CLCdnDe14_33415	CLCdnDe14_92279	CLCdnDe1_21675	CLCdnDe2_10935	CLCdnDe2_18876	CLCdnDe3_102474	CLCdnDe4_150413	CLCdnDe4_163855	CLCdnPW12_96632	CLCdnPW13_86633	CLCdnPW13_86845	CLCdnPW41_16045	CLCdnPW42_81323	CLCdnPW44_84382	CLCdnPW45_55546	CLCdnPW46_22242	CLCdnPW49_80715	CLCdnRY10_6181	CLCdnRY12_42919	CLCdnRY9_9619	PGSC0003DMC400044769	PGSC0003DMC400044774	PGSC0003DMC400045057	SdnPW1_55502	SdnPW1_56965	SdnRY1_15368	Sotub01g028200.1.1	Sotub01g046100.1.1	Sotub06g018270.1.1	Sotub07g016770.1.1	Sotub07g016790.1.1	Sotub07g016810.1.1	Sotub07g016830.1.1	Sotub07g028470.1.1	Sotub10g014150.1.1	TDe_comp99410_c0_seq2	VdnDe1_157469	VdnDe1_175070	VdnDe2_136836	VdnDe3_185464	VdnDe4_87849	VdnDe6_71453	VdnDe6_83541	VdnPW1_118879	VdnPW1_30072	VdnRY2_30059
13.2.6.2 amino acid metabolism.degradation.aromatic aa.tyrosine	CLCdnDe10_100679	CLCdnDe10_107096	CLCdnDe10_82534	CLCdnDe12_120698	CLCdnDe14_152993	CLCdnDe14_33415	CLCdnDe1_21675	CLCdnDe4_150413	CLCdnPW13_86633	CLCdnPW41_16045	CLCdnPW46_22242	CLCdnRY10_6181	CLCdnRY9_9619	SdnPW1_56965	VdnDe1_157469	VdnDe3_185464	VdnDe6_71453	VdnPW1_118879
13.2.6.3 amino acid metabolism.degradation.aromatic aa.tryptophan	CLCdnDe10_74491	CLCdnDe10_93590	CLCdnDe11_285	CLCdnDe12_117870	CLCdnDe12_24924	CLCdnDe13_170755	CLCdnDe13_55390	CLCdnDe14_108254	CLCdnDe14_115096	CLCdnDe14_92279	CLCdnDe2_10935	CLCdnDe2_18876	CLCdnDe3_102474	CLCdnDe4_163855	CLCdnPW12_96632	CLCdnPW13_86845	CLCdnPW42_81323	CLCdnPW44_84382	CLCdnPW45_55546	CLCdnPW49_80715	CLCdnRY12_42919	PGSC0003DMC400044769	PGSC0003DMC400044774	PGSC0003DMC400045057	SdnPW1_55502	SdnRY1_15368	Sotub01g028200.1.1	Sotub01g046100.1.1	Sotub06g018270.1.1	Sotub07g016770.1.1	Sotub07g016790.1.1	Sotub07g016810.1.1	Sotub07g016830.1.1	Sotub07g028470.1.1	Sotub10g014150.1.1	TDe_comp99410_c0_seq2	VdnDe1_175070	VdnDe2_136836	VdnDe4_87849	VdnDe6_83541	VdnPW1_30072	VdnRY2_30059
13.2.7 amino acid metabolism.degradation.histidine	CLCdnDe13_128472	CLCdnDe6_166790	CLCdnPW10_40788	CLCdnPW49_230	PGSC0003DMC400011898	PGSC0003DMC400034743	PGSC0003DMC400054829	SdnPW1_11579	SdnPW1_175958	SdnRY1_87954	Sotub03g006880.1.1	Sotub04g016380.1.1	Sotub08g007980.1.1	Sotub08g014920.1.1	Sotub08g014930.1.1	Sotub08g015610.1.1	Sotub08g015620.1.1	Sotub08g018840.1.1	Sotub08g019680.1.1	TPW_comp57552_c0_seq2	VdnDe1_224978	VdnDe2_198539	VdnDe3_100130	VdnDe6_62880	VdnPW6_14552	VdnRY4_67475	VdnRY7_21483
13.99 amino acid metabolism.misc	CLCdnDe14_2280	CLCdnDe7_61241	TDe_comp102805_c0_seq1	VdnRY3_29183
14 S-assimilation	CLCdnDe10_65139	CLCdnDe11_40446	CLCdnDe13_11239	CLCdnDe13_158968	CLCdnDe14_13728	CLCdnDe14_24605	CLCdnDe14_87075	CLCdnDe6_20077	CLCdnDe6_99594	CLCdnDe9_103673	CLCdnPW10_35555	CLCdnPW12_26002	CLCdnPW12_42875	CLCdnPW15_7436	CLCdnPW16_39082	CLCdnPW16_98412	CLCdnPW2_700	CLCdnPW42_93781	CLCdnPW50_12402	CLCdnPW50_16841	CLCdnRY10_9678	CLCdnRY11_2802	CLCdnRY11_6705	CLCdnRY5_63839	CLCdnRY6_82205	CLCdnRY8_51828	PBdnRY1_4566	SdnPW1_54085	Sotub06g024430.1.1	TDe_comp106224_c0_seq2	VdnDe1_326198	VdnPW1_257811	VdnPW4_122919	VdnPW5_76732
14.1 S-assimilation.APS	CLCdnDe13_158968	CLCdnDe14_24605	CLCdnPW16_98412	CLCdnRY11_2802	CLCdnRY6_82205	PBdnRY1_4566	SdnPW1_54085	VdnPW4_122919	VdnPW5_76732
14.2 S-assimilation.APR	CLCdnDe6_99594	CLCdnPW15_7436	CLCdnPW16_39082	CLCdnPW2_700	CLCdnPW42_93781	CLCdnPW50_12402	CLCdnRY11_6705	CLCdnRY8_51828	Sotub06g024430.1.1	TDe_comp106224_c0_seq2
14.3 S-assimilation.sulfite redox	CLCdnDe10_65139	CLCdnDe13_11239	CLCdnPW10_35555	VdnPW1_257811
14.5 S-assimilation.sulfite oxidase	CLCdnDe14_13728	CLCdnPW12_26002	VdnDe1_326198
14.15 S-assimilation.AKN	CLCdnDe11_40446	CLCdnDe14_87075	CLCdnDe6_20077	CLCdnDe9_103673	CLCdnPW12_42875	CLCdnPW50_16841	CLCdnRY10_9678	CLCdnRY5_63839
15 metal handling	CLCdnDe10_124962	CLCdnDe10_131296	CLCdnDe10_132714	CLCdnDe10_22780	CLCdnDe10_25663	CLCdnDe10_30679	CLCdnDe10_52320	CLCdnDe10_60092	CLCdnDe10_7179	CLCdnDe10_75558	CLCdnDe10_84799	CLCdnDe11_124587	CLCdnDe11_127252	CLCdnDe11_157601	CLCdnDe11_37965	CLCdnDe11_40225	CLCdnDe11_44911	CLCdnDe11_59468	CLCdnDe11_68175	CLCdnDe11_72055	CLCdnDe11_80784	CLCdnDe12_117237	CLCdnDe12_1361	CLCdnDe12_14545	CLCdnDe12_3791	CLCdnDe12_73402	CLCdnDe12_89939	CLCdnDe13_121174	CLCdnDe13_165655	CLCdnDe13_170713	CLCdnDe13_172283	CLCdnDe13_17859	CLCdnDe13_18883	CLCdnDe13_21253	CLCdnDe13_7228	CLCdnDe14_114617	CLCdnDe14_116304	CLCdnDe14_132906	CLCdnDe14_23977	CLCdnDe14_37336	CLCdnDe14_62755	CLCdnDe1_12279	CLCdnDe1_23735	CLCdnDe1_6315	CLCdnDe1_7918	CLCdnDe1_8994	CLCdnDe2_131064	CLCdnDe2_59971	CLCdnDe3_29398	CLCdnDe3_40047	CLCdnDe3_61088	CLCdnDe4_158222	CLCdnDe4_34966	CLCdnDe4_35697	CLCdnDe4_83590	CLCdnDe5_126007	CLCdnDe5_53954	CLCdnDe5_6932	CLCdnDe6_175376	CLCdnDe6_25983	CLCdnDe6_7009	CLCdnDe7_132062	CLCdnDe7_19744	CLCdnDe7_23711	CLCdnDe8_830	CLCdnDe9_86276	CLCdnPW10_28501	CLCdnPW10_3601	CLCdnPW10_68724	CLCdnPW13_44551	CLCdnPW13_84439	CLCdnPW14_33885	CLCdnPW16_15820	CLCdnPW16_20520	CLCdnPW19_26334	CLCdnPW20_1061	CLCdnPW22_1319	CLCdnPW22_19169	CLCdnPW26_39920	CLCdnPW2_24662	CLCdnPW36_42736	CLCdnPW36_48940	CLCdnPW39_19716	CLCdnPW45_81579	CLCdnPW46_15765	CLCdnPW46_63841	CLCdnPW46_76143	CLCdnPW46_80479	CLCdnPW48_69506	CLCdnPW48_80056	CLCdnPW49_16599	CLCdnPW49_35240	CLCdnPW50_4775	CLCdnPW50_85559	CLCdnRY10_1411	CLCdnRY10_18349	CLCdnRY10_36303	CLCdnRY10_60670	CLCdnRY10_70101	CLCdnRY10_77859	CLCdnRY11_18890	CLCdnRY11_21720	CLCdnRY11_80211	CLCdnRY11_88444	CLCdnRY12_2501	CLCdnRY12_32293	CLCdnRY12_66742	CLCdnRY1_18941	CLCdnRY1_36076	CLCdnRY1_914	CLCdnRY2_56482	CLCdnRY4_19742	CLCdnRY4_34018	CLCdnRY4_34787	CLCdnRY5_56637	CLCdnRY8_8937	CLCdnRY9_15922	CLCdnRY9_18728	PBdnRY1_12113	PBdnRY1_1747	PBdnRY1_7568	PGSC0003DMC400002306	PGSC0003DMC400015672	PGSC0003DMC400018201	PGSC0003DMC400029185	PGSC0003DMC400030245	PGSC0003DMC400031221	PGSC0003DMC400031725	PGSC0003DMC400031797	PGSC0003DMC400043850	PGSC0003DMC400051918	PGSC0003DMC400055516	PGSC0003DMC400059676	SdnPW1_25080	SdnPW1_98117	SdnRY1_133168	SdnRY1_15231	SdnRY1_17585	SdnRY1_20652	SdnRY1_20688	SdnRY1_21322	SdnRY1_26794	SdnRY1_27995	SdnRY1_31121	SdnRY1_33665	SdnRY1_36596	SdnRY1_45219	SdnRY1_47691	SdnRY1_54578	Sotub01g010440.1.1	Sotub01g025050.1.1	Sotub01g025110.1.1	Sotub01g025120.1.1	Sotub01g025130.1.1	Sotub01g039290.1.1	Sotub01g039300.1.1	Sotub01g039820.1.1	Sotub01g039830.1.1	Sotub01g039840.1.1	Sotub01g039880.1.1	Sotub01g039890.1.1	Sotub01g042050.1.1	Sotub01g049880.1.1	Sotub02g029860.1.1	Sotub03g015720.1.1	Sotub03g026910.1.1	Sotub03g026920.1.1	Sotub04g006030.1.1	Sotub05g007960.1.1	Sotub05g024440.1.1	Sotub05g028410.1.1	Sotub06g016380.1.1	Sotub06g016500.1.1	Sotub08g025380.1.1	Sotub09g024500.1.1	Sotub09g024510.1.1	Sotub10g020040.1.1	Sotub10g020060.1.1	Sotub11g015630.1.1	Sotub11g020780.1.1	Sotub11g025580.1.1	Sotub11g025590.1.1	TDe_comp101508_c1_seq3	TDe_comp103005_c0_seq6	TDe_comp106104_c3_seq1	TDe_comp106749_c0_seq1	TDe_comp107175_c0_seq1	TDe_comp306340_c0_seq1	TDe_comp6725_c0_seq1	TDe_comp85057_c1_seq1	TPW_comp62695_c0_seq6	TPW_comp72520_c1_seq3	TPW_comp73573_c3_seq1	VdnDe1_140537	VdnDe1_199389	VdnDe1_285059	VdnDe1_285846	VdnDe1_300222	VdnDe1_318595	VdnDe1_338397	VdnDe1_339799	VdnDe1_90222	VdnDe2_107496	VdnDe2_14318	VdnDe2_20919	VdnDe2_50310	VdnDe3_213380	VdnDe4_108747	VdnDe4_64305	VdnDe4_78213	VdnDe5_119461	VdnDe6_57379	VdnDe7_8829	VdnPW1_107540	VdnPW1_13995	VdnPW1_147486	VdnPW1_18234	VdnPW1_203931	VdnPW1_204947	VdnPW1_31162	VdnPW1_45387	VdnPW1_46065	VdnPW1_46078	VdnPW2_101499	VdnPW2_105950	VdnPW2_28563	VdnPW2_35737	VdnPW3_123635	VdnPW3_26213	VdnPW3_28050	VdnPW3_47505	VdnPW3_56239	VdnPW4_122977	VdnPW5_16454	VdnPW6_3800	VdnRY1_119355	VdnRY1_49677	VdnRY2_113323	VdnRY2_54284	VdnRY3_70852	VdnRY4_78007	VdnRY4_82124	VdnRY5_48236	VdnRY7_14210
15.1 metal handling.acquisition	CLCdnDe10_84799	CLCdnDe11_44911	CLCdnDe12_14545	CLCdnDe4_35697	CLCdnPW46_80479	CLCdnPW49_16599	CLCdnRY5_56637	PBdnRY1_1747	Sotub03g015720.1.1	Sotub06g016500.1.1	TDe_comp106749_c0_seq1	VdnDe1_318595	VdnPW3_26213
15.2 metal handling.binding, chelation and storage	CLCdnDe10_131296	CLCdnDe10_132714	CLCdnDe10_22780	CLCdnDe10_30679	CLCdnDe10_52320	CLCdnDe10_7179	CLCdnDe10_75558	CLCdnDe11_157601	CLCdnDe11_37965	CLCdnDe11_59468	CLCdnDe11_68175	CLCdnDe11_72055	CLCdnDe11_80784	CLCdnDe12_117237	CLCdnDe12_3791	CLCdnDe12_73402	CLCdnDe12_89939	CLCdnDe13_165655	CLCdnDe13_170713	CLCdnDe13_172283	CLCdnDe13_18883	CLCdnDe13_21253	CLCdnDe14_114617	CLCdnDe14_116304	CLCdnDe14_62755	CLCdnDe1_12279	CLCdnDe1_6315	CLCdnDe1_7918	CLCdnDe1_8994	CLCdnDe2_59971	CLCdnDe3_40047	CLCdnDe4_158222	CLCdnDe4_34966	CLCdnDe4_83590	CLCdnDe5_126007	CLCdnDe6_175376	CLCdnDe6_25983	CLCdnDe6_7009	CLCdnDe7_19744	CLCdnDe7_23711	CLCdnDe8_830	CLCdnPW10_28501	CLCdnPW13_44551	CLCdnPW13_84439	CLCdnPW14_33885	CLCdnPW16_15820	CLCdnPW19_26334	CLCdnPW20_1061	CLCdnPW22_1319	CLCdnPW22_19169	CLCdnPW2_24662	CLCdnPW36_42736	CLCdnPW36_48940	CLCdnPW45_81579	CLCdnPW46_76143	CLCdnPW48_69506	CLCdnPW48_80056	CLCdnPW49_35240	CLCdnPW50_4775	CLCdnPW50_85559	CLCdnRY10_1411	CLCdnRY10_18349	CLCdnRY10_60670	CLCdnRY10_70101	CLCdnRY10_77859	CLCdnRY11_18890	CLCdnRY12_2501	CLCdnRY12_66742	CLCdnRY1_18941	CLCdnRY2_56482	CLCdnRY4_19742	CLCdnRY4_34018	CLCdnRY4_34787	CLCdnRY8_8937	CLCdnRY9_18728	PBdnRY1_12113	PBdnRY1_7568	PGSC0003DMC400002306	PGSC0003DMC400015672	PGSC0003DMC400018201	PGSC0003DMC400029185	PGSC0003DMC400031725	PGSC0003DMC400031797	PGSC0003DMC400043850	PGSC0003DMC400055516	PGSC0003DMC400059676	SdnPW1_98117	SdnRY1_17585	SdnRY1_21322	SdnRY1_26794	SdnRY1_27995	SdnRY1_31121	SdnRY1_33665	SdnRY1_36596	SdnRY1_47691	SdnRY1_54578	Sotub01g010440.1.1	Sotub01g025050.1.1	Sotub01g025110.1.1	Sotub01g025120.1.1	Sotub01g025130.1.1	Sotub01g039290.1.1	Sotub01g039300.1.1	Sotub01g039820.1.1	Sotub01g039830.1.1	Sotub01g039840.1.1	Sotub01g039880.1.1	Sotub01g039890.1.1	Sotub01g042050.1.1	Sotub01g049880.1.1	Sotub02g029860.1.1	Sotub03g026910.1.1	Sotub03g026920.1.1	Sotub04g006030.1.1	Sotub05g007960.1.1	Sotub05g024440.1.1	Sotub05g028410.1.1	Sotub06g016380.1.1	Sotub08g025380.1.1	Sotub10g020040.1.1	Sotub10g020060.1.1	Sotub11g015630.1.1	Sotub11g020780.1.1	Sotub11g025580.1.1	Sotub11g025590.1.1	TDe_comp101508_c1_seq3	TDe_comp103005_c0_seq6	TDe_comp106104_c3_seq1	TDe_comp306340_c0_seq1	TDe_comp85057_c1_seq1	TPW_comp73573_c3_seq1	VdnDe1_140537	VdnDe1_199389	VdnDe1_285059	VdnDe1_285846	VdnDe1_339799	VdnDe1_90222	VdnDe2_107496	VdnDe2_20919	VdnDe2_50310	VdnDe4_108747	VdnDe4_64305	VdnDe4_78213	VdnDe6_57379	VdnDe7_8829	VdnPW1_107540	VdnPW1_13995	VdnPW1_203931	VdnPW1_204947	VdnPW1_31162	VdnPW1_45387	VdnPW2_105950	VdnPW2_28563	VdnPW2_35737	VdnPW3_123635	VdnPW3_28050	VdnPW3_47505	VdnPW4_122977	VdnPW5_16454	VdnPW6_3800	VdnRY1_119355	VdnRY1_49677	VdnRY2_113323	VdnRY4_78007	VdnRY4_82124	VdnRY7_14210
15.3 metal handling.regulation	CLCdnDe10_124962	CLCdnDe10_25663	CLCdnDe12_1361	CLCdnDe3_61088	CLCdnPW26_39920	PGSC0003DMC400031221	Sotub09g024500.1.1	Sotub09g024510.1.1	VdnDe1_338397	VdnPW1_18234	VdnPW3_56239	VdnRY5_48236
16 secondary metabolism	CLCdnDe10_101028	CLCdnDe10_101489	CLCdnDe10_103651	CLCdnDe10_104254	CLCdnDe10_105631	CLCdnDe10_106138	CLCdnDe10_11194	CLCdnDe10_118395	CLCdnDe10_119912	CLCdnDe10_120095	CLCdnDe10_127402	CLCdnDe10_13176	CLCdnDe10_134750	CLCdnDe10_134905	CLCdnDe10_135073	CLCdnDe10_135111	CLCdnDe10_1420	CLCdnDe10_14292	CLCdnDe10_16591	CLCdnDe10_17347	CLCdnDe10_1896	CLCdnDe10_19856	CLCdnDe10_24187	CLCdnDe10_24823	CLCdnDe10_25091	CLCdnDe10_33394	CLCdnDe10_40965	CLCdnDe10_43316	CLCdnDe10_45103	CLCdnDe10_5081	CLCdnDe10_54972	CLCdnDe10_59703	CLCdnDe10_61495	CLCdnDe10_62531	CLCdnDe10_63835	CLCdnDe10_64831	CLCdnDe10_65873	CLCdnDe10_66933	CLCdnDe10_72071	CLCdnDe10_73666	CLCdnDe10_74166	CLCdnDe10_74468	CLCdnDe10_76945	CLCdnDe10_77264	CLCdnDe10_84297	CLCdnDe10_87875	CLCdnDe10_8893	CLCdnDe10_91800	CLCdnDe10_92367	CLCdnDe10_92513	CLCdnDe10_94271	CLCdnDe10_98058	CLCdnDe10_98958	CLCdnDe11_105975	CLCdnDe11_107713	CLCdnDe11_109550	CLCdnDe11_111707	CLCdnDe11_112404	CLCdnDe11_113227	CLCdnDe11_118657	CLCdnDe11_120648	CLCdnDe11_125998	CLCdnDe11_135010	CLCdnDe11_135874	CLCdnDe11_137969	CLCdnDe11_138154	CLCdnDe11_1395	CLCdnDe11_14067	CLCdnDe11_142007	CLCdnDe11_142027	CLCdnDe11_145418	CLCdnDe11_146275	CLCdnDe11_147942	CLCdnDe11_148389	CLCdnDe11_151191	CLCdnDe11_151591	CLCdnDe11_153393	CLCdnDe11_157199	CLCdnDe11_157482	CLCdnDe11_157526	CLCdnDe11_157595	CLCdnDe11_157646	CLCdnDe11_20016	CLCdnDe11_25021	CLCdnDe11_26199	CLCdnDe11_26260	CLCdnDe11_31716	CLCdnDe11_34055	CLCdnDe11_4428	CLCdnDe11_44487	CLCdnDe11_47762	CLCdnDe11_50083	CLCdnDe11_50290	CLCdnDe11_55185	CLCdnDe11_63043	CLCdnDe11_63711	CLCdnDe11_68006	CLCdnDe11_70198	CLCdnDe11_71981	CLCdnDe11_75969	CLCdnDe11_79286	CLCdnDe11_81926	CLCdnDe11_86428	CLCdnDe11_89708	CLCdnDe11_96297	CLCdnDe11_98134	CLCdnDe12_106482	CLCdnDe12_106807	CLCdnDe12_112577	CLCdnDe12_112734	CLCdnDe12_11338	CLCdnDe12_12235	CLCdnDe12_126650	CLCdnDe12_127977	CLCdnDe12_12824	CLCdnDe12_130024	CLCdnDe12_138815	CLCdnDe12_142296	CLCdnDe12_14764	CLCdnDe12_148950	CLCdnDe12_150662	CLCdnDe12_152900	CLCdnDe12_1531	CLCdnDe12_156786	CLCdnDe12_164619	CLCdnDe12_165686	CLCdnDe12_169136	CLCdnDe12_25228	CLCdnDe12_34831	CLCdnDe12_35967	CLCdnDe12_37124	CLCdnDe12_37980	CLCdnDe12_42162	CLCdnDe12_48185	CLCdnDe12_50508	CLCdnDe12_51061	CLCdnDe12_5224	CLCdnDe12_5341	CLCdnDe12_5897	CLCdnDe12_62412	CLCdnDe12_67619	CLCdnDe12_76873	CLCdnDe12_76874	CLCdnDe12_78961	CLCdnDe12_81074	CLCdnDe12_81276	CLCdnDe12_83934	CLCdnDe12_84128	CLCdnDe12_84248	CLCdnDe12_86498	CLCdnDe12_87796	CLCdnDe12_89650	CLCdnDe12_94012	CLCdnDe12_97553	CLCdnDe13_10199	CLCdnDe13_120421	CLCdnDe13_121349	CLCdnDe13_121853	CLCdnDe13_121854	CLCdnDe13_133748	CLCdnDe13_1350	CLCdnDe13_136134	CLCdnDe13_141525	CLCdnDe13_15037	CLCdnDe13_154412	CLCdnDe13_157078	CLCdnDe13_16002	CLCdnDe13_16711	CLCdnDe13_17018	CLCdnDe13_173146	CLCdnDe13_174544	CLCdnDe13_18197	CLCdnDe13_19973	CLCdnDe13_24101	CLCdnDe13_27435	CLCdnDe13_28424	CLCdnDe13_35984	CLCdnDe13_38679	CLCdnDe13_40993	CLCdnDe13_49658	CLCdnDe13_59966	CLCdnDe13_63179	CLCdnDe13_65719	CLCdnDe13_66767	CLCdnDe13_7645	CLCdnDe13_80392	CLCdnDe13_82302	CLCdnDe13_83284	CLCdnDe13_94864	CLCdnDe13_95262	CLCdnDe13_97547	CLCdnDe14_102199	CLCdnDe14_108651	CLCdnDe14_111028	CLCdnDe14_11340	CLCdnDe14_120649	CLCdnDe14_132820	CLCdnDe14_141588	CLCdnDe14_1445	CLCdnDe14_145733	CLCdnDe14_148828	CLCdnDe14_156175	CLCdnDe14_17603	CLCdnDe14_32423	CLCdnDe14_3364	CLCdnDe14_35707	CLCdnDe14_48494	CLCdnDe14_57664	CLCdnDe14_59290	CLCdnDe14_59367	CLCdnDe14_60671	CLCdnDe14_68460	CLCdnDe14_73194	CLCdnDe14_75949	CLCdnDe14_76468	CLCdnDe14_87849	CLCdnDe14_98582	CLCdnDe1_14764	CLCdnDe1_15236	CLCdnDe1_16004	CLCdnDe1_25427	CLCdnDe1_25922	CLCdnDe1_7345	CLCdnDe1_7494	CLCdnDe2_100855	CLCdnDe2_105960	CLCdnDe2_110756	CLCdnDe2_112146	CLCdnDe2_112918	CLCdnDe2_114631	CLCdnDe2_117648	CLCdnDe2_27924	CLCdnDe2_311	CLCdnDe2_59995	CLCdnDe2_61584	CLCdnDe2_66765	CLCdnDe2_68363	CLCdnDe2_7366	CLCdnDe2_87366	CLCdnDe2_89797	CLCdnDe2_93708	CLCdnDe2_96913	CLCdnDe2_97022	CLCdnDe3_100322	CLCdnDe3_109269	CLCdnDe3_123747	CLCdnDe3_125212	CLCdnDe3_127390	CLCdnDe3_2437	CLCdnDe3_36314	CLCdnDe3_41972	CLCdnDe3_57177	CLCdnDe3_60889	CLCdnDe3_67208	CLCdnDe3_72907	CLCdnDe3_83727	CLCdnDe3_86243	CLCdnDe4_104519	CLCdnDe4_113442	CLCdnDe4_115016	CLCdnDe4_115247	CLCdnDe4_117827	CLCdnDe4_127420	CLCdnDe4_137684	CLCdnDe4_154113	CLCdnDe4_157418	CLCdnDe4_38446	CLCdnDe4_38747	CLCdnDe4_3967	CLCdnDe4_42656	CLCdnDe4_51145	CLCdnDe4_8127	CLCdnDe4_82387	CLCdnDe4_97564	CLCdnDe4_98739	CLCdnDe5_112538	CLCdnDe5_117767	CLCdnDe5_129213	CLCdnDe5_142459	CLCdnDe5_158016	CLCdnDe5_158900	CLCdnDe5_159944	CLCdnDe5_162102	CLCdnDe5_166211	CLCdnDe5_167033	CLCdnDe5_172586	CLCdnDe5_173505	CLCdnDe5_2250	CLCdnDe5_27268	CLCdnDe5_31183	CLCdnDe5_55319	CLCdnDe5_57691	CLCdnDe5_65456	CLCdnDe5_95223	CLCdnDe5_97388	CLCdnDe6_124799	CLCdnDe6_126353	CLCdnDe6_141429	CLCdnDe6_150608	CLCdnDe6_167286	CLCdnDe6_168290	CLCdnDe6_171709	CLCdnDe6_18321	CLCdnDe6_36246	CLCdnDe6_38834	CLCdnDe6_4304	CLCdnDe6_62410	CLCdnDe7_102482	CLCdnDe7_104181	CLCdnDe7_120587	CLCdnDe7_13021	CLCdnDe7_131396	CLCdnDe7_1350	CLCdnDe7_137414	CLCdnDe7_140495	CLCdnDe7_154352	CLCdnDe7_159551	CLCdnDe7_162331	CLCdnDe7_167332	CLCdnDe7_174808	CLCdnDe7_35923	CLCdnDe7_36506	CLCdnDe7_39576	CLCdnDe7_49060	CLCdnDe7_72250	CLCdnDe7_73262	CLCdnDe7_78899	CLCdnDe7_95710	CLCdnDe8_1126	CLCdnDe8_7237	CLCdnDe9_18436	CLCdnDe9_4865	CLCdnDe9_54830	CLCdnDe9_61181	CLCdnDe9_62541	CLCdnDe9_66528	CLCdnDe9_72748	CLCdnDe9_84698	CLCdnDe9_84802	CLCdnDe9_88284	CLCdnPW10_16919	CLCdnPW10_17032	CLCdnPW10_18181	CLCdnPW10_1825	CLCdnPW10_41525	CLCdnPW10_42071	CLCdnPW10_47261	CLCdnPW10_50459	CLCdnPW10_52381	CLCdnPW10_56415	CLCdnPW10_56433	CLCdnPW10_58131	CLCdnPW10_66042	CLCdnPW10_72915	CLCdnPW10_79355	CLCdnPW10_86150	CLCdnPW11_33148	CLCdnPW11_4875	CLCdnPW11_4974	CLCdnPW12_11437	CLCdnPW12_20777	CLCdnPW12_22148	CLCdnPW12_23218	CLCdnPW12_4395	CLCdnPW12_45403	CLCdnPW12_53671	CLCdnPW12_60085	CLCdnPW12_74404	CLCdnPW12_7749	CLCdnPW12_88359	CLCdnPW13_5	CLCdnPW13_58533	CLCdnPW13_60734	CLCdnPW13_64117	CLCdnPW13_64989	CLCdnPW14_8265	CLCdnPW15_26272	CLCdnPW16_14370	CLCdnPW16_16025	CLCdnPW16_18024	CLCdnPW16_36980	CLCdnPW16_48713	CLCdnPW16_72704	CLCdnPW16_9519	CLCdnPW17_37100	CLCdnPW18_3873	CLCdnPW18_6233	CLCdnPW19_13978	CLCdnPW19_24823	CLCdnPW19_4059	CLCdnPW19_72025	CLCdnPW19_89995	CLCdnPW1_16777	CLCdnPW20_21982	CLCdnPW20_58375	CLCdnPW21_40051	CLCdnPW22_18830	CLCdnPW22_30203	CLCdnPW22_51503	CLCdnPW22_60600	CLCdnPW22_72733	CLCdnPW22_79569	CLCdnPW24_39137	CLCdnPW25_106	CLCdnPW25_6630	CLCdnPW26_18968	CLCdnPW26_19041	CLCdnPW26_28486	CLCdnPW26_55254	CLCdnPW26_56668	CLCdnPW26_59317	CLCdnPW26_66845	CLCdnPW26_86818	CLCdnPW27_6793	CLCdnPW28_23283	CLCdnPW29_105200	CLCdnPW29_57381	CLCdnPW29_59501	CLCdnPW29_66965	CLCdnPW29_69664	CLCdnPW2_10865	CLCdnPW2_11342	CLCdnPW2_16486	CLCdnPW2_1715	CLCdnPW2_20654	CLCdnPW2_25244	CLCdnPW2_256	CLCdnPW2_26512	CLCdnPW2_3438	CLCdnPW2_6696	CLCdnPW32_19377	CLCdnPW36_51459	CLCdnPW36_6492	CLCdnPW36_73948	CLCdnPW39_15725	CLCdnPW39_50810	CLCdnPW39_90974	CLCdnPW3_33812	CLCdnPW3_95454	CLCdnPW42_15363	CLCdnPW42_43971	CLCdnPW42_68574	CLCdnPW42_71742	CLCdnPW42_85079	CLCdnPW42_96100	CLCdnPW45_11905	CLCdnPW45_16148	CLCdnPW45_45939	CLCdnPW45_46742	CLCdnPW45_58015	CLCdnPW45_70617	CLCdnPW45_80494	CLCdnPW45_86614	CLCdnPW46_13246	CLCdnPW46_19737	CLCdnPW46_28166	CLCdnPW46_54851	CLCdnPW46_63873	CLCdnPW46_65357	CLCdnPW46_82109	CLCdnPW47_15683	CLCdnPW47_3972	CLCdnPW47_452	CLCdnPW48_16430	CLCdnPW48_19785	CLCdnPW48_21289	CLCdnPW48_26821	CLCdnPW48_61767	CLCdnPW48_74800	CLCdnPW48_87327	CLCdnPW48_97126	CLCdnPW49_13869	CLCdnPW49_2310	CLCdnPW49_31208	CLCdnPW49_33716	CLCdnPW49_41481	CLCdnPW49_50257	CLCdnPW49_63081	CLCdnPW49_69411	CLCdnPW49_89669	CLCdnPW49_90593	CLCdnPW50_10877	CLCdnPW50_22159	CLCdnPW50_26430	CLCdnPW50_44804	CLCdnPW50_51504	CLCdnPW50_72842	CLCdnPW50_77432	CLCdnPW50_85029	CLCdnPW50_9230	CLCdnPW6_63557	CLCdnPW6_89236	CLCdnPW9_29912	CLCdnRY10_19912	CLCdnRY10_20295	CLCdnRY10_20302	CLCdnRY10_20887	CLCdnRY10_31590	CLCdnRY10_33682	CLCdnRY10_37401	CLCdnRY10_37605	CLCdnRY10_38013	CLCdnRY10_40565	CLCdnRY10_46115	CLCdnRY10_4627	CLCdnRY10_47678	CLCdnRY10_47902	CLCdnRY10_4843	CLCdnRY10_511	CLCdnRY10_6458	CLCdnRY10_72783	CLCdnRY10_78401	CLCdnRY10_78434	CLCdnRY10_78875	CLCdnRY10_84680	CLCdnRY10_9110	CLCdnRY11_11291	CLCdnRY11_11725	CLCdnRY11_15072	CLCdnRY11_1589	CLCdnRY11_19570	CLCdnRY11_22627	CLCdnRY11_37579	CLCdnRY11_4995	CLCdnRY11_50112	CLCdnRY11_66256	CLCdnRY11_67230	CLCdnRY11_80529	CLCdnRY12_13981	CLCdnRY12_61429	CLCdnRY12_69501	CLCdnRY12_76630	CLCdnRY12_77212	CLCdnRY12_78253	CLCdnRY12_89130	CLCdnRY12_92018	CLCdnRY12_94065	CLCdnRY12_94646	CLCdnRY1_21446	CLCdnRY1_24196	CLCdnRY1_30798	CLCdnRY1_39503	CLCdnRY1_42503	CLCdnRY1_42763	CLCdnRY1_43935	CLCdnRY1_50927	CLCdnRY2_13838	CLCdnRY2_21992	CLCdnRY2_31947	CLCdnRY2_34072	CLCdnRY2_551	CLCdnRY3_24858	CLCdnRY3_32698	CLCdnRY3_37942	CLCdnRY3_45609	CLCdnRY3_58400	CLCdnRY3_66191	CLCdnRY4_22615	CLCdnRY4_35752	CLCdnRY5_88505	CLCdnRY6_50261	CLCdnRY6_51006	CLCdnRY6_94960	CLCdnRY7_21507	CLCdnRY7_26824	CLCdnRY7_58186	CLCdnRY8_1016	CLCdnRY8_31491	CLCdnRY8_31759	CLCdnRY8_62803	CLCdnRY9_29684	CLCdnRY9_30784	CLCdnRY9_44726	CLCdnRY9_79074	PBdnRY1_10440	PBdnRY1_11909	PBdnRY1_12126	PBdnRY1_12891	PBdnRY1_206	PBdnRY1_3467	PBdnRY1_3828	PBdnRY1_4940	PBdnRY1_6755	PGSC0003DMC400002263	PGSC0003DMC400003051	PGSC0003DMC400003409	PGSC0003DMC400003943	PGSC0003DMC400004554	PGSC0003DMC400005572	PGSC0003DMC400006236	PGSC0003DMC400006544	PGSC0003DMC400008027	PGSC0003DMC400008918	PGSC0003DMC400008919	PGSC0003DMC400009851	PGSC0003DMC400009855	PGSC0003DMC400011868	PGSC0003DMC400013550	PGSC0003DMC400013591	PGSC0003DMC400015425	PGSC0003DMC400016332	PGSC0003DMC400017037	PGSC0003DMC400017373	PGSC0003DMC400018717	PGSC0003DMC400018724	PGSC0003DMC400020871	PGSC0003DMC400021197	PGSC0003DMC400022178	PGSC0003DMC400023113	PGSC0003DMC400023305	PGSC0003DMC400023347	PGSC0003DMC400023389	PGSC0003DMC400023481	PGSC0003DMC400024664	PGSC0003DMC400024665	PGSC0003DMC400024667	PGSC0003DMC400028067	PGSC0003DMC400028940	PGSC0003DMC400029541	PGSC0003DMC400030539	PGSC0003DMC400030938	PGSC0003DMC400031162	PGSC0003DMC400031355	PGSC0003DMC400031357	PGSC0003DMC400031418	PGSC0003DMC400031732	PGSC0003DMC400036296	PGSC0003DMC400036303	PGSC0003DMC400036304	PGSC0003DMC400036375	PGSC0003DMC400036392	PGSC0003DMC400036394	PGSC0003DMC400037967	PGSC0003DMC400039663	PGSC0003DMC400040253	PGSC0003DMC400040442	PGSC0003DMC400042238	PGSC0003DMC400042239	PGSC0003DMC400042263	PGSC0003DMC400042267	PGSC0003DMC400044640	PGSC0003DMC400045212	PGSC0003DMC400045622	PGSC0003DMC400046825	PGSC0003DMC400046826	PGSC0003DMC400049797	PGSC0003DMC400050534	PGSC0003DMC400050549	PGSC0003DMC400050682	PGSC0003DMC400050733	PGSC0003DMC400050840	PGSC0003DMC400050841	PGSC0003DMC400050944	PGSC0003DMC400051369	PGSC0003DMC400052188	PGSC0003DMC400053419	PGSC0003DMC400054049	PGSC0003DMC400054052	PGSC0003DMC400054115	PGSC0003DMC400054631	PGSC0003DMC400054741	PGSC0003DMC400054775	PGSC0003DMC400054790	PGSC0003DMC400054901	PGSC0003DMC400055189	PGSC0003DMC400056999	PGSC0003DMC400059761	PGSC0003DMC400060986	PGSC0003DMC400062112	PGSC0003DMC400062605	PGSC0003DMC400062829	PGSC0003DMC400063636	PGSC0003DMC400064222	PGSC0003DMC400064545	PGSC0003DMC400064740	PGSC0003DMC400066596	PGSC0003DMC400066960	PGSC0003DMC400067033	PGSC0003DMC400067347	PGSC0003DMC400067548	PGSC0003DMC400068056	PGSC0003DMC400068250	PGSC0003DMC400069162	PGSC0003DMC402000023	PGSC0003DMC402000084	PGSC0003DMC402000093	PGSC0003DMC402000094	PGSC0003DMC402000187	PGSC0003DMC402000192	PGSC0003DMC402000329	PGSC0003DMC402000393	SdnPW1_10132	SdnPW1_11108	SdnPW1_11462	SdnPW1_114697	SdnPW1_118520	SdnPW1_119362	SdnPW1_121300	SdnPW1_127848	SdnPW1_128074	SdnPW1_131530	SdnPW1_141308	SdnPW1_142029	SdnPW1_157878	SdnPW1_159607	SdnPW1_164447	SdnPW1_16609	SdnPW1_171014	SdnPW1_171738	SdnPW1_179046	SdnPW1_20500	SdnPW1_20579	SdnPW1_21471	SdnPW1_23232	SdnPW1_29152	SdnPW1_35473	SdnPW1_38984	SdnPW1_41155	SdnPW1_43061	SdnPW1_53056	SdnPW1_55225	SdnPW1_56701	SdnPW1_60827	SdnPW1_63553	SdnPW1_63965	SdnPW1_67364	SdnPW1_69460	SdnPW1_81368	SdnPW1_98062	SdnRY1_100490	SdnRY1_11672	SdnRY1_14448	SdnRY1_18314	SdnRY1_18859	SdnRY1_21878	SdnRY1_22286	SdnRY1_24574	SdnRY1_26933	SdnRY1_28100	SdnRY1_28145	SdnRY1_2975	SdnRY1_31727	SdnRY1_45224	SdnRY1_48399	SdnRY1_52066	SdnRY1_57600	SdnRY1_60973	SdnRY1_65713	SdnRY1_68142	SdnRY1_85753	Sotub01g006320.1.1	Sotub01g007070.1.1	Sotub01g007110.1.1	Sotub01g007120.1.1	Sotub01g007180.1.1	Sotub01g008190.1.1	Sotub01g008200.1.1	Sotub01g008680.1.1	Sotub01g009180.1.1	Sotub01g011650.1.1	Sotub01g013410.1.1	Sotub01g014910.1.1	Sotub01g015200.1.1	Sotub01g015230.1.1	Sotub01g015240.1.1	Sotub01g017730.1.1	Sotub01g018350.1.1	Sotub01g021650.1.1	Sotub01g024960.1.1	Sotub01g024970.1.1	Sotub01g025790.1.1	Sotub01g025800.1.1	Sotub01g028430.1.1	Sotub01g028440.1.1	Sotub01g028470.1.1	Sotub01g029370.1.1	Sotub01g029760.1.1	Sotub01g029780.1.1	Sotub01g030620.1.1	Sotub01g032390.1.1	Sotub01g032400.1.1	Sotub01g032410.1.1	Sotub01g033200.1.1	Sotub01g034530.1.1	Sotub01g039010.1.1	Sotub01g039020.1.1	Sotub01g039030.1.1	Sotub01g039070.1.1	Sotub01g042640.1.1	Sotub01g042650.1.1	Sotub01g042700.1.1	Sotub01g042730.1.1	Sotub01g042740.1.1	Sotub01g042990.1.1	Sotub01g043010.1.1	Sotub01g043020.1.1	Sotub01g043030.1.1	Sotub01g043050.1.1	Sotub01g043090.1.1	Sotub01g043130.1.1	Sotub01g043140.1.1	Sotub01g044250.1.1	Sotub01g044260.1.1	Sotub01g044270.1.1	Sotub01g048480.1.1	Sotub02g006030.1.1	Sotub02g007910.1.1	Sotub02g009590.1.1	Sotub02g009630.1.1	Sotub02g009640.1.1	Sotub02g010330.1.1	Sotub02g010340.1.1	Sotub02g012290.1.1	Sotub02g012530.1.1	Sotub02g016340.1.1	Sotub02g017730.1.1	Sotub02g017750.1.1	Sotub02g017800.1.1	Sotub02g017810.1.1	Sotub02g017820.1.1	Sotub02g017860.1.1	Sotub02g017880.1.1	Sotub02g017970.1.1	Sotub02g017980.1.1	Sotub02g022470.1.1	Sotub02g022850.1.1	Sotub02g022870.1.1	Sotub02g022880.1.1	Sotub02g022960.1.1	Sotub02g025050.1.1	Sotub02g025070.1.1	Sotub02g025080.1.1	Sotub02g025090.1.1	Sotub02g025110.1.1	Sotub02g034170.1.1	Sotub02g037750.1.1	Sotub03g007820.1.1	Sotub03g007960.1.1	Sotub03g009700.1.1	Sotub03g010650.1.1	Sotub03g010820.1.1	Sotub03g011590.1.1	Sotub03g011600.1.1	Sotub03g011610.1.1	Sotub03g011940.1.1	Sotub03g014020.1.1	Sotub03g015810.1.1	Sotub03g019490.1.1	Sotub03g020430.1.1	Sotub03g020440.1.1	Sotub03g020600.1.1	Sotub03g021810.1.1	Sotub03g022340.1.1	Sotub03g026060.1.1	Sotub03g026070.1.1	Sotub03g028030.1.1	Sotub03g028050.1.1	Sotub03g028060.1.1	Sotub03g028070.1.1	Sotub03g029770.1.1	Sotub03g032590.1.1	Sotub04g006870.1.1	Sotub04g006930.1.1	Sotub04g006970.1.1	Sotub04g006980.1.1	Sotub04g008380.1.1	Sotub04g010970.1.1	Sotub04g011000.1.1	Sotub04g012790.1.1	Sotub04g014390.1.1	Sotub04g014460.1.1	Sotub04g017800.1.1	Sotub04g018350.1.1	Sotub04g018390.1.1	Sotub04g019300.1.1	Sotub04g019310.1.1	Sotub04g019450.1.1	Sotub04g019510.1.1	Sotub04g020260.1.1	Sotub04g020650.1.1	Sotub04g021700.1.1	Sotub04g022300.1.1	Sotub04g022980.1.1	Sotub04g023080.1.1	Sotub04g025130.1.1	Sotub04g025200.1.1	Sotub04g025230.1.1	Sotub04g025810.1.1	Sotub04g025820.1.1	Sotub04g026900.1.1	Sotub04g031310.1.1	Sotub04g031600.1.1	Sotub04g035220.1.1	Sotub04g035320.1.1	Sotub04g035790.1.1	Sotub04g036300.1.1	Sotub05g006820.1.1	Sotub05g006830.1.1	Sotub05g007460.1.1	Sotub05g009980.1.1	Sotub05g014160.1.1	Sotub05g015410.1.1	Sotub05g016690.1.1	Sotub05g017310.1.1	Sotub05g018470.1.1	Sotub05g019650.1.1	Sotub05g019810.1.1	Sotub05g020450.1.1	Sotub05g021500.1.1	Sotub05g021840.1.1	Sotub05g023010.1.1	Sotub05g023230.1.1	Sotub05g023240.1.1	Sotub05g023250.1.1	Sotub05g023260.1.1	Sotub05g023290.1.1	Sotub05g023390.1.1	Sotub05g023750.1.1	Sotub05g028500.1.1	Sotub05g028730.1.1	Sotub06g013320.1.1	Sotub06g014320.1.1	Sotub06g017510.1.1	Sotub06g017520.1.1	Sotub06g017910.1.1	Sotub06g017920.1.1	Sotub06g018790.1.1	Sotub06g018980.1.1	Sotub06g019000.1.1	Sotub06g019280.1.1	Sotub06g021320.1.1	Sotub06g021470.1.1	Sotub06g022830.1.1	Sotub06g024660.1.1	Sotub06g026380.1.1	Sotub06g026890.1.1	Sotub06g027410.1.1	Sotub06g027890.1.1	Sotub06g030570.1.1	Sotub06g032140.1.1	Sotub06g032520.1.1	Sotub06g033340.1.1	Sotub07g009620.1.1	Sotub07g011190.1.1	Sotub07g011720.1.1	Sotub07g015120.1.1	Sotub07g016030.1.1	Sotub07g016610.1.1	Sotub07g016760.1.1	Sotub07g016800.1.1	Sotub07g016820.1.1	Sotub07g018940.1.1	Sotub07g019070.1.1	Sotub07g023010.1.1	Sotub07g028780.1.1	Sotub07g029150.1.1	Sotub08g010110.1.1	Sotub08g010180.1.1	Sotub08g011050.1.1	Sotub08g013610.1.1	Sotub08g013950.1.1	Sotub08g013960.1.1	Sotub08g021960.1.1	Sotub08g022210.1.1	Sotub08g023920.1.1	Sotub08g026080.1.1	Sotub09g005450.1.1	Sotub09g009010.1.1	Sotub09g011900.1.1	Sotub09g012410.1.1	Sotub09g019340.1.1	Sotub09g019350.1.1	Sotub09g020750.1.1	Sotub09g021010.1.1	Sotub09g025770.1.1	Sotub09g026370.1.1	Sotub09g026980.1.1	Sotub09g029510.1.1	Sotub09g029520.1.1	Sotub09g029530.1.1	Sotub09g029980.1.1	Sotub09g030010.1.1	Sotub09g030020.1.1	Sotub09g030050.1.1	Sotub09g031500.1.1	Sotub10g005260.1.1	Sotub10g005770.1.1	Sotub10g006260.1.1	Sotub10g009810.1.1	Sotub10g010770.1.1	Sotub10g014470.1.1	Sotub10g014490.1.1	Sotub10g014730.1.1	Sotub10g015790.1.1	Sotub10g015800.1.1	Sotub10g017250.1.1	Sotub10g019800.1.1	Sotub10g020770.1.1	Sotub10g021280.1.1	Sotub10g022090.1.1	Sotub10g024090.1.1	Sotub10g024100.1.1	Sotub10g027500.1.1	Sotub10g027510.1.1	Sotub10g027700.1.1	Sotub11g006910.1.1	Sotub11g006920.1.1	Sotub11g006930.1.1	Sotub11g006950.1.1	Sotub11g006960.1.1	Sotub11g008610.1.1	Sotub11g008620.1.1	Sotub11g008630.1.1	Sotub11g008690.1.1	Sotub11g008860.1.1	Sotub11g008880.1.1	Sotub11g008900.1.1	Sotub11g008910.1.1	Sotub11g008920.1.1	Sotub11g008930.1.1	Sotub11g008940.1.1	Sotub11g010820.1.1	Sotub11g011340.1.1	Sotub11g011380.1.1	Sotub11g011390.1.1	Sotub11g011410.1.1	Sotub11g012610.1.1	Sotub11g012660.1.1	Sotub11g013840.1.1	Sotub11g025100.1.1	Sotub11g025120.1.1	Sotub11g025160.1.1	Sotub11g026860.1.1	Sotub11g026910.1.1	Sotub11g027850.1.1	Sotub11g029080.1.1	Sotub11g029570.1.1	Sotub12g007270.1.1	Sotub12g010670.1.1	Sotub12g010780.1.1	Sotub12g010900.1.1	Sotub12g010930.1.1	Sotub12g010940.1.1	Sotub12g010990.1.1	Sotub12g011000.1.1	Sotub12g011010.1.1	Sotub12g011230.1.1	Sotub12g014340.1.1	Sotub12g014350.1.1	Sotub12g014370.1.1	Sotub12g015910.1.1	Sotub12g017830.1.1	Sotub12g017890.1.1	Sotub12g019060.1.1	Sotub12g019070.1.1	Sotub12g019080.1.1	Sotub12g019650.1.1	Sotub12g021320.1.1	Sotub12g021330.1.1	Sotub12g022240.1.1	Sotub12g023430.1.1	Sotub12g023760.1.1	Sotub12g025310.1.1	Sotub12g027220.1.1	Sotub12g027640.1.1	Sotub12g029150.1.1	Sotub12g029220.1.1	Sotub12g029270.1.1	Sotub12g029770.1.1	Sotub12g029780.1.1	Sotub12g029810.1.1	Sotub12g029840.1.1	Sotub12g029850.1.1	Sotub12g032700.1.1	TDe_comp102425_c0_seq4	TDe_comp104317_c0_seq2	TDe_comp1048744_c0_seq1	TDe_comp105597_c0_seq5	TDe_comp106613_c0_seq1	TDe_comp106842_c3_seq29	TDe_comp107073_c0_seq6	TDe_comp109089_c0_seq1	TDe_comp109544_c3_seq1	TDe_comp109811_c1_seq9	TDe_comp110944_c2_seq4	TDe_comp113035_c0_seq1	TDe_comp113086_c0_seq23	TDe_comp113508_c3_seq41	TDe_comp1626_c0_seq1	TDe_comp510659_c0_seq1	TDe_comp528216_c0_seq1	TDe_comp53594_c0_seq1	TDe_comp630072_c0_seq1	TDe_comp64329_c0_seq1	TDe_comp697946_c0_seq1	TDe_comp74359_c0_seq1	TDe_comp76794_c0_seq1	TDe_comp79830_c0_seq1	TDe_comp82884_c0_seq1	TDe_comp866_c0_seq1	TDe_comp88265_c1_seq1	TDe_comp90773_c1_seq1	TDe_comp91610_c0_seq1	TDe_comp91610_c1_seq1	TDe_comp932709_c0_seq1	TDe_comp95072_c0_seq5	TPW_comp40039_c0_seq1	TPW_comp41515_c0_seq1	TPW_comp45615_c0_seq5	TPW_comp47228_c0_seq1	TPW_comp51644_c0_seq1	TPW_comp55729_c0_seq1	TPW_comp56790_c0_seq1	TPW_comp58322_c0_seq1	TPW_comp65295_c0_seq1	TPW_comp73300_c0_seq2	TPW_comp75200_c0_seq11	VdnDe1_112895	VdnDe1_112906	VdnDe1_133979	VdnDe1_139110	VdnDe1_154032	VdnDe1_181349	VdnDe1_182582	VdnDe1_18413	VdnDe1_187018	VdnDe1_19293	VdnDe1_194144	VdnDe1_212906	VdnDe1_213606	VdnDe1_241115	VdnDe1_270275	VdnDe1_273129	VdnDe1_274434	VdnDe1_276508	VdnDe1_278966	VdnDe1_290937	VdnDe1_294825	VdnDe1_298864	VdnDe1_3036	VdnDe1_304429	VdnDe1_312406	VdnDe1_321162	VdnDe1_339492	VdnDe1_339711	VdnDe1_342442	VdnDe1_41157	VdnDe1_637	VdnDe1_662	VdnDe1_71427	VdnDe1_94628	VdnDe2_105393	VdnDe2_107796	VdnDe2_126216	VdnDe2_143572	VdnDe2_144128	VdnDe2_144487	VdnDe2_14495	VdnDe2_15428	VdnDe2_163281	VdnDe2_163392	VdnDe2_173043	VdnDe2_19199	VdnDe2_197783	VdnDe2_204828	VdnDe2_212437	VdnDe2_215162	VdnDe2_220108	VdnDe2_220580	VdnDe2_231516	VdnDe2_266165	VdnDe2_269651	VdnDe2_274608	VdnDe2_300386	VdnDe2_59415	VdnDe2_64883	VdnDe2_69648	VdnDe2_70341	VdnDe2_82094	VdnDe2_82935	VdnDe2_82944	VdnDe2_87951	VdnDe3_108240	VdnDe3_10867	VdnDe3_110948	VdnDe3_150904	VdnDe3_157841	VdnDe3_161205	VdnDe3_181350	VdnDe3_182199	VdnDe3_182781	VdnDe3_186517	VdnDe3_194093	VdnDe3_20601	VdnDe3_24429	VdnDe3_33954	VdnDe3_39509	VdnDe3_43714	VdnDe3_58505	VdnDe3_60771	VdnDe3_62659	VdnDe3_75673	VdnDe3_75700	VdnDe3_88340	VdnDe3_89002	VdnDe3_90765	VdnDe3_9863	VdnDe4_150135	VdnDe4_163727	VdnDe4_168246	VdnDe4_170935	VdnDe4_176609	VdnDe4_22086	VdnDe4_31171	VdnDe4_32427	VdnDe4_3522	VdnDe4_48290	VdnDe4_71435	VdnDe4_93944	VdnDe5_114735	VdnDe5_15525	VdnDe5_6480	VdnDe6_113293	VdnDe6_113645	VdnDe6_43060	VdnDe6_49383	VdnDe6_83469	VdnDe6_85785	VdnDe6_86374	VdnDe7_35288	VdnDe7_40346	VdnDe7_43140	VdnPW1_118515	VdnPW1_124544	VdnPW1_135891	VdnPW1_136782	VdnPW1_140343	VdnPW1_141248	VdnPW1_144073	VdnPW1_155521	VdnPW1_219081	VdnPW1_225396	VdnPW1_226020	VdnPW1_252809	VdnPW1_27723	VdnPW1_38851	VdnPW1_41183	VdnPW1_51029	VdnPW1_71055	VdnPW1_80720	VdnPW1_99423	VdnPW2_101908	VdnPW2_124389	VdnPW2_159527	VdnPW2_180326	VdnPW2_210116	VdnPW2_211098	VdnPW2_54701	VdnPW2_6461	VdnPW2_66361	VdnPW2_82442	VdnPW2_92950	VdnPW3_110339	VdnPW3_41297	VdnPW3_46198	VdnPW3_81910	VdnPW4_103085	VdnPW4_107072	VdnPW4_112800	VdnPW4_32134	VdnPW5_35067	VdnPW5_65299	VdnPW5_73318	VdnPW6_46935	VdnPW7_10784	VdnRY1_112432	VdnRY1_135880	VdnRY1_180161	VdnRY1_21075	VdnRY1_30569	VdnRY1_32146	VdnRY1_60761	VdnRY1_64473	VdnRY1_6590	VdnRY1_75353	VdnRY1_76217	VdnRY1_82250	VdnRY1_9775	VdnRY2_123036	VdnRY2_12630	VdnRY2_133129	VdnRY2_23920	VdnRY2_28393	VdnRY2_43998	VdnRY2_84668	VdnRY3_103089	VdnRY3_10633	VdnRY3_25746	VdnRY3_29682	VdnRY3_80566	VdnRY4_43893	VdnRY4_54757	VdnRY4_55021	VdnRY5_43497	VdnRY5_56268	VdnRY6_11943	VdnRY6_18220	VdnRY6_5055	VdnRY7_1131	VdnRY7_13082
[truncated: 3,861,668 more chars]
