# Supplementary material for: Integration of multi-omics data and deep phenotyping provides insights into responses to single and combined abiotic stress in potato
Source: Plant Physiol. 2025 Apr 2;197(4):kiaf126. doi: 10.1093/plphys/kiaf126 (PMC12012603; doi:10.1093/plphys/kiaf126)
Supplement: kiaf126_Supplementary_Data [file kiaf126_supplementary_data.zip › Supplementary Table S1.xlsx]

## Sheet: README
Supplementary Table 1: Phenodata. Experimental design and days of tissue sampling.
day 35 is the first day of experiment = day 0
Treatments
C	control
D	drought
H	heat
HD	heat drought
W	waterlogging
HDW	heat drought waterlogging
Days of stress	days after stress initiation
Sample type	phenotyping / sample (harvest)
Plant n~
Label	unique ID
Harvest n°	1-7 harvest days
Date	date of harvest
Phenotyping date	Day after Stress Induction	Omics sampling
2020-11-03	0
2020-11-04	1	x
2020-11-05	2
2020-11-06	3
2020-11-07	4
2020-11-08	5
2020-11-09	6
2020-11-10	7	x
2020-11-11	8	x
2020-11-12	9
2020-11-13	10
2020-11-14	11
2020-11-15	12
2020-11-16	13
2020-11-17	14	x
2020-11-18	15	x
2020-11-19	16
2020-11-20	17
2020-11-21	18
2020-11-22	19
2020-11-23	20
2020-11-24	21	x
2020-11-25	22
2020-11-26	23
2020-11-27	24
2020-11-28	25
2020-11-29	26
2020-11-30	27
2020-12-01	28	x

## Sheet: SampleDescription
SampleID	OmicsSampleID	TreatmentMark	RealTreatment	Harvest	SamplingDay	DaysOfStressH	DaysOfStressD	DaysOfStressW	DaysRecovery	PlantNo	SampleType	Date	Comment
C_S1_1		C	C	1	1	0	0	0	0	1	S	2020-11-04	only for phenotyping
C_S1_2		C	C	1	1	0	0	0	0	2	S	2020-11-04	only for phenotyping
C_S1_3		C	C	1	1	0	0	0	0	3	S	2020-11-04	only for phenotyping
C_S1_4		C	C	1	1	0	0	0	0	4	S	2020-11-04	only for phenotyping
C_S1_5		C	C	1	1	0	0	0	0	5	S	2020-11-04	only for phenotyping
C_S1_6		C	C	1	1	0	0	0	0	6	S	2020-11-04	only for phenotyping
C_S1_10	AD004	C	C	1	1	0	0	0	0	10	S	2020-11-04
C_S1_7	AD001	C	C	1	1	0	0	0	0	7	S	2020-11-04
C_S1_8	AD002	C	C	1	1	0	0	0	0	8	S	2020-11-04
C_S1_9	AD003	C	C	1	1	0	0	0	0	9	S	2020-11-04
C_S7_1		C	C	2	7	0	0	0	0	1	S	2020-11-10	only for phenotyping
C_S7_2		C	C	2	7	0	0	0	0	2	S	2020-11-10	only for phenotyping
C_S7_3		C	C	2	7	0	0	0	0	3	S	2020-11-10	only for phenotyping
C_S7_4		C	C	2	7	0	0	0	0	4	S	2020-11-10	only for phenotyping
C_S7_5		C	C	2	7	0	0	0	0	5	S	2020-11-10	only for phenotyping
C_S7_6		C	C	2	7	0	0	0	0	6	S	2020-11-10	only for phenotyping
C_S7_11	AD013	C	C	2	7	0	0	0	0	11	S	2020-11-10
C_S7_12	AD014	C	C	2	7	0	0	0	0	12	S	2020-11-10
C_S7_13	AD015	C	C	2	7	0	0	0	0	13	S	2020-11-10
C_S7_14	AD016	C	C	2	7	0	0	0	0	14	S	2020-11-10
C_S8_1		C	C	3	8	0	0	0	0	1	S	2020-11-11	only for phenotyping
C_S8_2		C	C	3	8	0	0	0	0	2	S	2020-11-11	only for phenotyping
C_S8_3		C	C	3	8	0	0	0	0	3	S	2020-11-11	only for phenotyping
C_S8_4		C	C	3	8	0	0	0	0	4	S	2020-11-11	only for phenotyping
C_S8_5		C	C	3	8	0	0	0	0	5	S	2020-11-11	only for phenotyping
C_S8_6		C	C	3	8	0	0	0	0	6	S	2020-11-11	only for phenotyping
C_S8_15	AD025	C	C	3	8	0	0	0	0	15	S	2020-11-11
C_S8_16	AD026	C	C	3	8	0	0	0	0	16	S	2020-11-11
C_S8_17	AD027	C	C	3	8	0	0	0	0	17	S	2020-11-11
C_S8_18	AD028	C	C	3	8	0	0	0	0	18	S	2020-11-11
C_S14_1		C	C	4	14	0	0	0	0	1	S	2020-11-17	only for phenotyping
C_S14_2		C	C	4	14	0	0	0	0	2	S	2020-11-17	only for phenotyping
C_S14_3		C	C	4	14	0	0	0	0	3	S	2020-11-17	only for phenotyping
C_S14_4		C	C	4	14	0	0	0	0	4	S	2020-11-17	only for phenotyping
C_S14_5		C	C	4	14	0	0	0	0	5	S	2020-11-17	only for phenotyping
C_S14_6		C	C	4	14	0	0	0	0	6	S	2020-11-17	only for phenotyping
C_S14_19	AD045	C	C	4	14	0	0	0	0	19	S	2020-11-17
C_S14_20	AD046	C	C	4	14	0	0	0	0	20	S	2020-11-17
C_S14_21	AD047	C	C	4	14	0	0	0	0	21	S	2020-11-17
C_S14_22	AD048	C	C	4	14	0	0	0	0	22	S	2020-11-17
C_S15_1		C	C	5	15	0	0	0	0	1	S	2020-11-18	only for phenotyping
C_S15_2		C	C	5	15	0	0	0	0	2	S	2020-11-18	only for phenotyping
C_S15_3		C	C	5	15	0	0	0	0	3	S	2020-11-18	only for phenotyping
C_S15_4		C	C	5	15	0	0	0	0	4	S	2020-11-18	only for phenotyping
C_S15_5		C	C	5	15	0	0	0	0	5	S	2020-11-18	only for phenotyping
C_S15_6		C	C	5	15	0	0	0	0	6	S	2020-11-18	only for phenotyping
C_S15_23	AD065	C	C	5	15	0	0	0	0	23	S	2020-11-18
C_S15_24	AD066	C	C	5	15	0	0	0	0	24	S	2020-11-18
C_S15_25	AD067	C	C	5	15	0	0	0	0	25	S	2020-11-18
C_S15_26	AD068	C	C	5	15	0	0	0	0	26	S	2020-11-18
C_S21_1		C	C	6	21	0	0	0	0	1	S	2020-11-24	only for phenotyping
C_S21_2		C	C	6	21	0	0	0	0	2	S	2020-11-24	only for phenotyping
C_S21_3		C	C	6	21	0	0	0	0	3	S	2020-11-24	only for phenotyping
C_S21_4		C	C	6	21	0	0	0	0	4	S	2020-11-24	only for phenotyping
C_S21_5		C	C	6	21	0	0	0	0	5	S	2020-11-24	only for phenotyping
C_S21_6		C	C	6	21	0	0	0	0	6	S	2020-11-24	only for phenotyping
C_S21_27	AD089	C	C	6	21	0	0	0	0	27	S	2020-11-24
C_S21_28	AD090	C	C	6	21	0	0	0	0	28	S	2020-11-24
C_S21_29	AD091	C	C	6	21	0	0	0	0	29	S	2020-11-24
C_S21_30	AD092	C	C	6	21	0	0	0	0	30	S	2020-11-24
C_P28_1	AD113	C	C	7	28	0	0	0	0	1	P	2020-12-01
C_P28_2	AD114	C	C	7	28	0	0	0	0	2	P	2020-12-01
C_P28_3	AD115	C	C	7	28	0	0	0	0	3	P	2020-12-01
C_P28_4	AD116	C	C	7	28	0	0	0	0	4	P	2020-12-01
C_P28_5	AD117	C	C	7	28	0	0	0	0	5	P	2020-12-01
C_P28_6	AD118	C	C	7	28	0	0	0	0	6	P	2020-12-01
D_S8_1		D	D	3	8	0	1	0	0	1	S	2020-11-11	only for phenotyping
D_S8_2		D	D	3	8	0	1	0	0	2	S	2020-11-11	only for phenotyping
D_S8_3		D	D	3	8	0	1	0	0	3	S	2020-11-11	only for phenotyping
D_S8_4		D	D	3	8	0	1	0	0	4	S	2020-11-11	only for phenotyping
D_S8_5		D	D	3	8	0	1	0	0	5	S	2020-11-11	only for phenotyping
D_S8_6		D	D	3	8	0	1	0	0	6	S	2020-11-11	only for phenotyping
D_S8_10	AD032	D	D	3	8	0	1	0	0	10	S	2020-11-11
D_S8_7	AD029	D	D	3	8	0	1	0	0	7	S	2020-11-11
D_S8_8	AD030	D	D	3	8	0	1	0	0	8	S	2020-11-11
D_S8_9	AD031	D	D	3	8	0	1	0	0	9	S	2020-11-11
D_S14_1		D	D	4	14	0	7	0	0	1	S	2020-11-17	only for phenotyping
D_S14_2		D	D	4	14	0	7	0	0	2	S	2020-11-17	only for phenotyping
D_S14_3		D	D	4	14	0	7	0	0	3	S	2020-11-17	only for phenotyping
D_S14_4		D	D	4	14	0	7	0	0	4	S	2020-11-17	only for phenotyping
D_S14_5		D	D	4	14	0	7	0	0	5	S	2020-11-17	only for phenotyping
D_S14_6		D	D	4	14	0	7	0	0	6	S	2020-11-17	only for phenotyping
D_S14_11	AD049	D	D	4	14	0	7	0	0	11	S	2020-11-17
D_S14_12	AD050	D	D	4	14	0	7	0	0	12	S	2020-11-17
D_S14_13	AD051	D	D	4	14	0	7	0	0	13	S	2020-11-17
D_S14_14	AD052	D	D	4	14	0	7	0	0	14	S	2020-11-17
D_S15_1		D	recovery	5	15	0	7	0	1	1	S	2020-11-18	only for phenotyping
D_S15_2		D	recovery	5	15	0	7	0	1	2	S	2020-11-18	only for phenotyping
D_S15_3		D	recovery	5	15	0	7	0	1	3	S	2020-11-18	only for phenotyping
D_S15_4		D	recovery	5	15	0	7	0	1	4	S	2020-11-18	only for phenotyping
D_S15_5		D	recovery	5	15	0	7	0	1	5	S	2020-11-18	only for phenotyping
D_S15_6		D	recovery	5	15	0	7	0	1	6	S	2020-11-18	only for phenotyping
D_S15_15	AD069	D	recovery	5	15	0	7	0	1	15	S	2020-11-18
D_S15_16	AD070	D	recovery	5	15	0	7	0	1	16	S	2020-11-18
D_S15_17	AD071	D	recovery	5	15	0	7	0	1	17	S	2020-11-18
D_S15_18	AD072	D	recovery	5	15	0	7	0	1	18	S	2020-11-18
D_S21_1		D	recovery	6	21	0	7	0	7	1	S	2020-11-24	only for phenotyping
D_S21_2		D	recovery	6	21	0	7	0	7	2	S	2020-11-24	only for phenotyping
D_S21_3		D	recovery	6	21	0	7	0	7	3	S	2020-11-24	only for phenotyping
D_S21_4		D	recovery	6	21	0	7	0	7	4	S	2020-11-24	only for phenotyping
D_S21_5		D	recovery	6	21	0	7	0	7	5	S	2020-11-24	only for phenotyping
D_S21_6		D	recovery	6	21	0	7	0	7	6	S	2020-11-24	only for phenotyping
D_S21_19	AD093	D	recovery	6	21	0	7	0	7	19	S	2020-11-24
D_S21_20	AD094	D	recovery	6	21	0	7	0	7	20	S	2020-11-24
D_S21_21	AD095	D	recovery	6	21	0	7	0	7	21	S	2020-11-24
D_S21_22	AD096	D	recovery	6	21	0	7	0	7	22	S	2020-11-24
D_P28_1	AD119	D	recovery	7	28	0	7	0	14	1	P	2020-12-01
D_P28_2	AD120	D	recovery	7	28	0	7	0	14	2	P	2020-12-01
D_P28_3	AD121	D	recovery	7	28	0	7	0	14	3	P	2020-12-01
D_P28_4	AD122	D	recovery	7	28	0	7	0	14	4	P	2020-12-01
D_P28_5	AD123	D	recovery	7	28	0	7	0	14	5	P	2020-12-01
D_P28_6	AD124	D	recovery	7	28	0	7	0	14	6	P	2020-12-01
H_S1_1		H	H	1	1	1	0	0	0	1	S	2020-11-04	only for phenotyping
H_S1_2		H	H	1	1	1	0	0	0	2	S	2020-11-04	only for phenotyping
H_S1_3		H	H	1	1	1	0	0	0	3	S	2020-11-04	only for phenotyping
H_S1_4		H	H	1	1	1	0	0	0	4	S	2020-11-04	only for phenotyping
H_S1_5		H	H	1	1	1	0	0	0	5	S	2020-11-04	only for phenotyping
H_S1_6		H	H	1	1	1	0	0	0	6	S	2020-11-04	only for phenotyping
H_S1_10	AD008	H	H	1	1	1	0	0	0	10	S	2020-11-04
H_S1_7	AD005	H	H	1	1	1	0	0	0	7	S	2020-11-04
H_S1_8	AD006	H	H	1	1	1	0	0	0	8	S	2020-11-04
H_S1_9	AD007	H	H	1	1	1	0	0	0	9	S	2020-11-04
H_S7_1		H	H	2	7	7	0	0	0	1	S	2020-11-10	only for phenotyping
H_S7_2		H	H	2	7	7	0	0	0	2	S	2020-11-10	only for phenotyping
H_S7_3		H	H	2	7	7	0	0	0	3	S	2020-11-10	only for phenotyping
H_S7_4		H	H	2	7	7	0	0	0	4	S	2020-11-10	only for phenotyping
H_S7_5		H	H	2	7	7	0	0	0	5	S	2020-11-10	only for phenotyping
H_S7_6		H	H	2	7	7	0	0	0	6	S	2020-11-10	only for phenotyping
H_S7_11	AD017	H	H	2	7	7	0	0	0	11	S	2020-11-10
H_S7_12	AD018	H	H	2	7	7	0	0	0	12	S	2020-11-10
H_S7_13	AD019	H	H	2	7	7	0	0	0	13	S	2020-11-10
H_S7_14	AD020	H	H	2	7	7	0	0	0	14	S	2020-11-10
H_S8_1		H	H	3	8	8	0	0	0	1	S	2020-11-11	only for phenotyping
H_S8_2		H	H	3	8	8	0	0	0	2	S	2020-11-11	only for phenotyping
H_S8_3		H	H	3	8	8	0	0	0	3	S	2020-11-11	only for phenotyping
H_S8_4		H	H	3	8	8	0	0	0	4	S	2020-11-11	only for phenotyping
H_S8_5		H	H	3	8	8	0	0	0	5	S	2020-11-11	only for phenotyping
H_S8_6		H	H	3	8	8	0	0	0	6	S	2020-11-11	only for phenotyping
H_S8_15	AD037	H	H	3	8	8	0	0	0	15	S	2020-11-11
H_S8_16	AD038	H	H	3	8	8	0	0	0	16	S	2020-11-11
H_S8_17	AD039	H	H	3	8	8	0	0	0	17	S	2020-11-11
H_S8_18	AD040	H	H	3	8	8	0	0	0	18	S	2020-11-11
H_S14_1		H	H	4	14	14	0	0	0	1	S	2020-11-17	only for phenotyping
H_S14_2		H	H	4	14	14	0	0	0	2	S	2020-11-17	only for phenotyping
H_S14_3		H	H	4	14	14	0	0	0	3	S	2020-11-17	only for phenotyping
H_S14_4		H	H	4	14	14	0	0	0	4	S	2020-11-17	only for phenotyping
H_S14_5		H	H	4	14	14	0	0	0	5	S	2020-11-17	only for phenotyping
H_S14_6		H	H	4	14	14	0	0	0	6	S	2020-11-17	only for phenotyping
H_S14_19	AD057	H	H	4	14	14	0	0	0	19	S	2020-11-17
H_S14_20	AD058	H	H	4	14	14	0	0	0	20	S	2020-11-17
H_S14_21	AD059	H	H	4	14	14	0	0	0	21	S	2020-11-17
H_S14_22	AD060	H	H	4	14	14	0	0	0	22	S	2020-11-17
H_S15_1		H	recovery	5	15	14	0	0	1	1	S	2020-11-18	only for phenotyping
H_S15_2		H	recovery	5	15	14	0	0	1	2	S	2020-11-18	only for phenotyping
H_S15_3		H	recovery	5	15	14	0	0	1	3	S	2020-11-18	only for phenotyping
H_S15_4		H	recovery	5	15	14	0	0	1	4	S	2020-11-18	only for phenotyping
H_S15_5		H	recovery	5	15	14	0	0	1	5	S	2020-11-18	only for phenotyping
H_S15_6		H	recovery	5	15	14	0	0	1	6	S	2020-11-18	only for phenotyping
H_S15_23	AD077	H	recovery	5	15	14	0	0	1	23	S	2020-11-18
H_S15_24	AD078	H	recovery	5	15	14	0	0	1	24	S	2020-11-18
H_S15_25	AD079	H	recovery	5	15	14	0	0	1	25	S	2020-11-18
H_S15_26	AD080	H	recovery	5	15	14	0	0	1	26	S	2020-11-18
H_S15_15		H	recovery	15	15	14	0	0	1	15	S	2020-11-18	only for a_manual_WEIGHTS
H_S15_16		H	recovery	15	15	14	0	0	1	16	S	2020-11-18	only for a_manual_WEIGHTS
H_S15_17		H	recovery	15	15	14	0	0	1	17	S	2020-11-18	only for a_manual_WEIGHTS
H_S15_18		H	recovery	15	15	14	0	0	1	18	S	2020-11-18	only for a_manual_WEIGHTS
H_S21_1		H	recovery	6	21	14	0	0	7	1	S	2020-11-24	only for phenotyping
H_S21_2		H	recovery	6	21	14	0	0	7	2	S	2020-11-24	only for phenotyping
H_S21_3		H	recovery	6	21	14	0	0	7	3	S	2020-11-24	only for phenotyping
H_S21_4		H	recovery	6	21	14	0	0	7	4	S	2020-11-24	only for phenotyping
H_S21_5		H	recovery	6	21	14	0	0	7	5	S	2020-11-24	only for phenotyping
H_S21_6		H	recovery	6	21	14	0	0	7	6	S	2020-11-24	only for phenotyping
H_S21_27	AD101	H	recovery	6	21	14	0	0	7	27	S	2020-11-24
H_S21_28	AD102	H	recovery	6	21	14	0	0	7	28	S	2020-11-24
H_S21_29	AD103	H	recovery	6	21	14	0	0	7	29	S	2020-11-24
H_S21_30	AD104	H	recovery	6	21	14	0	0	7	30	S	2020-11-24
H_P28_1	AD131	H	recovery	7	28	14	0	0	14	1	P	2020-12-01
H_P28_2	AD132	H	recovery	7	28	14	0	0	14	2	P	2020-12-01
H_P28_3	AD133	H	recovery	7	28	14	0	0	14	3	P	2020-12-01
H_P28_4	AD134	H	recovery	7	28	14	0	0	14	4	P	2020-12-01
H_P28_5	AD135	H	recovery	7	28	14	0	0	14	5	P	2020-12-01
H_P28_6	AD136	H	recovery	7	28	14	0	0	14	6	P	2020-12-01
HD_S8_1		HD	HD	3	8	8	1	0	0	1	S	2020-11-11	only for phenotyping
HD_S8_2		HD	HD	3	8	8	1	0	0	2	S	2020-11-11	only for phenotyping
HD_S8_3		HD	HD	3	8	8	1	0	0	3	S	2020-11-11	only for phenotyping
HD_S8_4		HD	HD	3	8	8	1	0	0	4	S	2020-11-11	only for phenotyping
HD_S8_5		HD	HD	3	8	8	1	0	0	5	S	2020-11-11	only for phenotyping
HD_S8_6		HD	HD	3	8	8	1	0	0	6	S	2020-11-11	only for phenotyping
HD_S8_10	AD036	HD	HD	3	8	8	1	0	0	10	S	2020-11-11
HD_S8_7	AD033	HD	HD	3	8	8	1	0	0	7	S	2020-11-11
HD_S8_8	AD034	HD	HD	3	8	8	1	0	0	8	S	2020-11-11
HD_S8_9	AD035	HD	HD	3	8	8	1	0	0	9	S	2020-11-11
HD_S14_1		HD	HD	4	14	14	7	0	0	1	S	2020-11-17	only for phenotyping
HD_S14_2		HD	HD	4	14	14	7	0	0	2	S	2020-11-17	only for phenotyping
HD_S14_3		HD	HD	4	14	14	7	0	0	3	S	2020-11-17	only for phenotyping
HD_S14_4		HD	HD	4	14	14	7	0	0	4	S	2020-11-17	only for phenotyping
HD_S14_5		HD	HD	4	14	14	7	0	0	5	S	2020-11-17	only for phenotyping
HD_S14_6		HD	HD	4	14	14	7	0	0	6	S	2020-11-17	only for phenotyping
HD_S14_11	AD053	HD	HD	4	14	14	7	0	0	11	S	2020-11-17
HD_S14_12	AD054	HD	HD	4	14	14	7	0	0	12	S	2020-11-17
HD_S14_13	AD055	HD	HD	4	14	14	7	0	0	13	S	2020-11-17
HD_S14_14	AD056	HD	HD	4	14	14	7	0	0	14	S	2020-11-17
HD_S15_1		HD	recovery	5	15	14	7	0	1	1	S	2020-11-18	only for phenotyping
HD_S15_2		HD	recovery	5	15	14	7	0	1	2	S	2020-11-18	only for phenotyping
HD_S15_3		HD	recovery	5	15	14	7	0	1	3	S	2020-11-18	only for phenotyping
HD_S15_4		HD	recovery	5	15	14	7	0	1	4	S	2020-11-18	only for phenotyping
HD_S15_5		HD	recovery	5	15	14	7	0	1	5	S	2020-11-18	only for phenotyping
HD_S15_6		HD	recovery	5	15	14	7	0	1	6	S	2020-11-18	only for phenotyping
HD_S15_15	AD073	HD	recovery	5	15	14	7	0	1	15	S	2020-11-18
HD_S15_16	AD074	HD	recovery	5	15	14	7	0	1	16	S	2020-11-18
HD_S15_17	AD075	HD	recovery	5	15	14	7	0	1	17	S	2020-11-18
HD_S15_18	AD076	HD	recovery	5	15	14	7	0	1	18	S	2020-11-18
HD_S21_1		HD	recovery	6	21	14	7	0	7	1	S	2020-11-24	only for phenotyping
HD_S21_2		HD	recovery	6	21	14	7	0	7	2	S	2020-11-24	only for phenotyping
HD_S21_3		HD	recovery	6	21	14	7	0	7	3	S	2020-11-24	only for phenotyping
HD_S21_4		HD	recovery	6	21	14	7	0	7	4	S	2020-11-24	only for phenotyping
HD_S21_5		HD	recovery	6	21	14	7	0	7	5	S	2020-11-24	only for phenotyping
HD_S21_6		HD	recovery	6	21	14	7	0	7	6	S	2020-11-24	only for phenotyping
HD_S21_19	AD097	HD	recovery	6	21	14	7	0	7	19	S	2020-11-24
HD_S21_20	AD098	HD	recovery	6	21	14	7	0	7	20	S	2020-11-24
HD_S21_21	AD099	HD	recovery	6	21	14	7	0	7	21	S	2020-11-24
HD_S21_22	AD100	HD	recovery	6	21	14	7	0	7	22	S	2020-11-24
HD_P28_1	AD125	HD	recovery	7	28	14	7	0	14	1	P	2020-12-01
HD_P28_2	AD126	HD	recovery	7	28	14	7	0	14	2	P	2020-12-01
HD_P28_3	AD127	HD	recovery	7	28	14	7	0	14	3	P	2020-12-01
HD_P28_4	AD128	HD	recovery	7	28	14	7	0	14	4	P	2020-12-01
HD_P28_5	AD129	HD	recovery	7	28	14	7	0	14	5	P	2020-12-01
HD_P28_6	AD130	HD	recovery	7	28	14	7	0	14	6	P	2020-12-01
HDW_S15_1		HDW	HDW	5	15	14	7	1	0	1	S	2020-11-18	only for phenotyping
HDW_S15_2		HDW	HDW	5	15	14	7	1	0	2	S	2020-11-18	only for phenotyping
HDW_S15_3		HDW	HDW	5	15	14	7	1	0	3	S	2020-11-18	only for phenotyping
HDW_S15_4		HDW	HDW	5	15	14	7	1	0	4	S	2020-11-18	only for phenotyping
HDW_S15_5		HDW	HDW	5	15	14	7	1	0	5	S	2020-11-18	only for phenotyping
HDW_S15_6		HDW	HDW	5	15	14	7	1	0	6	S	2020-11-18	only for phenotyping
HDW_S15_10	AD088	HDW	HDW	5	15	14	7	1	0	10	S	2020-11-18
HDW_S15_7	AD085	HDW	HDW	5	15	14	7	1	0	7	S	2020-11-18
HDW_S15_8	AD086	HDW	HDW	5	15	14	7	1	0	8	S	2020-11-18
HDW_S15_9	AD087	HDW	HDW	5	15	14	7	1	0	9	S	2020-11-18
HDW_S21_1		HDW	HDW	6	21	14	7	7	0	1	S	2020-11-24	only for phenotyping
HDW_S21_2		HDW	HDW	6	21	14	7	7	0	2	S	2020-11-24	only for phenotyping
HDW_S21_3		HDW	HDW	6	21	14	7	7	0	3	S	2020-11-24	only for phenotyping
HDW_S21_4		HDW	HDW	6	21	14	7	7	0	4	S	2020-11-24	only for phenotyping
HDW_S21_5		HDW	HDW	6	21	14	7	7	0	5	S	2020-11-24	only for phenotyping
HDW_S21_6		HDW	HDW	6	21	14	7	7	0	6	S	2020-11-24	only for phenotyping
HDW_S21_11	AD109	HDW	HDW	6	21	14	7	7	0	11	S	2020-11-24
HDW_S21_12	AD110	HDW	HDW	6	21	14	7	7	0	12	S	2020-11-24
HDW_S21_13	AD111	HDW	HDW	6	21	14	7	7	0	13	S	2020-11-24
HDW_S21_14	AD112	HDW	HDW	6	21	14	7	7	0	14	S	2020-11-24
HDW_P28_1	AD143	HDW	recovery	7	28	14	7	7	7	1	P	2020-12-01
HDW_P28_2	AD144	HDW	recovery	7	28	14	7	7	7	2	P	2020-12-01
HDW_P28_3	AD145	HDW	recovery	7	28	14	7	7	7	3	P	2020-12-01
HDW_P28_4	AD146	HDW	recovery	7	28	14	7	7	7	4	P	2020-12-01
HDW_P28_5	AD147	HDW	recovery	7	28	14	7	7	7	5	P	2020-12-01
HDW_P28_6	AD148	HDW	recovery	7	28	14	7	7	7	6	P	2020-12-01
W_S1_1		W	W	1	1	0	0	1	0	1	S	2020-11-04	only for phenotyping
W_S1_2		W	W	1	1	0	0	1	0	2	S	2020-11-04	only for phenotyping
W_S1_3		W	W	1	1	0	0	1	0	3	S	2020-11-04	only for phenotyping
W_S1_4		W	W	1	1	0	0	1	0	4	S	2020-11-04	only for phenotyping
W_S1_5		W	W	1	1	0	0	1	0	5	S	2020-11-04	only for phenotyping
W_S1_6		W	W	1	1	0	0	1	0	6	S	2020-11-04	only for phenotyping
W_S1_10	AD012	W	W	1	1	0	0	1	0	10	S	2020-11-04
W_S1_7	AD009	W	W	1	1	0	0	1	0	7	S	2020-11-04
W_S1_8	AD010	W	W	1	1	0	0	1	0	8	S	2020-11-04
W_S1_9	AD011	W	W	1	1	0	0	1	0	9	S	2020-11-04
W_S7_1		W	W	2	7	0	0	7	0	1	S	2020-11-10	only for phenotyping
W_S7_2		W	W	2	7	0	0	7	0	2	S	2020-11-10	only for phenotyping
W_S7_3		W	W	2	7	0	0	7	0	3	S	2020-11-10	only for phenotyping
W_S7_4		W	W	2	7	0	0	7	0	4	S	2020-11-10	only for phenotyping
W_S7_5		W	W	2	7	0	0	7	0	5	S	2020-11-10	only for phenotyping
W_S7_6		W	W	2	7	0	0	7	0	6	S	2020-11-10	only for phenotyping
W_S7_11	AD021	W	W	2	7	0	0	7	0	11	S	2020-11-10
W_S7_12	AD022	W	W	2	7	0	0	7	0	12	S	2020-11-10
W_S7_13	AD023	W	W	2	7	0	0	7	0	13	S	2020-11-10
W_S7_14	AD024	W	W	2	7	0	0	7	0	14	S	2020-11-10
W_S8_1		W	W	3	8	0	0	8	0	1	S	2020-11-11	only for phenotyping
W_S8_2		W	W	3	8	0	0	8	0	2	S	2020-11-11	only for phenotyping
W_S8_3		W	W	3	8	0	0	8	0	3	S	2020-11-11	only for phenotyping
W_S8_4		W	W	3	8	0	0	8	0	4	S	2020-11-11	only for phenotyping
W_S8_5		W	W	3	8	0	0	8	0	5	S	2020-11-11	only for phenotyping
W_S8_6		W	W	3	8	0	0	8	0	6	S	2020-11-11	only for phenotyping
W_S8_15	AD041	W	W	3	8	0	0	8	0	15	S	2020-11-11
W_S8_16	AD042	W	W	3	8	0	0	8	0	16	S	2020-11-11
W_S8_17	AD043	W	W	3	8	0	0	8	0	17	S	2020-11-11
W_S8_18	AD044	W	W	3	8	0	0	8	0	18	S	2020-11-11
W_S14_1		W	W	4	14	0	0	14	0	1	S	2020-11-17	only for phenotyping
W_S14_2		W	W	4	14	0	0	14	0	2	S	2020-11-17	only for phenotyping
W_S14_3		W	W	4	14	0	0	14	0	3	S	2020-11-17	only for phenotyping
W_S14_4		W	W	4	14	0	0	14	0	4	S	2020-11-17	only for phenotyping
W_S14_5		W	W	4	14	0	0	14	0	5	S	2020-11-17	only for phenotyping
W_S14_6		W	W	4	14	0	0	14	0	6	S	2020-11-17	only for phenotyping
W_S14_19	AD061	W	W	4	14	0	0	14	0	19	S	2020-11-17
W_S14_20	AD062	W	W	4	14	0	0	14	0	20	S	2020-11-17
W_S14_21	AD063	W	W	4	14	0	0	14	0	21	S	2020-11-17
W_S14_22	AD064	W	W	4	14	0	0	14	0	22	S	2020-11-17
W_S15_1		W	recovery	5	15	0	0	14	1	1	S	2020-11-18	only for phenotyping
W_S15_2		W	recovery	5	15	0	0	14	1	2	S	2020-11-18	only for phenotyping
W_S15_3		W	recovery	5	15	0	0	14	1	3	S	2020-11-18	only for phenotyping
W_S15_4		W	recovery	5	15	0	0	14	1	4	S	2020-11-18	only for phenotyping
W_S15_5		W	recovery	5	15	0	0	14	1	5	S	2020-11-18	only for phenotyping
W_S15_6		W	recovery	5	15	0	0	14	1	6	S	2020-11-18	only for phenotyping
W_S15_23	AD081	W	recovery	5	15	0	0	14	1	23	S	2020-11-18
W_S15_24	AD082	W	recovery	5	15	0	0	14	1	24	S	2020-11-18
W_S15_25	AD083	W	recovery	5	15	0	0	14	1	25	S	2020-11-18
W_S15_26	AD084	W	recovery	5	15	0	0	14	1	26	S	2020-11-18
W_S21_1		W	recovery	6	21	0	0	14	7	1	S	2020-11-24	only for phenotyping
W_S21_2		W	recovery	6	21	0	0	14	7	2	S	2020-11-24	only for phenotyping
W_S21_3		W	recovery	6	21	0	0	14	7	3	S	2020-11-24	only for phenotyping
W_S21_4		W	recovery	6	21	0	0	14	7	4	S	2020-11-24	only for phenotyping
W_S21_5		W	recovery	6	21	0	0	14	7	5	S	2020-11-24	only for phenotyping
W_S21_6		W	recovery	6	21	0	0	14	7	6	S	2020-11-24	only for phenotyping
W_S21_27	AD105	W	recovery	6	21	0	0	14	7	27	S	2020-11-24
W_S21_28	AD106	W	recovery	6	21	0	0	14	7	28	S	2020-11-24
W_S21_29	AD107	W	recovery	6	21	0	0	14	7	29	S	2020-11-24
W_S21_30	AD108	W	recovery	6	21	0	0	14	7	30	S	2020-11-24
W_P28_1	AD137	W	recovery	7	28	0	0	14	14	1	P	2020-12-01
W_P28_2	AD138	W	recovery	7	28	0	0	14	14	2	P	2020-12-01
W_P28_3	AD139	W	recovery	7	28	0	0	14	14	3	P	2020-12-01
W_P28_4	AD140	W	recovery	7	28	0	0	14	14	4	P	2020-12-01
W_P28_5	AD141	W	recovery	7	28	0	0	14	14	5	P	2020-12-01
W_P28_6	AD142	W	recovery	7	28	0	0	14	14	6	P	2020-12-01
