# Supplementary material for: Integration of multi-omics data and deep phenotyping provides insights into responses to single and combined abiotic stress in potato
Source: Plant Physiol. 2025 Apr 2;197(4):kiaf126. doi: 10.1093/plphys/kiaf126 (PMC12012603; doi:10.1093/plphys/kiaf126)
Supplement: kiaf126_Supplementary_Data [file kiaf126_supplementary_data.zip › Supplementary Table S2.xlsx]

## Sheet: README
Supplementary Table 2: Phenomics featuredata. Phenotyping trait description from multiple imaging sensors and traits from the final destructive harvest.

## Sheet: Phenomics_Traits
Imaging Sensor	Trait ID	Trait Name	Unit	Method Description	comment
RGB Side view (RGB1)
RGB1	Area	Zoom-corrected geometry trait based on visible-light side view	mm^2	Normalized area of foreground pixels according to real-world coordinates.
RGB1	AvgArea0-120-240° (Side-Area)	Geometry trait based on visible-light side view	mm^2	Average area of foreground pixels according to real-world coordinates according to this calculation scheme: (sideArea_for_angleNearestTo0 + sideArea_for_angleNearestTo120 + sideArea_for_angleNearestTo240)/3)
RGB1	Width	Zoom-corrected geometry trait based on visible-light side view	mm	Width of the plant, measured as the vertical distance in pixels from the most top plant pixel to the most bottom plant pixel normalized to mm.
RGB1	Height	Zoom-corrected geometry trait based on visible-light side view	mm	Height of the plant, measured as the vertical distance in pixels from the most top plant pixel to the most bottom plant pixel normalized to mm.
RGB Top view (RGB2)
RGB2	Area	Zoom-corrected geometry trait based on visible-light top view	mm^2	Normalized area of foreground pixels according to real-world coordinates.
RGB2	Compactness	Geometry trait based on visible-light top view	arbitrary unit (a.u.)	Compactness of the plant, calculated as the ratio between area and surface of convex hull enveloping particular plant.
RGB2	Roundness	Geometry trait based on visible-light top view	a.u.	Roundness of the plant, calculated as the ratio between area and perimeter of plant surface.
RGB2	Isotropy	Geometry trait based on visible-light top view	a.u.	Solidity of the plant, calculates polygon from leaf tops and computes its roundness.
RGB2	SOL	Geometry trait based on visible-light top view	a.u.	Solidity of the plant, calculated as a ratio between square of leaf lengths (sum of distances from plant center to the end of a leaf blade) and area.
RGB1/RGB2	Plant Volume = Digital biomass	Geometry trait based on visible-light combined view	mm^3	Volume estimation according to this calculation scheme:sqrt((RGBsideArea_for_angle0 + sideArea_for_angle120 + sideArea_for_angle240)/3)^2* (RGBTopArea)
RGB1/RGB2	RGR	Relative growth rate	mm^-2 d^-1	Relative growth rate calculated according to this calculation scheme: (ln(Plant volume)Time_n+1)-(ln(Plant volume)Time_n)/((Time_n+1)-(Time_n))
Chlorophyll Fluorescence (FC)
FC1	F0_Lss	Steady-state minimum fluorescence in light trait based on chlorophyll fluorescence top view	arbitrary unit (a.u.)	Averaged intensity of foreground pixels for steady-state minimum fluorescence in light.
FC1	Ft_Lss	Steady-state fluorescence in light trait based on chlorophyll fluorescence top view	a.u.	Averaged intensity of foreground pixels for steady-state fluorescence in light.
FC1	Fm_Lss	Steady-state maximum fluorescence in light trait based on chlorophyll fluorescence top view	a.u.	Averaged intensity of foreground pixels for maximum steady-state fluorescence in light.
FC1	Fv_Lss	Steady-state variable fluorescence in light trait based on chlorophyll fluorescence top view	a.u.	Averaged intensity for steady-state variable fluorescence in light calculated according to this calculation scheme:(Fm Lss - F0 Lss)
FC1	Fq_Lss	Steady-state fluorescence quenching in light trait based on chlorophyll fluorescence top view	a.u.	Averaged intensity for steady-state fluorescence quenching in light calculated according to this calculation scheme: (Fm Lss - Ft Lss)
FC1	Fv/Fm_Lss	Steady-state fluorescence of maximum efficiency of PSII photochemistry in the light trait based on chlorophyll fluorescence top view	a.u.	Averaged intensity for maximum efficiency of PSII photochemistry in the light calculated according to this calculation scheme: (Fm Lss - F0 Lss)/Fm Lss
FC1	QY_Lss	Steady-state fluorescence of PSII operating efficiency in the light trait based on chlorophyll fluorescence top view	a.u.	Averaged intensity for PSII operating efficiency in the light calculated according to this calculation scheme: (Fm Lss - Ft Lss)/(Fm Lss)
FC1	qP_Lss	Coefficient of photochemical quenching in steady-state in the light trait based on chlorophyll fluorescence top view	a.u.	Averaged intensity for coefficient of photochemical quenching in steady-state in the light calculated according to this calculation scheme: (Fm Lss - Ft Lss)/(Fm Lss - F0 Lss)
FC1	qL_Lss	Steady-state estimation of the fraction of open reaction centers in PSII trait based on chlorophyll fluorescence top view	a.u.	Averaged intensity for steady-state fraction of open reaction centers in PSII in light calculated according to this calculation scheme: (Fq Lss/Fv Lss)*(F0 Lss/Ft Lss)
Thermal Infra Red (IR)
IR	temp	Steady-state absolute plant temperature trait based on side view thermal imaging	°C	Averaged temperature of foreground pixels for steady-state temperature.
IR/ENVIRO	deltatemp = ΔT	Steady-state absolute plant temperature normalized to ambient temperature trait based on side view thermal imaging and environmental sensors	°C	Averaged temperature of foreground pixels for steady-state temperature normalized to ambient temperature.
Water and weighting (Sc)
Sc	Weight	Absolute weight trait based on weighing of the entire pot	g	Absolute weight of the pot.
Sc	Weight after watering	Absolute weight trait based on weighing of the entire pot after watering of the pot	g	Absolute weight of the pot after completion of watering.
Sc	Water consumption	Absolute weight trait based on weighing of the entire pot in time	g/day	Water consumption estimation according to this calculation scheme: (Weight after watering (Time n) -Weight before watering (Time n+1))
(RGB1/RGB2)/Sc	WUE	Water use efficiency	dm^3 g^-1	Water use efficiency at a plant level is calculated according to this calculation scheme: Plant volume/water consumption
Manual Harvest
	FW_SH_Total	Fresh weight of the above-soil biomass	g	Fresh weight of the shoot biomass cut at the collar.
	DW_SH_Total	Dry weight of the above-soil biomass	g	Dry weight of the shoot biomass cut at the collar, measured after 48h in the dryer at 60°C.
	Num_Tubers	Total number of tubers per plant	count	Total number of the tubers produced by each plant.
	Total_Tubers_Weight	Total weights of the tubers	g	Total weight of the tubers produced by each plant.
	Harvest index	Harvest index		Harvest Index calculated according to this calculation: tuber fresh weight/ (tuber weight + shoot weight).
	FW-TL_1	Fresh weight of 1st disc taken from the terminal leaflet	g	Fresh weight of the 1st disc (Ø 1.4 cm) sampled from the terminal leaflet of the 4th true leaf
	FW-TL_1	Fresh weight of 2nd disc taken from the terminal leaflet	g	Fresh weight of the 2nd disc (Ø 1.4 cm) sampled from the terminal leaflet of the 4th true leaf
	FW-TL_1	Fresh weight of 3rd disc taken from the terminal leaflet	g	Fresh weight of the 3rd disc (Ø 1.4 cm) sampled from the terminal leaflet of the 4th true leaf
	TUW-TL_1	Turgid weight of 1st disc taken from the terminal leaflet	g	Turgid weight of the 1st disc (Ø 1.4 cm) sampled from the terminal leaflet of the 4th true leaf, taken after 24 h of submersion in ̴3 ml of distilled water
	TUW-TL_2	Turgid weight of 2nd disc taken from the terminal leaflet	g	Turgid weight of the 2nd disc (Ø 1.4 cm) sampled from the terminal leaflet of the 4th true leaf, taken after 24 h of submersion in ̴3 ml of distilled water
	TUW-TL_3	Turgid weight of 3rd disc taken from the terminal leaflet	g	Turgid weight of the 3rd disc (Ø 1.4 cm) sampled from the terminal leaflet of the 4th true leaf, taken after 24 h of submersion in ̴3 ml of distilled water
	DW-TL_1	Dry weight of 1st disc taken from the terminal leaflet	g	Dry weight of the 1st disc (Ø 1.4 cm) sampled from the terminal leaflet of the 4th true leaf, taken after 24h in the dryer at 60°C
	DW-TL_2	Dry weight of 2nd disc taken from the terminal leaflet	g	Dry weight of the 2nd disc (Ø 1.4 cm) sampled from the terminal leaflet of the 4th true leaf, taken after 24h in the dryer at 60°C
	DW-TL_3	Dry weight of 3rd disc taken from the terminal leaflet	g	Dry weight of the 3rd disc (Ø 1.4 cm) sampled from the terminal leaflet of the 4th true leaf, taken after 24h in the dryer at 60°C
	RWC_1	Leaf Relative Water Content, calculated for the 1st disc	%	Leaf Relative Water Content, estimate of plant water status, obtained with the following formula: (((FW-TL_1 - DW-TL_1)/(TUW-TL_1-DW-TL_1))*100)
	RWC_2	Leaf Relative Water Content, calculated for the 2nd disc	%	Leaf Relative Water Content, estimate of plant water status, obtained with the following formula: (((FW-TL_2 - DW-TL_2)/(TUW-TL_2-DW-TL_2))*100)
	RWC_3	Leaf Relative Water Content, calculated for the 3rd disc	%	Leaf Relative Water Content, estimate of plant water status, obtained with the following formula: (((FW-TL_3 - DW-TL_3)/(TUW-TL_3-DW-TL_3))*100)
	Avg.RWC	Leaf Relative Water Content	%	Leaf Relative Water Content of the plant, calculated as the average of the 3 measurements of RWC per each plant, obtained with the following formula: (AVG(RWC_1, RWC_2,RWC_3))
