# Supplementary material for: Integration of multi-omics data and deep phenotyping provides insights into responses to single and combined abiotic stress in potato
Source: Plant Physiol. 2025 Apr 2;197(4):kiaf126. doi: 10.1093/plphys/kiaf126 (PMC12012603; doi:10.1093/plphys/kiaf126)
Supplement: kiaf126_Supplementary_Data [file kiaf126_supplementary_data.zip › Supplementary Table S3.xlsx]

## Sheet: README
Supplementary Table 3: Statistical results across different omics levels. Combined table contains statistical information and various annotations for molecules shown in biochemical knowledge network (see Figure 2,4,5,6 and Supplementary File 2).

## Sheet: Phenomic
DAS	group1	group2	n1	n2	statistic	p	p.adj	p.adj.signif	variable
1	C	D	6	6	28	0.132	0.396	ns	SIDE-AREA
1	C	H	6	6	25	0.31	0.62	ns	SIDE-AREA
1	C	HD	6	6	32	0.026	0.13	ns	SIDE-AREA
1	C	HDW	6	6	31	0.041	0.164	ns	SIDE-AREA
1	C	W	6	6	18	1	1	ns	SIDE-AREA
2	C	D	6	6	27	0.18	0.54	ns	SIDE-AREA
2	C	H	6	6	23	0.485	0.97	ns	SIDE-AREA
2	C	HD	6	6	31	0.041	0.206	ns	SIDE-AREA
2	C	HDW	6	6	28	0.132	0.528	ns	SIDE-AREA
2	C	W	6	6	18	1	1	ns	SIDE-AREA
3	C	D	6	6	27	0.18	0.54	ns	SIDE-AREA
3	C	H	6	6	27	0.18	0.54	ns	SIDE-AREA
3	C	HD	6	6	33	0.015	0.076	ns	SIDE-AREA
3	C	HDW	6	6	33	0.015	0.076	ns	SIDE-AREA
3	C	W	6	6	21	0.688	0.688	ns	SIDE-AREA
4	C	D	6	6	27	0.18	0.18	ns	SIDE-AREA
4	C	H	6	6	31	0.041	0.123	ns	SIDE-AREA
4	C	HD	6	6	33	0.015	0.061	ns	SIDE-AREA
4	C	HDW	6	6	36	0.002	0.011	*	SIDE-AREA
4	C	W	6	6	30	0.065	0.13	ns	SIDE-AREA
5	C	D	4	6	14	0.762	0.762	ns	SIDE-AREA
5	C	H	4	6	21	0.067	0.2	ns	SIDE-AREA
5	C	HD	4	6	21	0.067	0.2	ns	SIDE-AREA
5	C	HDW	4	5	19	0.032	0.127	ns	SIDE-AREA
5	C	W	4	6	23	0.019	0.095	ns	SIDE-AREA
6	C	D	6	6	29	0.093	0.093	ns	SIDE-AREA
6	C	H	6	6	36	0.002	0.011	*	SIDE-AREA
6	C	HD	6	6	35	0.004	0.011	*	SIDE-AREA
6	C	HDW	6	6	36	0.002	0.011	*	SIDE-AREA
6	C	W	6	6	36	0.002	0.011	*	SIDE-AREA
7	C	D	6	6	21	0.699	0.699	ns	SIDE-AREA
7	C	H	6	6	34	0.009	0.026	*	SIDE-AREA
7	C	HD	6	6	34	0.009	0.026	*	SIDE-AREA
7	C	HDW	6	6	36	0.002	0.011	*	SIDE-AREA
7	C	W	6	6	36	0.002	0.011	*	SIDE-AREA
8	C	D	6	6	21	0.699	0.699	ns	SIDE-AREA
8	C	H	6	6	34	0.009	0.026	*	SIDE-AREA
8	C	HD	6	6	34	0.009	0.026	*	SIDE-AREA
8	C	HDW	6	6	36	0.002	0.011	*	SIDE-AREA
8	C	W	6	6	36	0.002	0.011	*	SIDE-AREA
9	C	D	6	6	31	0.041	0.041	*	SIDE-AREA
9	C	H	6	6	34	0.009	0.017	*	SIDE-AREA
9	C	HD	6	6	35	0.004	0.013	*	SIDE-AREA
9	C	HDW	6	6	36	0.002	0.011	*	SIDE-AREA
9	C	W	6	6	36	0.002	0.011	*	SIDE-AREA
10	C	D	6	6	30	0.065	0.082	ns	SIDE-AREA
10	C	H	6	6	31	0.041	0.082	ns	SIDE-AREA
10	C	HD	6	6	36	0.002	0.011	*	SIDE-AREA
10	C	HDW	6	6	36	0.002	0.011	*	SIDE-AREA
10	C	W	6	6	34	0.009	0.026	*	SIDE-AREA
11	C	D	6	6	15	0.699	0.699	ns	SIDE-AREA
11	C	H	6	6	31	0.041	0.082	ns	SIDE-AREA
11	C	HD	6	6	36	0.002	0.011	*	SIDE-AREA
11	C	HDW	6	6	36	0.002	0.011	*	SIDE-AREA
11	C	W	6	6	36	0.002	0.011	*	SIDE-AREA
12	C	D	6	6	24	0.394	0.394	ns	SIDE-AREA
12	C	H	6	6	31	0.041	0.082	ns	SIDE-AREA
12	C	HD	6	6	36	0.002	0.011	*	SIDE-AREA
12	C	HDW	6	6	36	0.002	0.011	*	SIDE-AREA
12	C	W	6	6	36	0.002	0.011	*	SIDE-AREA
13	C	D	6	6	25	0.31	0.31	ns	SIDE-AREA
13	C	H	6	6	31	0.041	0.082	ns	SIDE-AREA
13	C	HD	6	6	36	0.002	0.011	*	SIDE-AREA
13	C	HDW	6	6	36	0.002	0.011	*	SIDE-AREA
13	C	W	6	6	36	0.002	0.011	*	SIDE-AREA
14	C	D	6	6	26	0.24	0.264	ns	SIDE-AREA
14	C	H	6	6	28	0.132	0.264	ns	SIDE-AREA
14	C	HD	6	6	36	0.002	0.011	*	SIDE-AREA
14	C	HDW	6	6	36	0.002	0.011	*	SIDE-AREA
14	C	W	6	6	36	0.002	0.011	*	SIDE-AREA
15	C	D	6	6	29	0.093	0.093	ns	SIDE-AREA
15	C	H	6	6	32	0.026	0.052	ns	SIDE-AREA
15	C	HD	6	6	36	0.002	0.011	*	SIDE-AREA
15	C	HDW	6	6	36	0.002	0.011	*	SIDE-AREA
15	C	W	6	6	36	0.002	0.011	*	SIDE-AREA
16	C	D	6	6	34	0.009	0.026	*	SIDE-AREA
16	C	H	6	6	27	0.18	0.18	ns	SIDE-AREA
16	C	HD	6	6	35	0.004	0.017	*	SIDE-AREA
16	C	HDW	6	6	32	0.026	0.052	ns	SIDE-AREA
16	C	W	6	6	36	0.002	0.011	*	SIDE-AREA
17	C	D	6	6	35	0.004	0.013	*	SIDE-AREA
17	C	H	6	6	23	0.485	0.485	ns	SIDE-AREA
17	C	HD	6	6	36	0.002	0.011	*	SIDE-AREA
17	C	HDW	6	6	33	0.015	0.03	*	SIDE-AREA
17	C	W	6	6	36	0.002	0.011	*	SIDE-AREA
18	C	D	6	6	30	0.065	0.195	ns	SIDE-AREA
18	C	H	6	6	18	1	1	ns	SIDE-AREA
18	C	HD	6	6	32	0.026	0.104	ns	SIDE-AREA
18	C	HDW	6	6	29	0.093	0.195	ns	SIDE-AREA
18	C	W	6	6	36	0.002	0.011	*	SIDE-AREA
19	C	D	6	6	31	0.041	0.082	ns	SIDE-AREA
19	C	H	6	6	21	0.699	0.699	ns	SIDE-AREA
19	C	HD	6	6	34	0.009	0.026	*	SIDE-AREA
19	C	HDW	6	6	35	0.004	0.017	*	SIDE-AREA
19	C	W	6	6	36	0.002	0.011	*	SIDE-AREA
20	C	D	6	6	29	0.093	0.195	ns	SIDE-AREA
20	C	H	6	6	24	0.394	0.394	ns	SIDE-AREA
20	C	HD	6	6	30	0.065	0.195	ns	SIDE-AREA
20	C	HDW	6	6	36	0.002	0.011	*	SIDE-AREA
20	C	W	6	6	36	0.002	0.011	*	SIDE-AREA
21	C	D	6	6	30	0.065	0.13	ns	SIDE-AREA
21	C	H	6	6	26	0.24	0.24	ns	SIDE-AREA
21	C	HD	6	6	32	0.026	0.078	ns	SIDE-AREA
21	C	HDW	6	6	36	0.002	0.011	*	SIDE-AREA
21	C	W	6	6	36	0.002	0.011	*	SIDE-AREA
1	C	D	6	6	25	0.31	0.93	ns	WIDTH
1	C	H	6	6	30	0.065	0.26	ns	WIDTH
1	C	HD	6	6	33	0.015	0.076	ns	WIDTH
1	C	HDW	6	6	24	0.394	0.93	ns	WIDTH
1	C	W	6	6	25	0.31	0.93	ns	WIDTH
2	C	D	6	6	24	0.394	1	ns	WIDTH
2	C	H	6	6	33	0.015	0.061	ns	WIDTH
2	C	HD	6	6	35	0.008	0.041	*	WIDTH
2	C	HDW	6	6	22	0.589	1	ns	WIDTH
2	C	W	6	6	23	0.485	1	ns	WIDTH
3	C	D	6	6	23	0.485	0.485	ns	WIDTH
3	C	H	6	6	35	0.004	0.022	*	WIDTH
3	C	HD	6	6	35	0.004	0.022	*	WIDTH
3	C	HDW	6	6	31	0.041	0.082	ns	WIDTH
3	C	W	6	6	35	0.008	0.024	*	WIDTH
4	C	D	6	6	23	0.47	0.47	ns	WIDTH
4	C	H	6	6	35	0.008	0.033	*	WIDTH
4	C	HD	6	6	36	0.005	0.025	*	WIDTH
4	C	HDW	6	6	33	0.02	0.06	ns	WIDTH
4	C	W	6	6	33	0.02	0.06	ns	WIDTH
5	C	D	4	6	15	0.61	0.61	ns	WIDTH
5	C	H	4	6	24	0.01	0.048	*	WIDTH
5	C	HD	4	6	24	0.01	0.048	*	WIDTH
5	C	HDW	4	5	20	0.016	0.048	*	WIDTH
5	C	W	4	6	24	0.01	0.048	*	WIDTH
6	C	D	6	6	20	0.818	0.818	ns	WIDTH
6	C	H	6	6	36	0.002	0.011	*	WIDTH
6	C	HD	6	6	36	0.002	0.011	*	WIDTH
6	C	HDW	6	6	35	0.004	0.011	*	WIDTH
6	C	W	6	6	36	0.002	0.011	*	WIDTH
7	C	D	6	6	19	0.937	0.937	ns	WIDTH
7	C	H	6	6	36	0.002	0.011	*	WIDTH
7	C	HD	6	6	36	0.002	0.011	*	WIDTH
7	C	HDW	6	6	36	0.002	0.011	*	WIDTH
7	C	W	6	6	36	0.002	0.011	*	WIDTH
8	C	D	6	6	15	0.699	0.699	ns	WIDTH
8	C	H	6	6	36	0.002	0.011	*	WIDTH
8	C	HD	6	6	35	0.008	0.017	*	WIDTH
8	C	HDW	6	6	35	0.004	0.017	*	WIDTH
8	C	W	6	6	35	0.004	0.017	*	WIDTH
9	C	D	6	6	16	0.818	0.818	ns	WIDTH
9	C	H	6	6	36	0.002	0.011	*	WIDTH
9	C	HD	6	6	36	0.002	0.011	*	WIDTH
9	C	HDW	6	6	36	0.002	0.011	*	WIDTH
9	C	W	6	6	36	0.002	0.011	*	WIDTH
10	C	D	6	6	28	0.132	0.132	ns	WIDTH
10	C	H	6	6	36	0.002	0.011	*	WIDTH
10	C	HD	6	6	36	0.002	0.011	*	WIDTH
10	C	HDW	6	6	36	0.002	0.011	*	WIDTH
10	C	W	6	6	35	0.004	0.011	*	WIDTH
11	C	D	6	6	26	0.24	0.24	ns	WIDTH
11	C	H	6	6	36	0.002	0.011	*	WIDTH
11	C	HD	6	6	36	0.002	0.011	*	WIDTH
11	C	HDW	6	6	36	0.002	0.011	*	WIDTH
11	C	W	6	6	35	0.004	0.011	*	WIDTH
12	C	D	6	6	23	0.485	0.485	ns	WIDTH
12	C	H	6	6	36	0.002	0.011	*	WIDTH
12	C	HD	6	6	36	0.002	0.011	*	WIDTH
12	C	HDW	6	6	36	0.002	0.011	*	WIDTH
12	C	W	6	6	36	0.002	0.011	*	WIDTH
13	C	D	6	6	28.5	0.109	0.109	ns	WIDTH
13	C	H	6	6	36	0.002	0.011	*	WIDTH
13	C	HD	6	6	36	0.002	0.011	*	WIDTH
13	C	HDW	6	6	36	0.002	0.011	*	WIDTH
13	C	W	6	6	36	0.002	0.011	*	WIDTH
14	C	D	6	6	22	0.589	0.589	ns	WIDTH
14	C	H	6	6	36	0.002	0.011	*	WIDTH
14	C	HD	6	6	36	0.002	0.011	*	WIDTH
14	C	HDW	6	6	34	0.009	0.017	*	WIDTH
14	C	W	6	6	36	0.002	0.011	*	WIDTH
15	C	D	6	6	19	0.937	0.937	ns	WIDTH
15	C	H	6	6	36	0.002	0.011	*	WIDTH
15	C	HD	6	6	36	0.002	0.011	*	WIDTH
15	C	HDW	6	6	33	0.015	0.03	*	WIDTH
15	C	W	6	6	36	0.002	0.011	*	WIDTH
16	C	D	6	6	17	0.937	0.937	ns	WIDTH
16	C	H	6	6	36	0.002	0.011	*	WIDTH
16	C	HD	6	6	36	0.002	0.011	*	WIDTH
16	C	HDW	6	6	33	0.015	0.03	*	WIDTH
16	C	W	6	6	36	0.002	0.011	*	WIDTH
17	C	D	6	6	17	0.937	0.937	ns	WIDTH
17	C	H	6	6	30	0.065	0.195	ns	WIDTH
17	C	HD	6	6	34	0.009	0.035	*	WIDTH
17	C	HDW	6	6	26	0.24	0.48	ns	WIDTH
17	C	W	6	6	36	0.002	0.011	*	WIDTH
18	C	D	6	6	16	0.818	0.818	ns	WIDTH
18	C	H	6	6	36	0.005	0.015	*	WIDTH
18	C	HD	6	6	32	0.026	0.052	ns	WIDTH
18	C	HDW	6	6	36	0.002	0.011	*	WIDTH
18	C	W	6	6	36	0.002	0.011	*	WIDTH
19	C	D	6	6	18	1	1	ns	WIDTH
19	C	H	6	6	36	0.005	0.025	*	WIDTH
19	C	HD	6	6	36	0.005	0.025	*	WIDTH
19	C	HDW	6	6	36	0.005	0.025	*	WIDTH
19	C	W	6	6	36	0.005	0.025	*	WIDTH
20	C	D	6	6	16	0.818	0.818	ns	WIDTH
20	C	H	6	6	34	0.009	0.026	*	WIDTH
20	C	HD	6	6	32	0.03	0.061	ns	WIDTH
20	C	HDW	6	6	36	0.002	0.011	*	WIDTH
20	C	W	6	6	36	0.002	0.011	*	WIDTH
21	C	D	6	6	15	0.699	0.699	ns	WIDTH
21	C	H	6	6	36	0.002	0.011	*	WIDTH
21	C	HD	6	6	33	0.015	0.03	*	WIDTH
21	C	HDW	6	6	36	0.005	0.015	*	WIDTH
21	C	W	6	6	36	0.002	0.011	*	WIDTH
1	C	D	6	6	20	0.818	1	ns	HEIGHT
1	C	H	6	6	8	0.132	0.528	ns	HEIGHT
1	C	HD	6	6	24	0.394	1	ns	HEIGHT
1	C	HDW	6	6	18	1	1	ns	HEIGHT
1	C	W	6	6	3	0.015	0.076	ns	HEIGHT
2	C	D	6	6	20	0.818	0.97	ns	HEIGHT
2	C	H	6	6	13	0.485	0.97	ns	HEIGHT
2	C	HD	6	6	27	0.18	0.54	ns	HEIGHT
2	C	HDW	6	6	32	0.026	0.104	ns	HEIGHT
2	C	W	6	6	2	0.009	0.043	*	HEIGHT
3	C	D	6	6	21.5	0.63	0.63	ns	HEIGHT
3	C	H	6	6	29	0.093	0.276	ns	HEIGHT
3	C	HD	6	6	32	0.026	0.104	ns	HEIGHT
3	C	HDW	6	6	36	0.002	0.011	*	HEIGHT
3	C	W	6	6	7	0.092	0.276	ns	HEIGHT
4	C	D	6	6	21	0.699	1	ns	HEIGHT
4	C	H	6	6	31	0.041	0.123	ns	HEIGHT
4	C	HD	6	6	35	0.004	0.017	*	HEIGHT
4	C	HDW	6	6	36	0.002	0.011	*	HEIGHT
4	C	W	6	6	19	0.937	1	ns	HEIGHT
5	C	D	4	6	11	0.914	1	ns	HEIGHT
5	C	H	4	6	23	0.019	0.08	ns	HEIGHT
5	C	HD	4	6	23	0.019	0.08	ns	HEIGHT
5	C	HDW	4	5	20	0.016	0.08	ns	HEIGHT
5	C	W	4	6	14	0.762	1	ns	HEIGHT
6	C	D	6	6	22	0.589	0.589	ns	HEIGHT
6	C	H	6	6	36	0.002	0.011	*	HEIGHT
6	C	HD	6	6	36	0.005	0.015	*	HEIGHT
6	C	HDW	6	6	36	0.002	0.011	*	HEIGHT
6	C	W	6	6	31	0.041	0.082	ns	HEIGHT
7	C	D	6	6	19	0.937	0.937	ns	HEIGHT
7	C	H	6	6	36	0.002	0.011	*	HEIGHT
7	C	HD	6	6	36	0.002	0.011	*	HEIGHT
7	C	HDW	6	6	36	0.002	0.011	*	HEIGHT
7	C	W	6	6	33	0.015	0.03	*	HEIGHT
8	C	D	6	6	20	0.818	0.818	ns	HEIGHT
8	C	H	6	6	36	0.002	0.011	*	HEIGHT
8	C	HD	6	6	36	0.002	0.011	*	HEIGHT
8	C	HDW	6	6	36	0.002	0.011	*	HEIGHT
8	C	W	6	6	35	0.004	0.011	*	HEIGHT
9	C	D	6	6	25	0.31	0.31	ns	HEIGHT
9	C	H	6	6	36	0.002	0.011	*	HEIGHT
9	C	HD	6	6	36	0.002	0.011	*	HEIGHT
9	C	HDW	6	6	36	0.002	0.011	*	HEIGHT
9	C	W	6	6	36	0.002	0.011	*	HEIGHT
10	C	D	6	6	25	0.31	0.31	ns	HEIGHT
10	C	H	6	6	36	0.002	0.011	*	HEIGHT
10	C	HD	6	6	36	0.002	0.011	*	HEIGHT
10	C	HDW	6	6	36	0.002	0.011	*	HEIGHT
10	C	W	6	6	33	0.015	0.03	*	HEIGHT
11	C	D	6	6	26.5	0.199	0.199	ns	HEIGHT
11	C	H	6	6	36	0.005	0.011	*	HEIGHT
11	C	HD	6	6	36	0.002	0.011	*	HEIGHT
11	C	HDW	6	6	36	0.002	0.011	*	HEIGHT
11	C	W	6	6	36	0.002	0.011	*	HEIGHT
12	C	D	6	6	28	0.132	0.132	ns	HEIGHT
12	C	H	6	6	36	0.002	0.011	*	HEIGHT
12	C	HD	6	6	36	0.002	0.011	*	HEIGHT
12	C	HDW	6	6	36	0.002	0.011	*	HEIGHT
12	C	W	6	6	36	0.002	0.011	*	HEIGHT
13	C	D	6	6	33	0.015	0.015	*	HEIGHT
13	C	H	6	6	36	0.002	0.011	*	HEIGHT
13	C	HD	6	6	36	0.002	0.011	*	HEIGHT
13	C	HDW	6	6	36	0.005	0.011	*	HEIGHT
13	C	W	6	6	36	0.002	0.011	*	HEIGHT
14	C	D	6	6	30	0.065	0.065	ns	HEIGHT
14	C	H	6	6	36	0.002	0.011	*	HEIGHT
14	C	HD	6	6	36	0.002	0.011	*	HEIGHT
14	C	HDW	6	6	36	0.002	0.011	*	HEIGHT
14	C	W	6	6	36	0.002	0.011	*	HEIGHT
15	C	D	6	6	27	0.18	0.18	ns	HEIGHT
15	C	H	6	6	36	0.002	0.011	*	HEIGHT
15	C	HD	6	6	36	0.002	0.011	*	HEIGHT
15	C	HDW	6	6	36	0.002	0.011	*	HEIGHT
15	C	W	6	6	36	0.002	0.011	*	HEIGHT
16	C	D	6	6	22	0.589	0.589	ns	HEIGHT
16	C	H	6	6	33	0.015	0.03	*	HEIGHT
16	C	HD	6	6	36	0.002	0.011	*	HEIGHT
16	C	HDW	6	6	36	0.002	0.011	*	HEIGHT
16	C	W	6	6	36	0.002	0.011	*	HEIGHT
17	C	D	6	6	22	0.589	0.589	ns	HEIGHT
17	C	H	6	6	33	0.015	0.03	*	HEIGHT
17	C	HD	6	6	36	0.002	0.011	*	HEIGHT
17	C	HDW	6	6	36	0.002	0.011	*	HEIGHT
17	C	W	6	6	36	0.002	0.011	*	HEIGHT
18	C	D	6	6	21	0.699	0.699	ns	HEIGHT
18	C	H	6	6	30	0.065	0.13	ns	HEIGHT
18	C	HD	6	6	36	0.002	0.011	*	HEIGHT
18	C	HDW	6	6	36	0.002	0.011	*	HEIGHT
18	C	W	6	6	36	0.002	0.011	*	HEIGHT
19	C	D	6	6	22	0.589	0.589	ns	HEIGHT
19	C	H	6	6	31	0.041	0.082	ns	HEIGHT
19	C	HD	6	6	36	0.002	0.011	*	HEIGHT
19	C	HDW	6	6	36	0.002	0.011	*	HEIGHT
19	C	W	6	6	36	0.002	0.011	*	HEIGHT
20	C	D	6	6	27	0.18	0.18	ns	HEIGHT
20	C	H	6	6	31	0.041	0.082	ns	HEIGHT
20	C	HD	6	6	36	0.002	0.011	*	HEIGHT
20	C	HDW	6	6	36	0.002	0.011	*	HEIGHT
20	C	W	6	6	36	0.005	0.015	*	HEIGHT
21	C	D	6	6	25	0.31	0.31	ns	HEIGHT
21	C	H	6	6	32	0.026	0.052	ns	HEIGHT
21	C	HD	6	6	35	0.004	0.013	*	HEIGHT
21	C	HDW	6	6	36	0.002	0.011	*	HEIGHT
21	C	W	6	6	36	0.002	0.011	*	HEIGHT
1	C	D	6	6	21	0.699	1	ns	TOP-AREA
1	C	H	6	6	17	0.937	1	ns	TOP-AREA
1	C	HD	6	6	28	0.132	0.66	ns	TOP-AREA
1	C	HDW	6	6	22	0.589	1	ns	TOP-AREA
1	C	W	6	6	25	0.31	1	ns	TOP-AREA
2	C	D	6	6	20	0.818	0.818	ns	TOP-AREA
2	C	H	6	6	31	0.041	0.082	ns	TOP-AREA
2	C	HD	6	6	34	0.009	0.035	*	TOP-AREA
2	C	HDW	6	6	32	0.026	0.078	ns	TOP-AREA
2	C	W	6	6	35	0.004	0.022	*	TOP-AREA
3	C	D	6	6	23	0.485	0.485	ns	TOP-AREA
3	C	H	6	6	34	0.009	0.026	*	TOP-AREA
3	C	HD	6	6	36	0.002	0.011	*	TOP-AREA
3	C	HDW	6	6	32	0.026	0.052	ns	TOP-AREA
3	C	W	6	6	36	0.002	0.011	*	TOP-AREA
4	C	D	6	6	18	1	1	ns	TOP-AREA
4	C	H	6	6	35	0.004	0.013	*	TOP-AREA
4	C	HD	6	6	36	0.002	0.011	*	TOP-AREA
4	C	HDW	6	6	33	0.015	0.03	*	TOP-AREA
4	C	W	6	6	36	0.002	0.011	*	TOP-AREA
5	C	D	4	6	15	0.61	0.61	ns	TOP-AREA
5	C	H	4	6	24	0.01	0.048	*	TOP-AREA
5	C	HD	4	6	24	0.01	0.048	*	TOP-AREA
5	C	HDW	4	5	20	0.016	0.048	*	TOP-AREA
5	C	W	4	6	24	0.01	0.048	*	TOP-AREA
6	C	D	6	6	16	0.818	0.818	ns	TOP-AREA
6	C	H	6	6	36	0.002	0.011	*	TOP-AREA
6	C	HD	6	6	36	0.002	0.011	*	TOP-AREA
6	C	HDW	6	6	36	0.002	0.011	*	TOP-AREA
6	C	W	6	6	36	0.002	0.011	*	TOP-AREA
7	C	D	6	6	7	0.093	0.093	ns	TOP-AREA
7	C	H	6	6	36	0.002	0.011	*	TOP-AREA
7	C	HD	6	6	36	0.002	0.011	*	TOP-AREA
7	C	HDW	6	6	36	0.002	0.011	*	TOP-AREA
7	C	W	6	6	36	0.002	0.011	*	TOP-AREA
8	C	D	6	6	22	0.589	0.589	ns	TOP-AREA
8	C	H	6	6	36	0.002	0.011	*	TOP-AREA
8	C	HD	6	6	36	0.002	0.011	*	TOP-AREA
8	C	HDW	6	6	36	0.002	0.011	*	TOP-AREA
8	C	W	6	6	36	0.002	0.011	*	TOP-AREA
9	C	D	6	6	16	0.818	0.818	ns	TOP-AREA
9	C	H	6	6	36	0.002	0.011	*	TOP-AREA
9	C	HD	6	6	36	0.002	0.011	*	TOP-AREA
9	C	HDW	6	6	36	0.002	0.011	*	TOP-AREA
9	C	W	6	6	36	0.002	0.011	*	TOP-AREA
10	C	D	6	6	23	0.485	0.485	ns	TOP-AREA
10	C	H	6	6	36	0.002	0.011	*	TOP-AREA
10	C	HD	6	6	36	0.002	0.011	*	TOP-AREA
10	C	HDW	6	6	36	0.002	0.011	*	TOP-AREA
10	C	W	6	6	36	0.002	0.011	*	TOP-AREA
11	C	D	6	6	36	0.002	0.011	*	TOP-AREA
11	C	H	6	6	36	0.002	0.011	*	TOP-AREA
11	C	HD	6	6	36	0.002	0.011	*	TOP-AREA
11	C	HDW	6	6	36	0.002	0.011	*	TOP-AREA
11	C	W	6	6	36	0.002	0.011	*	TOP-AREA
12	C	D	6	6	35	0.004	0.011	*	TOP-AREA
12	C	H	6	6	36	0.002	0.011	*	TOP-AREA
12	C	HD	6	6	36	0.002	0.011	*	TOP-AREA
12	C	HDW	6	6	36	0.002	0.011	*	TOP-AREA
12	C	W	6	6	36	0.002	0.011	*	TOP-AREA
13	C	D	6	6	35	0.004	0.011	*	TOP-AREA
13	C	H	6	6	36	0.002	0.011	*	TOP-AREA
13	C	HD	6	6	36	0.002	0.011	*	TOP-AREA
13	C	HDW	6	6	36	0.002	0.011	*	TOP-AREA
13	C	W	6	6	36	0.002	0.011	*	TOP-AREA
14	C	D	6	6	35	0.004	0.011	*	TOP-AREA
14	C	H	6	6	36	0.002	0.011	*	TOP-AREA
14	C	HD	6	6	36	0.002	0.011	*	TOP-AREA
14	C	HDW	6	6	36	0.002	0.011	*	TOP-AREA
14	C	W	6	6	36	0.002	0.011	*	TOP-AREA
15	C	D	6	6	36	0.002	0.011	*	TOP-AREA
15	C	H	6	6	36	0.002	0.011	*	TOP-AREA
15	C	HD	6	6	36	0.002	0.011	*	TOP-AREA
15	C	HDW	6	6	36	0.002	0.011	*	TOP-AREA
15	C	W	6	6	36	0.002	0.011	*	TOP-AREA
16	C	D	6	6	24	0.394	0.394	ns	TOP-AREA
16	C	H	6	6	36	0.002	0.011	*	TOP-AREA
16	C	HD	6	6	36	0.002	0.011	*	TOP-AREA
16	C	HDW	6	6	36	0.002	0.011	*	TOP-AREA
16	C	W	6	6	36	0.002	0.011	*	TOP-AREA
17	C	D	6	6	17	0.937	0.937	ns	TOP-AREA
17	C	H	6	6	36	0.002	0.011	*	TOP-AREA
17	C	HD	6	6	36	0.002	0.011	*	TOP-AREA
17	C	HDW	6	6	36	0.002	0.011	*	TOP-AREA
17	C	W	6	6	36	0.002	0.011	*	TOP-AREA
18	C	D	6	6	21	0.699	0.699	ns	TOP-AREA
18	C	H	6	6	36	0.002	0.011	*	TOP-AREA
18	C	HD	6	6	36	0.002	0.011	*	TOP-AREA
18	C	HDW	6	6	36	0.002	0.011	*	TOP-AREA
18	C	W	6	6	36	0.002	0.011	*	TOP-AREA
19	C	D	6	6	20	0.818	0.818	ns	TOP-AREA
19	C	H	6	6	36	0.002	0.011	*	TOP-AREA
19	C	HD	6	6	36	0.002	0.011	*	TOP-AREA
19	C	HDW	6	6	36	0.002	0.011	*	TOP-AREA
19	C	W	6	6	36	0.002	0.011	*	TOP-AREA
20	C	D	6	6	19	0.937	0.937	ns	TOP-AREA
20	C	H	6	6	36	0.002	0.011	*	TOP-AREA
20	C	HD	6	6	36	0.002	0.011	*	TOP-AREA
20	C	HDW	6	6	36	0.002	0.011	*	TOP-AREA
20	C	W	6	6	36	0.002	0.011	*	TOP-AREA
21	C	D	6	6	15	0.699	0.699	ns	TOP-AREA
21	C	H	6	6	36	0.002	0.011	*	TOP-AREA
21	C	HD	6	6	36	0.002	0.011	*	TOP-AREA
21	C	HDW	6	6	36	0.002	0.011	*	TOP-AREA
21	C	W	6	6	36	0.002	0.011	*	TOP-AREA
1	C	D	6	6	19	0.937	1	ns	COMPACTNESS
1	C	H	6	6	6	0.065	0.26	ns	COMPACTNESS
1	C	HD	6	6	9	0.18	0.54	ns	COMPACTNESS
1	C	HDW	6	6	22	0.589	1	ns	COMPACTNESS
1	C	W	6	6	36	0.002	0.011	*	COMPACTNESS
2	C	D	6	6	13	0.485	0.485	ns	COMPACTNESS
2	C	H	6	6	8	0.132	0.396	ns	COMPACTNESS
2	C	HD	6	6	0	0.002	0.011	*	COMPACTNESS
2	C	HDW	6	6	8	0.132	0.396	ns	COMPACTNESS
2	C	W	6	6	36	0.002	0.011	*	COMPACTNESS
3	C	D	6	6	7	0.093	0.093	ns	COMPACTNESS
3	C	H	6	6	0	0.002	0.011	*	COMPACTNESS
3	C	HD	6	6	0	0.002	0.011	*	COMPACTNESS
3	C	HDW	6	6	4	0.026	0.052	ns	COMPACTNESS
3	C	W	6	6	36	0.002	0.011	*	COMPACTNESS
4	C	D	6	6	4	0.026	0.026	*	COMPACTNESS
4	C	H	6	6	0	0.002	0.011	*	COMPACTNESS
4	C	HD	6	6	0	0.002	0.011	*	COMPACTNESS
4	C	HDW	6	6	0	0.002	0.011	*	COMPACTNESS
4	C	W	6	6	36	0.002	0.011	*	COMPACTNESS
5	C	D	4	6	3	0.067	0.067	ns	COMPACTNESS
5	C	H	4	6	0	0.01	0.048	*	COMPACTNESS
5	C	HD	4	6	0	0.01	0.048	*	COMPACTNESS
5	C	HDW	4	5	0	0.016	0.048	*	COMPACTNESS
5	C	W	4	6	24	0.01	0.048	*	COMPACTNESS
6	C	D	6	6	14	0.589	0.589	ns	COMPACTNESS
6	C	H	6	6	4	0.026	0.052	ns	COMPACTNESS
6	C	HD	6	6	0	0.002	0.011	*	COMPACTNESS
6	C	HDW	6	6	0	0.002	0.011	*	COMPACTNESS
6	C	W	6	6	36	0.002	0.011	*	COMPACTNESS
7	C	D	6	6	18	1	1	ns	COMPACTNESS
7	C	H	6	6	0	0.002	0.011	*	COMPACTNESS
7	C	HD	6	6	1	0.004	0.011	*	COMPACTNESS
7	C	HDW	6	6	0	0.002	0.011	*	COMPACTNESS
7	C	W	6	6	36	0.002	0.011	*	COMPACTNESS
8	C	D	6	6	26	0.24	0.24	ns	COMPACTNESS
8	C	H	6	6	2	0.009	0.017	*	COMPACTNESS
8	C	HD	6	6	1	0.004	0.013	*	COMPACTNESS
8	C	HDW	6	6	0	0.002	0.011	*	COMPACTNESS
8	C	W	6	6	36	0.002	0.011	*	COMPACTNESS
9	C	D	6	6	20	0.818	0.818	ns	COMPACTNESS
9	C	H	6	6	0	0.002	0.011	*	COMPACTNESS
9	C	HD	6	6	0	0.002	0.011	*	COMPACTNESS
9	C	HDW	6	6	0	0.002	0.011	*	COMPACTNESS
9	C	W	6	6	36	0.002	0.011	*	COMPACTNESS
10	C	D	6	6	16	0.818	0.818	ns	COMPACTNESS
10	C	H	6	6	3	0.015	0.03	*	COMPACTNESS
10	C	HD	6	6	2	0.009	0.026	*	COMPACTNESS
10	C	HDW	6	6	1	0.004	0.017	*	COMPACTNESS
10	C	W	6	6	36	0.002	0.011	*	COMPACTNESS
11	C	D	6	6	24	0.394	0.394	ns	COMPACTNESS
11	C	H	6	6	0	0.002	0.011	*	COMPACTNESS
11	C	HD	6	6	3	0.015	0.03	*	COMPACTNESS
11	C	HDW	6	6	1	0.004	0.013	*	COMPACTNESS
11	C	W	6	6	36	0.002	0.011	*	COMPACTNESS
12	C	D	6	6	24	0.394	0.394	ns	COMPACTNESS
12	C	H	6	6	6	0.065	0.195	ns	COMPACTNESS
12	C	HD	6	6	7	0.093	0.195	ns	COMPACTNESS
12	C	HDW	6	6	4	0.026	0.104	ns	COMPACTNESS
12	C	W	6	6	36	0.002	0.011	*	COMPACTNESS
13	C	D	6	6	25	0.31	0.396	ns	COMPACTNESS
13	C	H	6	6	8	0.132	0.396	ns	COMPACTNESS
13	C	HD	6	6	5	0.041	0.164	ns	COMPACTNESS
13	C	HDW	6	6	9	0.18	0.396	ns	COMPACTNESS
13	C	W	6	6	36	0.002	0.011	*	COMPACTNESS
14	C	D	6	6	30	0.065	0.195	ns	COMPACTNESS
14	C	H	6	6	5	0.041	0.164	ns	COMPACTNESS
14	C	HD	6	6	10	0.24	0.48	ns	COMPACTNESS
14	C	HDW	6	6	12	0.394	0.48	ns	COMPACTNESS
14	C	W	6	6	36	0.002	0.011	*	COMPACTNESS
15	C	D	6	6	30	0.065	0.195	ns	COMPACTNESS
15	C	H	6	6	9	0.18	0.195	ns	COMPACTNESS
15	C	HD	6	6	4	0.026	0.104	ns	COMPACTNESS
15	C	HDW	6	6	6	0.065	0.195	ns	COMPACTNESS
15	C	W	6	6	36	0.002	0.011	*	COMPACTNESS
16	C	D	6	6	26	0.24	0.72	ns	COMPACTNESS
16	C	H	6	6	9	0.18	0.72	ns	COMPACTNESS
16	C	HD	6	6	9	0.18	0.72	ns	COMPACTNESS
16	C	HDW	6	6	9	0.18	0.72	ns	COMPACTNESS
16	C	W	6	6	36	0.002	0.011	*	COMPACTNESS
17	C	D	6	6	30	0.065	0.26	ns	COMPACTNESS
17	C	H	6	6	10	0.24	0.72	ns	COMPACTNESS
17	C	HD	6	6	10	0.24	0.72	ns	COMPACTNESS
17	C	HDW	6	6	11	0.31	0.72	ns	COMPACTNESS
17	C	W	6	6	36	0.002	0.011	*	COMPACTNESS
18	C	D	6	6	32	0.026	0.078	ns	COMPACTNESS
18	C	H	6	6	14	0.589	0.62	ns	COMPACTNESS
18	C	HD	6	6	11	0.31	0.62	ns	COMPACTNESS
18	C	HDW	6	6	34	0.009	0.035	*	COMPACTNESS
18	C	W	6	6	36	0.002	0.011	*	COMPACTNESS
19	C	D	6	6	27	0.18	0.54	ns	COMPACTNESS
19	C	H	6	6	17	0.937	0.937	ns	COMPACTNESS
19	C	HD	6	6	12	0.394	0.788	ns	COMPACTNESS
19	C	HDW	6	6	36	0.002	0.011	*	COMPACTNESS
19	C	W	6	6	36	0.002	0.011	*	COMPACTNESS
20	C	D	6	6	27	0.18	0.54	ns	COMPACTNESS
20	C	H	6	6	27	0.18	0.54	ns	COMPACTNESS
20	C	HD	6	6	14	0.589	0.589	ns	COMPACTNESS
20	C	HDW	6	6	36	0.002	0.011	*	COMPACTNESS
20	C	W	6	6	36	0.002	0.011	*	COMPACTNESS
21	C	D	6	6	26	0.24	0.72	ns	COMPACTNESS
21	C	H	6	6	26	0.24	0.72	ns	COMPACTNESS
21	C	HD	6	6	13	0.485	0.72	ns	COMPACTNESS
21	C	HDW	6	6	36	0.002	0.011	*	COMPACTNESS
21	C	W	6	6	36	0.002	0.011	*	COMPACTNESS
1	C	D	6	6	17	0.937	0.937	ns	ROUNDNESS
1	C	H	6	6	7	0.093	0.372	ns	ROUNDNESS
1	C	HD	6	6	12	0.394	0.93	ns	ROUNDNESS
1	C	HDW	6	6	25	0.31	0.93	ns	ROUNDNESS
1	C	W	6	6	36	0.002	0.011	*	ROUNDNESS
2	C	D	6	6	21	0.699	1	ns	ROUNDNESS
2	C	H	6	6	15	0.699	1	ns	ROUNDNESS
2	C	HD	6	6	11	0.31	1	ns	ROUNDNESS
2	C	HDW	6	6	17	0.937	1	ns	ROUNDNESS
2	C	W	6	6	36	0.002	0.011	*	ROUNDNESS
3	C	D	6	6	21	0.699	1	ns	ROUNDNESS
3	C	H	6	6	13	0.485	1	ns	ROUNDNESS
3	C	HD	6	6	8	0.132	0.528	ns	ROUNDNESS
3	C	HDW	6	6	16	0.818	1	ns	ROUNDNESS
3	C	W	6	6	36	0.002	0.011	*	ROUNDNESS
4	C	D	6	6	14	0.589	0.589	ns	ROUNDNESS
4	C	H	6	6	0	0.002	0.011	*	ROUNDNESS
4	C	HD	6	6	0	0.002	0.011	*	ROUNDNESS
4	C	HDW	6	6	4	0.026	0.052	ns	ROUNDNESS
4	C	W	6	6	36	0.002	0.011	*	ROUNDNESS
5	C	D	4	6	9	0.61	0.61	ns	ROUNDNESS
5	C	H	4	6	0	0.01	0.048	*	ROUNDNESS
5	C	HD	4	6	0	0.01	0.048	*	ROUNDNESS
5	C	HDW	4	5	2	0.064	0.127	ns	ROUNDNESS
5	C	W	4	6	24	0.01	0.048	*	ROUNDNESS
6	C	D	6	6	24	0.394	0.48	ns	ROUNDNESS
6	C	H	6	6	6	0.065	0.195	ns	ROUNDNESS
6	C	HD	6	6	0	0.002	0.011	*	ROUNDNESS
6	C	HDW	6	6	10	0.24	0.48	ns	ROUNDNESS
6	C	W	6	6	36	0.002	0.011	*	ROUNDNESS
7	C	D	6	6	27	0.18	0.18	ns	ROUNDNESS
7	C	H	6	6	6	0.065	0.13	ns	ROUNDNESS
7	C	HD	6	6	0	0.002	0.011	*	ROUNDNESS
7	C	HDW	6	6	5	0.041	0.123	ns	ROUNDNESS
7	C	W	6	6	36	0.002	0.011	*	ROUNDNESS
8	C	D	6	6	23	0.485	0.485	ns	ROUNDNESS
8	C	H	6	6	2	0.009	0.026	*	ROUNDNESS
8	C	HD	6	6	0	0.002	0.011	*	ROUNDNESS
8	C	HDW	6	6	4	0.026	0.052	ns	ROUNDNESS
8	C	W	6	6	36	0.002	0.011	*	ROUNDNESS
9	C	D	6	6	23	0.485	0.485	ns	ROUNDNESS
9	C	H	6	6	4	0.026	0.078	ns	ROUNDNESS
9	C	HD	6	6	4	0.026	0.078	ns	ROUNDNESS
9	C	HDW	6	6	1	0.004	0.017	*	ROUNDNESS
9	C	W	6	6	36	0.002	0.011	*	ROUNDNESS
10	C	D	6	6	27	0.18	0.195	ns	ROUNDNESS
10	C	H	6	6	6	0.065	0.195	ns	ROUNDNESS
10	C	HD	6	6	3	0.015	0.061	ns	ROUNDNESS
10	C	HDW	6	6	6	0.065	0.195	ns	ROUNDNESS
10	C	W	6	6	36	0.002	0.011	*	ROUNDNESS
11	C	D	6	6	32	0.026	0.104	ns	ROUNDNESS
11	C	H	6	6	5	0.041	0.123	ns	ROUNDNESS
11	C	HD	6	6	8	0.132	0.264	ns	ROUNDNESS
11	C	HDW	6	6	10	0.24	0.264	ns	ROUNDNESS
11	C	W	6	6	36	0.002	0.011	*	ROUNDNESS
12	C	D	6	6	35	0.004	0.017	*	ROUNDNESS
12	C	H	6	6	6	0.065	0.13	ns	ROUNDNESS
12	C	HD	6	6	2	0.009	0.026	*	ROUNDNESS
12	C	HDW	6	6	6	0.065	0.13	ns	ROUNDNESS
12	C	W	6	6	36	0.002	0.011	*	ROUNDNESS
13	C	D	6	6	36	0.002	0.011	*	ROUNDNESS
13	C	H	6	6	6	0.065	0.065	ns	ROUNDNESS
13	C	HD	6	6	1	0.004	0.013	*	ROUNDNESS
13	C	HDW	6	6	3	0.015	0.03	*	ROUNDNESS
13	C	W	6	6	36	0.002	0.011	*	ROUNDNESS
14	C	D	6	6	30	0.065	0.13	ns	ROUNDNESS
14	C	H	6	6	6	0.065	0.13	ns	ROUNDNESS
14	C	HD	6	6	0	0.002	0.011	*	ROUNDNESS
14	C	HDW	6	6	3	0.015	0.046	*	ROUNDNESS
14	C	W	6	6	36	0.002	0.011	*	ROUNDNESS
15	C	D	6	6	31	0.041	0.123	ns	ROUNDNESS
15	C	H	6	6	9	0.18	0.36	ns	ROUNDNESS
15	C	HD	6	6	4	0.026	0.104	ns	ROUNDNESS
15	C	HDW	6	6	10	0.24	0.36	ns	ROUNDNESS
15	C	W	6	6	36	0.002	0.011	*	ROUNDNESS
16	C	D	6	6	19	0.937	0.937	ns	ROUNDNESS
16	C	H	6	6	10	0.24	0.72	ns	ROUNDNESS
16	C	HD	6	6	9	0.18	0.72	ns	ROUNDNESS
16	C	HDW	6	6	11	0.31	0.72	ns	ROUNDNESS
16	C	W	6	6	36	0.002	0.011	*	ROUNDNESS
17	C	D	6	6	25	0.31	0.93	ns	ROUNDNESS
17	C	H	6	6	13	0.485	0.97	ns	ROUNDNESS
17	C	HD	6	6	2	0.009	0.035	*	ROUNDNESS
17	C	HDW	6	6	16	0.818	0.97	ns	ROUNDNESS
17	C	W	6	6	36	0.002	0.011	*	ROUNDNESS
18	C	D	6	6	22	0.589	0.589	ns	ROUNDNESS
18	C	H	6	6	9	0.18	0.36	ns	ROUNDNESS
18	C	HD	6	6	1	0.004	0.017	*	ROUNDNESS
18	C	HDW	6	6	35	0.004	0.017	*	ROUNDNESS
18	C	W	6	6	36	0.002	0.011	*	ROUNDNESS
19	C	D	6	6	21	0.699	0.97	ns	ROUNDNESS
19	C	H	6	6	13	0.485	0.97	ns	ROUNDNESS
19	C	HD	6	6	7	0.093	0.279	ns	ROUNDNESS
19	C	HDW	6	6	36	0.002	0.011	*	ROUNDNESS
19	C	W	6	6	36	0.002	0.011	*	ROUNDNESS
20	C	D	6	6	23	0.485	0.97	ns	ROUNDNESS
20	C	H	6	6	15	0.699	0.97	ns	ROUNDNESS
20	C	HD	6	6	9	0.18	0.54	ns	ROUNDNESS
20	C	HDW	6	6	36	0.002	0.011	*	ROUNDNESS
20	C	W	6	6	36	0.002	0.011	*	ROUNDNESS
21	C	D	6	6	23	0.485	0.97	ns	ROUNDNESS
21	C	H	6	6	16	0.818	0.97	ns	ROUNDNESS
21	C	HD	6	6	4	0.026	0.078	ns	ROUNDNESS
21	C	HDW	6	6	36	0.002	0.011	*	ROUNDNESS
21	C	W	6	6	36	0.002	0.011	*	ROUNDNESS
1	C	D	6	6	21	0.699	1	ns	ISOTROPY
1	C	H	6	6	13	0.485	1	ns	ISOTROPY
1	C	HD	6	6	15	0.699	1	ns	ISOTROPY
1	C	HDW	6	6	24	0.394	1	ns	ISOTROPY
1	C	W	6	6	34	0.009	0.043	*	ISOTROPY
2	C	D	6	6	12	0.394	0.788	ns	ISOTROPY
2	C	H	6	6	9	0.18	0.54	ns	ISOTROPY
2	C	HD	6	6	6	0.065	0.26	ns	ISOTROPY
2	C	HDW	6	6	12	0.394	0.788	ns	ISOTROPY
2	C	W	6	6	34	0.009	0.043	*	ISOTROPY
3	C	D	6	6	18	1	1	ns	ISOTROPY
3	C	H	6	6	12	0.394	0.788	ns	ISOTROPY
3	C	HD	6	6	7	0.093	0.372	ns	ISOTROPY
3	C	HDW	6	6	10	0.24	0.72	ns	ISOTROPY
3	C	W	6	6	36	0.002	0.011	*	ISOTROPY
4	C	D	6	6	14	0.589	0.589	ns	ISOTROPY
4	C	H	6	6	3	0.015	0.061	ns	ISOTROPY
4	C	HD	6	6	5	0.041	0.123	ns	ISOTROPY
4	C	HDW	6	6	5	0.041	0.123	ns	ISOTROPY
4	C	W	6	6	36	0.002	0.011	*	ISOTROPY
5	C	D	4	6	7	0.352	0.352	ns	ISOTROPY
5	C	H	4	6	1	0.019	0.076	ns	ISOTROPY
5	C	HD	4	6	2	0.038	0.095	ns	ISOTROPY
5	C	HDW	4	5	1	0.032	0.095	ns	ISOTROPY
5	C	W	4	6	24	0.01	0.048	*	ISOTROPY
6	C	D	6	6	28	0.132	0.279	ns	ISOTROPY
6	C	H	6	6	7	0.093	0.279	ns	ISOTROPY
6	C	HD	6	6	2	0.009	0.035	*	ISOTROPY
6	C	HDW	6	6	26	0.24	0.279	ns	ISOTROPY
6	C	W	6	6	36	0.002	0.011	*	ISOTROPY
7	C	D	6	6	34	0.009	0.017	*	ISOTROPY
7	C	H	6	6	7	0.093	0.093	ns	ISOTROPY
7	C	HD	6	6	1	0.004	0.017	*	ISOTROPY
7	C	HDW	6	6	1	0.004	0.017	*	ISOTROPY
7	C	W	6	6	36	0.002	0.011	*	ISOTROPY
8	C	D	6	6	30	0.065	0.13	ns	ISOTROPY
8	C	H	6	6	5	0.041	0.123	ns	ISOTROPY
8	C	HD	6	6	4	0.026	0.104	ns	ISOTROPY
8	C	HDW	6	6	8	0.132	0.132	ns	ISOTROPY
8	C	W	6	6	36	0.002	0.011	*	ISOTROPY
9	C	D	6	6	18	1	1	ns	ISOTROPY
9	C	H	6	6	4	0.026	0.052	ns	ISOTROPY
9	C	HD	6	6	2	0.009	0.026	*	ISOTROPY
9	C	HDW	6	6	0	0.002	0.011	*	ISOTROPY
9	C	W	6	6	36	0.002	0.011	*	ISOTROPY
10	C	D	6	6	26	0.24	0.72	ns	ISOTROPY
10	C	H	6	6	10	0.24	0.72	ns	ISOTROPY
10	C	HD	6	6	11	0.31	0.72	ns	ISOTROPY
10	C	HDW	6	6	8	0.132	0.528	ns	ISOTROPY
10	C	W	6	6	36	0.002	0.011	*	ISOTROPY
11	C	D	6	6	30	0.065	0.26	ns	ISOTROPY
11	C	H	6	6	11	0.31	0.31	ns	ISOTROPY
11	C	HD	6	6	7	0.093	0.26	ns	ISOTROPY
11	C	HDW	6	6	6	0.065	0.26	ns	ISOTROPY
11	C	W	6	6	36	0.002	0.011	*	ISOTROPY
12	C	D	6	6	28	0.132	0.195	ns	ISOTROPY
12	C	H	6	6	6	0.065	0.195	ns	ISOTROPY
12	C	HD	6	6	7	0.093	0.195	ns	ISOTROPY
12	C	HDW	6	6	3	0.015	0.061	ns	ISOTROPY
12	C	W	6	6	36	0.002	0.011	*	ISOTROPY
13	C	D	6	6	27	0.18	0.36	ns	ISOTROPY
13	C	H	6	6	9	0.18	0.36	ns	ISOTROPY
13	C	HD	6	6	6	0.065	0.195	ns	ISOTROPY
13	C	HDW	6	6	1	0.004	0.017	*	ISOTROPY
13	C	W	6	6	36	0.002	0.011	*	ISOTROPY
14	C	D	6	6	29	0.093	0.186	ns	ISOTROPY
14	C	H	6	6	5	0.041	0.164	ns	ISOTROPY
14	C	HD	6	6	8	0.132	0.186	ns	ISOTROPY
14	C	HDW	6	6	5	0.041	0.164	ns	ISOTROPY
14	C	W	6	6	36	0.002	0.011	*	ISOTROPY
15	C	D	6	6	28	0.132	0.528	ns	ISOTROPY
15	C	H	6	6	9	0.18	0.528	ns	ISOTROPY
15	C	HD	6	6	10	0.24	0.528	ns	ISOTROPY
15	C	HDW	6	6	8	0.132	0.528	ns	ISOTROPY
15	C	W	6	6	36	0.002	0.011	*	ISOTROPY
16	C	D	6	6	22	0.589	1	ns	ISOTROPY
16	C	H	6	6	12	0.394	1	ns	ISOTROPY
16	C	HD	6	6	16	0.818	1	ns	ISOTROPY
16	C	HDW	6	6	9	0.18	0.72	ns	ISOTROPY
16	C	W	6	6	36	0.002	0.011	*	ISOTROPY
17	C	D	6	6	24	0.394	1	ns	ISOTROPY
17	C	H	6	6	12	0.394	1	ns	ISOTROPY
17	C	HD	6	6	16	0.818	1	ns	ISOTROPY
17	C	HDW	6	6	18	1	1	ns	ISOTROPY
17	C	W	6	6	36	0.002	0.011	*	ISOTROPY
18	C	D	6	6	22	0.589	0.72	ns	ISOTROPY
18	C	H	6	6	11	0.31	0.72	ns	ISOTROPY
18	C	HD	6	6	10	0.24	0.72	ns	ISOTROPY
18	C	HDW	6	6	32	0.026	0.104	ns	ISOTROPY
18	C	W	6	6	36	0.002	0.011	*	ISOTROPY
19	C	D	6	6	20	0.818	1	ns	ISOTROPY
19	C	H	6	6	13	0.485	1	ns	ISOTROPY
19	C	HD	6	6	14	0.589	1	ns	ISOTROPY
19	C	HDW	6	6	33	0.015	0.061	ns	ISOTROPY
19	C	W	6	6	36	0.002	0.011	*	ISOTROPY
20	C	D	6	6	20	0.818	1	ns	ISOTROPY
20	C	H	6	6	20	0.818	1	ns	ISOTROPY
20	C	HD	6	6	14	0.589	1	ns	ISOTROPY
20	C	HDW	6	6	35	0.004	0.022	*	ISOTROPY
20	C	W	6	6	34	0.009	0.035	*	ISOTROPY
21	C	D	6	6	20	0.818	0.818	ns	ISOTROPY
21	C	H	6	6	24	0.394	0.788	ns	ISOTROPY
21	C	HD	6	6	7	0.093	0.279	ns	ISOTROPY
21	C	HDW	6	6	36	0.002	0.011	*	ISOTROPY
21	C	W	6	6	36	0.002	0.011	*	ISOTROPY
1	C	D	6	6	27	0.18	0.36	ns	SOL
1	C	H	6	6	32	0.026	0.13	ns	SOL
1	C	HD	6	6	32	0.026	0.13	ns	SOL
1	C	HDW	6	6	30	0.065	0.195	ns	SOL
1	C	W	6	6	24	0.394	0.394	ns	SOL
2	C	D	6	6	19	0.937	1	ns	SOL
2	C	H	6	6	32	0.026	0.078	ns	SOL
2	C	HD	6	6	35	0.004	0.022	*	SOL
2	C	HDW	6	6	20	0.818	1	ns	SOL
2	C	W	6	6	3	0.015	0.061	ns	SOL
3	C	D	6	6	20	0.818	0.818	ns	SOL
3	C	H	6	6	31	0.041	0.123	ns	SOL
3	C	HD	6	6	36	0.002	0.011	*	SOL
3	C	HDW	6	6	25	0.31	0.62	ns	SOL
3	C	W	6	6	4	0.026	0.104	ns	SOL
4	C	D	6	6	18	1	1	ns	SOL
4	C	H	6	6	36	0.002	0.011	*	SOL
4	C	HD	6	6	35	0.004	0.017	*	SOL
4	C	HDW	6	6	32	0.026	0.078	ns	SOL
4	C	W	6	6	5	0.041	0.082	ns	SOL
5	C	D	4	6	16	0.476	0.476	ns	SOL
5	C	H	4	6	24	0.01	0.048	*	SOL
5	C	HD	4	6	24	0.01	0.048	*	SOL
5	C	HDW	4	5	20	0.016	0.048	*	SOL
5	C	W	4	6	5	0.171	0.342	ns	SOL
6	C	D	6	6	20	0.818	0.818	ns	SOL
6	C	H	6	6	36	0.002	0.011	*	SOL
6	C	HD	6	6	36	0.002	0.011	*	SOL
6	C	HDW	6	6	34	0.009	0.026	*	SOL
6	C	W	6	6	2	0.009	0.026	*	SOL
7	C	D	6	6	18	1	1	ns	SOL
7	C	H	6	6	36	0.002	0.011	*	SOL
7	C	HD	6	6	31	0.041	0.082	ns	SOL
7	C	HDW	6	6	34	0.009	0.026	*	SOL
7	C	W	6	6	0	0.002	0.011	*	SOL
8	C	D	6	6	19	0.937	0.937	ns	SOL
8	C	H	6	6	36	0.002	0.011	*	SOL
8	C	HD	6	6	36	0.002	0.011	*	SOL
8	C	HDW	6	6	36	0.002	0.011	*	SOL
8	C	W	6	6	3	0.015	0.03	*	SOL
9	C	D	6	6	11	0.31	0.31	ns	SOL
9	C	H	6	6	36	0.002	0.011	*	SOL
9	C	HD	6	6	34	0.009	0.026	*	SOL
9	C	HDW	6	6	36	0.002	0.011	*	SOL
9	C	W	6	6	3	0.015	0.03	*	SOL
10	C	D	6	6	7	0.093	0.093	ns	SOL
10	C	H	6	6	36	0.002	0.011	*	SOL
10	C	HD	6	6	36	0.002	0.011	*	SOL
10	C	HDW	6	6	35	0.004	0.011	*	SOL
10	C	W	6	6	0	0.002	0.011	*	SOL
11	C	D	6	6	3	0.015	0.035	*	SOL
11	C	H	6	6	34	0.009	0.035	*	SOL
11	C	HD	6	6	34	0.009	0.035	*	SOL
11	C	HDW	6	6	32	0.026	0.035	*	SOL
11	C	W	6	6	0	0.002	0.011	*	SOL
12	C	D	6	6	5	0.041	0.041	*	SOL
12	C	H	6	6	36	0.002	0.011	*	SOL
12	C	HD	6	6	35	0.004	0.013	*	SOL
12	C	HDW	6	6	33	0.015	0.03	*	SOL
12	C	W	6	6	0	0.002	0.011	*	SOL
13	C	D	6	6	6	0.065	0.082	ns	SOL
13	C	H	6	6	33	0.015	0.061	ns	SOL
13	C	HD	6	6	33	0.015	0.061	ns	SOL
13	C	HDW	6	6	31	0.041	0.082	ns	SOL
13	C	W	6	6	1	0.004	0.022	*	SOL
14	C	D	6	6	10	0.24	0.24	ns	SOL
14	C	H	6	6	36	0.002	0.011	*	SOL
14	C	HD	6	6	36	0.002	0.011	*	SOL
14	C	HDW	6	6	36	0.002	0.011	*	SOL
14	C	W	6	6	5	0.041	0.082	ns	SOL
15	C	D	6	6	10	0.24	0.24	ns	SOL
15	C	H	6	6	36	0.002	0.011	*	SOL
15	C	HD	6	6	36	0.002	0.011	*	SOL
15	C	HDW	6	6	32	0.026	0.078	ns	SOL
15	C	W	6	6	7	0.093	0.186	ns	SOL
16	C	D	6	6	29	0.093	0.186	ns	SOL
16	C	H	6	6	36	0.002	0.011	*	SOL
16	C	HD	6	6	36	0.002	0.011	*	SOL
16	C	HDW	6	6	36	0.002	0.011	*	SOL
16	C	W	6	6	16	0.818	0.818	ns	SOL
17	C	D	6	6	29	0.093	0.186	ns	SOL
17	C	H	6	6	36	0.002	0.011	*	SOL
17	C	HD	6	6	36	0.002	0.011	*	SOL
17	C	HDW	6	6	31	0.041	0.123	ns	SOL
17	C	W	6	6	14	0.589	0.589	ns	SOL
18	C	D	6	6	27	0.18	0.36	ns	SOL
18	C	H	6	6	36	0.002	0.011	*	SOL
18	C	HD	6	6	36	0.002	0.011	*	SOL
18	C	HDW	6	6	5	0.041	0.123	ns	SOL
18	C	W	6	6	10	0.24	0.36	ns	SOL
19	C	D	6	6	28	0.132	0.264	ns	SOL
19	C	H	6	6	36	0.002	0.011	*	SOL
19	C	HD	6	6	36	0.002	0.011	*	SOL
19	C	HDW	6	6	0	0.002	0.011	*	SOL
19	C	W	6	6	13	0.485	0.485	ns	SOL
20	C	D	6	6	27	0.18	0.36	ns	SOL
20	C	H	6	6	36	0.002	0.011	*	SOL
20	C	HD	6	6	36	0.002	0.011	*	SOL
20	C	HDW	6	6	0	0.002	0.011	*	SOL
20	C	W	6	6	15	0.699	0.699	ns	SOL
21	C	D	6	6	17	0.937	0.937	ns	SOL
21	C	H	6	6	32	0.026	0.078	ns	SOL
21	C	HD	6	6	36	0.002	0.011	*	SOL
21	C	HDW	6	6	0	0.002	0.011	*	SOL
21	C	W	6	6	4	0.026	0.078	ns	SOL
1	C	D	6	6	25	0.31	0.93	ns	Plant-Volume
1	C	H	6	6	22	0.589	1	ns	Plant-Volume
1	C	HD	6	6	31	0.041	0.206	ns	Plant-Volume
1	C	HDW	6	6	29	0.093	0.372	ns	Plant-Volume
1	C	W	6	6	21	0.699	1	ns	Plant-Volume
2	C	D	6	6	26	0.24	0.54	ns	Plant-Volume
2	C	H	6	6	27	0.18	0.54	ns	Plant-Volume
2	C	HD	6	6	33	0.015	0.076	ns	Plant-Volume
2	C	HDW	6	6	32	0.026	0.104	ns	Plant-Volume
2	C	W	6	6	26	0.24	0.54	ns	Plant-Volume
3	C	D	6	6	26	0.24	0.24	ns	Plant-Volume
3	C	H	6	6	31	0.041	0.082	ns	Plant-Volume
3	C	HD	6	6	35	0.004	0.022	*	Plant-Volume
3	C	HDW	6	6	35	0.004	0.022	*	Plant-Volume
3	C	W	6	6	33	0.015	0.046	*	Plant-Volume
4	C	D	6	6	24	0.394	0.394	ns	Plant-Volume
4	C	H	6	6	35	0.004	0.013	*	Plant-Volume
4	C	HD	6	6	35	0.004	0.013	*	Plant-Volume
4	C	HDW	6	6	36	0.002	0.011	*	Plant-Volume
4	C	W	6	6	36	0.002	0.011	*	Plant-Volume
5	C	D	4	6	14	0.762	0.762	ns	Plant-Volume
5	C	H	4	6	24	0.01	0.048	*	Plant-Volume
5	C	HD	4	6	24	0.01	0.048	*	Plant-Volume
5	C	HDW	4	5	20	0.016	0.048	*	Plant-Volume
5	C	W	4	6	24	0.01	0.048	*	Plant-Volume
6	C	D	6	6	26	0.24	0.24	ns	Plant-Volume
6	C	H	6	6	36	0.002	0.011	*	Plant-Volume
6	C	HD	6	6	36	0.002	0.011	*	Plant-Volume
6	C	HDW	6	6	36	0.002	0.011	*	Plant-Volume
6	C	W	6	6	36	0.002	0.011	*	Plant-Volume
7	C	D	6	6	20	0.818	0.818	ns	Plant-Volume
7	C	H	6	6	36	0.002	0.011	*	Plant-Volume
7	C	HD	6	6	36	0.002	0.011	*	Plant-Volume
7	C	HDW	6	6	36	0.002	0.011	*	Plant-Volume
7	C	W	6	6	36	0.002	0.011	*	Plant-Volume
8	C	D	6	6	21	0.699	0.699	ns	Plant-Volume
8	C	H	6	6	36	0.002	0.011	*	Plant-Volume
8	C	HD	6	6	36	0.002	0.011	*	Plant-Volume
8	C	HDW	6	6	36	0.002	0.011	*	Plant-Volume
8	C	W	6	6	36	0.002	0.011	*	Plant-Volume
9	C	D	6	6	26	0.24	0.24	ns	Plant-Volume
9	C	H	6	6	36	0.002	0.011	*	Plant-Volume
9	C	HD	6	6	36	0.002	0.011	*	Plant-Volume
9	C	HDW	6	6	36	0.002	0.011	*	Plant-Volume
9	C	W	6	6	36	0.002	0.011	*	Plant-Volume
10	C	D	6	6	28	0.132	0.132	ns	Plant-Volume
10	C	H	6	6	36	0.002	0.011	*	Plant-Volume
10	C	HD	6	6	36	0.002	0.011	*	Plant-Volume
10	C	HDW	6	6	36	0.002	0.011	*	Plant-Volume
10	C	W	6	6	36	0.002	0.011	*	Plant-Volume
11	C	D	6	6	26	0.24	0.24	ns	Plant-Volume
11	C	H	6	6	36	0.002	0.011	*	Plant-Volume
11	C	HD	6	6	36	0.002	0.011	*	Plant-Volume
11	C	HDW	6	6	36	0.002	0.011	*	Plant-Volume
11	C	W	6	6	36	0.002	0.011	*	Plant-Volume
12	C	D	6	6	33	0.015	0.015	*	Plant-Volume
12	C	H	6	6	35	0.004	0.011	*	Plant-Volume
12	C	HD	6	6	36	0.002	0.011	*	Plant-Volume
12	C	HDW	6	6	36	0.002	0.011	*	Plant-Volume
12	C	W	6	6	36	0.002	0.011	*	Plant-Volume
13	C	D	6	6	35	0.004	0.011	*	Plant-Volume
13	C	H	6	6	35	0.004	0.011	*	Plant-Volume
13	C	HD	6	6	36	0.002	0.011	*	Plant-Volume
13	C	HDW	6	6	36	0.002	0.011	*	Plant-Volume
13	C	W	6	6	36	0.002	0.011	*	Plant-Volume
14	C	D	6	6	32	0.026	0.026	*	Plant-Volume
14	C	H	6	6	35	0.004	0.011	*	Plant-Volume
14	C	HD	6	6	36	0.002	0.011	*	Plant-Volume
14	C	HDW	6	6	36	0.002	0.011	*	Plant-Volume
14	C	W	6	6	36	0.002	0.011	*	Plant-Volume
15	C	D	6	6	36	0.002	0.011	*	Plant-Volume
15	C	H	6	6	36	0.002	0.011	*	Plant-Volume
15	C	HD	6	6	36	0.002	0.011	*	Plant-Volume
15	C	HDW	6	6	36	0.002	0.011	*	Plant-Volume
15	C	W	6	6	36	0.002	0.011	*	Plant-Volume
16	C	D	6	6	35	0.004	0.011	*	Plant-Volume
16	C	H	6	6	35	0.004	0.011	*	Plant-Volume
16	C	HD	6	6	36	0.002	0.011	*	Plant-Volume
16	C	HDW	6	6	36	0.002	0.011	*	Plant-Volume
16	C	W	6	6	36	0.002	0.011	*	Plant-Volume
17	C	D	6	6	34	0.009	0.017	*	Plant-Volume
17	C	H	6	6	34	0.009	0.017	*	Plant-Volume
17	C	HD	6	6	36	0.002	0.011	*	Plant-Volume
17	C	HDW	6	6	36	0.002	0.011	*	Plant-Volume
17	C	W	6	6	36	0.002	0.011	*	Plant-Volume
18	C	D	6	6	31	0.041	0.041	*	Plant-Volume
18	C	H	6	6	34	0.009	0.017	*	Plant-Volume
18	C	HD	6	6	36	0.002	0.011	*	Plant-Volume
18	C	HDW	6	6	36	0.002	0.011	*	Plant-Volume
18	C	W	6	6	36	0.002	0.011	*	Plant-Volume
19	C	D	6	6	32	0.026	0.026	*	Plant-Volume
19	C	H	6	6	34	0.009	0.017	*	Plant-Volume
19	C	HD	6	6	36	0.002	0.011	*	Plant-Volume
19	C	HDW	6	6	36	0.002	0.011	*	Plant-Volume
19	C	W	6	6	36	0.002	0.011	*	Plant-Volume
20	C	D	6	6	29	0.093	0.093	ns	Plant-Volume
20	C	H	6	6	34	0.009	0.017	*	Plant-Volume
20	C	HD	6	6	36	0.002	0.011	*	Plant-Volume
20	C	HDW	6	6	36	0.002	0.011	*	Plant-Volume
20	C	W	6	6	36	0.002	0.011	*	Plant-Volume
21	C	D	6	6	26	0.24	0.24	ns	Plant-Volume
21	C	H	6	6	35	0.004	0.011	*	Plant-Volume
21	C	HD	6	6	36	0.002	0.011	*	Plant-Volume
21	C	HDW	6	6	36	0.002	0.011	*	Plant-Volume
21	C	W	6	6	36	0.002	0.011	*	Plant-Volume
1	C	D	4	4	6	0.686	1	ns	RGR
1	C	H	4	3	9	0.4	1	ns	RGR
1	C	HD	4	2	6	0.533	1	ns	RGR
1	C	HDW	4	4	14	0.114	0.57	ns	RGR
1	C	W	4	5	7	0.556	1	ns	RGR
2	C	D	6	6	23	0.485	0.788	ns	RGR
2	C	H	6	6	24	0.394	0.788	ns	RGR
2	C	HD	6	6	32	0.026	0.104	ns	RGR
2	C	HDW	6	6	32	0.026	0.104	ns	RGR
2	C	W	6	6	34	0.009	0.043	*	RGR
3	C	D	6	6	11	0.31	0.31	ns	RGR
3	C	H	6	6	29	0.093	0.186	ns	RGR
3	C	HD	6	6	33	0.015	0.046	*	RGR
3	C	HDW	6	6	36	0.002	0.011	*	RGR
3	C	W	6	6	36	0.002	0.011	*	RGR
4	C	D	6	6	7	0.093	0.186	ns	RGR
4	C	H	6	6	35	0.004	0.022	*	RGR
4	C	HD	6	6	16	0.818	0.818	ns	RGR
4	C	HDW	6	6	31	0.041	0.164	ns	RGR
4	C	W	6	6	31	0.041	0.164	ns	RGR
5	C	D	4	6	9	0.61	1	ns	RGR
5	C	H	4	6	12	1	1	ns	RGR
5	C	HD	4	6	20	0.114	0.456	ns	RGR
5	C	HDW	4	5	9	0.905	1	ns	RGR
5	C	W	4	6	23	0.019	0.095	ns	RGR
6	C	D	4	6	10	0.762	1	ns	RGR
6	C	H	4	6	21	0.067	0.267	ns	RGR
6	C	HD	4	6	16	0.476	1	ns	RGR
6	C	HDW	4	5	14	0.413	1	ns	RGR
6	C	W	4	6	24	0.01	0.048	*	RGR
7	C	D	6	6	7	0.093	0.279	ns	RGR
7	C	H	6	6	12	0.394	0.62	ns	RGR
7	C	HD	6	6	5	0.041	0.164	ns	RGR
7	C	HDW	6	6	11	0.31	0.62	ns	RGR
7	C	W	6	6	36	0.002	0.011	*	RGR
8	C	D	6	6	20	0.818	1	ns	RGR
8	C	H	6	6	18	1	1	ns	RGR
8	C	HD	6	6	24	0.394	1	ns	RGR
8	C	HDW	6	6	27	0.18	0.72	ns	RGR
8	C	W	6	6	36	0.002	0.011	*	RGR
9	C	D	6	6	25	0.31	0.62	ns	RGR
9	C	H	6	6	14	0.589	0.62	ns	RGR
9	C	HD	6	6	33	0.015	0.061	ns	RGR
9	C	HDW	6	6	29	0.093	0.279	ns	RGR
9	C	W	6	6	34	0.009	0.043	*	RGR
10	C	D	6	6	29	0.093	0.372	ns	RGR
10	C	H	6	6	8	0.132	0.396	ns	RGR
10	C	HD	6	6	21	0.699	1	ns	RGR
10	C	HDW	6	6	33	0.015	0.076	ns	RGR
10	C	W	6	6	18	1	1	ns	RGR
11	C	D	6	6	26	0.24	0.96	ns	RGR
11	C	H	6	6	14	0.589	1	ns	RGR
11	C	HD	6	6	30	0.065	0.324	ns	RGR
11	C	HDW	6	6	23	0.485	1	ns	RGR
11	C	W	6	6	13	0.485	1	ns	RGR
12	C	D	6	6	25	0.31	1	ns	RGR
12	C	H	6	6	16	0.818	1	ns	RGR
12	C	HD	6	6	22	0.589	1	ns	RGR
12	C	HDW	6	6	21	0.699	1	ns	RGR
12	C	W	6	6	15	0.699	1	ns	RGR
13	C	D	6	6	36	0.002	0.011	*	RGR
13	C	H	6	6	20	0.818	0.818	ns	RGR
13	C	HD	6	6	29	0.093	0.279	ns	RGR
13	C	HDW	6	6	33	0.015	0.061	ns	RGR
13	C	W	6	6	28	0.132	0.279	ns	RGR
14	C	D	6	6	15	0.699	1	ns	RGR
14	C	H	6	6	18	1	1	ns	RGR
14	C	HD	6	6	24	0.394	1	ns	RGR
14	C	HDW	6	6	21	0.699	1	ns	RGR
14	C	W	6	6	18	1	1	ns	RGR
15	C	D	6	6	20	0.818	1	ns	RGR
15	C	H	6	6	16	0.818	1	ns	RGR
15	C	HD	6	6	21	0.699	1	ns	RGR
15	C	HDW	6	6	10	0.24	0.96	ns	RGR
15	C	W	6	6	33	0.015	0.076	ns	RGR
16	C	D	6	6	15	0.699	1	ns	RGR
16	C	H	6	6	15	0.699	1	ns	RGR
16	C	HD	6	6	0	0.002	0.011	*	RGR
16	C	HDW	6	6	0	0.002	0.011	*	RGR
16	C	W	6	6	20	0.818	1	ns	RGR
17	C	D	6	6	12	0.394	0.394	ns	RGR
17	C	H	6	6	3	0.015	0.076	ns	RGR
17	C	HD	6	6	3	0.015	0.076	ns	RGR
17	C	HDW	6	6	8	0.132	0.264	ns	RGR
17	C	W	6	6	30	0.065	0.195	ns	RGR
18	C	D	6	6	15	0.699	1	ns	RGR
18	C	H	6	6	12	0.394	1	ns	RGR
18	C	HD	6	6	5	0.041	0.164	ns	RGR
18	C	HDW	6	6	36	0.002	0.011	*	RGR
18	C	W	6	6	12	0.394	1	ns	RGR
19	C	D	6	6	20	0.818	1	ns	RGR
19	C	H	6	6	23	0.485	1	ns	RGR
19	C	HD	6	6	18	1	1	ns	RGR
19	C	HDW	6	6	36	0.002	0.011	*	RGR
19	C	W	6	6	21	0.699	1	ns	RGR
20	C	D	6	6	14	0.589	1	ns	RGR
20	C	H	6	6	30	0.065	0.26	ns	RGR
20	C	HD	6	6	16	0.818	1	ns	RGR
20	C	HDW	6	6	36	0.002	0.011	*	RGR
20	C	W	6	6	21	0.699	1	ns	RGR
21	C	D	6	6	14	0.589	1	ns	RGR
21	C	H	6	6	32	0.026	0.104	ns	RGR
21	C	HD	6	6	25	0.31	0.93	ns	RGR
21	C	HDW	6	6	36	0.002	0.011	*	RGR
21	C	W	6	6	15	0.699	1	ns	RGR
1	C	D	6	6	18	1	1	ns	Fv/Fm_Lss
1	C	H	6	6	6	0.065	0.324	ns	Fv/Fm_Lss
1	C	HD	6	6	12	0.394	1	ns	Fv/Fm_Lss
1	C	HDW	6	6	14	0.589	1	ns	Fv/Fm_Lss
1	C	W	6	6	21	0.699	1	ns	Fv/Fm_Lss
2	C	D	6	6	21	0.699	1	ns	Fv/Fm_Lss
2	C	H	6	6	2	0.009	0.043	*	Fv/Fm_Lss
2	C	HD	6	6	7	0.093	0.372	ns	Fv/Fm_Lss
2	C	HDW	6	6	9	0.18	0.54	ns	Fv/Fm_Lss
2	C	W	6	6	22	0.589	1	ns	Fv/Fm_Lss
3	C	D	6	6	17	0.937	1	ns	Fv/Fm_Lss
3	C	H	6	6	3	0.015	0.061	ns	Fv/Fm_Lss
3	C	HD	6	6	7	0.093	0.279	ns	Fv/Fm_Lss
3	C	HDW	6	6	20	0.818	1	ns	Fv/Fm_Lss
3	C	W	6	6	34	0.009	0.043	*	Fv/Fm_Lss
4	C	D	6	6	23	0.485	0.485	ns	Fv/Fm_Lss
4	C	H	6	6	0	0.002	0.011	*	Fv/Fm_Lss
4	C	HD	6	6	0	0.002	0.011	*	Fv/Fm_Lss
4	C	HDW	6	6	0	0.002	0.011	*	Fv/Fm_Lss
4	C	W	6	6	36	0.002	0.011	*	Fv/Fm_Lss
5	C	D	6	6	24	0.394	0.394	ns	Fv/Fm_Lss
5	C	H	6	6	0	0.002	0.011	*	Fv/Fm_Lss
5	C	HD	6	6	0	0.002	0.011	*	Fv/Fm_Lss
5	C	HDW	6	6	0	0.002	0.011	*	Fv/Fm_Lss
5	C	W	6	6	36	0.002	0.011	*	Fv/Fm_Lss
6	C	D	6	6	10	0.24	0.24	ns	Fv/Fm_Lss
6	C	H	6	6	0	0.002	0.011	*	Fv/Fm_Lss
6	C	HD	6	6	0	0.002	0.011	*	Fv/Fm_Lss
6	C	HDW	6	6	0	0.002	0.011	*	Fv/Fm_Lss
6	C	W	6	6	36	0.002	0.011	*	Fv/Fm_Lss
7	C	D	6	6	20	0.818	0.818	ns	Fv/Fm_Lss
7	C	H	6	6	0	0.002	0.011	*	Fv/Fm_Lss
7	C	HD	6	6	0	0.002	0.011	*	Fv/Fm_Lss
7	C	HDW	6	6	0	0.002	0.011	*	Fv/Fm_Lss
7	C	W	6	6	36	0.002	0.011	*	Fv/Fm_Lss
8	C	D	6	6	27	0.18	0.18	ns	Fv/Fm_Lss
8	C	H	6	6	0	0.002	0.011	*	Fv/Fm_Lss
8	C	HD	6	6	0	0.002	0.011	*	Fv/Fm_Lss
8	C	HDW	6	6	0	0.002	0.011	*	Fv/Fm_Lss
8	C	W	6	6	36	0.002	0.011	*	Fv/Fm_Lss
9	C	D	6	6	22	0.589	0.788	ns	Fv/Fm_Lss
9	C	H	6	6	12	0.394	0.788	ns	Fv/Fm_Lss
9	C	HD	6	6	28	0.132	0.528	ns	Fv/Fm_Lss
9	C	HDW	6	6	26	0.24	0.72	ns	Fv/Fm_Lss
9	C	W	6	6	36	0.002	0.011	*	Fv/Fm_Lss
10	C	D	6	6	24	0.394	0.93	ns	Fv/Fm_Lss
10	C	H	6	6	6	0.065	0.26	ns	Fv/Fm_Lss
10	C	HD	6	6	25	0.31	0.93	ns	Fv/Fm_Lss
10	C	HDW	6	6	24	0.394	0.93	ns	Fv/Fm_Lss
10	C	W	6	6	36	0.002	0.011	*	Fv/Fm_Lss
11	C	D	6	6	30	0.065	0.26	ns	Fv/Fm_Lss
11	C	H	6	6	27	0.18	0.264	ns	Fv/Fm_Lss
11	C	HD	6	6	28	0.132	0.264	ns	Fv/Fm_Lss
11	C	HDW	6	6	30	0.065	0.26	ns	Fv/Fm_Lss
11	C	W	6	6	36	0.002	0.011	*	Fv/Fm_Lss
12	C	D	6	6	30	0.065	0.26	ns	Fv/Fm_Lss
12	C	H	6	6	26	0.24	0.36	ns	Fv/Fm_Lss
12	C	HD	6	6	30	0.065	0.26	ns	Fv/Fm_Lss
12	C	HDW	6	6	27	0.18	0.36	ns	Fv/Fm_Lss
12	C	W	6	6	36	0.002	0.011	*	Fv/Fm_Lss
13	C	D	6	6	27	0.18	0.18	ns	Fv/Fm_Lss
13	C	H	6	6	36	0.002	0.011	*	Fv/Fm_Lss
13	C	HD	6	6	31	0.041	0.082	ns	Fv/Fm_Lss
13	C	HDW	6	6	36	0.002	0.011	*	Fv/Fm_Lss
13	C	W	6	6	36	0.002	0.011	*	Fv/Fm_Lss
14	C	D	6	6	34	0.009	0.017	*	Fv/Fm_Lss
14	C	H	6	6	28	0.132	0.132	ns	Fv/Fm_Lss
14	C	HD	6	6	36	0.002	0.011	*	Fv/Fm_Lss
14	C	HDW	6	6	36	0.002	0.011	*	Fv/Fm_Lss
14	C	W	6	6	36	0.002	0.011	*	Fv/Fm_Lss
15	C	D	6	6	28	0.132	0.132	ns	Fv/Fm_Lss
15	C	H	6	6	36	0.002	0.011	*	Fv/Fm_Lss
15	C	HD	6	6	36	0.002	0.011	*	Fv/Fm_Lss
15	C	HDW	6	6	36	0.002	0.011	*	Fv/Fm_Lss
15	C	W	6	6	36	0.002	0.011	*	Fv/Fm_Lss
16	C	D	6	6	12	0.394	0.394	ns	Fv/Fm_Lss
16	C	H	6	6	36	0.002	0.011	*	Fv/Fm_Lss
16	C	HD	6	6	33	0.015	0.03	*	Fv/Fm_Lss
16	C	HDW	6	6	36	0.002	0.011	*	Fv/Fm_Lss
16	C	W	6	6	36	0.002	0.011	*	Fv/Fm_Lss
17	C	D	6	6	17	0.937	0.937	ns	Fv/Fm_Lss
17	C	H	6	6	36	0.002	0.011	*	Fv/Fm_Lss
17	C	HD	6	6	30	0.065	0.13	ns	Fv/Fm_Lss
17	C	HDW	6	6	36	0.002	0.011	*	Fv/Fm_Lss
17	C	W	6	6	36	0.002	0.011	*	Fv/Fm_Lss
18	C	D	6	6	2	0.009	0.011	*	Fv/Fm_Lss
18	C	H	6	6	36	0.002	0.011	*	Fv/Fm_Lss
18	C	HD	6	6	35	0.004	0.011	*	Fv/Fm_Lss
18	C	HDW	6	6	36	0.002	0.011	*	Fv/Fm_Lss
18	C	W	6	6	36	0.002	0.011	*	Fv/Fm_Lss
19	C	D	6	6	5	0.041	0.041	*	Fv/Fm_Lss
19	C	H	6	6	36	0.002	0.011	*	Fv/Fm_Lss
19	C	HD	6	6	34	0.009	0.017	*	Fv/Fm_Lss
19	C	HDW	6	6	36	0.002	0.011	*	Fv/Fm_Lss
19	C	W	6	6	36	0.002	0.011	*	Fv/Fm_Lss
20	C	D	6	6	0	0.002	0.011	*	Fv/Fm_Lss
20	C	H	6	6	36	0.002	0.011	*	Fv/Fm_Lss
20	C	HD	6	6	29	0.093	0.093	ns	Fv/Fm_Lss
20	C	HDW	6	6	36	0.002	0.011	*	Fv/Fm_Lss
20	C	W	6	6	36	0.002	0.011	*	Fv/Fm_Lss
21	C	D	6	6	12	0.394	0.788	ns	Fv/Fm_Lss
21	C	H	6	6	33	0.015	0.046	*	Fv/Fm_Lss
21	C	HD	6	6	14	0.589	0.788	ns	Fv/Fm_Lss
21	C	HDW	6	6	36	0.002	0.011	*	Fv/Fm_Lss
21	C	W	6	6	36	0.002	0.011	*	Fv/Fm_Lss
1	C	D	6	6	26	0.24	0.96	ns	QY_Lss
1	C	H	6	6	27	0.18	0.9	ns	QY_Lss
1	C	HD	6	6	23	0.485	1	ns	QY_Lss
1	C	HDW	6	6	21	0.699	1	ns	QY_Lss
1	C	W	6	6	24	0.394	1	ns	QY_Lss
2	C	D	6	6	25	0.31	0.31	ns	QY_Lss
2	C	H	6	6	36	0.002	0.011	*	QY_Lss
2	C	HD	6	6	31	0.041	0.123	ns	QY_Lss
2	C	HDW	6	6	29	0.093	0.186	ns	QY_Lss
2	C	W	6	6	36	0.002	0.011	*	QY_Lss
3	C	D	6	6	25	0.31	0.31	ns	QY_Lss
3	C	H	6	6	36	0.002	0.011	*	QY_Lss
3	C	HD	6	6	35	0.004	0.011	*	QY_Lss
3	C	HDW	6	6	36	0.002	0.011	*	QY_Lss
3	C	W	6	6	36	0.002	0.011	*	QY_Lss
4	C	D	6	6	20	0.818	0.818	ns	QY_Lss
4	C	H	6	6	36	0.002	0.011	*	QY_Lss
4	C	HD	6	6	36	0.002	0.011	*	QY_Lss
4	C	HDW	6	6	36	0.002	0.011	*	QY_Lss
4	C	W	6	6	36	0.002	0.011	*	QY_Lss
5	C	D	6	6	19	0.937	0.937	ns	QY_Lss
5	C	H	6	6	36	0.002	0.011	*	QY_Lss
5	C	HD	6	6	32	0.026	0.052	ns	QY_Lss
5	C	HDW	6	6	36	0.002	0.011	*	QY_Lss
5	C	W	6	6	36	0.002	0.011	*	QY_Lss
6	C	D	6	6	25	0.31	0.31	ns	QY_Lss
6	C	H	6	6	36	0.002	0.011	*	QY_Lss
6	C	HD	6	6	30	0.065	0.13	ns	QY_Lss
6	C	HDW	6	6	36	0.002	0.011	*	QY_Lss
6	C	W	6	6	36	0.002	0.011	*	QY_Lss
7	C	D	6	6	25	0.31	0.31	ns	QY_Lss
7	C	H	6	6	36	0.002	0.011	*	QY_Lss
7	C	HD	6	6	36	0.002	0.011	*	QY_Lss
7	C	HDW	6	6	36	0.002	0.011	*	QY_Lss
7	C	W	6	6	36	0.002	0.011	*	QY_Lss
8	C	D	6	6	26	0.24	0.24	ns	QY_Lss
8	C	H	6	6	34	0.009	0.035	*	QY_Lss
8	C	HD	6	6	33	0.015	0.046	*	QY_Lss
8	C	HDW	6	6	30	0.065	0.13	ns	QY_Lss
8	C	W	6	6	36	0.002	0.011	*	QY_Lss
9	C	D	6	6	23	0.485	0.485	ns	QY_Lss
9	C	H	6	6	36	0.002	0.011	*	QY_Lss
9	C	HD	6	6	36	0.002	0.011	*	QY_Lss
9	C	HDW	6	6	34	0.009	0.017	*	QY_Lss
9	C	W	6	6	36	0.002	0.011	*	QY_Lss
10	C	D	6	6	30	0.065	0.065	ns	QY_Lss
10	C	H	6	6	36	0.002	0.011	*	QY_Lss
10	C	HD	6	6	34	0.009	0.026	*	QY_Lss
10	C	HDW	6	6	33	0.015	0.03	*	QY_Lss
10	C	W	6	6	36	0.002	0.011	*	QY_Lss
11	C	D	6	6	30	0.065	0.065	ns	QY_Lss
11	C	H	6	6	36	0.002	0.011	*	QY_Lss
11	C	HD	6	6	35	0.004	0.013	*	QY_Lss
11	C	HDW	6	6	35	0.004	0.013	*	QY_Lss
11	C	W	6	6	36	0.002	0.011	*	QY_Lss
12	C	D	6	6	28	0.132	0.132	ns	QY_Lss
12	C	H	6	6	36	0.002	0.011	*	QY_Lss
12	C	HD	6	6	35	0.004	0.013	*	QY_Lss
12	C	HDW	6	6	35	0.004	0.013	*	QY_Lss
12	C	W	6	6	36	0.002	0.011	*	QY_Lss
13	C	D	6	6	15	0.699	0.699	ns	QY_Lss
13	C	H	6	6	36	0.002	0.011	*	QY_Lss
13	C	HD	6	6	36	0.002	0.011	*	QY_Lss
13	C	HDW	6	6	36	0.002	0.011	*	QY_Lss
13	C	W	6	6	36	0.002	0.011	*	QY_Lss
14	C	D	6	6	20	0.818	0.818	ns	QY_Lss
14	C	H	6	6	36	0.002	0.011	*	QY_Lss
14	C	HD	6	6	36	0.002	0.011	*	QY_Lss
14	C	HDW	6	6	36	0.002	0.011	*	QY_Lss
14	C	W	6	6	36	0.002	0.011	*	QY_Lss
15	C	D	6	6	8	0.132	0.132	ns	QY_Lss
15	C	H	6	6	36	0.002	0.011	*	QY_Lss
15	C	HD	6	6	36	0.002	0.011	*	QY_Lss
15	C	HDW	6	6	36	0.002	0.011	*	QY_Lss
15	C	W	6	6	36	0.002	0.011	*	QY_Lss
16	C	D	6	6	7	0.093	0.093	ns	QY_Lss
16	C	H	6	6	36	0.002	0.011	*	QY_Lss
16	C	HD	6	6	36	0.002	0.011	*	QY_Lss
16	C	HDW	6	6	36	0.002	0.011	*	QY_Lss
16	C	W	6	6	36	0.002	0.011	*	QY_Lss
17	C	D	6	6	17	0.937	0.937	ns	QY_Lss
17	C	H	6	6	36	0.002	0.011	*	QY_Lss
17	C	HD	6	6	36	0.002	0.011	*	QY_Lss
17	C	HDW	6	6	36	0.002	0.011	*	QY_Lss
17	C	W	6	6	36	0.002	0.011	*	QY_Lss
18	C	D	6	6	7	0.093	0.093	ns	QY_Lss
18	C	H	6	6	36	0.002	0.011	*	QY_Lss
18	C	HD	6	6	36	0.002	0.011	*	QY_Lss
18	C	HDW	6	6	36	0.002	0.011	*	QY_Lss
18	C	W	6	6	36	0.002	0.011	*	QY_Lss
19	C	D	6	6	14	0.589	0.589	ns	QY_Lss
19	C	H	6	6	36	0.002	0.011	*	QY_Lss
19	C	HD	6	6	35	0.004	0.011	*	QY_Lss
19	C	HDW	6	6	36	0.002	0.011	*	QY_Lss
19	C	W	6	6	36	0.002	0.011	*	QY_Lss
20	C	D	6	6	14	0.589	0.589	ns	QY_Lss
20	C	H	6	6	36	0.002	0.011	*	QY_Lss
20	C	HD	6	6	35	0.004	0.011	*	QY_Lss
20	C	HDW	6	6	36	0.002	0.011	*	QY_Lss
20	C	W	6	6	36	0.002	0.011	*	QY_Lss
21	C	D	6	6	16	0.818	0.818	ns	QY_Lss
21	C	H	6	6	36	0.002	0.011	*	QY_Lss
21	C	HD	6	6	32	0.026	0.052	ns	QY_Lss
21	C	HDW	6	6	36	0.002	0.011	*	QY_Lss
21	C	W	6	6	36	0.002	0.011	*	QY_Lss
1	C	D	6	6	26	0.24	0.72	ns	qP_Lss
1	C	H	6	6	30	0.065	0.324	ns	qP_Lss
1	C	HD	6	6	28	0.132	0.528	ns	qP_Lss
1	C	HDW	6	6	26	0.24	0.72	ns	qP_Lss
1	C	W	6	6	15	0.699	0.72	ns	qP_Lss
2	C	D	6	6	23	0.485	0.485	ns	qP_Lss
2	C	H	6	6	36	0.002	0.011	*	qP_Lss
2	C	HD	6	6	30	0.065	0.13	ns	qP_Lss
2	C	HDW	6	6	33	0.015	0.061	ns	qP_Lss
2	C	W	6	6	32	0.026	0.078	ns	qP_Lss
3	C	D	6	6	21	0.699	0.699	ns	qP_Lss
3	C	H	6	6	36	0.002	0.011	*	qP_Lss
3	C	HD	6	6	35	0.004	0.013	*	qP_Lss
3	C	HDW	6	6	36	0.002	0.011	*	qP_Lss
3	C	W	6	6	28	0.132	0.264	ns	qP_Lss
4	C	D	6	6	19	0.937	0.937	ns	qP_Lss
4	C	H	6	6	36	0.002	0.011	*	qP_Lss
4	C	HD	6	6	36	0.002	0.011	*	qP_Lss
4	C	HDW	6	6	36	0.002	0.011	*	qP_Lss
4	C	W	6	6	24	0.394	0.788	ns	qP_Lss
5	C	D	6	6	16	0.818	0.818	ns	qP_Lss
5	C	H	6	6	36	0.002	0.011	*	qP_Lss
5	C	HD	6	6	36	0.002	0.011	*	qP_Lss
5	C	HDW	6	6	36	0.002	0.011	*	qP_Lss
5	C	W	6	6	24	0.394	0.788	ns	qP_Lss
6	C	D	6	6	29	0.093	0.186	ns	qP_Lss
6	C	H	6	6	36	0.002	0.011	*	qP_Lss
6	C	HD	6	6	36	0.002	0.011	*	qP_Lss
6	C	HDW	6	6	36	0.002	0.011	*	qP_Lss
6	C	W	6	6	24	0.394	0.394	ns	qP_Lss
7	C	D	6	6	23	0.485	0.788	ns	qP_Lss
7	C	H	6	6	36	0.002	0.011	*	qP_Lss
7	C	HD	6	6	36	0.002	0.011	*	qP_Lss
7	C	HDW	6	6	36	0.002	0.011	*	qP_Lss
7	C	W	6	6	24	0.394	0.788	ns	qP_Lss
8	C	D	6	6	19	0.937	1	ns	qP_Lss
8	C	H	6	6	36	0.002	0.011	*	qP_Lss
8	C	HD	6	6	36	0.002	0.011	*	qP_Lss
8	C	HDW	6	6	36	0.002	0.011	*	qP_Lss
8	C	W	6	6	18	1	1	ns	qP_Lss
9	C	D	6	6	20	0.818	1	ns	qP_Lss
9	C	H	6	6	36	0.002	0.011	*	qP_Lss
9	C	HD	6	6	35	0.004	0.013	*	qP_Lss
9	C	HDW	6	6	36	0.002	0.011	*	qP_Lss
9	C	W	6	6	21	0.699	1	ns	qP_Lss
10	C	D	6	6	26	0.24	0.48	ns	qP_Lss
10	C	H	6	6	36	0.002	0.011	*	qP_Lss
10	C	HD	6	6	35	0.004	0.017	*	qP_Lss
10	C	HDW	6	6	34	0.009	0.026	*	qP_Lss
10	C	W	6	6	22	0.589	0.589	ns	qP_Lss
11	C	D	6	6	15	0.699	0.788	ns	qP_Lss
11	C	H	6	6	36	0.002	0.011	*	qP_Lss
11	C	HD	6	6	35	0.004	0.017	*	qP_Lss
11	C	HDW	6	6	34	0.009	0.026	*	qP_Lss
11	C	W	6	6	24	0.394	0.788	ns	qP_Lss
12	C	D	6	6	11	0.31	0.62	ns	qP_Lss
12	C	H	6	6	36	0.002	0.011	*	qP_Lss
12	C	HD	6	6	36	0.002	0.011	*	qP_Lss
12	C	HDW	6	6	36	0.002	0.011	*	qP_Lss
12	C	W	6	6	25	0.31	0.62	ns	qP_Lss
13	C	D	6	6	7	0.093	0.093	ns	qP_Lss
13	C	H	6	6	36	0.002	0.011	*	qP_Lss
13	C	HD	6	6	36	0.002	0.011	*	qP_Lss
13	C	HDW	6	6	36	0.002	0.011	*	qP_Lss
13	C	W	6	6	36	0.002	0.011	*	qP_Lss
14	C	D	6	6	0	0.002	0.011	*	qP_Lss
14	C	H	6	6	36	0.002	0.011	*	qP_Lss
14	C	HD	6	6	36	0.002	0.011	*	qP_Lss
14	C	HDW	6	6	36	0.002	0.011	*	qP_Lss
14	C	W	6	6	35	0.004	0.011	*	qP_Lss
15	C	D	6	6	2	0.009	0.017	*	qP_Lss
15	C	H	6	6	36	0.002	0.011	*	qP_Lss
15	C	HD	6	6	36	0.002	0.011	*	qP_Lss
15	C	HDW	6	6	36	0.002	0.011	*	qP_Lss
15	C	W	6	6	34	0.009	0.017	*	qP_Lss
16	C	D	6	6	8	0.132	0.132	ns	qP_Lss
16	C	H	6	6	36	0.002	0.011	*	qP_Lss
16	C	HD	6	6	36	0.002	0.011	*	qP_Lss
16	C	HDW	6	6	36	0.002	0.011	*	qP_Lss
16	C	W	6	6	36	0.002	0.011	*	qP_Lss
17	C	D	6	6	13	0.485	0.485	ns	qP_Lss
17	C	H	6	6	36	0.002	0.011	*	qP_Lss
17	C	HD	6	6	36	0.002	0.011	*	qP_Lss
17	C	HDW	6	6	36	0.002	0.011	*	qP_Lss
17	C	W	6	6	36	0.002	0.011	*	qP_Lss
18	C	D	6	6	12	0.394	0.394	ns	qP_Lss
18	C	H	6	6	36	0.002	0.011	*	qP_Lss
18	C	HD	6	6	36	0.002	0.011	*	qP_Lss
18	C	HDW	6	6	36	0.002	0.011	*	qP_Lss
18	C	W	6	6	36	0.002	0.011	*	qP_Lss
19	C	D	6	6	17	0.937	0.937	ns	qP_Lss
19	C	H	6	6	36	0.002	0.011	*	qP_Lss
19	C	HD	6	6	36	0.002	0.011	*	qP_Lss
19	C	HDW	6	6	36	0.002	0.011	*	qP_Lss
19	C	W	6	6	36	0.002	0.011	*	qP_Lss
20	C	D	6	6	15	0.699	0.699	ns	qP_Lss
20	C	H	6	6	36	0.002	0.011	*	qP_Lss
20	C	HD	6	6	36	0.002	0.011	*	qP_Lss
20	C	HDW	6	6	36	0.002	0.011	*	qP_Lss
20	C	W	6	6	36	0.002	0.011	*	qP_Lss
21	C	D	6	6	17	0.937	0.937	ns	qP_Lss
21	C	H	6	6	36	0.002	0.011	*	qP_Lss
21	C	HD	6	6	34	0.009	0.017	*	qP_Lss
21	C	HDW	6	6	35	0.004	0.013	*	qP_Lss
21	C	W	6	6	36	0.002	0.011	*	qP_Lss
1	C	D	6	6	12	0.394	1	ns	qL_Lss
1	C	H	6	6	3	0.015	0.076	ns	qL_Lss
1	C	HD	6	6	7	0.093	0.372	ns	qL_Lss
1	C	HDW	6	6	12	0.394	1	ns	qL_Lss
1	C	W	6	6	21	0.699	1	ns	qL_Lss
2	C	D	6	6	13	0.485	0.485	ns	qL_Lss
2	C	H	6	6	0	0.002	0.011	*	qL_Lss
2	C	HD	6	6	6	0.065	0.13	ns	qL_Lss
2	C	HDW	6	6	3	0.015	0.061	ns	qL_Lss
2	C	W	6	6	5	0.041	0.123	ns	qL_Lss
3	C	D	6	6	16	0.818	1	ns	qL_Lss
3	C	H	6	6	0	0.002	0.011	*	qL_Lss
3	C	HD	6	6	1	0.004	0.013	*	qL_Lss
3	C	HDW	6	6	0	0.002	0.011	*	qL_Lss
3	C	W	6	6	15	0.699	1	ns	qL_Lss
4	C	D	6	6	19	0.937	0.937	ns	qL_Lss
4	C	H	6	6	0	0.002	0.011	*	qL_Lss
4	C	HD	6	6	0	0.002	0.011	*	qL_Lss
4	C	HDW	6	6	0	0.002	0.011	*	qL_Lss
4	C	W	6	6	24	0.394	0.788	ns	qL_Lss
5	C	D	6	6	19	0.937	0.937	ns	qL_Lss
5	C	H	6	6	0	0.002	0.011	*	qL_Lss
5	C	HD	6	6	0	0.002	0.011	*	qL_Lss
5	C	HDW	6	6	0	0.002	0.011	*	qL_Lss
5	C	W	6	6	32	0.026	0.052	ns	qL_Lss
6	C	D	6	6	5	0.041	0.041	*	qL_Lss
6	C	H	6	6	0	0.002	0.011	*	qL_Lss
6	C	HD	6	6	0	0.002	0.011	*	qL_Lss
6	C	HDW	6	6	0	0.002	0.011	*	qL_Lss
6	C	W	6	6	36	0.002	0.011	*	qL_Lss
7	C	D	6	6	13	0.485	0.485	ns	qL_Lss
7	C	H	6	6	0	0.002	0.011	*	qL_Lss
7	C	HD	6	6	0	0.002	0.011	*	qL_Lss
7	C	HDW	6	6	0	0.002	0.011	*	qL_Lss
7	C	W	6	6	36	0.002	0.011	*	qL_Lss
8	C	D	6	6	11	0.31	0.31	ns	qL_Lss
8	C	H	6	6	0	0.002	0.011	*	qL_Lss
8	C	HD	6	6	0	0.002	0.011	*	qL_Lss
8	C	HDW	6	6	0	0.002	0.011	*	qL_Lss
8	C	W	6	6	36	0.002	0.011	*	qL_Lss
9	C	D	6	6	16	0.818	0.818	ns	qL_Lss
9	C	H	6	6	0	0.002	0.011	*	qL_Lss
9	C	HD	6	6	0	0.002	0.011	*	qL_Lss
9	C	HDW	6	6	0	0.002	0.011	*	qL_Lss
9	C	W	6	6	36	0.002	0.011	*	qL_Lss
10	C	D	6	6	15	0.699	0.699	ns	qL_Lss
10	C	H	6	6	0	0.002	0.011	*	qL_Lss
10	C	HD	6	6	0	0.002	0.011	*	qL_Lss
10	C	HDW	6	6	0	0.002	0.011	*	qL_Lss
10	C	W	6	6	36	0.002	0.011	*	qL_Lss
11	C	D	6	6	27	0.18	0.18	ns	qL_Lss
11	C	H	6	6	0	0.002	0.011	*	qL_Lss
11	C	HD	6	6	0	0.002	0.011	*	qL_Lss
11	C	HDW	6	6	0	0.002	0.011	*	qL_Lss
11	C	W	6	6	36	0.002	0.011	*	qL_Lss
12	C	D	6	6	29	0.093	0.093	ns	qL_Lss
12	C	H	6	6	0	0.002	0.011	*	qL_Lss
12	C	HD	6	6	0	0.002	0.011	*	qL_Lss
12	C	HDW	6	6	0	0.002	0.011	*	qL_Lss
12	C	W	6	6	36	0.002	0.011	*	qL_Lss
13	C	D	6	6	24	0.394	0.394	ns	qL_Lss
13	C	H	6	6	6	0.065	0.13	ns	qL_Lss
13	C	HD	6	6	0	0.002	0.011	*	qL_Lss
13	C	HDW	6	6	2	0.009	0.026	*	qL_Lss
13	C	W	6	6	36	0.002	0.011	*	qL_Lss
14	C	D	6	6	32	0.026	0.052	ns	qL_Lss
14	C	H	6	6	0	0.002	0.011	*	qL_Lss
14	C	HD	6	6	0	0.002	0.011	*	qL_Lss
14	C	HDW	6	6	11	0.31	0.31	ns	qL_Lss
14	C	W	6	6	36	0.002	0.011	*	qL_Lss
15	C	D	6	6	31	0.041	0.123	ns	qL_Lss
15	C	H	6	6	0	0.002	0.011	*	qL_Lss
15	C	HD	6	6	7	0.093	0.186	ns	qL_Lss
15	C	HDW	6	6	20	0.818	0.818	ns	qL_Lss
15	C	W	6	6	36	0.002	0.011	*	qL_Lss
16	C	D	6	6	22	0.589	0.93	ns	qL_Lss
16	C	H	6	6	25	0.31	0.93	ns	qL_Lss
16	C	HD	6	6	11	0.31	0.93	ns	qL_Lss
16	C	HDW	6	6	35	0.004	0.017	*	qL_Lss
16	C	W	6	6	36	0.002	0.011	*	qL_Lss
17	C	D	6	6	24	0.394	0.788	ns	qL_Lss
17	C	H	6	6	24	0.394	0.788	ns	qL_Lss
17	C	HD	6	6	0	0.002	0.011	*	qL_Lss
17	C	HDW	6	6	36	0.002	0.011	*	qL_Lss
17	C	W	6	6	36	0.002	0.011	*	qL_Lss
18	C	D	6	6	14	0.589	1	ns	qL_Lss
18	C	H	6	6	21	0.699	1	ns	qL_Lss
18	C	HD	6	6	2	0.009	0.026	*	qL_Lss
18	C	HDW	6	6	36	0.002	0.011	*	qL_Lss
18	C	W	6	6	36	0.002	0.011	*	qL_Lss
19	C	D	6	6	4	0.026	0.052	ns	qL_Lss
19	C	H	6	6	36	0.002	0.011	*	qL_Lss
19	C	HD	6	6	15	0.699	0.699	ns	qL_Lss
19	C	HDW	6	6	36	0.002	0.011	*	qL_Lss
19	C	W	6	6	36	0.002	0.011	*	qL_Lss
20	C	D	6	6	3	0.015	0.03	*	qL_Lss
20	C	H	6	6	29	0.093	0.093	ns	qL_Lss
20	C	HD	6	6	2	0.009	0.026	*	qL_Lss
20	C	HDW	6	6	36	0.002	0.011	*	qL_Lss
20	C	W	6	6	35	0.004	0.017	*	qL_Lss
21	C	D	6	6	7	0.093	0.093	ns	qL_Lss
21	C	H	6	6	1	0.004	0.013	*	qL_Lss
21	C	HD	6	6	0	0.002	0.011	*	qL_Lss
21	C	HDW	6	6	36	0.002	0.011	*	qL_Lss
21	C	W	6	6	35	0.004	0.013	*	qL_Lss
1	C	D	6	6	15	0.699	0.788	ns	ΔT
1	C	H	6	6	33	0.015	0.076	ns	ΔT
1	C	HD	6	6	28	0.132	0.396	ns	ΔT
1	C	HDW	6	6	24	0.394	0.788	ns	ΔT
1	C	W	6	6	6	0.065	0.26	ns	ΔT
2	C	D	6	6	21	0.699	0.699	ns	ΔT
2	C	H	6	6	30	0.065	0.13	ns	ΔT
2	C	HD	6	6	36	0.002	0.011	*	ΔT
2	C	HDW	6	6	36	0.002	0.011	*	ΔT
2	C	W	6	6	0	0.002	0.011	*	ΔT
3	C	D	6	6	20	0.818	0.818	ns	ΔT
3	C	H	6	6	36	0.002	0.011	*	ΔT
3	C	HD	6	6	35	0.004	0.013	*	ΔT
3	C	HDW	6	6	35	0.004	0.013	*	ΔT
3	C	W	6	6	0	0.002	0.011	*	ΔT
4	C	D	6	6	18	1	1	ns	ΔT
4	C	H	6	6	32	0.026	0.052	ns	ΔT
4	C	HD	6	6	36	0.002	0.011	*	ΔT
4	C	HDW	6	6	35	0.004	0.013	*	ΔT
4	C	W	6	6	0	0.002	0.011	*	ΔT
5	C	D	6	6	15	0.699	0.699	ns	ΔT
5	C	H	6	6	32	0.026	0.052	ns	ΔT
5	C	HD	6	6	35	0.004	0.017	*	ΔT
5	C	HDW	6	6	35	0.004	0.017	*	ΔT
5	C	W	6	6	0	0.002	0.011	*	ΔT
6	C	D	6	6	20	0.818	0.818	ns	ΔT
6	C	H	6	6	36	0.002	0.011	*	ΔT
6	C	HD	6	6	36	0.002	0.011	*	ΔT
6	C	HDW	6	6	36	0.002	0.011	*	ΔT
6	C	W	6	6	0	0.002	0.011	*	ΔT
7	C	D	6	6	31	0.041	0.052	ns	ΔT
7	C	H	6	6	32	0.026	0.052	ns	ΔT
7	C	HD	6	6	36	0.002	0.011	*	ΔT
7	C	HDW	6	6	35	0.004	0.013	*	ΔT
7	C	W	6	6	0	0.002	0.011	*	ΔT
8	C	D	6	6	18	1	1	ns	ΔT
8	C	H	6	6	30	0.065	0.26	ns	ΔT
8	C	HD	6	6	22	0.589	1	ns	ΔT
8	C	HDW	6	6	21	0.699	1	ns	ΔT
8	C	W	6	6	0	0.002	0.011	*	ΔT
9	C	D	6	6	0	0.002	0.011	*	ΔT
9	C	H	6	6	20	0.818	0.818	ns	ΔT
9	C	HD	6	6	0	0.002	0.011	*	ΔT
9	C	HDW	6	6	0	0.002	0.011	*	ΔT
9	C	W	6	6	0	0.002	0.011	*	ΔT
10	C	D	6	6	0	0.002	0.011	*	ΔT
10	C	H	6	6	29	0.093	0.093	ns	ΔT
10	C	HD	6	6	0	0.002	0.011	*	ΔT
10	C	HDW	6	6	0	0.002	0.011	*	ΔT
10	C	W	6	6	0	0.002	0.011	*	ΔT
11	C	D	6	6	0	0.002	0.011	*	ΔT
11	C	H	6	6	36	0.002	0.011	*	ΔT
11	C	HD	6	6	7	0.093	0.093	ns	ΔT
11	C	HDW	6	6	0	0.002	0.011	*	ΔT
11	C	W	6	6	0	0.002	0.011	*	ΔT
12	C	D	6	6	0	0.002	0.011	*	ΔT
12	C	H	6	6	34	0.009	0.011	*	ΔT
12	C	HD	6	6	0	0.002	0.011	*	ΔT
12	C	HDW	6	6	1	0.004	0.011	*	ΔT
12	C	W	6	6	0	0.002	0.011	*	ΔT
13	C	D	6	6	0	0.002	0.011	*	ΔT
13	C	H	6	6	22	0.589	1	ns	ΔT
13	C	HD	6	6	18	1	1	ns	ΔT
13	C	HDW	6	6	0	0.002	0.011	*	ΔT
13	C	W	6	6	0	0.002	0.011	*	ΔT
14	C	D	6	6	0	0.002	0.011	*	ΔT
14	C	H	6	6	28	0.132	0.264	ns	ΔT
14	C	HD	6	6	16	0.818	0.818	ns	ΔT
14	C	HDW	6	6	6	0.065	0.195	ns	ΔT
14	C	W	6	6	0	0.002	0.011	*	ΔT
15	C	D	6	6	0	0.002	0.011	*	ΔT
15	C	H	6	6	16	0.818	0.818	ns	ΔT
15	C	HD	6	6	2	0.009	0.017	*	ΔT
15	C	HDW	6	6	0	0.002	0.011	*	ΔT
15	C	W	6	6	0	0.002	0.011	*	ΔT
16	C	D	6	6	12	0.394	0.788	ns	ΔT
16	C	H	6	6	15	0.699	0.788	ns	ΔT
16	C	HD	6	6	31	0.041	0.123	ns	ΔT
16	C	HDW	6	6	0	0.002	0.011	*	ΔT
16	C	W	6	6	0	0.002	0.011	*	ΔT
17	C	D	6	6	8	0.132	0.396	ns	ΔT
17	C	H	6	6	22	0.589	1	ns	ΔT
17	C	HD	6	6	20	0.818	1	ns	ΔT
17	C	HDW	6	6	0	0.002	0.011	*	ΔT
17	C	W	6	6	0	0.002	0.011	*	ΔT
18	C	D	6	6	18	1	1	ns	ΔT
18	C	H	6	6	15	0.699	1	ns	ΔT
18	C	HD	6	6	19	0.937	1	ns	ΔT
18	C	HDW	6	6	0	0.002	0.011	*	ΔT
18	C	W	6	6	0	0.002	0.011	*	ΔT
19	C	D	6	6	20	0.818	0.818	ns	ΔT
19	C	H	6	6	35	0.004	0.013	*	ΔT
19	C	HD	6	6	33	0.015	0.03	*	ΔT
19	C	HDW	6	6	0	0.002	0.011	*	ΔT
19	C	W	6	6	0	0.002	0.011	*	ΔT
20	C	D	6	6	19	0.937	0.937	ns	ΔT
20	C	H	6	6	36	0.002	0.011	*	ΔT
20	C	HD	6	6	34	0.009	0.017	*	ΔT
20	C	HDW	6	6	0	0.002	0.011	*	ΔT
20	C	W	6	6	1	0.004	0.013	*	ΔT
21	C	D	6	6	22	0.589	0.589	ns	ΔT
21	C	H	6	6	34	0.009	0.026	*	ΔT
21	C	HD	6	6	36	0.002	0.011	*	ΔT
21	C	HDW	6	6	0	0.002	0.011	*	ΔT
21	C	W	6	6	5	0.041	0.082	ns	ΔT
2	C	D	6	6	24	0.378	0.378	ns	WATER.CONSUMPTION
2	C	H	6	6	0	0.005	0.02	*	WATER.CONSUMPTION
2	C	HD	6	6	2	0.013	0.026	*	WATER.CONSUMPTION
2	C	HDW	6	6	1	0.008	0.024	*	WATER.CONSUMPTION
3	C	D	6	6	21	0.688	0.688	ns	WATER.CONSUMPTION
3	C	H	6	6	6	0.065	0.129	ns	WATER.CONSUMPTION
3	C	HD	6	6	0	0.005	0.024	*	WATER.CONSUMPTION
3	C	HDW	6	6	0	0.005	0.024	*	WATER.CONSUMPTION
3	C	W	6	6	36	0.005	0.024	*	WATER.CONSUMPTION
4	C	D	6	6	13.5	0.521	0.521	ns	WATER.CONSUMPTION
4	C	H	6	6	0	0.005	0.013	*	WATER.CONSUMPTION
4	C	HD	6	6	0	0.002	0.009	**	WATER.CONSUMPTION
4	C	HDW	6	6	1	0.004	0.013	*	WATER.CONSUMPTION
5	C	D	6	6	11.5	0.336	0.572	ns	WATER.CONSUMPTION
5	C	H	6	6	0	0.002	0.011	*	WATER.CONSUMPTION
5	C	HD	6	6	0	0.002	0.011	*	WATER.CONSUMPTION
5	C	HDW	6	6	0	0.005	0.015	*	WATER.CONSUMPTION
6	C	D	6	6	16	0.818	0.818	ns	WATER.CONSUMPTION
6	C	H	6	6	0	0.002	0.011	*	WATER.CONSUMPTION
6	C	HD	6	6	0	0.002	0.011	*	WATER.CONSUMPTION
6	C	HDW	6	6	0	0.002	0.011	*	WATER.CONSUMPTION
6	C	W	6	6	36	0.005	0.011	*	WATER.CONSUMPTION
7	C	D	6	6	12.5	0.423	0.423	ns	WATER.CONSUMPTION
7	C	H	6	6	0	0.005	0.015	*	WATER.CONSUMPTION
7	C	HD	6	6	0	0.002	0.011	*	WATER.CONSUMPTION
7	C	HDW	6	6	0	0.005	0.015	*	WATER.CONSUMPTION
7	C	W	6	6	36	0.002	0.011	*	WATER.CONSUMPTION
8	C	D	6	6	14.5	0.63	0.63	ns	WATER.CONSUMPTION
8	C	H	6	6	0	0.002	0.011	*	WATER.CONSUMPTION
8	C	HD	6	6	2.5	0.016	0.032	*	WATER.CONSUMPTION
8	C	HDW	6	6	2	0.009	0.026	*	WATER.CONSUMPTION
8	C	W	6	6	36	0.002	0.011	*	WATER.CONSUMPTION
9	C	D	6	6	36	0.005	0.025	*	WATER.CONSUMPTION
9	C	H	6	6	0	0.005	0.025	*	WATER.CONSUMPTION
9	C	HD	6	6	36	0.005	0.025	*	WATER.CONSUMPTION
9	C	HDW	6	6	33	0.02	0.025	*	WATER.CONSUMPTION
9	C	W	6	6	36	0.005	0.025	*	WATER.CONSUMPTION
10	C	D	6	6	36	0.005	0.011	*	WATER.CONSUMPTION
10	C	H	6	6	0	0.002	0.011	*	WATER.CONSUMPTION
10	C	HD	6	6	36	0.002	0.011	*	WATER.CONSUMPTION
10	C	HDW	6	6	36	0.002	0.011	*	WATER.CONSUMPTION
10	C	W	6	6	36	0.005	0.011	*	WATER.CONSUMPTION
11	C	D	6	6	36	0.005	0.02	*	WATER.CONSUMPTION
11	C	H	6	6	0	0.002	0.011	*	WATER.CONSUMPTION
11	C	HD	6	6	31	0.041	0.082	ns	WATER.CONSUMPTION
11	C	HDW	6	6	30	0.065	0.082	ns	WATER.CONSUMPTION
11	C	W	6	6	36	0.005	0.02	*	WATER.CONSUMPTION
12	C	D	6	6	36	0.002	0.011	*	WATER.CONSUMPTION
12	C	H	6	6	0	0.002	0.011	*	WATER.CONSUMPTION
12	C	HD	6	6	35.5	0.006	0.013	*	WATER.CONSUMPTION
12	C	HDW	6	6	34	0.013	0.013	*	WATER.CONSUMPTION
12	C	W	6	6	36	0.002	0.011	*	WATER.CONSUMPTION
13	C	D	6	6	36	0.002	0.011	*	WATER.CONSUMPTION
13	C	H	6	6	0	0.002	0.011	*	WATER.CONSUMPTION
13	C	HD	6	6	32.5	0.024	0.024	*	WATER.CONSUMPTION
13	C	HDW	6	6	34.5	0.01	0.02	*	WATER.CONSUMPTION
13	C	W	6	6	36	0.005	0.015	*	WATER.CONSUMPTION
14	C	D	6	6	36	0.002	0.011	*	WATER.CONSUMPTION
14	C	H	6	6	1	0.004	0.013	*	WATER.CONSUMPTION
14	C	HD	6	6	35	0.008	0.016	*	WATER.CONSUMPTION
14	C	HDW	6	6	34	0.009	0.016	*	WATER.CONSUMPTION
14	C	W	6	6	36	0.002	0.011	*	WATER.CONSUMPTION
15	C	D	5	6	30	0.008	0.03	*	WATER.CONSUMPTION
15	C	H	5	6	2.5	0.028	0.03	*	WATER.CONSUMPTION
15	C	HD	5	6	30	0.007	0.03	*	WATER.CONSUMPTION
15	C	W	5	6	0	0.008	0.03	*	WATER.CONSUMPTION
16	C	D	6	6	22	0.575	1	ns	WATER.CONSUMPTION
16	C	H	6	6	36	0.005	0.025	*	WATER.CONSUMPTION
16	C	HD	6	6	21	0.688	1	ns	WATER.CONSUMPTION
16	C	HDW	6	5	30	0.008	0.025	*	WATER.CONSUMPTION
16	C	W	6	6	36	0.005	0.025	*	WATER.CONSUMPTION
17	C	D	6	6	20	0.818	0.818	ns	WATER.CONSUMPTION
17	C	H	6	6	36	0.002	0.011	*	WATER.CONSUMPTION
17	C	HD	6	6	36	0.002	0.011	*	WATER.CONSUMPTION
17	C	HDW	6	5	30	0.004	0.011	*	WATER.CONSUMPTION
17	C	W	6	6	36	0.002	0.011	*	WATER.CONSUMPTION
18	C	D	6	6	26	0.24	0.24	ns	WATER.CONSUMPTION
18	C	H	6	6	32	0.026	0.052	ns	WATER.CONSUMPTION
18	C	HD	6	6	36	0.002	0.011	*	WATER.CONSUMPTION
18	C	HDW	6	6	36	0.002	0.011	*	WATER.CONSUMPTION
18	C	W	6	6	36	0.002	0.011	*	WATER.CONSUMPTION
19	C	D	6	5	20.5	0.36	0.36	ns	WATER.CONSUMPTION
19	C	H	6	6	34	0.009	0.026	*	WATER.CONSUMPTION
19	C	HD	6	6	31	0.045	0.09	ns	WATER.CONSUMPTION
19	C	HDW	6	6	36	0.002	0.011	*	WATER.CONSUMPTION
19	C	W	6	6	36	0.002	0.011	*	WATER.CONSUMPTION
20	C	D	6	6	10	0.24	0.324	ns	WATER.CONSUMPTION
20	C	H	6	6	28.5	0.109	0.324	ns	WATER.CONSUMPTION
20	C	HD	6	6	28.5	0.108	0.324	ns	WATER.CONSUMPTION
20	C	HDW	6	6	36	0.005	0.02	*	WATER.CONSUMPTION
20	C	W	6	6	36	0.002	0.011	*	WATER.CONSUMPTION
21	C	D	6	6	23.5	0.423	0.423	ns	WATER.CONSUMPTION
21	C	H	6	6	34	0.013	0.025	*	WATER.CONSUMPTION
21	C	HD	6	6	35	0.004	0.022	*	WATER.CONSUMPTION
21	C	HDW	6	6	36	0.005	0.022	*	WATER.CONSUMPTION
21	C	W	6	6	36	0.005	0.022	*	WATER.CONSUMPTION
2	C	D	6	6	15	0.699	0.699	ns	WUE
2	C	H	6	6	36	0.002	0.009	**	WUE
2	C	HD	6	6	36	0.002	0.009	**	WUE
2	C	HDW	6	6	36	0.002	0.009	**	WUE
3	C	D	6	6	24	0.394	0.394	ns	WUE
3	C	H	6	6	31	0.041	0.123	ns	WUE
3	C	HD	6	6	36	0.002	0.011	*	WUE
3	C	HDW	6	6	36	0.002	0.011	*	WUE
3	C	W	6	6	6	0.065	0.13	ns	WUE
4	C	D	6	6	22	0.589	0.589	ns	WUE
4	C	H	6	6	36	0.002	0.009	**	WUE
4	C	HD	6	6	36	0.002	0.009	**	WUE
4	C	HDW	6	6	36	0.002	0.009	**	WUE
5	C	D	4	6	17	0.352	0.704	ns	WUE
5	C	H	4	6	24	0.01	0.048	*	WUE
5	C	HD	4	6	24	0.01	0.048	*	WUE
5	C	HDW	4	5	20	0.016	0.048	*	WUE
5	C	W	4	1	0	0.4	0.704	ns	WUE
6	C	D	6	6	23	0.485	0.485	ns	WUE
6	C	H	6	6	36	0.002	0.011	*	WUE
6	C	HD	6	6	36	0.002	0.011	*	WUE
6	C	HDW	6	6	36	0.002	0.011	*	WUE
6	C	W	6	6	3	0.015	0.03	*	WUE
7	C	D	6	6	25	0.31	0.31	ns	WUE
7	C	H	6	6	36	0.002	0.011	*	WUE
7	C	HD	6	6	36	0.002	0.011	*	WUE
7	C	HDW	6	6	36	0.002	0.011	*	WUE
7	C	W	6	6	0	0.002	0.011	*	WUE
8	C	D	6	6	21	0.699	0.699	ns	WUE
8	C	H	6	6	36	0.002	0.011	*	WUE
8	C	HD	6	6	36	0.002	0.011	*	WUE
8	C	HDW	6	6	36	0.002	0.011	*	WUE
8	C	W	6	6	0	0.002	0.011	*	WUE
9	C	D	6	6	0	0.002	0.011	*	WUE
9	C	H	6	6	36	0.002	0.011	*	WUE
9	C	HD	6	6	20	0.818	1	ns	WUE
9	C	HDW	6	6	22	0.589	1	ns	WUE
9	C	W	6	6	3	0.015	0.046	*	WUE
10	C	D	6	6	0	0.002	0.011	*	WUE
10	C	H	6	6	36	0.002	0.011	*	WUE
10	C	HD	6	6	21	0.699	1	ns	WUE
10	C	HDW	6	6	16	0.818	1	ns	WUE
10	C	W	6	6	1	0.004	0.013	*	WUE
11	C	D	6	6	0	0.002	0.011	*	WUE
11	C	H	6	6	36	0.002	0.011	*	WUE
11	C	HD	6	6	27	0.18	0.186	ns	WUE
11	C	HDW	6	6	29	0.093	0.186	ns	WUE
11	C	W	6	6	2	0.009	0.026	*	WUE
12	C	D	6	6	0	0.002	0.011	*	WUE
12	C	H	6	6	36	0.002	0.011	*	WUE
12	C	HD	6	6	33	0.015	0.03	*	WUE
12	C	HDW	6	6	22	0.589	0.589	ns	WUE
12	C	W	6	6	0	0.002	0.011	*	WUE
13	C	D	6	6	0	0.002	0.011	*	WUE
13	C	H	6	6	36	0.002	0.011	*	WUE
13	C	HD	6	6	34	0.009	0.026	*	WUE
13	C	HDW	6	6	29	0.093	0.093	ns	WUE
13	C	W	6	6	4	0.026	0.052	ns	WUE
14	C	D	6	6	0	0.002	0.011	*	WUE
14	C	H	6	6	36	0.002	0.011	*	WUE
14	C	HD	6	6	32	0.026	0.052	ns	WUE
14	C	HDW	6	6	26	0.24	0.24	ns	WUE
14	C	W	6	6	1	0.004	0.013	*	WUE
15	C	D	5	6	0	0.004	0.017	*	WUE
15	C	H	5	6	30	0.004	0.017	*	WUE
15	C	HD	5	6	28	0.017	0.017	*	WUE
15	C	W	5	6	30	0.004	0.017	*	WUE
16	C	D	6	6	26	0.24	0.24	ns	WUE
16	C	H	6	6	0	0.002	0.011	*	WUE
16	C	HD	6	6	35	0.004	0.013	*	WUE
16	C	HDW	6	5	2	0.017	0.035	*	WUE
16	C	W	6	6	0	0.002	0.011	*	WUE
17	C	D	6	6	28	0.132	0.186	ns	WUE
17	C	H	6	6	0	0.002	0.011	*	WUE
17	C	HD	6	6	29	0.093	0.186	ns	WUE
17	C	HDW	6	5	0	0.004	0.013	*	WUE
17	C	W	6	6	0	0.002	0.011	*	WUE
18	C	D	6	6	24	0.394	0.788	ns	WUE
18	C	H	6	6	9	0.18	0.54	ns	WUE
18	C	HD	6	6	19	0.937	0.937	ns	WUE
18	C	HDW	6	6	0	0.002	0.011	*	WUE
18	C	W	6	6	2	0.009	0.035	*	WUE
19	C	D	6	5	20	0.429	1	ns	WUE
19	C	H	6	6	17	0.937	1	ns	WUE
19	C	HD	6	6	18	1	1	ns	WUE
19	C	HDW	6	6	0	0.002	0.011	*	WUE
19	C	W	6	6	6	0.065	0.26	ns	WUE
20	C	D	6	6	33	0.015	0.061	ns	WUE
20	C	H	6	6	24	0.394	0.788	ns	WUE
20	C	HD	6	6	32	0.026	0.078	ns	WUE
20	C	HDW	6	6	1	0.004	0.022	*	WUE
20	C	W	6	6	17	0.937	0.937	ns	WUE
21	C	D	6	6	29	0.093	0.372	ns	WUE
21	C	H	6	6	22	0.589	1	ns	WUE
21	C	HD	6	6	24	0.394	1	ns	WUE
21	C	HDW	6	6	0	0.002	0.011	*	WUE
21	C	W	6	6	18	1	1	ns	WUE

## Sheet: combined
# description columns			proteinID where applicable	where applicable		as defined in network		log2FC (colour scale -2.5, 2.5)														adjusted p-values: '*' for adj.p-val < 0.05, empty cells for not measured (or excluded), 'ns' otherwise														for phenomics data only: relative change (compared to control)
name	description	group	Variable	MapManBins	shortName	displayName	pathway	D01.logFC	D07.logFC	D28.logFC	H01.logFC	H07.logFC	H08.logFC	H14.logFC	H28.logFC	HD01.logFC	HD07.logFC	HD28.logFC	W01.logFC	W07.logFC	W28.logFC	D01	D07	H01	H07	H08	H14	HD01	HD07	W01	W07	D28	H28	HD28	W28	D01.rel.change%	D07.rel.change%	D28.rel.change%	H01.rel.change%	H07.rel.change%	H08.rel.change%	H14.rel.change%	H28.rel.change%	HD01.rel.change%	HD07.rel.change%	HD28.rel.change%	W01.rel.change%	W07.rel.change%	W28.rel.change%
pr.ACA11	Calcium-transporting ATPase 1	proteomics	VdnPW4_15664	34.21 transport.calcium | 30.3 signalling.calcium | 34 transport | 30 signalling	ACA11	ACA11	Ca	-0.067	0.358				1.79			0.287						ns	ns	ns	ns	*	ns	ns	ns	ns	ns
pr.ACAD	Acyl-CoA dehydrogenase	proteomics	CLCdnDe13_5738	11.9.4.2 lipid metabolism.lipid degradation.beta-oxidation.acyl CoA DH | 11.9.4 lipid metabolism.lipid degradation.beta-oxidation | 11.9 lipid metabolism.lipid degradation | 11 lipid metabolism	ACAD	ACAD			-0.134			0.665		0.808			1.23			0.425		ns	ns	ns	ns	ns	ns	ns	*	ns	ns
ph.VdnPW1_81435	Long-chain-fatty-acid-CoA ligase	proteomics	VdnPW1_81435	11.1.9 lipid metabolism.FA synthesis and FA elongation.long chain fatty acid CoA ligase | 11.1 lipid metabolism.FA synthesis and FA elongation | 11 lipid metabolism	ACSL	ACSL					0.121								1.11			ns	ns	ns	ns	ns	ns	ns	ns	*	ns
pr.ALDH10A8	Betaine aldehyde dehydrogenase	proteomics	CLCdnDe10_24187	16.4.2 secondary metabolism.N misc.betaine | 16.4.2.1 secondary metabolism.N misc.betaine.betaine-aldehyde dehydrogenase | 16.4 secondary metabolism.N misc | 16 secondary metabolism	ALDH10A8	ALDH	ABA		0.178			0.77		0.162			1.66		-0.543	-0.483		ns	ns	ns	ns	ns	ns	ns	*	ns	ns
pr.ATS1	Glycerol-3-phosphate acyltransferase	proteomics	CLCdnDe6_4953	11.3.1 lipid metabolism.phospholipid synthesis.1-acylglycerol-3-phosphate O-acyltransferase | 11.3 lipid metabolism.phospholipid synthesis | 11 lipid metabolism	ATS1	ATS1		0.271	-0.706		0.229	-0.35	-0.137	-1.05		-0.0838	-1.2		0.393	-0.511		ns	ns	ns	ns	ns	ns	ns	*	ns	ns
bio.betaine	Betaine	small_molecule		-		Betaine	ABA
pr.BSL1	Serine/threonine-protein phosphatase	proteomics	PBdnRY1_11085	17.3.2.1 hormone metabolism.brassinosteroid.signal transduction.BRI | 17.3.2 hormone metabolism.brassinosteroid.signal transduction | 17.3 hormone metabolism.brassinosteroid | 17 hormone metabolism	BSL1	BSL1		-0.0537					1.54			0.0251			-0.569			ns	ns	ns	ns	ns	ns	ns	ns	ns	ns
bio.Ca2+	Calcium	small_molecule		-		Ca²⁺	Ca
pr.CCT2	T-complex protein 1 subunit beta	proteomics	Sotub11g025210.1.1	29.6 protein.folding | 29 protein	CCT2	CCT2	HSP	-0.0831	0.0737		0.0278	0.483	0.438	0.809		0.401	0.885		-0.225	0.419		ns	ns	ns	ns	ns	ns	ns	ns	ns	ns
pr.CHA	Chitinase A	proteomics	CLCdnPW22_15452	20.1.7.3 stress.biotic.PR-proteins.PR3/4/8/11 (chitinases and chitin binding proteins) | 20.1.7 stress.biotic.PR-proteins | 20.1 stress.biotic | 20 stress	CHA	CHA	JA	-0.455	-1.06		-0.424	0.133	0.177	-1.13		0.216	-1.4		-0.0512	1.26		ns	ns	ns	ns	ns	ns	ns	*	ns	ns
pr.CLPB4	Chaperone protein clpB 2	proteomics	VdnPW3_37011	20.2.1 stress.abiotic.heat | 20.2 stress.abiotic | 20 stress	CLPB4	CLPB4	HSP	-0.439	0.25		-0.118	0.635	0.313	1.02		0.193	1.34		0.449	0.249		ns	ns	ns	ns	ns	ns	ns	*	ns	ns
pr.CSD2	Superoxide dismutase	proteomics	VdnDe2_53978	21.6 redox.dismutases and catalases | 21 redox	CSD2	CSD2	ROS	0.22	-1.46		0.118	-0.209	0.625	-0.68		0.03	-0.974		0.216	-0.377		ns	*	ns	ns	ns	ns	ns	ns	ns	ns
pr.DHQS	Dehydroquinate synthase	proteomics	SdnRY1_10712	13.1.6.1.2 amino acid metabolism.synthesis.aromatic aa.chorismate.3-dehydroquinate synthase | 13.1.6.1 amino acid metabolism.synthesis.aromatic aa.chorismate | 13.1.6 amino acid metabolism.synthesis.aromatic aa | 13.1 amino acid metabolism.synthesis | 13 amino acid metabolism	DHQS	DHQS	Amino	-0.0851	-1.18		0.307	-0.226	-0.236	-0.28		-0.178	-0.96		-0.0745	-0.484		ns	ns	ns	ns	ns	ns	ns	ns	ns	ns
pr.DNAJ2	Chaperone protein dnaJ 2	proteomics	CLCdnPW50_2470	20.2 stress.abiotic | 20.2.1 stress.abiotic.heat | 20 stress	DNAJ2	DNAJ2	HSP	-1.09					-1.08			-1.33						*	ns	ns	ns	ns	ns	*	ns	ns	ns
pr.DPE2	4-alpha-glucanotransferase	proteomics	PBdnRY1_2239	2.2.2.4 major CHO metabolism.degradation.starch.D enzyme | 2 major CHO metabolism | 2.2.2 major CHO metabolism.degradation.starch | 2.2 major CHO metabolism.degradation	DPE2	DPE2	Starch	-0.378	-0.108		0.133	0.408	0.893	0.808		-0.0614	1.25		0.36	1.35		ns	ns	ns	ns	ns	ns	ns	*	ns	ns
ph.DW_SH_Total	Dry weight of the shoot biomass cut at the collar, measured after 48h in the dryer at 60°C.	phenomics	DW_SH_Total	-	DW_SH_Total	Dry weight	Starch	-0.181278	-0.182404		0.079889	-0.172378	-0.465374	0.287555		-0.196929	-0.1684		-0.13759	-0.439664		ns	ns	ns	ns	ns	ns	ns	ns	ns	ns					-11.6516	-11.9982		7.19967	-12.1808	-26.8116	22.657		-12.4874	-10.498		-6.56481	-24.0222
pr.DSP4	Dual-specificity protein-like phosphatase 3	proteomics	VdnDe1_162036	2.2.2.10 major CHO metabolism.degradation.starch.laforin like phosphoglucan phosphatase (SEX4) | 2.2.2 major CHO metabolism.degradation.starch | 2.2 major CHO metabolism.degradation | 2 major CHO metabolism	DSP4	DSP4	Starch	-0.416	-0.222		-0.382	-0.842	-0.243	-0.886		-0.415	-1.26		0.138	0.0469		ns	ns	ns	ns	ns	ns	ns	*	ns	ns
pr.EMB2004	NACHT, LRR and PYD domains-containing protein 5	proteomics	CLCdnPW48_15164	17.6.3 hormone metabolism.gibberelin.induced-regulated-responsive-activated | 17.6 hormone metabolism.gibberelin | 17 hormone metabolism	EMB2004	EMB2004		0.106	1.01		-0.197	0.37	0.462	0.806		0.185	0.762		-0.207	-0.0103		ns	ns	ns	ns	ns	ns	ns	ns	ns	ns
pr.F3H	Flavanone 3-hydroxylase	proteomics	TDe_comp110944_c2_seq4	16.8.3.2 secondary metabolism.flavonoids.dihydroflavonols.flavanone 3-hydroxylase | 16.8.3 secondary metabolism.flavonoids.dihydroflavonols | 16.8 secondary metabolism.flavonoids | 16 secondary metabolism	F3H	F3H	Flavonol	0.147	-0.929		-0.222	-0.342	-1.32	-0.546		-0.132	-1.46		-0.036	-0.561		ns	ns	ns	ns	ns	ns	ns	*	ns	ns
ph.FW_SH_Total	Fresh weight of the shoot biomass cut at the collar.	phenomics	FW_SH_Total	-	FW_SH_Total	Fresh weight		-0.136685	-0.188392		0.0242938	-0.219228	-0.213089	-0.00798009		-0.24963	-0.297399		-0.170348	-0.691829		ns	ns	ns	ns	ns	ns	*	*	ns	*					-8.8335	-12.296		4.35128	-14.4849	-13.6023	-0.55889		-15.6038	-18.5719		-8.72677	-36.9076
ho.GABA	Gamma-aminobutyric acid	hormonomics		-		GABA	Amino
pr.GLU1	Glutamate synthase (Ferredoxin)	proteomics	CLCdnPW12_1472	12.2.1.1 N-metabolism.ammonia metabolism.glutamate synthase.ferredoxin dependent | 12.2.1 N-metabolism.ammonia metabolism.glutamate synthase | 12.2 N-metabolism.ammonia metabolism | 12 N-metabolism	GLU1	GLU1	N	0.0192	0.277		-0.176	0.427	0.718	0.349		0.329	0.55		-0.00684	0.301		ns	ns	ns	ns	ns	ns	ns	ns	ns	ns
pr.HQT	Hydroxycinnamoyl CoA quinate transferase 2	proteomics	CLCdnDe13_63179	16.2 secondary metabolism.phenylpropanoids | 16 secondary metabolism	HQT	HQT	ABA	-0.791	1.04		0.803	0.0165	1.17	2.05		0.751	1.55		0.595	0.274		ns	ns	ns	ns	ns	*	ns	ns	ns	ns
pr.HSP	heat shock protein	proteomics	PBdnRY1_5389	29.6 protein.folding | 20.2.1 stress.abiotic.heat | 20.2 stress.abiotic | 20 stress | 29 protein	HSP	HSP	HSP	-0.0553	-0.0234		-0.128	0.25	0.837	0.585		0.342	0.791		-0.168	0.21		ns	ns	ns	ns	ns	ns	ns	ns	ns	ns
pr.HSP101	ClpB chaperone	proteomics	SdnPW1_46	20.2.1 stress.abiotic.heat | 20.2 stress.abiotic | 20 stress	HSP101	HSP101	HSP	-1.1	1.24		1.31	1.56	2.02	2.16		2.34	3.01		1.04	1.05		ns	ns	ns	ns	ns	ns	ns	*	ns	ns
pr.CLCdnDe7_34340	Heat shock protein	proteomics	CLCdnDe7_34340	20.2.1 stress.abiotic.heat | 20.2 stress.abiotic | 20 stress	HSP25.3	HSP25.3	HSP															ns	ns	ns	ns	ns	ns	ns	ns	ns	ns
pr.HSP70-7	Chaperone DnaK	proteomics	VdnDe2_29290	29.6 protein.folding | 20.2.1 stress.abiotic.heat | 20.2 stress.abiotic | 20 stress | 29 protein	HSP70-7	HSP70-7	HSP	-0.308	1.07		0.428	1.12	0.249	1.91		0.394	2.49		0.662	0.168		ns	ns	ns	ns	ns	*	ns	*	ns	ns
pr.HSP90-1	Heat shock protein 90 (Fragment)	proteomics	CLCdnDe11_2286	20.2.1 stress.abiotic.heat | 20.2 stress.abiotic | 20 stress	HSP90-1	HSP90-1	HSP	0.00486	0.326			0.662	1.1	1.57		0.439	1.87			-0.649		ns	ns	ns	ns	ns	*	ns	*	ns	ns
pr.ISPH	4-hydroxy-3-methylbut-2-enyl diphosphate reductase	proteomics	CLCdnDe2_311	16.1.1.7 secondary metabolism.isoprenoids.non-mevalonate pathway.HDR | 16.1.1 secondary metabolism.isoprenoids.non-mevalonate pathway | 16.1 secondary metabolism.isoprenoids | 16 secondary metabolism	ISPH	ISPH	ABA	0.248	1.42		-0.212	0.281	-0.0968	1.18		0.236	1.18		0.418	0.0236		ns	ns	ns	ns	ns	ns	ns	*	ns	ns
pr.F14P22.200	Ketol-acid reductoisomerase	proteomics	VdnPW4_18801	13.1.4.1.2 amino acid metabolism.synthesis.branched chain group.common.ketol-acid reductoisomerase | 13.1.4.1 amino acid metabolism.synthesis.branched chain group.common | 13.1.4 amino acid metabolism.synthesis.branched chain group | 13.1 amino acid metabolism.synthesis | 13 amino acid metabolism	F14P22.200	KARI	Amino	0.484	0.344		0.278	0.0626	0.893	1.06		0.434	1.15		0.0774	-0.341		ns	ns	ns	ns	ns	*	ns	*	ns	ns
pr.LHCA3	Chlorophyll a-b binding protein 8, chloroplastic	proteomics	VdnPW5_1541	1.1.2.1 PS.lightreaction.photosystem I.LHC-I | 1.1.2 PS.lightreaction.photosystem I | 1.1 PS.lightreaction | 1 PS	LHCA3	LHCA3	PS	-0.907	1.16		-0.0921	0.19	-0.706	-0.108		-0.755	-0.0713		-0.488	0.179		ns	ns	ns	ns	ns	ns	ns	ns	ns	ns
pr.LOX2	Lipoxygenase	proteomics	CLCdnPW31_956	17.7.1.2 hormone metabolism.jasmonate.synthesis-degradation.lipoxygenase | 17.7.1 hormone metabolism.jasmonate.synthesis-degradation | 17.7 hormone metabolism.jasmonate | 17 hormone metabolism	LOX2	LOX2	JA	0.0409	-0.77		-0.187	-0.212	-0.936	-0.943		-0.871	-1.25		-0.253	0.832		ns	ns	ns	ns	ns	ns	ns	*	ns	ns
pr.MED37E	Heat shock cognate 70 kDa protein 1	proteomics	VdnDe4_115100	29.6 protein.folding | 20.2.1 stress.abiotic.heat | 20.2 stress.abiotic | 20 stress | 29 protein	MED37E	MED37E	HSP	0.144	-0.338		-0.0298	0.125	0.727	0.239		0.301	0.366		-0.189	0.0512		ns	ns	ns	ns	ns	ns	ns	ns	ns	ns
pr.MSD1	Superoxide dismutase	proteomics	CLCdnDe7_6144	21.6 redox.dismutases and catalases | 21 redox	MSD1	MSD1	ROS	0.248	-0.722		0.222	-0.446	-0.654	-1.63		-0.284	-0.632		0.265	0.547		ns	ns	ns	ns	ns	*	ns	ns	ns	ns
pr.ndhI	NAD(P)H-quinone oxidoreductase subunit I chloroplastic	proteomics	CLCdnPW10_11437	1.1.40 PS.lightreaction.cyclic electron flow-chlororespiration | 1 PS | 1.1 PS.lightreaction	ndhI	NDH1	PS	1.62	-0.699		0.974	-0.105	1.65	-1.07		1.67	-0.397		-0.153	-0.824		*	ns	ns	ns	ns	ns	ns	ns	ns	ns
ho.neoPA	Neophaseic acid	hormonomics	neoPA	-	neoPA	neoPA
ph.Num_Tubers	Total number of the tubers produced by each plant.	phenomics	Num_Tubers	-	Num_Tubers	Number tubers																										ns	*	ns	*			26					32			16			-82
pr.POP2	Aminotransferase	proteomics	CLCdnPW49_8560	13.1.1.1.2 amino acid metabolism.synthesis.central amino acid metabolism.GABA.GABA transaminase | 13.1.1.1 amino acid metabolism.synthesis.central amino acid metabolism.GABA | 13.1.1 amino acid metabolism.synthesis.central amino acid metabolism | 13.1 amino acid metabolism.synthesis | 13 amino acid metabolism	POP2	POP2	Amino	0.219	-0.472		-0.289	0.269	0.745	0.361		0.931	-0.359		-0.286	2.45		ns	ns	ns	ns	ns	ns	ns	ns	ns	*
pr.PP2C	Serine/threonine phosphatase family protein	proteomics	CLCdnRY10_6741	29.4 protein.postranslational modification | 29 protein	PP2C	PP2C	ABA	-0.535	-1.56		1.06	0.038	-0.288	-1.53		0.0731	-1.35		0.095	0.296		ns	ns	ns	ns	ns	*	ns	ns	ns	ns
pr.PPD1	Photosystem II oxygen evolving complex protein PsbP	proteomics	VdnDe2_86784	1.1.1.2 PS.lightreaction.photosystem II.PSII polypeptide subunits | 1.1 PS.lightreaction | 1.1.1 PS.lightreaction.photosystem II | 1 PS	PPD1	PsbP	PS	0.19	-0.413		0.313	0.201	-0.364	-1.66		-0.971	-1.05		0.499	0.297		ns	ns	ns	ns	ns	*	ns	ns	ns	ns
pr.PNSL2	Oxygen evolving enhancer protein 3	proteomics	PBdnRY1_7025	1.1.1.2 PS.lightreaction.photosystem II.PSII polypeptide subunits | 1.1.1 PS.lightreaction.photosystem II | 1.1 PS.lightreaction | 1 PS	PNSL2	PsbQ-like	PS	0.152	-0.212		0.0425	-0.209	0.0319	-1.2		-0.236	-1.72		-0.183	0.535		ns	ns	ns	ns	ns	*	ns	*	ns	ns
pr.RPE	Ribulose-5-phosphate-3-epimerase	proteomics	CLCdnDe2_96512	1.3.11 PS.calvin cycle.RPE | 1.3 PS.calvin cycle | 1 PS	RPE	RPE	PS	1.35					1.45			0.943						*	ns	ns	ns	ns	ns	ns	ns	ns	ns
ph.Total_Tubers_Weight	Total weight of the tubers produced by each plant.	phenomics	Total_Tubers_Weight	-	Total_Tubers_Weight	Total tubers weight																										ns	*	*	*			-4.64084					-48.2867			-48.3647			-97.4035
me.Trp	Tryptophan	metabolomics		-		Trp	Amino
pr.VDAC1	34 kDa outer mitochondrial membrane protein porin	proteomics	VdnDe1_39992	34.20 transport.porins | 34 transport	VDAC1	VDAC1		0.13	-1		0.0379	-0.158	-0.139	-1.22		-0.0467	-0.165		0.126	-0.311		ns	ns	ns	ns	ns	ns	ns	ns	ns	ns
ph.COMPACTNESS	Compactness of the plant, calculated as the ratio between area and surface of convex hull enveloping particular plant.	phenomics	COMPACTNESS	-	COMPACTNESS	Compactness		-0.0429922	-0.073288		0.044309	0.133495	0.111019	0.0517023		0.117522	0.0492526		-0.138434	-0.240088		ns	ns	ns	*	*	ns	*	ns	*	*					-2.4302	-5.30749		3.028	9.33536	8.73133	3.95755		9.06921	3.44812		-10.3261	-18.1106
ph.Fv.Fm	Steady-state fluorescence of maximum efficiency of PSII photochemistry in the light trait based on chlorophyll fluorescence top view.	phenomics	Fv.Fm	-	Fv.Fm	Fv/Fm	PS	-0.00252832	-0.0187456		0.0175266	0.0351415	0.0362581	-0.026606		0.0130777	-0.0544956		-0.00519989	-0.333448		ns	*	ns	*	*	ns	*	*	ns	*					-0.220305	-1.17315		0.689627	2.25459	2.30925	-2.0304		1.08387	-3.80893		-0.505253	-21.1208
ph.qL	Steady-state estimation of the fraction of open reaction centers in PSII trait based on chlorophyll fluorescence top view.	phenomics	qL	-	qL	qL	PS															ns	*	ns	*	*	*	*	*	ns	ns					0.160581	4.08515		-5.30703	-15.5233	-15.1765	-21.3369		-9.12437	-13.6771		-0.30298	-1.27738
ph.TOP.AREA	Geometry trait based on visible-light top view (projected plant area in pixels).	phenomics	TOP.AREA	-	TOP.AREA	Top area		-0.0496156	-0.343674		-0.00507193	-0.32813	-0.3719	-0.445925		-0.416611	-0.623465		-0.0860873	-1.02781		ns	*	ns	*	*	*	*	*	ns	*					-2.32603	-17.4115		-0.318425	-19.7316	-20.0937	-24.1536		-25.1998	-35.0646		-10.1599	-53.0576
ph.WATER.CONSUMPTION	Absolute weight trait based on weighing of the entire pot in time.	phenomics	WATER.CONSUMPTION	-	WATER.CONSUMPTION	Water consumption		-0.0969501	-0.885385		0.93144	0.773205	0.8007	0.431036		0.291607	-0.491369		0.098331	-1.61029		ns	*		*	*	*	*	*		*					-3.10296	-47.0662		100.234	65.4402	68.4062	42.1973		33.4274	-22.7216		17.9907	-67.9369
ph.deltaT	Steady-state absolute plant temperature normalized to ambient temperature trait based on side view thermal imaging and environmental sensors.	phenomics	deltaT	-	deltaT	Δ Temperature		-0.0428278	0.572946		-2.26784	-1.64011	-0.729876	-0.278178		-0.295787	0.00538291		0.77465	1.17356		ns	*	ns	ns	ns	ns	ns	ns	ns	*					-6.61269	33.7497		-50.9977	-51.5746	-26.9467	-22.1372		-6.49875	2.30884		43.0331	137.354
qP.X13.LOX	13-lipoxygenase	transcriptomics	13-LOX	-	13-LOX	13-LOX	JA	0.538457	2.14334		0.022999	-0.339275	0.484631	3.739		-0.412145	0.80777		0.668487	0.972791		*	*	ns	ns	ns	*	ns	ns	*	*
qP.ACO2	1-aminocyclopropane-1-carboxylate oxidase	transcriptomics	ACO2	-	ACO2	ACO2	ET	-0.0432522	1.62673		-0.741639	-1.25448	1.16667	1.61419		-1.09303	-0.95211		1.8758	-0.0244808		ns	*	*	ns	*	*	ns	ns	*	ns
qP.CAT1	Catalase isozyme 1	transcriptomics	CAT1	-	CAT1	CAT1	ROS	0.852338	2.43015		0.197905	-0.576658	1.16558	2.97479		-0.375839	-0.304102		0.188967	-0.00841061		*	*	ns	ns	*	*	*	ns	ns	ns
qP.CO	CONSTANS (Fragment)	transcriptomics	CO	-	CO	CO	Tuberisation	0.186334	2.16505		-0.569858	-0.442229	1.4983	3.79161		-0.144454	0.882323		-1.183	-0.906563		ns	*	*	*	*	*	ns	ns	*	*
qP.ERF1	Ethylene responsive transcription factor	transcriptomics	ERF1	-	ERF1	ERF1	ET	-0.203228	1.47875		0.0384443	-1.05542	-0.378347	2.0711		-2.84223	-0.84474		0.390713	-1.75525		ns	*	ns	*	ns	*	*	ns	*	*
qP.HSP70	heat shock protein	transcriptomics	HSP70	-	HSP70	HSP70	HSP	0.509631	3.07897		-0.184989	0.0273878	1.93393	3.62854		-0.184015	0.716851		0.0910431	0.721175		ns	*	ns	ns	*	*	ns	ns	ns	*
qP.M0ZJG3	Methyl Esterase	transcriptomics	M0ZJG3	-	M0ZJG3	MES	Ca	0.64058	2.15271		-1.13707	-0.77655	1.54944	3.78478		-0.0363822	0.963285		-0.753148	-0.334762		ns	*	ns	*	*	*	ns	*	ns	ns
qP.P5CS	Pyrroline-5-carboxylate synthase	transcriptomics	P5CS	-	P5CS	P5CS	Pro	0.766317	2.70238		-0.728471	-0.347768	1.49709	3.47957		0.483709	1.21997		-0.937953	2.33522		*	*	*	ns	*	*	*	*	*	*
qP.PR1b	Pathogenesis-related protein 1b	transcriptomics	PR1b	-	PR1b	PR1b	SA	0.0319499	2.18225		-0.520121	-1.23754	0.198284	1.53031		-0.648433	-1.45776		0.550746	1.49657		ns	*	ns	*	ns	*	ns	*	ns	ns
qP.RbohA	Respiratory burst oxidase	transcriptomics	RbohA	-	RbohA	RbohA	ROS	0.39244	-0.268095		-1.02174	-1.11344	1.03439	0.0999212		-1.29539	-0.184188		0.88251	1.11087		ns	ns	*	*	ns	ns	*	ns	*	*
qP.RD29B	CAP160 protein	transcriptomics	RD29B	-	RD29B	RD29	ABA	0.933597	2.82007		-0.839897	-2.29858	-1.68008	1.47786		-0.646531	-0.74802		4.88915	7.68225		ns	*	ns	ns	ns	ns	ns	ns	*	*
qP.SnRK2	Protein kinase superfamily protein	transcriptomics	SnRK2	-	SnRK2	SnRK2	ABA	0.832939	3.02165		0.200863	0.100379	2.29022	3.89127		0.104377	0.971231		0.137467	0.336816		*	*	*	ns	*	*	ns	*	ns	*
qP.SP6A	Flowering locus T protein	transcriptomics	SP6A	-	SP6A	SP6A	Tuberisation	-0.334988	0.952158		-0.521059	-3.81455	-3.07769	0.844394		-3.69343	-3.00956		2.21387	-3.82922		ns	ns	ns	*	*	ns	*	*	*	*
qP.SWEET	Bidirectional sugar transporter	transcriptomics	SWEET	-	SWEET	SWEET	Tuberisation	0.463597	2.26137		0.160465	-0.836539	1.46151	3.0019		0.138577	0.0748474		0.118381	-0.104366		*	*	ns	ns	*	*	ns	ns	ns	ns
ho.X12.OH.JA	12-Hydroxyjasmonic acid	hormonomics	12-OH-JA	-	12-OH-JA	12-OH-JA	JA	-0.270227	-0.750779		1.40785	-0.0579798	-1.04894	0.250858		-1.37554	-0.436833		0.732618	0.170517		ns	*	*	ns	*	ns	*	*	ns	ns
ho.X9.10.dhJA	9,10-Dihydrojasmonic acid	hormonomics	9,10-dhJA	-	9,10-dhJA	9,10-dhJA	JA	-0.429406	-0.190769		0.74579	-0.273136	0.604954	0.0102879		-0.371449	-2.03003		1.14645	0.562842		ns	ns	*	ns	ns	ns	ns	*	*	ns
ho.ABA	Abscisic acid	hormonomics	ABA	-	ABA	ABA	ABA	-0.187646	0.94534		0.336843	-0.736415	-1.54081	-0.480126		-0.528245	-0.0418747		0.795282	2.47785		ns	*	*	ns	*	ns	ns	ns	*	*
ho.cisOPDA	cis-(+)-12-oxo-phytodienoic acid	hormonomics	cisOPDA	-	cisOPDA	cisOPDA	JA	-0.386042	0.0445279		-0.203155	0.0810975	-2.43519	-0.790904		-0.922184	-0.206284		-0.0091126	1.56023		ns	ns	ns	ns	*	*	*	ns	ns	*
ho.DPA	Dehydrophaseic acid	hormonomics	DPA	-	DPA	DPA	ABA	-1.02196	1.76573		0.889838	0.367776	-0.619363	1.26795		1.37722	2.25684		0.501794	2.59247		*	*	*	ns	ns	*	*	*	*	*
ho.IAA	Indole-3-acetic acid (Auxin)	hormonomics	IAA	-	IAA	IAA	IAA	-0.163058	0.0869895		0.0456474	0.244665	0.300243	0.416828		0.151046	0.444212		-0.301706	-0.0745835		ns	ns	ns	ns	ns	ns	ns	ns	*	ns
ho.IAA.Asp	Indole-3-acetyl-aspartate	hormonomics	IAA-Asp	-	IAA-Asp	IAA-Asp	IAA	-0.348169	-0.485305		0.0313043	-0.0475739	0.942682	-0.182165		0.520201	-0.0289879		0.220083	-0.0759737		ns	ns	ns	ns	*	ns	ns	ns	ns	ns
ho.JA	Jasmonic acid	hormonomics	JA	-	JA	JA	JA	0.21059	-1.42068		0.73616	0.571938	-1.59286	0.38096		-0.579278	0.229282		0.249432	-0.51602		ns	*	*	ns	*	ns	ns	ns	ns	ns
ho.JA.Ile	Jasmonoyl-isoleucine	hormonomics	JA-Ile	-	JA-Ile	JA-Ile	JA	2.17259	-0.316509		0.14298	1.08991	3.28313	0.385721		2.40618	2.1595		-0.162438	0.587437		*	ns	ns	*	*	ns	*	*	ns	*
ho.oxIAA	2-oxindole-3-acetic acid	hormonomics	oxIAA	-	oxIAA	oxIAA	IAA	0.0185283	0.0927862		-0.0272389	-0.271811	0.213671	-1.07853		-0.181177	-1.12727		0.301813	-0.175799		ns	ns	ns	ns	ns	*	ns	*	*	ns
ho.PA	Phaseic acid	hormonomics	PA	-	PA	PA	ABA	-1.19905	0.97443		0.175788	-0.769675	-1.28601	0.313712		0.763928	0.471154		1.05765	3.05594		*	*	ns	ns	*	ns	*	*	*	*
ho.SA	Salicylic acid	hormonomics	SA	-	SA	SA	SA	-0.525779	-0.414464		0.384276	-0.263599	0.138468	1.14137		-0.380624	0.912095		0.0992817	1.02939		ns	ns	ns	ns	ns	*	ns	*	ns	ns
me.Ala	Alanine	metabolomics	Ala	-	Ala	Ala	Amino	-0.0266081	0.418665	-0.136843	0.370813	-0.0700669	-0.140336	0.450223	-0.730545	-0.0567365	0.703991	-0.436939	-0.123141	-0.915097	0.919013	ns	*	ns	ns	ns	*	ns	*	ns	ns	ns	*	ns	ns
me.Arg	Arginine	metabolomics	Arg	-	Arg	Arg	Amino	-0.248118	0.430519	-0.291071	0.41933	0.459229	0.243546	1.28885	-0.710489	0.0694778	1.90669	-0.261947	0.927657	1.64906	1.58842	ns	ns	ns	ns	ns	*	ns	*	*	*	ns	*	ns	*
me.Asn	Asparagine	metabolomics	Asn	-	Asn	Asn	Amino	-0.110814	0.770437	-0.124147	0.99639	0.705019	0.520426	1.64624	-0.508422	0.487532	1.52438	-0.187391	0.195182	1.5756	2.80216	ns	ns	*	ns	ns	*	ns	*	ns	ns	ns	ns	ns	*
me.Asp	Aspartic Acid	metabolomics	Asp	-	Asp	Asp	Amino	-0.593545	-0.132287	-0.106589	-0.574634	-0.0232766	-0.258778	0.226443	-0.0377475	-0.566165	-0.0675944	0.163882	-0.307966	-1.01682	1.2303	ns	ns	*	ns	ns	ns	*	ns	ns	ns	ns	ns	ns	*
me.Fructose	Fructose	metabolomics	Fructose	-	Fructose	Fructose	Starch	-0.396825	1.29037	0.185467	-0.20432	-0.670126	-1.09021	1.32672	-0.362076	-0.652431	1.08287	0.49683	1.61154	-0.644883	0.708483	ns	*	ns	*	ns	*	ns	*	*	ns	ns	ns	ns	ns
me.Gln	Glutamine	metabolomics	Gln	-	Gln	Gln	N	0.357384	0.185123	-0.0560362	-0.0387737	-0.959352	-0.709449	-0.0692147	-0.562494	-0.733077	0.0664271	-0.0978652	-0.334894	0.826487	2.61104	ns	ns	ns	ns	ns	ns	ns	ns	ns	ns	ns	ns	ns	*
me.Glu	Glutamic Acid	metabolomics	Glu	-	Glu	Glu	N	-0.339246	-0.179425	-0.224992	0.308304	0.256172	-0.0034087	-0.114537	-0.40406	0.0160681	-0.0863659	-0.298512	0.574969	0.108894	0.0910604	ns	ns	ns	ns	ns	ns	ns	ns	ns	ns	ns	*	*	ns
me.Glukose	Glucose	metabolomics	Glucose	-	Glucose	Glucose	Starch	-0.312887	1.201	-0.519927	-0.519311	-0.748331	-1.63723	1.11726	0.886498	-1.17372	1.21534	1.02618	1.87022	0.866294	-0.363309	ns	*	ns	ns	*	*	*	*	*	ns	ns	*	*	ns
me.Gly	Glycine	metabolomics	Gly	-	Gly	Gly	Amino	-0.396418	0.0300639	-0.299502	-0.623878	0.271657	-0.376235	-0.0625709	-0.845795	-0.302728	0.155447	-0.568299	0.110863	2.95609	1.04461	ns	ns	*	ns	ns	ns	ns	ns	ns	*	ns	*	*	*
me.His	Histidine	metabolomics	His	-	His	His	Amino	0.146838	1.1934	-0.428342	0.383668	1.5627	1.00748	2.00415	-0.664028	1.15228	3.01764	-0.322171	0.0810408	3.35827	1.54558	ns	*	ns	*	*	*	*	*	ns	*	*	*	ns	*
me.Ile	Isoleucine	metabolomics	Ile	-	Ile	Ile	Amino	0.163988	0.346058	-0.249637	0.554246	1.2705	0.234621	1.75086	-0.541873	0.667744	1.92138	-0.323159	0.525582	2.84926	1.00086	ns	*	*	*	ns	*	ns	*	ns	*	ns	*	ns	*
me.Leu	Leucine	metabolomics	Leu	-	Leu	Leu	Amino	0.326289	0.159915	-0.297701	0.380747	0.152868	-0.00924608	0.55392	-0.294804	0.370467	1.00163	-0.0754508	1.02832	3.46021	1.01743	ns	ns	ns	ns	ns	ns	ns	*	*	*	ns	ns	ns	*
me.Lys	Lysine	metabolomics	Lys	-	Lys	Lys	Amino	0.058181	0.531992	-0.477494	0.289313	0.247999	0.0108898	0.772969	-0.876073	0.462549	1.85474	-0.752722	0.62905	2.38277	0.433979	ns	*	ns	ns	ns	*	ns	*	ns	*	*	*	*	ns
me.Met	Methionine	metabolomics	Met	-	Met	Met	Amino	-0.0893792	-1.5	-0.239195	-0.267278	0.198877	0.111607	1.16174	-0.816977	0.344869	2.29323	-0.484917	-0.410929	0.991703	0.407721	ns	ns	ns	ns	ns	ns	ns	ns	ns	ns	ns	*	*	*
me.Phe	Phenylalanine	metabolomics	Phe	-	Phe	Phe	SA	-0.442367	-0.200402	-0.389439	0.120846	0.240891	-0.410817	0.390482	-1.43678	-0.583159	0.531493	-1.0897	0.431982	1.49266	-1.15847	*	ns	ns	ns	*	ns	*	*	ns	ns	ns	*	*	*
me.Pro	Proline	metabolomics	Pro	-	Pro	Pro	Pro	0.29786	2.05998	-0.241199	0.67392	0.136075	-0.347653	-0.0498531	-0.130801	0.136962	0.636731	0.0277037	0.966526	3.4525	2.84997	ns	*	ns	ns	ns	ns	ns	ns	*	ns	ns	ns	ns	*
me.Ser	Serine	metabolomics	Ser	-	Ser	Ser	Amino	-0.390185	-0.286389	-0.145504	-0.370516	-0.391367	-0.39954	-0.443951	-0.594997	-0.693902	-0.853418	-0.374446	-0.349184	0.729833	1.44676	ns	*	ns	ns	ns	*	ns	*	ns	ns	ns	*	ns	*
me.Starch	Starch	metabolomics	Starch	-	Starch	Starch	Starch	-0.428373	-0.792893	0.114523	-1.4071	-1.24869	-1.8478	-0.24218	-0.41873	-1.75417	-0.42945	-0.289435	0.290263	-0.266375	-0.56276	ns	ns	*	ns	*	ns	*	ns	ns	ns	ns	*	*	*
me.Sucrose	Sucrose	metabolomics	Sucrose	-	Sucrose	Sucrose	Starch	0.0236014	-0.427711	0.014171	0.224292	-0.398847	-0.416029	-0.104068	0.0190923	-0.0835087	0.0807654	0.480032	-0.0900736	-0.507028	2.04988	ns	ns	ns	ns	ns	ns	ns	ns	ns	ns	ns	ns	ns	*
me.Thr	Threonine	metabolomics	Thr	-	Thr	Thr	Amino	-0.0665047	0.0637386	-0.0831503	0.0563651	-0.0233577	-0.26522	0.0343916	-0.774936	-0.446434	0.320293	-0.364966	0.180386	0.436746	1.18932	ns	ns	ns	ns	*	ns	*	ns	ns	ns	ns	*	ns	*
me.Tyr	Tyrosine	metabolomics	Tyr	-	Tyr	Tyr	Amino	-0.126039	0.343352	-0.361046	0.351742	0.782109	0.241181	1.52091	-0.823652	0.557588	2.36397	-0.741679	0.523019	2.82044	-0.05854	ns	ns	*	ns	ns	*	ns	*	*	*	ns	*	*	ns
me.Val	Valine	metabolomics	Val	-	Val	Val	Amino	0.122518	0.377961	-0.14106	0.134936	0.13931	-0.22333	0.956528	-0.64014	0.228642	1.46826	-0.300971	0.721025	2.51419	0.963166	ns	*	ns	ns	ns	*	ns	*	*	*	ns	*	ns	*
