# Supplementary material for: Integration of multi-omics data and deep phenotyping provides insights into responses to single and combined abiotic stress in potato
Source: Plant Physiol. 2025 Apr 2;197(4):kiaf126. doi: 10.1093/plphys/kiaf126 (PMC12012603; doi:10.1093/plphys/kiaf126)
Supplement: kiaf126_Supplementary_Data [file kiaf126_supplementary_data.zip › Supplementary Table S4.xlsx]

## Sheet: README
Supplementary Table 4: Omics measurements. Multi-sheet file containing tuber (metabolomics, harvest information) and leaf data (phenomics, transcriptomics, hormonomics and metabolomics). Phenomics data is separated to non-invasive and invasive trait measurements. For trait description see Supplementary Table 2.

## Sheet: transcriptomics-leaves
#
SampleID	RbohA	SnRK2	ACO2	HSP70	PR1b	RD29B	13-LOX	P5CS	ERF1	CAT1	CO	SWEET	SP6A	M0ZJG3
C_S1_10	1.34621	1.498	0.150379	1.01345	0.324007	0.016995	0.699873	3.64788	0.560424	0.63992	2.42159	0.816298	0.122374	1.21111
C_S1_7	1.49601	1.62741	0.196017	1.06723	0.154344	0.046504	0.660413	3.26467	0.637808	0.635107	5.56309	1.87381	0.238811	1.3764
C_S1_8	1.26281	1.63053	0.440406	0.883357	0.269488	0.016995	0.765764	2.15192	0.585558	0.687279	2.74091	0.930861	0.330151	1.00748
C_S1_9	1.42825	1.53043	0.176572	1.04207	0.255647	0.082387	0.734167	3.15556	0.663618	0.70488	2.46919	0.9339	0.122374	0.903495
C_S14_19	1.49376	1.04499	0.456587	1.07222	0.392945	0.610736	1.07891	0.784528	1.88135	0.620026	1.0584	1.65991	2.47854	0.902311
C_S14_20	2.56889	1.3704	0.385496	1.78334	1.95994	0.118336	1.38095	1.31799	1.61289	2.14342	1.44022	1.64585	2.6636	0.762447
C_S14_21	0.897311	0.956213	0.201915	0.831674	1.04544	0.076549	0.833581	0.837882	0.706851	1.20828	0.733546	1.11971	1.23934	0.657719
C_S14_22	0.988458	0.778464	0.398476	1.04052	1.18629	0.167323	0.800942	0.821481	0.873971	0.931066	0.682043	1.11688	1.38248	0.752939
C_S15_23	1.49376	1.04499	0.456587	1.07222	0.392945	0.610736	1.07891	0.784528	1.28288	0.620026	1.04787	1.24133	2.22393	1.3518
C_S15_24	1.35509	0.872869	0.803766	1.03432	0.442251	0.554149	1.06287	0.726264	1.18337	0.583189	0.993238	1.2995	3.04187	1.34277
C_S15_25	1.42784	0.707712	0.843644	0.958219	0.11925	0.697075	1.03052	0.67725	1.15436	0.514566	0.961955	1.1112	1.50772	1.1821
C_S15_26	1.43466	1.04958	0.726153	1.17125	0.684542	1.08451	0.949774	0.616647	1.51091	0.6697	1.18843	1.22554	1.60834	1.14165
C_S21_27	9.32026	7.36603	8.61332	6.64005	18.486	0.016995	5.15136	3.00156	8.25911	7.03437	3.56231	4.07432	5.84447	2.22485
C_S21_28	4.86253	3.99676	2.93612	3.00066	11.021	0.185256	3.14951	2.47877	3.37539	4.07417	2.35204	3.15812	5.7523	1.80658
C_S21_29	5.76248	1.87256	1.73993	1.75989	2.53998	0.127279	1.99248	1.2101	2.14635	1.46142	1.3605	1.77635	3.15922	0.993223
C_S21_30	1.72955	1.3503	0.883177	0.936846	2.12283	0.141249	0.932271	0.907747	1.22909	1.33387	0.919048	1.24693	1.71766	0.728637
C_S7_11	1.40415	1.1226	0.537281	1.02817	0.226714	1.75188	1.1362	0.862709	1.63481	0.811006	1.70922	1.49481	3.38646	2.35786
C_S7_12	0.848707	0.725752	0.150857	0.640827	0.192341	0.113202	0.540666	0.908966	1.23986	0.373886	1.58036	0.853875	0.810631	1.38719
C_S7_13	1.02156	1.04456	0.348493	1.01156	0.178459	0.856186	1.07578	0.879619	1.42762	0.539875	1.44212	1.19532	1.63066	1.93868
C_S7_14	0.822	1.05477	0.36433	0.772481	0.160968	0.566574	0.479152	1.11372	0.960718	0.403452	1.95662	1.02666	0.539639	1.6186
C_S8_15	1.97912	1.69599	0.589359	1.57947	0.465054	0.120308	1.32207	1.66609	3.68891	0.750294	2.05694	0.854362	2.23302	0.875105
C_S8_16	0.942956	1.06536	0.265404	0.937834	0.525716	0.016995	0.861419	1.33404	2.3162	0.946807	1.10076	0.845393	1.42169	0.703304
C_S8_17	0.855271	1.27317	0.452504	0.915227	0.589202	0.290391	0.91027	0.936533	1.63362	0.815843	0.866483	0.913198	1.45064	0.574659
C_S8_18	0.881788	1.16414	0.534851	0.890041	1.00081	0.2602	0.977286	0.815679	1.97658	0.907524	0.970438	0.854995	1.36404	0.496412
D_S14_11	0.005142	7.04094	0.80423	11.2797	2.59986	0.893454	3.97667	5.54639	3.12875	6.64752	4.57325	6.8653	2.39456	3.16582
D_S14_12	10.8634	14.356	1.56083	14.2466	7.78714	1.24935	7.78645	10.0907	6.30503	10.1969	7.77172	11.3783	6.3834	6.16849
D_S14_13	7.84221	9.40958	1.86472	14.6282	5.52996	1.83198	5.38006	7.80164	3.34612	6.06768	4.3006	7.25145	4.45433	4.09835
D_S14_14	3.69465	4.87466	0.550218	3.58899	3.62	1.12588	2.27457	2.92534	1.71354	3.06698	2.01849	3.18703	2.32792	1.66425
D_S15_15	1.06022	0.804479	0.077677	1.13614	0.233545	0.930206	0.619007	0.961957	0.695287	0.55301	1.00442	1.00748	0.372235	1.00466
D_S15_16	1.17271	0.875349	0.249353	1.07233	0.322135	1.0542	0.445869	0.595408	0.853086	0.585365	0.863382	1.1565	0.980529	1.20212
D_S15_17	1.48159	0.994334	0.119022	1.34156	0.600013	1.09612	0.929907	0.957354	0.521598	0.653742	1.1476	1.14201	0.357871	1.75007
D_S15_18	1.23817	1.30317	0.147375	1.83262	1.44759	1.11275	0.664928	0.830904	0.919629	0.923984	1.29524	1.20319	0.576048	1.63221
D_S21_19	9.14332	7.5643	2.93929	4.64646	6.8052	0.678391	4.15406	3.5981	4.9186	7.57664	3.02658	4.42765	10.8754	5.04445
D_S21_20	14.5688	11.5996	3.94719	8.72795	6.53145	0.016995	6.85823	4.91581	8.18656	9.29577	6.09107	7.92876	10.0909	5.46141
D_S21_21	15.0256	7.31687	8.61981	8.85499	5.04564	1.20562	4.36315	3.23966	6.24758	3.69306	3.43483	4.24901	7.16224	2.19373
D_S21_22	7.94244	6.68532	4.21675	6.3764	6.28576	0.496609	2.91222	2.79946	3.46507	4.19648	2.63552	4.33784	7.90881	3.23576
D_S8_10	1.00812	2.85617	0.687871	1.25521	0.585963	0.097795	1.14926	1.4134	2.56198	1.6536	1.50428	0.95337	0.974906	0.886283
D_S8_7	2.0081	2.17061	0.478328	1.82871	0.661425	0.79031	1.99323	1.9901	2.27009	1.21409	1.35021	1.2207	2.3808	0.881908
D_S8_8	2.27158	2.79896	0.586617	1.69315	1.08435	0.016995	1.32626	2.21096	2.5445	2.11486	2.1405	1.3896	1.82804	1.93132
D_S8_9	0.908554	1.55384	0.17397	1.27548	0.374819	1.56543	1.48397	2.28522	1.06122	1.31617	0.734111	1.26094	0.584855	0.686975
H_S1_10	0.686959	1.81102	0.108635	0.798351	0.235554	0.016995	0.790901	1.95937	0.688693	0.949446	2.18948	1.301	0.122374	0.975862
H_S1_7	0.517133	1.57812	0.131414	0.773978	0.181843	0.016995	0.611902	1.58643	0.502605	0.813587	1.87917	1.07337	0.122374	0.717651
H_S1_8	0.876916	2.11379	0.129081	1.12686	0.135289	0.016995	0.77066	2.24925	0.56276	0.698573	2.54809	1.39078	0.122374	0.084783
H_S1_9	0.686119	1.75747	0.159133	0.856156	0.140568	0.021963	0.742594	1.53476	0.793251	0.631592	1.7913	1.06831	0.151936	1.09222
H_S14_19	14.2916	12.4824	0.841603	13.0052	2.04213	0.43411	15.2613	9.96522	6.39342	8.50063	13.2232	10.4341	3.39422	9.64657
H_S14_20	8.79874	13.5641	0.549086	10.4907	2.85258	0.586004	16.2594	7.23028	2.94784	7.96772	10.5133	8.5437	4.85864	8.79675
H_S14_21	6.94403	10.7512	1.1308	10.7126	2.15594	0.529932	7.2241	7.96356	3.05963	5.54855	8.31662	7.4551	1.59978	7.93252
H_S14_22	0.005142	28.3903	2.38046	26.4917	5.294	0.413296	17.6373	19.2033	10.1354	15.1949	24.2579	21.168	4.45608	18.2636
H_S15_23	1.08072	1.03712	0.263168	1.08092	0.218595	0.658415	1.58	0.624784	0.900852	0.659184	1.09614	1.03132	0.593928	1.17635
H_S15_24	0.816926	0.752101	0.491237	0.803211	0.128819	0.695458	1.12705	0.585273	0.71494	0.492149	0.941916	0.922064	0.532023	1.37392
H_S15_25	0.948825	0.927778	0.714839	1.32564	0.583675	1.23906	1.29066	0.598146	0.676415	0.685282	0.867916	0.829775	0.701133	1.09146
H_S15_26	0.948825	1.02899	0.44961	1.01541	1.07924	0.56957	1.33257	0.693731	1.081	0.635958	1.32825	0.9051	0.301009	1.85397
H_S21_27	19.2948	16.405	3.90476	12.6849	7.86371	0.529105	8.67307	4.50905	9.41492	7.22254	8.12977	7.02012	13.9497	6.19926
H_S21_28	14.3514	11.2926	5.47296	11.3141	12.6867	2.35819	9.08447	2.46383	9.27089	6.36462	5.023	6.85509	8.49225	4.57437
H_S21_29	7.701	8.55108	2.67171	8.0826	3.4936	1.13133	4.29954	2.6595	5.0703	3.38168	2.96792	4.30251	6.45841	3.56399
H_S21_30	5.57671	3.54004	5.12308	2.61681	2.29809	0.315061	3.02154	1.19285	3.7803	1.50904	1.70123	1.80623	3.46256	1.06028
H_S7_11	0.319851	0.773287	0.058413	0.672349	0.048469	0.113202	0.427707	0.995153	0.516869	0.221782	0.911316	0.449297	0.065921	1.09308
H_S7_12	0.362278	1.03736	0.18188	0.647209	0.05579	0.113202	0.335002	0.71216	0.601241	0.230538	1.24213	0.305043	0.065921	0.683885
H_S7_13	0.481595	1.27555	0.173396	0.923743	0.123763	0.113202	0.765576	0.63284	0.726392	0.436485	1.35776	0.908376	0.065921	1.07051
H_S7_14	0.818317	1.15879	0.172415	1.38189	0.12108	0.113202	1.12686	0.653078	0.660082	0.598197	1.45515	1.2372	0.215172	1.48942
H_S8_15	1.50538	5.57021	0.565071	2.88971	0.302618	0.016995	0.849443	3.08618	0.897885	1.5615	3.00535	1.93491	0.122374	1.13844
H_S8_16	3.93942	7.7389	1.16369	5.47647	0.892973	0.092675	2.49463	4.52712	4.03293	2.76774	4.61906	3.57492	0.674695	3.27963
H_S8_17	2.59469	5.69269	1.38464	4.31842	1.11805	0.016995	1.886	2.61135	2.25084	2.29264	3.00097	2.41096	0.122374	2.01057
H_S8_18	1.60989	6.24664	1.05604	3.76339	0.826863	0.054737	0.971701	2.95448	1.18571	1.34419	2.91112	1.94513	0.122374	1.71679
HD_S14_11	1.8073	2.59153	0.345545	3.34784	0.852161	0.167264	2.06332	3.06922	0.707647	1.42321	2.14014	1.59382	0.28703	1.3659
HD_S14_12	0.736096	1.4696	0.073208	1.5822	0.281803	0.016995	0.91239	1.83486	0.58843	0.93922	0.912733	0.766291	0.122374	1.17768
HD_S14_13	1.00793	1.59931	0.217966	0.950275	0.279699	0.112814	1.51929	1.67415	0.469424	0.746455	1.21168	1.27853	0.625666	1.08948
HD_S14_14	1.52318	2.5855	0.183319	2.39897	0.249796	0.362805	3.26568	2.22261	0.921837	0.644832	3.7202	2.69258	0.122374	2.80941
HD_S15_15	3.72173	4.41991	0.713081	3.28263	1.04091	0.450103	2.11517	2.80353	2.5937	2.46932	2.01693	2.0081	1.12708	2.03565
HD_S15_16	2.9399	3.78556	0.74171	2.5193	0.781421	0.102152	2.36354	2.08461	2.37342	2.43852	1.8779	1.52421	0.897143	1.25117
HD_S15_17	3.72058	3.80767	0.629247	2.9346	0.509494	0.166746	1.49843	2.13865	2.15281	1.98949	1.4914	1.49236	0.584019	1.0355
HD_S15_18	2.66489	2.6523	1.00677	1.44816	0.652547	0.199441	1.28869	1.67597	1.42915	1.65284	1.14877	1.17796	0.61305	0.971118
HD_S21_19	4.66007	5.70075	2.28447	4.23512	3.28365	0.597441	2.34389	1.70947	2.39227	2.66897	1.86673	2.69239	4.78779	1.89457
HD_S21_20	3.31925	3.96964	3.08488	3.02747	3.01193	1.0108	1.74885	1.57673	2.50519	1.96059	1.53403	2.13134	1.7704	0.861403
HD_S21_21	2.53094	2.47235	3.28804	1.49577	1.65267	0.592947	1.71331	1.04313	1.46892	1.57123	0.979445	1.26572	2.09781	0.931353
HD_S21_22	2.10147	1.9356	1.57226	1.23836	1.55756	0.418651	1.41415	0.830574	1.80456	1.08873	0.796196	1.10663	1.40229	0.690519
HD_S8_10	0.385455	1.04256	0.155515	0.85408	0.35998	0.331056	0.950347	1.66738	0.286249	0.593491	1.01227	1.09085	0.122374	0.803371
HD_S8_7	0.619461	1.76813	0.330194	0.972109	0.585566	0.050698	0.789474	1.64979	0.336386	0.752547	1.10842	0.924365	0.122374	0.458473
HD_S8_8	0.424084	2.07003	0.414039	1.07118	0.540525	0.016995	0.49398	1.38729	0.291401	0.727124	1.18102	0.826527	0.122374	0.582901
HD_S8_9	0.382993	0.937347	0.085984	0.81456	0.209608	0.090197	0.871887	1.70107	0.37177	0.571276	0.962593	0.993632	0.122374	0.739303
HDW_S15_10	35.4286	14.7684	19.909	18.7722	5.03905	0.615055	10.4839	2.85054	8.23856	9.41242	3.55316	4.09469	1.74239	1.24618
HDW_S15_7	49.8518	19.6521	30.1882	16.6741	2.47043	0.016995	12.6689	3.1253	13.1781	7.17261	5.20006	4.23501	0.122374	1.15787
HDW_S15_8	40.1599	14.5752	28.478	17.343	5.27496	1.40207	12.0105	3.85095	11.535	10.1786	3.34773	3.66527	4.23613	1.83399
HDW_S15_9	30.7858	15.6737	24.2684	20.6129	2.01413	0.016995	6.58137	2.86292	7.51224	6.46757	3.68804	3.09587	2.51986	1.09911
HDW_S21_11	1.86624	0.765568	0.570485	0.83306	0.567777	445.284	1.06128	8.50372	0.272396	0.520235	1.22552	0.626651	0.065921	1.3905
HDW_S21_12	3.81766	1.2326	0.306952	1.63353	1.42143	417.479	1.90676	8.86742	0.24884	0.938398	2.02683	0.999277	0.065921	2.47229
HDW_S21_13	1.40186	0.916877	0.24872	1.0406	0.161372	282.984	1.0639	7.71356	0.136667	0.543991	1.76516	0.836638	0.065921	1.82379
HDW_S21_14	1.82773	0.907183	0.24006	1.06017	0.539093	251.005	1.30594	5.95733	0.121118	0.683929	1.17594	0.809617	0.065921	2.03373
W_S1_10	2.56604	1.57589	1.7308	1.13006	0.718135	1.07711	1.08241	1.60035	0.880003	0.702611	0.940854	1.0464	0.384989	0.47495
W_S1_7	2.18942	2.00923	0.351545	1.10584	0.264032	0.530417	1.01581	1.75872	0.715485	0.863237	1.56316	1.25355	1.36972	0.791969
W_S1_8	3.01083	1.97964	0.75715	1.36395	0.305254	0.854844	1.37216	1.55857	0.996427	0.888268	2.23427	1.2809	1.13426	0.937718
W_S1_9	2.48063	1.42081	0.902685	0.751848	0.274072	1.74724	1.09915	1.36847	0.654079	0.617122	1.04407	1.09888	0.914354	0.533067
W_S7_11	2.25003	1.12309	0.179778	1.28335	1.0026	259.092	1.70752	6.39922	0.548732	0.49291	1.26614	1.37226	0.065921	2.31008
W_S7_12	2.16142	1.23157	0.085779	1.73387	2.27407	197.52	1.71591	5.57378	0.290929	0.504111	1.26965	1.0879	0.065921	1.92701
W_S7_13	2.18801	1.33196	0.553547	1.42445	0.129341	231.494	1.42967	7.20059	0.204533	0.498197	0.588383	0.862207	0.206594	1.32514
W_S7_14	2.04622	1.23967	1.12644	1.19966	0.269282	14.4519	1.1216	1.93966	0.655548	0.521226	0.652566	0.911145	0.065921	0.687755
W_S8_15	1.66157	1.13301	0.195555	1.33341	5.77595	327.353	1.23636	6.52529	0.549317	0.415097	0.87058	0.940893	0.065921	1.73064
W_S8_16	1.58127	0.784234	0.406225	0.939898	0.184959	251.012	0.791721	5.81373	0.624343	0.308047	0.580305	0.70591	0.171587	0.929558
W_S8_17	1.66157	0.942801	0.926446	1.17587	0.089099	186.606	1.33175	5.12365	0.915653	0.513579	0.542219	1.03454	1.42065	1.19598
W_S8_18	1.74187	0.971469	0.64747	1.26633	0.099523	395.253	1.5856	8.06018	1.68946	0.423664	1.07178	1.15464	0.305234	2.2433

## Sheet: hormonomics-leaves
# units for all: pmol/g
SampleID	IAA	oxIAA	IAA-Asp	ABA	PA	DPA	neoPA	SA	JA	JA-Ile	9,10-dhJA	12-OH-JA	cisOPDA
C_P28_1	42.9892	174.537	2.30727	123.871	392.625	326.688		269.395		0.95885	47.9532	110.667	2021.39
C_P28_2	42.7276	177.93	2.09449	120.349	360.825	308.996		372.871		0.632708	26.1287	183.469	1374.81
C_P28_3	40.2296	157.635	2.28265	134.451	412.699	306.71		318.793		1.0473	34.9826	191.515	1549.22
C_P28_4	47.0441	194.581	1.37043	129.905	529.9	374.476		291.101		1.12105	32.8216	144.984	2534.52
C_P28_5	48.0593	204.556	2.04568	137.478	446.764	345.934		328.94		0.709593	34.0946	165.66	1747.22
C_P28_6	48.5049	238.923	1.62264	166.731	431.244	276.455		328.018		1.21638	41.7568	142.921	1178.43
C_S1_10	37.1957	61.493	2.22407	36.785	91.9999	45.6341		505.213	2.6873	0.552521	5.4491	16.1345	353.861
C_S1_7	45.8665	67.8422	1.99099	33.1173	92.612	62.1065		519.379	2.80246	0.566138	3.70017	23.9546	402.705
C_S1_8	47.6052	52.4976	1.49644	41.6609	93.8312	55.0616		275.297	4.76113	0.427319	2.87976	27.9363	644.969
C_S1_9	37.5556	48.6961	2.2402	39.12	91.3502	59.8258		628.046	4.62266	0.202841	5.16534	25.7258	750.353
C_S14_19	33.8574	190.842	1.68559	154.115	327.364	280.976		527.423	4.22143	0.925336	12.2289	216.474	2432.06
C_S14_20	45.8955	171.582	2.51392	110.22	203.678	190.799		815.514	2.50617	1.80423	16.9601	202.046	1440.73
C_S14_21	43.6297	153.053	2.69258	158.523	308.233	319.599		1004.28	5.26881	2.08061	22.0979	281.958	3178.45
C_S14_22	38.4807	138.354	1.53948	132.931	252.94	284.879		663.577	3.63346	2.19892	13.3497	223.571	2851.9
C_S15_23	32.4648	114.256	1.87667	111.075	254.327	247.924		760.369	6.08423	0.959925	13.749	283.796	2464.19
C_S15_24	46.1297	131.85	1.82165	118.653	282.531	237.443		924.3	7.67213	1.55588	7.95655	264.105	2339.03
C_S15_25	51.7943	103.904	1.76882	119.713	351.401	297.167		987.895	4.2491	0.81487	13.6672	340.941	1307.3
C_S15_26	37.4084	98.6013	2.56761	100.168	277.923	246.375		929.492	5.04871	0.864445	6.93599	226.245	1177.07
C_S21_27	37.6478	131.861	1.42962	130.656	359.516	250.25		499.651	1.6825	2.61632	9.68959	120.575	742.113
C_S21_28	42.0439	146.744	2.2802	169.489	453.417	312.909		572.949	2.16333	1.95748	23.164	190.611	561.921
C_S21_29	38.9109	118.605	1.96613	136.003	428.953	242.166		891.946	1.90566	1.36096	17.9586	182.611	406.833
C_S21_30	39.8087	133.042	2.58688	168.708	422.607	316.878		564.069	0.978513	1.16182	18.4028	99.8073	546.35
C_S7_11	49.4623	76.7946	1.92716	80.0028	231.688	178.088		1314.95	6.10144	0.622633	5.01027	244.123	1294.91
C_S7_12	78.9138	93.1406	1.85635	49.7603	166.086	149.868		731.212	3.09207	0.344996	8.37316	203.742	873.422
C_S7_13	46.8875	52.3541	1.72518	93.9161	236.128	223.437		945.086	5.23652	0.716636	7.56084	215.873	1386.94
C_S7_14	43.1376	46.463	3.04191	43.1671	116.263	129.263		614.228	5.12435	0.690614	11.8717	109.698	1941.57
C_S8_15	56.1428	82.5916	1.1664	60.8031	208.54	156.333		1023.39	6.06697	0.255566	5.84441	198.48	3951.29
C_S8_16	46.3637	104.68	1.321	88.6812	252.077	183.037		1077.89	3.99686	0.281036	11.5742	236.363	2871.51
C_S8_17	39.2627	107.887	1.34019	132.561	341.571	269.746		726.836	7.17616	0.226118	9.42441	272.257	4591.35
C_S8_18	36.184	58.4941	2.44412	111.803	269.05	217.375		598.939	6.30148	0.454843	7.70632	231.36	4245.35
D_P28_1	44.859	175.118	2.56915	157.357	467.641	325.266		475.012	2.24874	1.45816	32.594	131.749	4126.03
D_P28_2	46.328	190.446	2.81722	157.571	459.508	276.093		368.233	2.24874	2.12078	45.2258	124.29	2066.23
D_P28_3	50.2131	195.49	2.58961	127.432	386.263	255.866		490.695	2.24874	1.32831	25.813	150.475	3393.4
D_P28_4	41.9574	135.521	2.3828	140.63	412.657	265.391		387.136	2.24874	1.03075	27.4042	149.856	2055.13
D_P28_5	54.6605	165.615	2.50844	146.952	441.151	350.542		408.301	1.73167	0.734391	19.3803	164.597	2485.12
D_P28_6	82.7825	181.205	3.71687	141.863	331.408	361.006		698.092	2.76581	1.85993	26.5672	267.309	2793.09
D_S14_11	47.0865	211.004	2.18696	278.269	575.427	1129.21	8.05109	557.5	1.32366	0.874199	10.1502	161.319	3737.4
D_S14_12	48.3728	152.014	1.50232	273.424	454.98	808.854	5.80602	562.551	1.64332	1.14754	18.1803	153.516	2222.48
D_S14_13	39.9015	186.534	1.28991	269.578	582.346	919.678	5.79756	615.903	1.00178	1.70588	14.0414	132.577	1762.75
D_S14_14	36.5348	149.889	1.07924	239.961	508.207	776.929	6.3262	470.276	1.80953	1.85588	13.9137	104.743	2454.3
D_S15_15	48.7584	113.552	1.56929	259.11	641.141	1090.37	7.50238	485.699	1.76968	0.762566	10.8342	148.361	1892.13
D_S15_16	34.8462	112.701	1.32932	188.532	451.292	541.628	3.73777	322.421	1.30378	0.808176	8.08232	109.634	2837.49
D_S15_17	35.6604	120.208	1.13871	284.062	600.254	1183.56	9.69415	255.438	1.81078	0.641938	12.894	79.6342	1623.68
D_S15_18	36.3759	97.4678	1.6517	210.452	484.329	1049.28	7.63765	237.988	2.19447	0.837584	8.18013	75.3291	2453.07
D_S21_19	41.6927	121.733	2.49932	164.724	388.815	218.738		419.357	1.53427	0.718075	15.0137	69.6222	717.588
D_S21_20	42.4556	106.364	2.81686	165.761	387.223	238.649		488.206	1.09718	0.771881	26.5661	91.3519	376.634
D_S21_21	37.8302	94.3296	2.16558	134.805	276.626	221.503		596.03	1.53427	0.597883	21.2646	34.7127	442.179
D_S21_22	35.6126	115.102	2.11594	145.529	287.05	220.515		518.483	1.97137	1.18964	25.0825	65.0746	781.648
D_S8_10	44.5909	68.9854	1.52927	57.9401	118.586	84.0313		385.189	5.1859	1.21391	5.92258	125.921	2604.81
D_S8_7	38.3418	107.804	1.13013	120.17	147.355	159.764		778.856	8.26626	1.41229	9.11227	256.964	4263.79
D_S8_8	37.9969	71.8526	1.21409	65.703	121.415	78.1753		618.737	4.86791	1.15801	3.6483	154.845	2150.65
D_S8_9	36.2211	107.486	0.916099	103.828	81.9538	94.0163		602.134	9.42162	1.53709	7.58664	278.812	3174.82
H_P28_1	43.5473	109.097	2.5647	62.2875	220.42	184.609		808.519	6.26515	3.45276	23.786	92.6507	554.527
H_P28_2	41.302	83.999	3.13155	60.911	243.052	180.967		1270.57	8.10225	5.57583	19.4317	107.265	499.475
H_P28_3	48.5051	122.767	1.87181	55.9133	218.265	181.964		1298.94	7.81895	5.55939	14.9517	122.004	792.658
H_P28_4	40.5389	97.0503	2.50813	49.6803	199.265	173.611		923.279	5.35216	2.88531	33.1717	67.532	894.715
H_P28_5	36.0544	99.771	1.62384	51.8524	183.468	147.986		883.114	8.51635	4.08694	25.1952	83.0689	356.854
H_P28_6	37.6306	129.762	1.68858	69.9134	240.425	186.604		1098.29	3.5765	2.8325	18.0013	133.776	913.134
H_S1_10	49.7734	51.7867	2.03907	47.3528	83.9838	94.8359		523.9	7.07164	0.662789	5.68293	70.2588	517.513
H_S1_7	35.673	52.7579	1.55252	51.2935	124.595	108		591.418	5.5798	0.32516	8.21032	53.1704	439.675
H_S1_8	37.9199	53.008	2.53486	42.7609	99.5585	88.088		448.157	4.21457	0.550732	8.91844	42.255	468.234
H_S1_9	51.4136	68.2832	2.01761	48.6404	114.132	121.99		948.186	7.67344	0.339573	5.69905	87.2278	368.541
H_S14_19	63.4278	74.1763	2.07598	76.6977	338.219	509.47	4.6069	2094.16	6.45362	1.44534	16.6623	371.241	1272.7
H_S14_20	72.551	88.2441	2.25093	98.5282	445.252	575.361	4.6069	1835.15	3.93097	2.32026	12.7351	363.887	1373.24
H_S14_21	45.1991	69.149	1.66477	110.462	302.6	875.01	4.6069	2085.19	6.84402	2.25058	22.1577	282.064	1163.19
H_S14_22	39.8389	77.0117	1.36257	113.276	272.237	640.043	4.6069	846.949	3.35436	2.94879	13.3895	145.061	1743.57
H_S15_23	52.361	48.7431	2.02986	73.4064	391.051	581.71	5.14875	1316.63	4.56356	1.99882	6.6767	289.87	807.251
H_S15_24	44.7279	57.9119	2.05369	80.9958	369.487	316.218	7.67545	1079.06	6.39543	2.39017	3.6083	301.698	2060.56
H_S15_25	47.7545	39.2249	2.03166	72.1316	456.065	455.066	7.67545	1212.14	4.41581	1.01144	6.54658	223.18	1221.34
H_S15_26	44.056	54.1232	1.8147	136.618	754.215	641.464	10.2021	589.372	3.64303	1.88232	7.11568	168.254	1907.67
H_S21_27	44.5515	101.204	1.85415	59.3472	262.762	178.059		921.165	0.963888	1.15735	9.90162	92.33	896.465
H_S21_28	40.2939	83.2321	1.07573	68.6309	377.767	218.53		906.002	1.70643	1.52343	11.7962	72.4234	1554.66
H_S21_29	47.6491	76.2769	1.68458	81.8245	397.257	291.263		1369.99	1.52215	0.888145	8.13493	97.0517	1888.62
H_S21_30	42.4215	110.38	2.03203	103.319	378.717	351.834		1354.72	2.54475	1.12443	12.5975	70.7718	1239.42
H_S7_11	86.5853	49.2081	1.75235	43.0157	135.02	265.374		1113.47	9.58285	0.845347	7.81362	185.35	1381.69
H_S7_12	73.3126	56.5819	2.6098	20.5234	70.2214	153.465		529.264	5.88884	1.71822	7.23815	131.469	954.705
H_S7_13	44.0778	43.3683	1.71256	45.5755	98.224	194.905		790.485	7.58318	1.19829	8.61054	255.585	1658.74
H_S7_14	55.6037	67.8183	2.10086	52.0646	134.263	269.233		576.905	5.77655	1.25395	3.62606	161.035	1742.88
H_S8_15	50.4377	82.5899	3.91294	23.0971	81.9863	108.433		712.007	1.53956	2.72516	13.1484	124.618	770.376
H_S8_16	59.8207	97.056	1.69799	37.3662	103.423	164.766		1332.53	2.42438	2.43902	9.89851	134.896	783.306
H_S8_17	53.1121	142.291	3.33971	50.502	161.156	188.861		1119.16	2.30162	4.25732	17.8767	165.056	667.729
H_S8_18	53.0515	86.5041	3.10452	25.5833	99.983	89.2886		663.909	1.54168	2.34427	11.2991	58.117	641.514
HD_P28_1	48.0616	129.751	2.23848	76.3549	234.753	223.351		1426.69	5.81735	1.89925	21.5896	215.894	1263.18
HD_P28_2	49.8695	134.281	2.23781	65.1445	219.291	222.076		961.249	4.01178	2.24155	28.2315	210.735	2495.76
HD_P28_3	44.3234	146.557	1.72059	74.0285	232.673	211.083		745.98	4.44545	1.24847	19.4154	180.103	1352.28
HD_P28_4	45.3028	125.964	1.76063	63.7856	244.153	231.234		979.119	8.30135	2.50279	20.2029	218.427	1424.66
HD_P28_5	45.5752	130.106	2.02803	60.0815	232.437	243.489		1025.13	9.83873	2.23141	10.3568	212.012	1183.81
HD_P28_6	44.5777	125.918	2.02442	59.5812	247.636	259.478		1161.53	6.05013	1.26102	17.2557	293.311	1201.07
HD_S14_11	59.7566	90.6401	2.47731	163.426	461.746	1591.79	9.49796	1306.96	3.37726	4.96188	2.64502	153.134	1431.08
HD_S14_12	56.7363	76.343	1.91863	141.105	308.154	1594.83	9.95672	1734.34	3.41612	9.25011	3.43648	153.601	3266.54
HD_S14_13	42.7871	48.2256	1.79599	99.4316	333.715	787.991	4.85016	1119.03	5.75061	6.13915	4.03803	162.31	1719.05
HD_S14_14	61.6274	91.2514	1.89875	138.999	404.252	1273.2	8.71753	1417	5.76466	10.7992	5.9914	215.103	2230.88
HD_S15_15	38.8721	73.6585	1.49083	105.845	383.159	1319.61	7.95701	846.119	4.63948	2.08688	1.60473	246.455	1501.75
HD_S15_16	46.074	50.9507	2.57218	120.48	413.668	1598.18	11.2239	991.94	5.7176	2.64696	1.59319	210.849	822.56
HD_S15_17	44.4373	77.6809	1.88203	107.598	347.998	1564.97	10.7035	947.271	7.06265	1.2312	1.92304	252.668	1635.63
HD_S15_18	44.4934	76.878	1.72859	137.189	415.685	1760.05	10.4834	937.451	3.05898	1.51926	1.70699	191.406	1547.85
HD_S21_19	39.2283	77.2141	2.0034	66.0489	266.588	275.734		630.137	1.3439	0.629563	5.17303	41.1919	1357.91
HD_S21_20	33.7698	71.3465	2.15114	67.0369	258.136	331.143		906.073	1.3439	0.452746	3.93004	36.1215	1171.48
HD_S21_21	40.9771	83.6179	1.47395	68.7628	264.023	261.995		625.833	1.03561	0.376004	7.63693	58.3088	2307.59
HD_S21_22	32.8557	89.1064	2.75526	85.2943	279.402	262.302		659.804	1.65218	0.398393	6.75027	46.94	2320.86
HD_S8_10	39.9711	62.9611	1.77441	92.979	390.941	503.326	3.66711	716.41	4.10803	1.29541	6.1344	122.672	2928.79
HD_S8_7	48.8063	76.557	2.06604	43.957	349.242	453.267	4.39651	771.884	4.74441	1.99441	5.23466	84.8325	1790.17
HD_S8_8	57.8437	88.1635	3.32934	54.0549	558.894	435.998	4.39651	360.255	2.43075	1.08672	5.17748	61.7855	1583.69
HD_S8_9	49.816	77.6916	1.74934	83.6192	526.416	768.066	5.12591	839.057	4.64459	2.07707	10.5508	101.403	2065.52
HDW_P28_1	97.4657	67.1404	2.45009	148.346	787.1	1074.07	15.1371	2158.54	12.3334	9.37525	11.6873	240.045	865.187
HDW_P28_2	98.3662	41.1591	3.63873	143.427	781.655	1188.04	21.7116	1770.98	7.95694	10.1893	15.4742	157.722	1093.84
HDW_P28_3	109.136	47.1226	4.12947	226.003	1026.21	924.124	15.1371	1670.57	10.7228	13.8637	17.8512	150.251	891.244
HDW_P28_4	86.3829	55.137	3.0117	173.364	1306.45	1234.52	14.2643	1261.96	8.60669	8.61744	20.0991	150.791	882.155
HDW_P28_5	84.5537	55.7001	1.99778	133.384	544.079	1265.59	15.3575	2416.06	6.99277	5.81102	16.7728	344.466	1639.98
HDW_P28_6	99.0731	72.3669	3.66716	146.013	847.202	968.221	9.21514	3076.1	7.02468	9.90495	17.4439	251.116	1764.21
HDW_S15_10	55.0494	57.9226	2.69236	93.7314	301.902	450.202		1419.68	1.35946	1.33369	7.46981	121.69	1108.77
HDW_S15_7	50.9205	61.6414	2.91618	92.8475	184.763	503.202		1109.71	2.02696	1.65113	6.57885	80.4982	2100.26
HDW_S15_8	50.3466	71.4512	2.56149	87.8908	336.423	455.853		2311.2	1.4721	0.995636	6.71067	86.5888	1658.96
HDW_S15_9	53.2464	47.2364	3.36752	66.8928	152.859	413.751		1226.95	1.02988	0.753764	6.91978	91.0068	902.015
HDW_S21_11	79.3649	80.2183	3.52237	230.267	1551.48	1381.94	22.951	1239.38	6.60785	6.0198	11.2677	81.6491	1132.72
HDW_S21_12	66.0613	68.1832	1.67797	280.504	2306.33	1405.42	18.4614	2486.12	4.31067	4.49246	8.53947	47.9645	1725.23
HDW_S21_13	70.4928	78.1761	2.66329	325.265	2854.83	1788.28	20.9134	1880.42	5.14212	3.92945	12.6222	57.6142	1089.14
HDW_S21_14	71.4421	58.5301	2.35183	261.772	2844.91	1608.6	17.3913	1834.57	6.37283	8.26616	17.4195	98.8102	989.286
W_P28_1	86.1564	55.6009	24.5306	113.34	1426.94	292.535		3904.37	3.30712	4.77409	22.8399	377.967	783.708
W_P28_3	54.9515	72.2406	20.3274	71.9641	1118	342.787		2547.97	2.68309	5.49988	19.8991	248.366	752.148
W_P28_4	67.7135	64.9701	43.737	126.242	2664.03	587.505		4246.49	4.30052	7.06072	13.0957	485.964	465.546
W_P28_5	83.4033	57.2594	28.2395	151.091	2254.23	336.885		2664.09	2.0279	4.0485	19.0428	305.712	543.088
W_P28_6	72.2193	44.2911	23.748	103.5	1319.71	276.45		2168.86	2.91147	4.31503	11.322	186.263	734.162
W_S1_10	36.6119	74.8991	2.48356	66.4275	190.623	76.6234		553.988	3.41267	0.324588	12.5666	46.9635	507.364
W_S1_7	32.721	66.5817	1.75299	58.9446	167.723	70.7575		408.858	3.60058	0.378944	5.08592	22.6991	615.085
W_S1_8	37.929	71.0787	2.71376	57.0544	192.493	87.7849		526.164	4.20287	0.277407	10.986	35.8671	482.441
W_S1_9	29.0809	69.4716	2.31283	80.6096	222.775	78.8553		501.309	6.40901	0.506479	10.2575	55.3832	446.634
W_S14_19	62.3067	138.987	1.79714	348.222	1479.03	1577.76	11.2648	864.493	1.26605	1.0644	13.3074	165.015	3025.81
W_S14_20	60.9836	145.35	2.34983	225.827	2587.49	1174.07	9.76199	1497.76	0.794864	1.47633	14.9815	127.677	2236.08
W_S14_21	57.9368	136.041	2.72319	364.825	2643.83	1491.56	15.5449	942.646	1.75995	1.76761	12.691	202.281	1579.99
W_S14_22	73.5736	154.223	2.06333	336.595	1612.45	1532.76	10.0867	765.004	1.24334	0.794801	9.6174	101.726	2030.78
W_S15_23	70.4762	141.726	1.7474	276.978	3185.97	1168.64		2171.48	1.49567	2.59042	8.48951	281.61	1768.29
W_S15_24	54.0405	116.773	1.60552	291.017	2119.96	1059.88		1401.25	0.973833	1.03588	17.8504	138.57	1008.06
W_S15_25	61.5818	83.3105	3.34698	374.941	2297.82	1541.1		1235.58	2.19809	2.44717	14.1499	159.026	987.376
W_S15_26	56.0907	133.39	2.86945	202.352	2423.05	852.536		1450.44	1.28267	1.68512	10.053	250.451	854.039
W_S21_27	95.4705	104.749	11.6645	247.743	3058.29	939.622		3601.72	17.0214	12.8102	9.60822	499.488	852.154
W_S21_28	104.749	133.063	7.41941	200.205	1578.38	543.738		3391.2	7.34502	15.0768	10.5887	365.253	1175.3
W_S21_29	55.3718	104.715	12.9987	117.913	2163.5	463.304		2680.93	10.9502	9.91133	16.9211	255.257	1300.53
W_S21_30	83.4902	124.811	5.88224	178.209	2756.99	562.669		4410.38	13.2913	22.1588	8.68816	622.107	893.01
W_S7_11	55.8104	81.0834	2.63827	503.207	1716.7	1212.57	10.5611	1107.39	2.77313	1.07688	10.8989	145.188	4241.28
W_S7_12	59.9535	59.2301	1.87944	397.318	2248.28	1405.73	10.321	1769.63	3.17865	0.724963	7.60367	171.399	3734.39
W_S7_13	46.2418	34.1424	1.51155	406.743	1319.58	753.541	10.441	2595.19	2.85852	0.877487	14.5214	261.913	2805.93
W_S7_14	41.4923	65.1741	2.02912	191.118	992.117	794.16	10.441	1905.05	4.80462	0.791048	14.8986	289.944	5182.98
W_S8_15	50.5342	96.6526	2.06437	467.579	2234.48	1439.92	12.3369	323.951	12.306	2.27154	9.17687	61.1489	1798.04
W_S8_16	59.7316	130.022	2.10434	393.474	2990.87	749.673	11.1313	639.242	9.45374	1.37278	4.75196	54.8022	1989.63
W_S8_17	48.7619	60.8841	3.78329	255.923	1316.64	766.202	11.3808	379.708	7.35761	3.08023	11.1803	98.0898	1176.76
W_S8_18	49.4702	134.197	2.41346	435.646	1754.58	1111.2	10.6742	545.334	8.69761	1.63213	8.65892	47.4986	1617.76

## Sheet: metabolomics-leaves
# sugars: µmol/g FW, AA: nmol/g
SampleID	Glucose	Fructose	Sucrose	Starch	Asp	Glu	Asn	Ser	Gln	Gly	His	Arg	Thr	Ala	Pro	Tyr	Val	Met	Ile	Lys	Leu	Phe
C_S1_10	2.13	2.7	3.449	22.06	1039.5	2514	177.8	597.9	497.8	137.8	20.7	26.9	225.4	702.5	48.6	25.3	54.1	7.3	48.8	26	18.8	119
C_S1_7	2.2	2.9	3.382	12.74	844.3	1966.4	167.8	498.1	408.8	104.6	13.3	29.1	208.5	495.5	57.3	22.1	51.3	6.9	47	21.8	15.7	88
C_S1_8	0.82	1.59	2.452	9.98	887.2	2067.8	167	441.1	400.1	92.1	17.1	29.5	216.1	514.6	53.5	24.4	52.9	8.6	54.3	26.5	19.5	86.8
C_S1_9	2.55	3.01	4.057	15.13	987.6	2347.9	172.3	537.6	465.7	117.2	16.8	24.9	252	653.1	58.6	22.3	58.4	7.9	52.9	26.7	20.1	111
C_S14_19	6.42	5.87	6.11	42.74	804.4	2945.6	111.8	559.1	122.8	135.4	15.3	21.2	222.4	311.4	107.8	38.2	80.2	0	81.1	47.4	29.5	85
C_S14_20	5.66	4.18	5.31	22.09	906.4	3128.6	116.2	647.3	154.9	115.3	17	25.2	257.2	311.9	101.7	38.9	76.6	0.2	91.8	22.2	25.3	97
C_S14_21	4.55	3.34	3.66	14.27	1171.4	3274.4	123.7	699.3	141.7	97.8	17.2	24	245	357.1	191.9	37.1	82.9	2	101.1	37.1	23	101.2
C_S14_22	7.11	5.9	5.84	17.62	863.9	3406.6	187.8	643.7	158.6	122.4	21.7	34.3	259.5	340.8	162.4	47.8	90	0.4	97.9	45.9	29.8	101.3
C_S15_23	2.13	1.79	2.03	26.98	878.53	2484.56	87.05	450.45	118.29	71.25	10.37	29.48	184.52	236.7	108.45	31.42	59.78	0.06	56.38	19.72	18.35	87.7
C_S15_24	3.7	3.7	5.37	27.82	696.86	2246.27	67.9	416.91	92.71	71.9	13.08	29.57	173.55	236.51	92.06	29.3	59.85	0.07	47.17	16.8	21.94	88.05
C_S15_25	6.27	3.92	2.12	5.96	603.74	1637.88	91.5133	435.403	116.883	70.55	13.66	31.97	179.473	246.503	101.513	34.4967	64.6533	0.0666667	54.78	20.72	22.6067	93.56
C_S15_26	3.36	2.69	3.05	9.23	705.55	2503.59	119.59	438.85	139.65	68.5	17.53	36.86	180.35	266.3	104.03	42.77	74.33	0.07	60.79	25.64	27.53	104.93
C_S21_27	3.48	3.41	2.63	6.3	862.22	1905.47	101.46	298.29	138.96	68.55	34.36	19.32	171.81	173.14	136.36	75.22	92.76	0.11	95.34	17.87	35.28	109.92
C_S21_28	3.17	3.11	3.72	10.22	1083.75	2884.91	101.88	540.21	162.17	113.97	37.05	23.18	233.23	260.94	138.71	73.32	103.03	0.06	102.23	27.26	31.9	112.21
C_S21_29	2.1	2.56	2.23	11.62	692.59	2079.62	56.97	438.51	99.14	134.21	28.82	23.13	161.04	188.2	115.16	55.23	80.85	0.08	73.74	23.53	33	95.16
C_S21_30	1.73	2.07	2.82	7.08	878.9	2474.36	116.66	532.56	121.96	91.34	31.17	15.94	210.09	234.6	189.24	58.95	86.77	0.04	96.9	30.44	32.51	87.01
C_S7_11	4.77	3.97	3.533	16.25	793.2	2109	276.9	368.5	265.7	68.7	13.7	38.3	188.6	296.4	85.8	31.2	73.1	4.7	60.4	28.4	27.4	98.3
C_S7_12	6.3	7.16	6.28	9.57	1391.6	3344.4	498.8	704.2	680.9	101.2	19.4	63.9	302.4	664.6	135.7	40.6	96.3	8.6	80.6	33.1	27.1	171.2
C_S7_13	7.24	5.41	5.387	17.29	725.4	1596.4	353.8	340.8	262.2	55.3	20.5	38.6	172.1	285	89.8	50.9	77.3	4.5	62.7	29.2	21.3	81.9
C_S7_14	3.09	4.04	3.847	5.88	1194.2	2514	274	500.8	514.7	66.1	17.8	47.3	232.3	701.7	57.3	37.1	74.1	6.6	63	38.4	26.3	110.3
C_S8_15	6.34	8.52	5.149	14.16	747.3	2358.8	263	394.3	286.1	55.4	8.8	54.7	228.8	429.5	89.9	20.2	66.3	3.8	29.9	20.6	38.5	126.6
C_S8_16	9.49	7.75	4.901	10.28	836.3	2759.1	393.1	530.2	330.1	94.1	18.4	67.2	261.7	480.6	118.9	34.6	105.5	2.2	48.3	41.8	45.7	154.6
C_S8_17	7.55	7.11	5.792	32.89	878.2	2766	313.6	548.1	175.8	87.4	19	38.6	247.1	442.5	128	35.6	75.3	3	39.5	35.2	38.7	134
C_S8_18	8.12	7.35	4.97	20.48	997.7	2803.1	483.5	419.3	297.4	72.9	25.6	60.5	245.5	405.8	128.9	48.2	92.9	2.7	52	44.6	42.1	107.9
D_S14_11	15.04	11.42	4.17	11.77	864.6	2762.8	95.9	532.3	109.1	112.1	35.5	27	253.8	379.3	628	41.1	90.5	1	101.5	46.7	28.1	73.8
D_S14_12	11.13	10.42	5.27	9.19	965.6	3295.6	401.6	504.8	199.6	101.6	65.1	47.2	266.4	419.2	942.7	71.9	129.4	0	149.9	54.9	38.8	104.6
D_S14_13	12.78	10.5	3.14	15.11	827.5	2928.4	212.3	582.7	155	148.5	30	33	262.3	480.9	436.3	46.3	106.2	0	110.8	61.1	27.9	85.7
D_S14_14	15.35	13.85	3.07	16.12	740.1	2344.3	312.5	470.3	211.6	120.1	38.3	34.5	244.7	493.5	399.9	49.9	105.1	0.1	114.1	50	26.2	73.3
D_S15_15	2.46	3.24	3.21	7.39	1573.09	3607.31	185.19	554.58	171.77	96.96	36.29	43.22	244.48	528.1	1580.48	48.54	103.96	0.03	100.78	27.64	25.71	129.05
D_S15_16	3.95	4.67	3.41	9.1	1038.03	2816.31	144.6	358.76	124.54	75.27	23.44	37.89	188.4	348.51	290.06	36.25	63.78	0.06	59.16	22.65	18.95	87.1
D_S15_17	5.36	5.25	3.24	7.51	755.39	2007.51	66.37	334.46	93.74	78.59	24.99	25.11	155.43	266.63	804.62	35.05	60.57	0.08	67.96	27.99	15.1	60.95
D_S15_18	3.05	3.11	2.03	9.85	1094.74	2576.53	73.53	295.06	109.59	62.67	20.36	22.41	177.99	347.32	627.86	27.68	48.29	0.33	53.72	15.31	12.79	76.85
D_S21_19	2.05	2.78	4.31	15.11	911.15	2988.56	96.02	365.67	99.81	90.74	20.84	22.83	187.21	292.74	223.18	51.35	83.58	0.04	85.7	26.86	32.99	81.18
D_S21_20	2.59	2.2	3.2	5.73	893.32	3015.68	189.69	360.78	168.67	78.61	31.66	43.13	195.18	332.97	299.97	77.74	118.24	0.07	101.66	41.36	46.83	116.9
D_S21_21	1.75	1.81	2	14.24	766.8	3009.8	85.68	289.02	96.29	93.27	21.93	24.37	202.98	312.93	136.81	45.42	85.46	0.07	83.9	30.3	39.99	95.48
D_S21_22	1.3	1.6	1.84	11.26	896.51	3447.77	95.66	411.47	115.44	100.95	24.95	29.48	225.19	376.18	140.2	55.62	90.69	0.04	79.05	30.97	39.69	99.96
D_S8_10	3.55	4.72	4.621	8.82	336.8	1124.5	177.2	271.4	316.3	40.2	11	43.6	219.8	485.6	86.3	17	65.6	2.6	33	40.8	48	78.8
D_S8_7	9.28	5.18	5.391	22.31	677.2	2388.9	493.8	464.5	331.6	69.9	22.3	41.2	229.2	391.7	177.7	45.6	104.5	2.8	52	30.6	60.8	110.6
D_S8_8	4.18	4.56	5.072	9.52	1078.7	2835	201.9	326.4	321.6	44.2	12	59.6	270.7	560.4	100.9	18	70.4	3.3	29.8	28.4	37.4	102.3
D_S8_9	11.25	10.3	6.138	15.96	429.3	2586.7	652.6	395.8	394.3	89.1	40.2	40.3	221.5	323	260.3	60.6	142.4	2.2	91.4	44.8	64.9	93.1
H_S1_10	1.41	1.9	4.121	5.47	637.2	3338.4	273.1	520.5	399.7	81.8	18.8	31.9	288.3	1215.2	104.9	27.5	64.9	7.4	82.9	31.1	26.8	123.6
H_S1_7	0.91	1.68	3.512	4.65	533.2	1824.2	248.6	303.4	281	59	17.1	22.3	160.2	369.7	52.8	24.1	35.6	4.5	49.6	23	13.7	76.3
H_S1_8	1.16	2.05	3.073	5.44	762.6	3326.3	496.4	364.5	503.3	69.8	31.4	56.2	245.4	735.6	83.5	37	73.9	6.2	93	44.5	34.3	122.9
H_S1_9	1.56	3.25	4.859	6.2	603.3	2785.4	403.5	439.2	602.4	81.9	22.7	46	264	989.7	122.3	32.9	73	7.9	80.1	28.1	26.4	121.7
H_S14_19	14.36	13.73	4.65	18.6833	1017.1	3131.7	424.7	560.2	123.1	124.3	68.1	69.2	266.1	430.3	170.5	120.3	157.8	3.9	437.8	63.9	38.9	157.5
H_S14_20	11.05	9.05	3.23	17.65	1380.3	3048.6	631.6	503.4	170.1	99.9	78.9	100.2	280.2	490.1	131	176.1	265.1	0.9	486.6	104	75.3	162.8
H_S14_21	12.29	11.41	6.07	20.1	946.7	2541.6	230.2	414.7	117.1	125.4	63.4	37.8	213	436.9	118	84.7	130.7	0.1	226.2	41.2	33.8	95.7
H_S14_22	13.35	13.5	5.7	18.3	1040.1	3083.7	469.2	406.8	143.9	100.9	73.8	59.8	251.9	447	112.9	99.6	118.9	6.2	196.2	55.8	24	101.7
H_S15_23	5.29	3.68	2.22	11.65	1367.7	2458.94	478.44	347.03	130.4	82.95	24.95	63.66	205	401.25	89.31	72.29	104.84	0.09	182.28	50.73	22.51	100.53
H_S15_24	11.94	9.63	6.58	10.02	982.03	2441.89	240.03	374.38	136.36	85.41	20.21	51.62	183.15	372.5	90.8	60.21	87.04	0.14	126.54	40.83	23.08	118.1
H_S15_25	4.99	2.71	2.83	7.81	978.5	2151.5	105.08	196.57	67.32	55.71	22.99	46.43	135.1	274.25	66.41	61.51	84.56	0.05	176.21	50.56	31.28	78.15
H_S15_26	8.02	9.64	3.31	10.26	1329.34	2391.33	295.94	309.35	197.19	99.08	80.89	70.42	212.87	411.44	110.41	96.44	83.43	0.04	170.34	52.97	23	117.61
H_S21_27	1.83	1.57	2.55	4.14	1357.24	3198.83	194.31	475.07	128.95	74.51	24.45	37.66	220.8	354.95	155	60.95	92.19	0.07	247.53	25.54	25.94	99.61
H_S21_28	4	1.67	2.83	25.33	724.19	2540.98	172.37	434.58	91.35	96.99	23.38	32.24	167.02	239.93	144.66	61.85	95.85	0.14	153.31	28.64	36.33	82.91
H_S21_29	2.41	1.08	1.91	8.05	874.16	2469.47	179.32	433.8	96.46	108.94	30.89	42.98	184.95	254.36	145.57	78.35	102.45	0.07	208.78	28.73	33.19	88.12
H_S21_30	3.86	1.72	2.25	10.87	996.88	2940.6	317.59	473.14	114.89	96.39	23.79	34.1	206.67	290.27	156.52	54.19	80.34	0.08	177.63	22.69	24.72	84.7
H_S7_11	2.07	2.8	2.959	2.03	971.9	2327.5	1116.6	289	284.3	89.1	93.3	124.1	203.6	366.7	120.4	114.6	86.3	7.6	190.8	39.9	34.3	169.9
H_S7_12	2.56	3.25	3.397	1.9	837.8	2685.2	666.5	330.8	265.8	65.4	39.6	75.7	191.2	412.6	74.5	48.5	68.1	6.6	122.3	27.4	22.4	132.2
H_S7_13	3.18	3.61	3.849	7.44	1144.9	3269.6	374.9	399.5	181.4	94.9	41.3	46.3	242.7	466.9	106.8	47.4	90.3	6.7	150.8	40.8	23.3	130.3
H_S7_14	5.01	2.95	3.933	17.28	961.6	2818.4	338.9	391.8	124.6	97.6	48.4	36.7	226.2	459.2	91.2	79.4	111.8	6.2	185.1	47	35.5	101.3
H_S8_15	1.01	1.51	2.673	3.68	884.8	2795.4	633.2	457.8	246.6	45.7	29.8	78.4	206.3	439.7	70.9	26.1	65	3.5	42.5	35.9	43.4	82.2
H_S8_16	6.43	8.2	6.337	7.16	625.5	2379.3	303.4	262.5	112.6	71.3	26.5	39	193.5	353.5	112	32.4	62	2.6	37.1	25.6	32.2	97.9
H_S8_17	6.74	7.84	5.521	7.54	686.3	2819.4	376.3	298.9	110.4	73.3	33.8	50.6	213.7	400.4	117	44.5	80.6	2.6	49.8	37.9	35.2	95
H_S8_18	0.9	1.73	2.451	2.94	703.5	2665.6	917.9	441.8	225.3	49	48.2	109	204.1	403.6	72.4	62.2	81.1	3.9	72.4	40	56.8	118.5
HD_S14_11	13.69	8.54	5.96	30.14	1030.3	3054.9	283.5	439.8	166.6	155.4	195.6	124.5	405.3	561.9	272.1	386.9	324.7	0.4	549.2	203.2	83.7	185.4
HD_S14_12	15.88	8.53	5.96	15.23	910.9	2820.6	303.8	394.7	148	142.9	166.5	95.7	318.4	576.7	337.9	194.2	187	0.3	332.6	127.3	41.4	133.4
HD_S14_13	10.81	11.51	4.77	11.23	764.7	2825.7	418.6	256.3	137.4	107.2	89.6	77.2	222.3	446.1	98.8	122.6	168.8	5.2	219.7	81.7	41.7	104.1
HD_S14_14	14.54	11.61	5.12	14	852.4	3322.9	573.2	343.6	151.7	120.8	143.1	94.5	308.1	575.8	219.8	200.9	262.1	14.8	378	145.1	56.9	143.3
HD_S15_15	6.91	5.74	3	13.6	1181.4	2103	282.13	423.34	188	84.96	45.31	61.31	218.38	368.5	144.24	82.6	96.54	0.07	142.28	50.83	22.5	108.32
HD_S15_16	4.31	3.29	1.86	10.93	1245.2	2004.73	425.34	294.65	181.32	81.01	64.44	71.6	190.57	397.44	84.7	120.55	107.76	0.02	206.81	52.03	24.48	111.52
HD_S15_17	4.12	2.93	2.09	11.43	943.6	1506.72	186.21	304.63	162.62	67.3	54	44.5	168.99	282.38	108.06	71.15	75.85	0.1	111.49	24.38	12.91	99.57
HD_S15_18	11.14	7.84	4.14	15.77	1098.99	2056.67	541.03	345.3	202.85	91.05	47.92	62.2	208.3	353.71	124.13	98.73	108.04	0.04	158.06	60.38	21.58	105.37
HD_S21_19	2.24	1.18	1.84	18.14	726.98	2189.48	129.5	397.34	106.03	86.89	17.73	28.32	165.27	286.47	93.42	40.35	71.68	0.1	178.06	18.78	24.56	71.52
HD_S21_20	2.42	2.11	3.51	22	857.57	2679.35	179.28	405.87	121.61	77.02	17.45	35.63	186.46	353.59	101.08	41.54	79.71	0.07	141.18	31.96	30.2	71.01
HD_S21_21	1.03	1.03	1.55	22.63	988.5	2867.73	152.58	421.97	117.81	83.99	20.09	37.89	199.22	336.46	114.23	56.67	89.04	0.05	195.55	28.74	38.98	82.78
HD_S21_22	4.37	3.17	4.37	31.52	1015.64	3692.97	335.83	482.8	159.25	123.17	21.6	40.3	231.36	374.28	110.41	55.27	94.55	0.14	209.11	32.01	31.12	84.63
HD_S8_10	5.53	7.63	7.035	9.56	412.5	2285.6	310.1	146.6	88.7	41.8	34.4	47.1	145.7	304.3	110.7	62.3	100	3.2	80.1	48.1	55.6	56.1
HD_S8_7	4.28	5.86	4.931	5.38	598.4	2331.9	312.6	319.6	165.3	57.3	26.8	39.6	166.6	471.1	83.1	31.4	69	3.7	39.5	34.8	38.7	77.3
HD_S8_8	0.93	1.46	2.175	1.73	765.7	3588.9	648	482.6	153.4	95.7	29.2	68.3	218.2	555.5	85.5	32	86.8	3.1	50.6	46	58.6	108.5
HD_S8_9	6.47	8.66	7.638	8.51	602.9	2758.2	964.3	310.3	287.6	62.6	71.4	81.7	198.9	397.7	327.8	89.9	154	4.8	118	63.3	63.5	119.4
HDW_S15_10	4.56	3.27	1.76	7.03	725.6	1306.56	28.82	156.34	78.78	112.26	31.66	40.61	205.43	150.07	28.6	111.63	102.76	2.23	177.25	35.83	47.94	88.71
HDW_S15_7	9.6	7.72	3.46	27.43	917.23	1520.66	170.81	166.22	105.13	86.68	39.2	49.94	202.79	187.25	34.74	84.32	92.12	0.71	171.52	35.08	35.14	89.54
HDW_S15_8	8.02	4.9	2.69	13.18	821.93	1676.14	37.57	197.3	90.4	114.77	37.93	45.16	212.47	193.04	30.98	111.49	113.48	0.16	208.3	47.12	55.26	110.88
HDW_S15_9	6.88	5.21	3.09	9.68	1006.97	1650.96	45.08	162.94	96.67	72.84	26.48	42.83	191.71	213.35	52.03	65.01	92.11	0.28	161.18	28.25	30.88	89.39
HDW_S21_11	18.61	9.1	6.2	7.34	1113.42	2121.03	1582.17	624.91	890.27	501.17	413.69	200.42	376.51	155.99	4005.16	718.95	983.58	0.17	913.5	165.5	390.57	650.27
HDW_S21_12	14	5.7	5.61	2.8	704.19	2068.76	1517.18	700.91	974.11	611.69	412.87	210.91	324.27	167.34	5991.29	659.22	970.57	0.11	1005.38	224.78	421.75	602.6
HDW_S21_13	9.56	4.43	3.86	2.67	1033.78	3317.25	2611.4	1240.01	1284.08	796.73	601.83	293.94	457.41	240.16	10858.6	918.29	1406.04	10.44	1394.88	327.01	576.22	780.42
HDW_S21_14	11.42	4.61	5.46	5.59	890.73	2784.42	2973.5	969.86	1221.61	542.14	534.27	282.93	395.93	295.96	9001.34	901.6	1326.22	8.94	1342.57	250.86	445.63	628.08
W_S1_10	7.6	8.68	3.08633	16.71	508.9	1867	148.5	223	269.5	71	14	39.8	180.5	355.4	57.4	29.2	60.6	5.3	47	25.7	27.2	99.5
W_S1_7	6.1	7.46	3.076	9.75	1099.1	4232.5	182.7	617	297.5	115.2	19.5	65.4	324.7	606.8	133.8	35.8	98.8	7	88	45.4	40.2	150.8
W_S1_8	5.61	6.42	2.902	21.15	730.7	3929.9	311.7	476.5	553.2	267.5	23.4	62.6	298.9	716.8	148.4	41.5	128.3	7.2	95	53	48.7	166.6
W_S1_9	6.73	7.86	3.281	27.54	801.1	3805.7	174.4	409.1	337.8	96.7	15.5	46.2	240.9	537.9	111.7	29.9	82.4	4.1	72	37.1	37.6	133.7
W_S14_19	7.21333	5.18667	2.97	15.91	338.27	1102.08	28.75	192.9	534.84	581.057	5.46	8.82	69.89	126.51	72.9	14.87	26.19	0.03	27.94	10.62	10.14	42.35
W_S14_20	8.69	5.65	2.27	7.41	236.48	460.11	246.35	152.92	197.89	267.83	102.03	40.35	78.77	52.05	243.99	133.34	154.6	0.03	188.59	34.36	59.44	92.48
W_S14_21	5.33	3.69	2.17	13.34	561.76	1557.39	1342.05	488.2	721.92	743.54	285.97	152.92	267.17	128.62	1634.99	375.28	759.55	0.05	680.85	199.6	202.29	307.18
W_S14_22	7.62	6.22	2.48	26.98	406.12	1093.71	1166.36	415.52	684.71	731.8	184.75	148.13	231.59	120.08	1214.12	322.62	646.89	0.03	564.54	216.52	202.07	228.41
W_S15_23	14.3	8.02	5.96	30.03	631.51	1371.44	821.45	421.63	442.1	683.35	262.46	83.61	201.05	125.84	609.41	322.36	318.74	0.17	466.02	97.27	138.19	238.01
W_S15_24	6.05	4.92	2.22	24.77	581.31	1626.7	1296.39	493	661.29	963.4	254.06	149.07	277.38	145.44	595.11	440.73	402.99	0.02	501.33	200	205.02	245.42
W_S15_25	6.21	3.1	2.97	5.85	924.84	1342.97	1783.08	468.53	1123.59	748.31	511.11	167.25	300.11	116.47	2887.28	548.86	861.21	0.06	911.66	174.89	231.19	508.61
W_S15_26	11.47	11.05	4.25	42.15	542.98	1500.16	340.31	351.6	246.03	589.87	117.63	44.3	179.9	175.52	199.99	174.15	150.66	0.04	237.79	58.22	84.3	143.71
W_S21_27	10.73	8.6	4.19	6.37	1549.96	1279.72	1389.82	432.13	892.71	522.06	453	102.56	288.27	165.89	522.03	424.44	539.76	0.01	677.16	126.89	184.99	345.57
W_S21_28	5.41	4.25	2.35	44.87	1002.69	1887.09	1371.53	549.1	620.18	723.61	478.53	120.77	289.51	189.89	604.71	504.71	342.92	0.06	695.39	134.88	163.99	342.86
W_S21_29	15.92	10.59	7.65	15.51	868.68	1355.75	591.12	395.51	294.28	192.74	226.61	42.9	182.98	182.03	114.17	317.82	179.54	0.01	237.04	55.39	86.11	157.2
W_S21_30	14.81	14.96	11.91	17.65	1309.33	1000.43	2619.35	391.12	831.54	205.66	576.79	89.69	205.53	198.74	198.77	514.03	247.63	0.08	337.95	122.8	104.67	168.99
W_S7_11	11.53	6.52	3.09	1.9	831.9	3439.4	1803.5	910	1321.2	760.3	366.5	252.2	354.8	251.6	5170.5	488	852.9	24	824.9	283.6	426.8	554.5
W_S7_12	13.14	4.59	4.055	3.78	929.7	4660	2663.1	1252.1	1255.5	1026.5	446.5	274	470.5	354.2	7423.4	563.5	1091.7	25.1	1183	438.9	501.2	550.4
W_S7_13	5.62	1.51	3.494	27.37	707.1	1966.3	850.5	854.8	578.8	584.3	147.3	123.4	259.9	218.1	256.2	253.3	364.9	7.6	366.5	113.5	278.9	299.5
W_S7_14	8.72	2.3	2.575	38.43	104.3	1214.8	258.7	344	251.5	202.1	44.5	50.7	176.4	160.3	87.5	85.5	126.4	4.1	145	55.2	102.3	104.3
W_S8_15	15.24	9.63	4.64	3.74	337.1	2454.7	1044	499.3	791	655.4	251.9	152.6	250.6	152	4636	322.3	651.2	10.4	499.8	155.3	267.1	294.6
W_S8_16	16.04	10.62	4.54	3.45667	346.2	2556.4	831	451.5	532.6	443.2	189	131.3	253.3	144.2	1180	317.5	558	4.6	411.7	151.5	265.7	300
W_S8_17	12.43	9.63	5.39	3.23	847.5	2542.9	1416	286.2	895.6	199.3	193.2	118.1	269.4	226.4	579.2	284.7	357.6	0	307.8	102.7	223.2	218.5
W_S8_18	14.08	11.04	5.19	3.4	321.4	2359.5	495.5	494.3	474.6	677.7	186.3	113.6	250.5	140.7	2564.5	234.7	424.2	12.4	328.4	115.6	201	241.4

## Sheet: metabolomics-tubers
# sugars: µmol/g FW, AA: nmol/g
SampleID	Stress	Plant	Tuber	Glucose	Fructose	Sucrose	Starch	Asp	Glu	Asn	Ser	Gln	Gly	His	Arg	Thr	Ala	Pro	Tyr	Val	Met	Ile	Lys	Leu	Phe
C_P28_1	C	1	A	36.99	10.49	4.89	931.04	270.7	1432.9	1453.4	210.4	274.3	86.9	207.5	520.5	284.5	95.4	147.7	570.9	1218.6	286.6	621.4	243.1	164.1	307
C_P28_1	C	1	B	22.68	7.52	4.82	943.04	332.7	2103.9	2629.8	319.6	326.3	111.1	254.1	748.7	372.3	126	200.4	804.3	1576.5	338.1	876.1	494.1	250.7	442.1
C_P28_1	C	1	C	19.39	6.44	6.44	1056.32	466.1	2864.5	7133.9	565.8	727.3	193.3	412.5	894.9	608.6	324.8	317	1093.9	2739.6	650.5	1564	681.9	461.1	699.6
C_P28_2	C	2	A	28.83	8.14	3.25	1109.91	303	1786.5	1820.5	273.7	259.3	100.5	190.9	506.9	332.5	130.4	167.4	577.5	1380.1	282.7	734.7	306.5	234.4	345.6
C_P28_2	C	2	B	35.79	7.12	11.05	880.58	408.2	2216.1	3249.5	333.1	515.8	124.1	301.2	910	421	176.7	185.1	915	1853.6	429.4	1015.4	595.7	246.5	517.8
C_P28_2	C	2	C	14.72	3.72	11.52	954.42	272.4	1417.4	4280.7	417.7	1265.9	204.9	364.1	907	569.9	404.6	159.6	1127.1	1800.8	472.8	948.2	351.7	244.8	636.3
C_P28_5	C	5	A	17.42	4.11	9.41	1206.26	283.8	1559.4	1613.9	303.6	269.8	134.5	214.3	511.2	366.8	167.3	153.1	485.1	1324.2	322.1	688.3	262.9	209	398.4
C_P28_5	C	5	B	24.07	5.35	8.76	1082.4	406.8	2740.3	1903.7	391.8	290.8	457	258.7	705	399.7	203.6	220.7	628.2	1669.7	394.2	849.4	350.6	303.6	486.2
C_P28_5	C	5	C	5.92	1.8	4.2	870.53	460	2259.4	6025.5	508.5	996.7	202.9	434.7	1054.8	668.1	344.5	240.7	1231	2707.6	660.5	1407.5	595.4	362.5	692.3
C_P28_6	C	6	A	24.22	8.66	4.51	1215.17	360.1	2242.7	2105.6	319.7	226.8	104.2	238.7	626.8	364.9	149.6	184.7	630.7	1397.1	316	783.7	432.1	272.6	376.8
C_P28_6	C	6	B	22.93	5.51	4.61	845.54	334	1804.7	3206.4	296.3	370.7	117.7	227.3	541.1	394.5	140.9	167.4	743.1	1471.4	360.8	779.7	298	221.2	436.6
C_P28_6	C	6	C	31.32	4.79	3.83	900.78	260.9	1593.6	1131.5	230	172.4	82.1	179.3	349	256.1	118.5	115	478.7	1146.2	260.9	626	225.2	180	323.3
D_P28_1	D	1	A	22.93	10.14	4.51	1102.89	209.9	1254.1	1783.1	231.7	261.6	89.3	172.1	552	306.4	109.1	133.9	482.9	1165.1	247.7	550.4	236.1	163.8	258.1
D_P28_1	D	1	B	9.18	3.32	8.18	567.63	336.8	1736.5	3403.4	381.8	831.7	157.5	271.9	675.6	522	356.9	191.2	872.3	2018.2	485.8	1017.8	362.8	278.5	536
D_P28_1	D	1	C	14.21	4.32	17.99	1046.4	341	1483.7	2439.5	291.1	526.1	119.2	221.4	601.1	375.9	205.8	138.8	605.2	1694.7	377.3	870.1	328.1	212.7	429.2
D_P28_2	D	2	A	18.09	8.22	12.3	1231.42	344.1	2229	2709.3	329.3	273.4	101.1	193.2	641.9	394.8	152.6	190.4	703	1663.8	380.9	813.6	428.2	232.8	287.2
D_P28_2	D	2	B	5.03	2.44	0.93	1294.95	241.1	1127.5	1659.9	221.4	251.2	86	102	333	254.5	99.5	111.7	355.7	866.3	195	419.6	169.7	126.7	203.2
D_P28_2	D	2	C	14.45	6.06	5.43	1143.37	415.6	2200.6	4127.7	478	732	178.7	322.7	766.6	609.1	305.1	228.9	840.8	2185	493.5	1098.6	359.8	324.8	678.5
D_P28_3	D	3	A	22.64	8.11	4.58	1052.12	271.4	1888.4	1316.1	235.9	207.3	71.9	142	369.4	266.3	99.6	162.3	330.1	1139.3	236.4	583	201.1	183.8	240.1
D_P28_3	D	3	B	40.66	21.09	6.78	972.76	318.4	1469.8	2223	235.8	221.6	84.5	144.7	425	304.1	64.2	121	416.1	1109	231.5	541.9	202.9	157.3	245.8
D_P28_3	D	3	C	12.19	6.64	11.64	1721.49	547	2848.9	5022.7	542.8	1076.6	243	365.4	850.6	712.1	392.5	245	1238.7	2729.2	612.4	1313	392.5	316.5	745.4
D_P28_5	D	5	A	25.53	10.61	4.42	1307.9	290	1729.6	1230.5	249.4	172.8	102.1	147.7	419.1	302.9	108.5	141.9	418.6	1164.8	236.2	585.3	199.2	167.6	237.9
D_P28_5	D	5	B	20.89	10.41	3.62	1130.53	312	1459.1	2749.5	279	314	101.7	184.4	595.7	398.7	130.7	131.5	602.2	1370.7	263.9	642.6	235.4	174	288
D_P28_5	D	5	C	6	2.09	8.17	758.26	273.2	1302.4	2544.9	301.9	507.6	124.2	224.7	476.2	362.9	258.7	116.2	543.6	1531.2	355	833.4	285.8	227	426.5
H_P28_3	H	3	A	15.22	3.27	8.09	700.91	396.9	1054.3	3813.8	333.7	1140.5	147.1	159.3	574	377.9	143.7	136.8	410.5	856.6	209.9	360	107.5	114.2	94
H_P28_3	H	3	B	41.96	3.43	2.45	689.08	211.8	959.3	618.2	93.8	98.9	36.8	69.9	150.5	79.7	37.1	74.7	145.5	369.6	99.9	261.4	104.2	101.2	81.2
H_P28_3	H	3	C	38.44	7.8	2.56	785.14	312.2	1560.7	2018.9	248.4	182.4	79.1	190.8	438	275.4	109.1	230.8	559.4	1362.9	236.1	769.2	315.7	293.3	184.6
H_P28_4	H	4	A	32.09	5.39	2.92	891.09	445.9	2059.7	1726.6	252.3	167.9	82.2	158.5	527.9	269.5	87.8	224.5	334.8	1211.9	223.1	649.4	214.2	266.2	164.9
H_P28_4	H	4	B	48.49	4.99	8.9	421.89	243	1112.5	3382.8	291	574.8	102.9	267	426.9	322.7	163.8	204.9	714.8	1424	293.3	846	279.6	244.1	203.2
H_P28_4	H	4	C	45.29	6.48	9.28	926.87	433.6	2309.7	2793.4	349.7	347.4	117.8	316.9	599	382.7	202.5	272.9	657.2	1819.6	341.8	1056	414.8	407.7	382.4
H_P28_5	H	5	A	63.68	7.02	3.9	673.41	257	1162.9	1027.3	163.9	146.5	53.7	159.7	279.2	185	61.6	138.6	370.8	863.5	193.5	545.5	148.5	202.8	157.6
H_P28_5	H	5	B	49.97	4.36	3.68	672.12	298	1385.7	949.8	154.7	118.7	52.3	105.7	239.5	150.7	67.7	123.5	237.8	685.1	132.6	431	150.6	175.9	125.5
H_P28_5	H	5	C	43.8	5.88	7.36	887.01	373.5	1719.6	2461.8	236	310.3	84.8	152.1	505.7	270.8	151.5	215.8	542.3	1263.5	231.3	640.5	218.2	239.3	207
H_P28_6	H	6	A	47.2	4.25	7.3	912.54	269.2	1417.2	1791.4	192.7	202	63.2	177.7	467.2	202.7	89.6	149.4	389.1	944.6	212.3	531.9	223.5	183	147.2
H_P28_6	H	6	B	68.2	2.68	9.07	729.59	292.2	1321.8	691.4	129.2	100.4	48.1	76.7	187.7	103.7	64.3	93	180.6	585.1	110	379.1	123.4	113.4	96.2
H_P28_6	H	6	C	21.9	1.56	23.71	791.56	620.6	2415.1	6156.9	455.2	1537.6	170.7	427.5	1176	672.8	397.3	297.5	1509.2	2975.9	658	1639.8	484.5	362.6	475.5
HD_P28_1	HD	1	A	53	10.46	5.71	833.55	353.5	1514.6	2003.8	268.9	353	110.9	215.5	461.6	331.1	137.5	189.5	435.6	1441.2	301.2	747.2	219.1	260.6	301.2
HD_P28_1	HD	1	B	29.75	8.27	6	852.22	369.9	1348.3	5047.5	390.4	1120.7	147.4	272.1	762.3	462.5	304.7	255.9	732.3	1884.5	378.3	929.4	321.1	323	275
HD_P28_1	HD	1	C	77.3	6.07	7.01	706.54	291.8	1186	946.7	135.2	132.8	47.3	113.6	292.1	121.1	60.4	85.3	269.4	552.8	126.6	353.7	148.8	128	121
HD_P28_2	HD	2	A	36.1	5.87	12.09	936.51	420.3	1586.6	2986.4	204.9	408.5	70.6	166.3	530.5	281.1	83.9	181.2	346.7	1155.7	259.1	538.7	131.9	181.7	132.4
HD_P28_2	HD	2	B	43.72	9.62	6.53	849.7	395.1	1683.1	1987.9	253.7	289.9	91.7	214.2	709	326.9	136.2	221.8	560.5	1560.2	298.8	772.9	231.6	283.5	238.6
HD_P28_2	HD	2	C	54.33	4.32	17.77	786.06	393.2	1788.7	1027.8	177	161.5	57.8	124	402.8	152.9	80.1	117.8	158.1	727.1	191.2	454.6	121.1	155.5	112.3
HD_P28_4	HD	4	A	68.51	9.52	9.1	776.73	413.9	1831.6	1590.6	246.2	226.9	89.4	247.1	559.2	313.8	94.9	156.1	341.3	1314.3	272.8	692.1	207	241.6	185.4
HD_P28_4	HD	4	B	63.74	11.35	2.98	791.78	291.5	1205	992	151.5	111.6	52.2	126.9	297.2	165.8	52.4	126.7	169.4	776.3	140.7	440.2	157.4	193	126.9
HD_P28_4	HD	4	C	30.54	5.41	9.3	846.4	547.7	2258.9	5096.5	426.4	926.7	159.9	388.7	930.4	569.3	318.8	270	718.1	2198.3	415.6	1023.7	435.9	345.3	329.7
HD_P28_6	HD	6	A	48.89	15.35	8.42	799.91	454.1	1925.8	3418.2	383.1	578	150.6	279.5	787.1	587.5	181	305.7	863.4	2050.3	360.7	1102.6	363.4	316.1	363.9
HD_P28_6	HD	6	B	21.89	5.86	17.35	892.64	421.4	1943.7	4429.2	410.4	866.9	156.8	348.3	852.3	585.6	302.7	263.2	844.7	2320.1	491	1155.4	344.8	329.1	359.4
HD_P28_6	HD	6	C	36.42	9.17	7.56	702.31	292.4	1167.1	2888.6	259.6	468.5	104	209.7	460	336	140	200.8	659.2	1332.2	265	698.1	231.9	247.4	247.5
W_P28_1	W	1	A	15.15	10.36	28.19	860.75	1295.8	2712.2	20043.7	1069.4	3812.9	261.3	868.3	2318.1	1061.1	274.6	2569.8	1031.9	3524.2	586.9	2123	339.1	520	244.9
W_P28_2	W	2	A	70.54	29.71	28.01	560.74	756.2	3758.9	15911.9	1297.7	2180.1	547.7	928.6	2562.1	1166.2	1022.6	1577.5	776.4	3418	440.8	1822.2	590.4	803.7	240.6
W_P28_2	W	2	B	36.79	20.85	10.58	453.38	722.8	1611.5	14851.8	623.9	2056.8	193.6	488	1741.5	693.3	103.4	460.9	323.3	1908	325.5	999.5	464	361.6	190.3
W_P28_3	W	3	A	3.46	2.64	50.29	803.36	532.4	2166.4	39366.9	1167	2843	578.9	1376.5	2010.9	1211.2	1197.8	3858.3	994.3	5104.3	614.4	2724.8	927.8	796.4	203
W_P28_3	W	3	B	16.01	5.01	8.01	577.61	662	1608.2	8130.3	557.6	1459.3	151.9	385.9	1226.1	568.5	217.2	858.2	530.7	2265.3	495.1	1373	307.3	324	180.7
W_P28_6	W	6	A	7.81	7.57	38.76	838.93	811.7	1816.4	29951.4	1010.6	3189.3	283.9	1105.5	2980	1099.8	281	1119.7	886.5	4573.2	637.5	2552.8	652.3	629.3	212.1
W_P28_6	W	6	B	14.36	5.53	67.99	683.95	720.9	1927.8	22726.9	1073.1	2632.2	328.3	1018.3	1657.6	1028.1	392.4	1311.8	748	3393	546.6	1673	653.2	459.8	139.1
W_P28_6	W	6	C	26.46	14.22	14.05	711.33	1113.1	1726.3	11509	768	1754.9	221	504.4	1861.5	767.9	204.8	977.5	685.1	2475.2	465.8	1374	405.3	412.2	242.2

## Sheet: phenomics-noninvasive
#								a.u. = arbitraty unit
Day after Stress Induction/DAS	Plant ID	Replicate	Treatment	Side-area, mm^2	Width, mm	Height, mm	Top-area, mm^2	Compactness, a.u.	Roundness, a.u.	Isotropy, a.u.	SOL, a.u.	Plant volume, mm^3	Fv/Fm_Lss, a.u.	QY_Lss, a.u.	qP_Lss, a.u.	qL_Lss, a.u.	ΔT, °C	RGR, mm^-2 d^-1	Water consumption, g/day	WUE, dm^3 g^-1
0	C_P35__1	1	Control										0.716306	0.666503	0.931136	0.789816	0.487356
0	C_P35__2	2	Control										0.712468	0.666137	0.935363	0.80228	0.254845
0	C_P35__3	3	Control	22538.5	283.512	333.65	85530.2	0.676404	0.0992169	0.455108	202.717	6.59151e+06	0.708334	0.677169	0.956595	0.864947	0.317326
0	C_P35__4	4	Control	23738.6	297.742	329.153	66378.4	0.693832	0.10396	0.346578	207.904	6.116e+06	0.700392	0.667441	0.953339	0.861736	0.31226
0	C_P35__5	5	Control	22706.4	327.571	324.093	76753.9	0.688258	0.0730801	0.363749	188.895	6.2907e+06	0.696447	0.667748	0.959459	0.878855	-0.0285244
0	C_P35__6	6	Control	25811.6	306.499	347.704	97157.2	0.665279	0.108559	0.440293	210.209	8.04548e+06	0.706091	0.671028	0.950779	0.850147	0.154772
0	D_P35__1	1	Drought										0.714025	0.660924	0.926053	0.777632	0.314394
0	D_P35__2	2	Drought										0.710071	0.67336	0.948807	0.839231	0.262518
0	D_P35__3	3	Drought	21605.3	354.116	367.943	87474.5	0.711694	0.112292	0.423678	213.252	6.38999e+06	0.703012	0.681186	0.969463	0.901315	0.522541
0	D_P35__4	4	Drought	18953.4	250.946	347.142	69650.9	0.660002	0.117701	0.437756	177.808	5.00207e+06	0.710646	0.663053	0.933555	0.801788	0.473764
0	D_P35__5	5	Drought	25115.5	320.729	366.537	85994.6	0.691338	0.0857794	0.434157	225.344	7.36508e+06	0.709996	0.664491	0.936467	0.807319	-0.0716515
0	D_P35__6	6	Drought	22239.1	338.517	351.077	84594	0.678525	0.0825776	0.359497	226.149	6.46826e+06	0.70706	0.668063	0.945433	0.831981	0.0540695
0	H_P35__1	1	Heat	24778.8	299.384	347.985	93994.5	0.693314	0.0828496	0.367461	229.227	7.59682e+06	0.705333	0.670735	0.951563	0.852553	0.222845
0	H_P35__2	2	Heat										0.707111	0.667999	0.94513	0.871392	0.345009
0	H_P35__3	3	Heat	24201.2	280.775	381.154	87714.6	0.695912	0.126314	0.440144	183.405	7.16759e+06	0.702284	0.672105	0.957393	0.870759	0.276873
0	H_P35__4	4	Heat	24758.5	289.258	404.203	79759.7	0.67306	0.087018	0.384932	163.372	6.99224e+06	0.704193	0.658011	0.934673	0.809998	0.106495
0	H_P35__5	5	Heat										0.704539	0.673876	0.957008	0.863994	0.330322
0	H_P35__6	6	Heat										0.705369	0.674037	0.956075	0.862519	0.201418
0	HD_P35__1	1	Heat + Drought										0.71084	0.660709	0.930043	0.790945	0.240244
0	HD_P35__2	2	Heat + Drought										0.70715	0.669867	0.947842	0.838503	0.168604
0	HD_P35__3	3	Heat + Drought	20021.4	356.031	300.482	80593.2	0.727546	0.0980509	0.435597	241.254	5.68386e+06	0.704638	0.677697	0.962368	0.87917	0.296665
0	HD_P35__4	4	Heat + Drought	18990.4	298.016	385.651	62361.4	0.676381	0.0747617	0.373209	199.909	4.74233e+06	0.708007	0.655062	0.925338	0.784889	0.626415
0	HD_P35__5	5	Heat + Drought										0.712162	0.678341	0.953107	0.851533	0.0189495
0	HD_P35__6	6	Heat + Drought										0.710172	0.665605	0.937684	0.809626	-0.0793018
0	HDW_P35__1	1	Heat + Drought + Waterlogging	24499.8	349.464	398.3	72272	0.622531	0.0692186	0.360842	182.704	6.5864e+06	0.713957	0.659706	0.924374	0.779097	0.48839
0	HDW_P35__2	2	Heat + Drought + Waterlogging	21529.7	327.297	333.088	78164.4	0.67338	0.0978911	0.369738	197.057	6.01924e+06	0.708966	0.674902	0.95242	0.850101	0.10615
0	HDW_P35__3	3	Heat + Drought + Waterlogging	26581.4	295.553	346.861	81940.5	0.653301	0.0808628	0.382542	218.216	7.609e+06	0.707729	0.661074	0.934424	0.803627	0.250938
0	HDW_P35__4	4	Heat + Drought + Waterlogging	23334	324.287	317.066	82545.2	0.66712	0.0827875	0.503777	189.271	6.70402e+06	0.701722	0.669495	0.954576	0.861172	0.26557
0	HDW_P35__5	5	Heat + Drought + Waterlogging										0.702702	0.67571	0.962104	0.880936	0.0842075
0	HDW_P35__6	6	Heat + Drought + Waterlogging										0.701869	0.675538	0.963276	0.885313	0.368649
0	W_P35__1	1	Waterlogging	19564.7	292.816	362.321	67716.9	0.656708	0.0801946	0.350088	186.898	5.09121e+06	0.705062	0.661856	0.939313	0.818054	0.39966
0	W_P35__2	2	Waterlogging	20134.8	284.88	342.364	72532.6	0.65483	0.084023	0.36586	188.158	5.42269e+06	0.707081	0.674502	0.954683	0.852972	0.387815
0	W_P35__3	3	Waterlogging	26084.7	337.423	368.224	91790.5	0.696445	0.127076	0.526935	219.701	7.90286e+06	0.699497	0.671201	0.959992	0.877678	0.101841
0	W_P35__4	4	Waterlogging	17441.9	261.619	352.483	50335.6	0.560177	0.0505441	0.328203	191.791	3.9132e+06	0.705755	0.637346	0.902625	0.747901	0.29776
0	W_P35__5	5	Waterlogging	20594.7	283.512	340.958	74453	0.69751	0.120833	0.504274	188.623	5.61948e+06					0.319426
0	W_P35__6	6	Waterlogging										0.708341	0.672987	0.950747	0.842936	0.175915
1	C_P35__1	1	Control	28469.2	395.712	389.305	96416.3	0.675144	0.0986491	0.383027	270.474	8.83996e+06	0.714843	0.676109	0.946208	0.830648	0.509768
1	C_P35__2	2	Control	29347.7	292.816	364.288	92754.8	0.710871	0.111619	0.457307	214.799	8.93805e+06	0.713718	0.666129	0.933756	0.795229	0.274212
1	C_P35__3	3	Control	25854.6	306.225	351.639	77862.7	0.675588	0.1015	0.366733	179.992	7.21445e+06	0.717358	0.668824	0.932637	0.792627	0.755575	0.09
1	C_P35__4	4	Control	24580.9	373.546	371.878	101872	0.712169	0.133973	0.455643	264.914	7.84561e+06	0.71334	0.677274	0.949816	0.841509	0.636215	0.25
1	C_P35__5	5	Control	25474.9	350.558	341.52	90507.2	0.716727	0.104139	0.484236	223.624	7.66398e+06	0.706543	0.670998	0.950126	0.84621	0.745619	0.2
1	C_P35__6	6	Control	29448.2	350.832	346.861	108910	0.688244	0.116275	0.449668	259.246	9.71834e+06	0.706417	0.670398	0.949427	0.843373	0.424404	0.19
1	D_P35__1	1	Drought	22643.7	306.773	340.115	82356.3	0.668753	0.0674158	0.295611	197.391	6.49823e+06	0.71445	0.668381	0.935956	0.801263	0.513245
1	D_P35__2	2	Drought	27361.3	357.4	335.618	96310.7	0.702123	0.136747	0.430314	244.573	8.49128e+06	0.707658	0.667874	0.944216	0.827412	0.537792
1	D_P35__3	3	Drought	23610.5	302.12	356.137	91574	0.713615	0.131724	0.419019	194.97	7.14481e+06	0.710924	0.668705	0.941083	0.817622	0.701294	0.11
1	D_P35__4	4	Drought	23015.2	276.396	374.126	76030.2	0.667006	0.11155	0.485374	179.426	6.34612e+06	0.713143	0.665436	0.933397	0.798767	0.839706	0.24
1	D_P35__5	5	Drought	28612.3	331.949	387.619	102592	0.727963	0.105369	0.475988	204.295	9.16449e+06	0.707573	0.669433	0.946594	0.832864	0.701605	0.22
1	D_P35__6	6	Drought	24816.4	332.223	361.478	101058	0.69558	0.103477	0.320324	224.805	7.88906e+06	0.729519	0.676579	0.927821	0.770801	0.417212	0.2
1	H_P35__1	1	Heat	28429.2	325.382	369.91	103507	0.721496	0.101158	0.377416	185.436	9.14637e+06	0.721779	0.674303	0.934568	0.795691	-0.609613	0.19
1	H_P35__2	2	Heat	20656	254.504	387.9	78477.4	0.677454	0.128967	0.421136	188.412	5.78652e+06	0.716673	0.651006	0.908768	0.732366	0.608288
1	H_P35__3	3	Heat	27336.2	289.806	403.078	95185.7	0.728207	0.141718	0.494651	163.542	8.43382e+06	0.717434	0.667739	0.931059	0.788753	-0.586531	0.16
1	H_P35__4	4	Heat	24595.9	319.635	411.792	96924.6	0.724287	0.165377	0.574228	165.088	7.65737e+06	0.716617	0.659509	0.920287	0.767945	0.150667	0.09
1	H_P35__5	5	Heat	24806.2	255.051	368.505	96174.9	0.742035	0.153335	0.467306	183.759	7.69292e+06	0.718876	0.672007	0.935113	0.798157	0.0966225
1	H_P35__6	6	Heat	27020.7	326.476	357.261	96244.2	0.711797	0.125747	0.45276	197.779	8.38269e+06	0.710303	0.663887	0.934927	0.804008	0.11475
1	HD_P35__1	1	Heat + Drought	23981.6	287.89	334.774	87587.9	0.702724	0.0896823	0.403352	200.846	7.09743e+06	0.7177	0.670131	0.934171	0.794159	0.0751858
1	HD_P35__2	2	Heat + Drought	28669.4	266.545	403.922	98073	0.729874	0.168067	0.554262	172.933	8.97829e+06	0.721424	0.672375	0.932385	0.788327	0.636648
1	HD_P35__3	3	Heat + Drought	21144.3	342.896	323.25	90109	0.697584	0.100184	0.432325	209.361	6.34712e+06	0.712554	0.671957	0.943384	0.823982	-0.0614891	0.11
1	HD_P35__4	4	Heat + Drought	20481.4	253.956	391.835	68780.8	0.797721	0.163264	0.635121	190.183	5.37148e+06	0.721266	0.665782	0.923312	0.768143	0.492746	0.12
1	HD_P35__5	5	Heat + Drought	22903	295.005	324.936	87953.1	0.694414	0.137816	0.457847	164.611	6.7923e+06	0.709565	0.670715	0.94576	0.829869	0.426298
1	HD_P35__6	6	Heat + Drought	24051.7	284.606	315.66	85027.8	0.727946	0.117986	0.351956	185.524	7.01337e+06	0.710656	0.665965	0.937517	0.80803	0.117392
1	HDW_P35__1	1	Heat + Drought + Waterlogging	23600.8	348.643	352.483	84018.7	0.706027	0.0944716	0.359919	194.916	6.84091e+06	0.714074	0.670404	0.939177	0.813099	0.685625	0.04
1	HDW_P35__2	2	Heat + Drought + Waterlogging	23077.1	304.857	346.018	96321.4	0.701716	0.08781	0.376977	205.179	7.16215e+06	0.707979	0.669086	0.945345	0.83193	0.799234	0.17
1	HDW_P35__3	3	Heat + Drought + Waterlogging	26289.3	300.479	376.937	95226.1	0.707783	0.106749	0.382771	200.977	8.11254e+06	0.716789	0.671287	0.9369	0.803526	0.326904	0.06
1	HDW_P35__4	4	Heat + Drought + Waterlogging	25504.8	324.013	350.234	92949.4	0.71032	0.132623	0.55328	213.334	7.77582e+06	0.713346	0.67312	0.944056	0.82489	0.180037	0.15
1	HDW_P35__5	5	Heat + Drought + Waterlogging	24417.7	365.062	349.953	98908.7	0.683425	0.110074	0.436637	208.855	7.67932e+06	0.709987	0.669832	0.943768	0.82625	0.136908
1	HDW_P35__6	6	Heat + Drought + Waterlogging	22836.4	321.003	374.408	66325.9	0.635009	0.0676565	0.428353	192.242	5.88123e+06	0.719929	0.660493	0.917067	0.759182	0.404772
1	W_P35__1	1	Waterlogging	22805.7	307.867	384.246	78942.4	0.596083	0.0541847	0.296726	218.491	6.40765e+06	0.702435	0.66926	0.954466	0.854948	1.315	0.23
1	W_P35__2	2	Waterlogging	26538.3	372.725	457.047	87722.5	0.622979	0.0739225	0.356008	187.332	7.86011e+06	0.717234	0.66641	0.92934	0.789712	1.32735	0.37
1	W_P35__3	3	Waterlogging	30640.2	351.653	427.814	96786.2	0.649197	0.0620743	0.353042	234.696	9.53231e+06	0.696682	0.667966	0.959284	0.871938	1.39322	0.19
1	W_P35__4	4	Waterlogging	18887.9	286.248	380.029	60785.1	0.581413	0.0677876	0.401699	171.247	4.65674e+06	0.71828	0.649644	0.904085	0.732537	-0.148521	0.17
1	W_P35__5	5	Waterlogging	26111.8	298.563	385.651	86825.3	0.632557	0.0613103	0.360366	226.143	7.69414e+06	0.709409	0.671949	0.94756	0.835196	1.25369	0.31
1	W_P35__6	6	Waterlogging	30494.2	284.333	414.603	99520.7	0.665012	0.0611097	0.366173	239.494	9.61997e+06	0.706594	0.672102	0.951619	0.850268	1.21885
2	C_P35__1	1	Control	29991.1	376.83	420.225	115541	0.713266	0.15597	0.436335	213.527	1.01944e+07	0.704599	0.677558	0.962131	0.878884	0.0570583	0.14	77	0.132394
2	C_P35__2	2	Control	29993.4	305.404	377.499	108002	0.698131	0.112942	0.352888	149.461	9.85693e+06	0.701589	0.669055	0.954198	0.854754	-0.120539	0.1	78	0.126371
2	C_P35__3	3	Control	26282.9	330.581	366.256	92622	0.688613	0.128161	0.389254	199.412	7.99892e+06	0.70656	0.66776	0.945507	0.83184	-0.0253639	0.1	34	0.235262
2	C_P35__4	4	Control	26471.6	396.807	393.521	114968	0.710604	0.135622	0.364583	229.359	8.9757e+06	0.698137	0.674559	0.966902	0.893341	0.0654869	0.13	68	0.131996
2	C_P35__5	5	Control	26793.5	355.758	353.045	104831	0.698539	0.151097	0.495731	194.922	8.67512e+06	0.700302	0.671706	0.959679	0.875689	-0.00524902	0.12	77	0.112664
2	C_P35__6	6	Control	31043.4	333.591	378.343	121561	0.692062	0.160756	0.51376	176.555	1.08235e+07	0.695597	0.673878	0.969387	0.900659	-0.0940228	0.11	94	0.115144
2	D_P35__1	1	Drought	23809.8	324.561	360.634	94851.7	0.689026	0.101114	0.418407	172.111	7.33294e+06	0.69769	0.668152	0.958259	0.870704	-0.0167522	0.12	17	0.431349
2	D_P35__2	2	Drought	28802.9	347.822	353.888	108121	0.717761	0.151019	0.514217	183.037	9.47091e+06	0.699459	0.673544	0.963518	0.883572	-0.686152	0.11	79	0.119885
2	D_P35__3	3	Drought	24498.5	313.614	358.386	104435	0.724869	0.171074	0.448963	182.357	7.91704e+06	0.696583	0.670509	0.963376	0.884964	-0.143867	0.1	84	0.094251
2	D_P35__4	4	Drought	22460.8	313.067	386.213	94586.2	0.687339	0.114269	0.441748	179.194	6.9078e+06	0.696395	0.664941	0.955408	0.865084	0.366596	0.08	55	0.125596
2	D_P35__5	5	Drought	29503.7	351.379	401.673	116881	0.743287	0.152379	0.501269	209.138	1.00867e+07	0.70344	0.669813	0.952816	0.851286	-0.496593	0.1	66	0.152828
2	D_P35__6	6	Drought	26872.9	350.558	389.305	117067	0.69891	0.117685	0.386747	247.177	9.19456e+06	0.718042	0.671872	0.93608	0.802188	0.21567	0.15	31	0.296599
2	H_P35__1	1	Heat	34229.6	322.371	394.927	97831.8	0.70552	0.0949105	0.346507	188.063	1.07064e+07	0.708599	0.638999	0.902166	0.724369	-0.476881	0.16	130	0.082357
2	H_P35__2	2	Heat	25471	296.1	401.673	68717.1	0.643332	0.0765157	0.465916	179.301	6.67694e+06	0.705599	0.627523	0.889275	0.704017	-0.922152	0.14	98	0.068132
2	H_P35__3	3	Heat	27192.7	309.236	400.83	99422.9	0.724025	0.138349	0.525163	133.018	8.57424e+06	0.719214	0.655241	0.911321	0.739016	-0.026474	0.02	114	0.075213
2	H_P35__4	4	Heat	26320.7	275.028	408.138	97293.2	0.773504	0.205055	0.596267	142.524	8.20993e+06	0.714017	0.654287	0.916557	0.756939	-0.188751	0.07	119	0.068991
2	H_P35__5	5	Heat	25438.6	259.43	372.159	98587	0.78466	0.227977	0.543287	136.42	7.98736e+06	0.711547	0.667581	0.938483	0.811893	0.047596	0.04	288	0.027734
2	H_P35__6	6	Heat	28440.9	315.256	365.694	94746.5	0.737636	0.185869	0.501311	137.341	8.75436e+06	0.705881	0.666342	0.944343	0.830183	-0.838228	0.04	108	0.081059
2	HD_P35__1	1	Heat + Drought	25515.4	291.721	341.52	87656	0.740358	0.140461	0.405703	128.6	7.55427e+06	0.707669	0.66388	0.9384	0.814999	-0.817583	0.06	123	0.061417
2	HD_P35__2	2	Heat + Drought	30145.8	291.721	400.83	98804.2	0.750405	0.213665	0.549794	103.507	9.47577e+06	0.707679	0.66285	0.93671	0.810832	-0.169773	0.05	115	0.082398
2	HD_P35__3	3	Heat + Drought	24079.7	323.192	324.655	89923	0.757099	0.136841	0.520947	166.998	7.22083e+06	0.701312	0.665284	0.949027	0.843984	-0.494757	0.13	132	0.054703
2	HD_P35__4	4	Heat + Drought	21603.6	246.02	391.554	66269.8	0.790858	0.201571	0.62665	111.445	5.5614e+06	0.712933	0.662184	0.929181	0.786243	-0.233458	0.03	89	0.062488
2	HD_P35__5	5	Heat + Drought	25079.4	303.489	325.498	89048.8	0.733099	0.20762	0.505082	117.866	7.48397e+06	0.703291	0.676498	0.9623	0.87925	-0.816116	0.1	87	0.086023
2	HD_P35__6	6	Heat + Drought	24498.3	288.437	332.807	92984.7	0.729259	0.11916	0.442423	144.2	7.47035e+06	0.701823	0.663526	0.945912	0.834121	-0.599335	0.06	106	0.070475
2	HDW_P35__1	1	Heat + Drought + Waterlogging	25837.8	338.791	335.618	88398.8	0.741641	0.154365	0.551902	214.559	7.68208e+06	0.708057	0.663953	0.938124	0.810741	-0.338221	0.12	116	0.066225
2	HDW_P35__2	2	Heat + Drought + Waterlogging	23859.4	306.499	352.764	99048	0.75285	0.204285	0.615125	164.19	7.50901e+06	0.705728	0.672544	0.953354	0.854391	-0.305504	0.05	125	0.060072
2	HDW_P35__3	3	Heat + Drought + Waterlogging	28069.8	341.527	369.348	98046.3	0.708664	0.130232	0.386292	164.924	8.7893e+06	0.710217	0.669615	0.943241	0.823108	-0.345238	0.08	127	0.069207
2	HDW_P35__4	4	Heat + Drought + Waterlogging	26794.3	304.036	344.893	95615.9	0.743781	0.154087	0.616307	180.992	8.28528e+06	0.703884	0.669847	0.952044	0.850834	-0.401274	0.06	122	0.067912
2	HDW_P35__5	5	Heat + Drought + Waterlogging	26530.2	351.379	349.672	102755	0.73895	0.137941	0.494461	180.062	8.50435e+06	0.697624	0.663043	0.950972	0.84921	-0.421291	0.1	123	0.069141
2	HDW_P35__6	6	Heat + Drought + Waterlogging	23808.9	362.052	367.099	70456.9	0.589852	0.0575489	0.311319	218.045	6.31977e+06	0.706193	0.648557	0.917652	0.77147	-0.653206	0.07	92	0.068693
2	W_P35__1	1	Waterlogging	25208.7	307.594	410.949	77833.5	0.581608	0.0440736	0.248478	226.961	7.03288e+06	0.703653	0.659418	0.937518	0.813424	0.919437	0.09	-99
2	W_P35__2	2	Waterlogging	27738.6	366.978	477.847	87460.9	0.576655	0.0502304	0.255453	209.813	8.20335e+06	0.704804	0.651941	0.92525	0.784839	1.19077	0.04	-130
2	W_P35__3	3	Waterlogging	33287.8	312.793	440.744	85253	0.682897	0.0884009	0.35099	334.7	9.7194e+06	0.692794	0.660676	0.95417	0.863348	1.0871	0.02	49
2	W_P35__4	4	Waterlogging	19463.6	322.919	439.339	66284.2	0.60512	0.0534766	0.366509	237.155	5.01104e+06	0.702806	0.649405	0.924136	0.784235	0.750568	0.07	-291
2	W_P35__5	5	Waterlogging	28948.1	342.622	417.976	87081.9	0.602518	0.0425153	0.23713	257.399	8.54248e+06	0.698089	0.660199	0.946281	0.838188	0.758472	0.1	-21
2	W_P35__6	6	Waterlogging	32869.1	349.737	431.187	96676.3	0.647381	0.0604763	0.33674	262.677	1.02199e+07	0.694735	0.662956	0.954626	0.865218	1.0043	0.06	-162
3	C_P35__1	1	Control	33020.7	395.712	447.771	129801	0.69618	0.147504	0.533306	240.443	1.18967e+07	0.708125	0.671623	0.948917	0.840454	0.0559368	0.15	136	0.087475
3	C_P35__2	2	Control	33094.2	329.76	422.192	121833	0.702909	0.12523	0.424153	177.68	1.15514e+07	0.703887	0.669552	0.951779	0.85123	-0.147207	0.16	136	0.084937
3	C_P35__3	3	Control	29779.3	351.927	399.143	108332	0.697596	0.1345	0.37398	200.272	9.80148e+06	0.703356	0.666614	0.948181	0.840743	-0.110455	0.2	119	0.082365
3	C_P35__4	4	Control	29042.3	412.679	425.284	130538	0.68172	0.141241	0.457638	227.847	1.0493e+07	0.698224	0.673698	0.965376	0.890826	0.134211	0.16	130	0.080715
3	C_P35__5	5	Control	30065.3	376.556	386.494	124223	0.680641	0.124457	0.428622	195.183	1.05966e+07	0.700868	0.669087	0.955188	0.860724	-0.118876	0.2	119	0.089047
3	C_P35__6	6	Control	34109.4	382.576	418.538	141928	0.690526	0.173923	0.491252	209.595	1.28502e+07	0.702595	0.673416	0.958907	0.869196	-0.249603	0.17	149	0.086243
3	D_P35__1	1	Drought	26716.1	330.307	394.646	112749	0.701118	0.110635	0.427887	209.504	8.97077e+06	0.701614	0.671108	0.957077	0.864576	-0.092186	0.2	122	0.073531
3	D_P35__2	2	Drought	31197.3	362.326	379.186	120926	0.710865	0.164617	0.517691	223.394	1.08487e+07	0.703638	0.672099	0.955592	0.860808	-0.0593357	0.14	202	0.053706
3	D_P35__3	3	Drought	28421.1	365.062	401.673	116445	0.72727	0.153241	0.372792	178.552	9.69842e+06	0.701148	0.66652	0.951043	0.850548	-0.179245	0.2	127	0.076366
3	D_P35__4	4	Drought	25951.7	330.855	422.192	106763	0.670172	0.110083	0.476204	184.191	8.47961e+06	0.702375	0.668006	0.951545	0.851251	0.191526	0.21	114	0.074383
3	D_P35__5	5	Drought	32657.1	380.661	436.247	131307	0.727782	0.137385	0.548951	191.75	1.18337e+07	0.703001	0.669466	0.952826	0.851195	-0.262638	0.16	132	0.089649
3	D_P35__6	6	Drought	31666.1	393.249	421.911	131573	0.729979	0.130197	0.422839	274.063	1.14862e+07	0.717818	0.668021	0.931034	0.789354	-0.149168	0.22	125	0.09189
3	H_P35__1	1	Heat	32339.3	295.553	388.181	110077	0.743959	0.131249	0.435321	126.301	1.07295e+07	0.706496	0.647424	0.916668	0.760116	-0.911753	0	221	0.04855
3	H_P35__2	2	Heat	26950	300.752	413.197	88473.8	0.714908	0.111849	0.345409	233.457	8.01614e+06	0.710576	0.624351	0.878398	0.673272	-0.498781	0.18	177	0.045289
3	H_P35__3	3	Heat	30483.3	299.658	406.451	110111	0.733519	0.140379	0.472407	152.666	1.01153e+07	0.709153	0.641549	0.904762	0.732696	-0.319981	0.17	200	0.050576
3	H_P35__4	4	Heat	27448.2	313.614	415.727	105233	0.789264	0.22228	0.637139	144.772	8.90409e+06	0.710646	0.652993	0.919216	0.763464	-0.505777	0.08	210	0.0424
3	H_P35__5	5	Heat	27811.9	268.187	373.564	107815	0.777931	0.191996	0.582819	155.272	9.13209e+06	0.707271	0.655463	0.927054	0.785345	-0.720289	0.13	243	0.037581
3	H_P35__6	6	Heat	30184.7	330.581	362.321	107704	0.776922	0.185159	0.500858	158.417	9.90609e+06	0.707343	0.658558	0.931437	0.793123	-0.636782	0.12	112	0.088447
3	HD_P35__1	1	Heat + Drought	27766	299.658	340.396	92694.6	0.762799	0.121177	0.431259	168.057	8.45358e+06	0.706759	0.648951	0.918495	0.763504	-0.784988	0.11	263	0.032143
3	HD_P35__2	2	Heat + Drought	32125.7	281.322	403.359	103811	0.787556	0.194235	0.653402	133.75	1.03508e+07	0.714604	0.658915	0.922434	0.766566	-0.350178	0.09	229	0.0452
3	HD_P35__3	3	Heat + Drought	25248.8	331.676	338.71	99995.2	0.741398	0.16951	0.596306	138.312	7.98418e+06	0.702316	0.662135	0.943158	0.827916	-0.815273	0.1	188	0.042469
3	HD_P35__4	4	Heat + Drought	22376.3	251.22	402.516	79316.2	0.778955	0.252281	0.618568	110.138	6.30187e+06	0.712655	0.657198	0.922536	0.769043	-0.225224	0.12	160	0.039387
3	HD_P35__5	5	Heat + Drought	27769.1	306.499	336.18	100286	0.754132	0.221931	0.531843	115.663	8.79389e+06	0.705447	0.669034	0.948804	0.839704	-0.818108	0.16	203	0.04332
3	HD_P35__6	6	Heat + Drought	26154.1	313.614	331.12	101460	0.74043	0.165778	0.446951	128.505	8.3308e+06	0.704358	0.656332	0.9321	0.799421	-0.81951	0.11	180	0.046282
3	HDW_P35__1	1	Heat + Drought + Waterlogging	27617	333.865	355.575	97721.1	0.741557	0.169986	0.493825	186.349	8.63317e+06	0.702257	0.65345	0.930809	0.796771	-0.351213	0.12	201	0.042951
3	HDW_P35__2	2	Heat + Drought + Waterlogging	25843.8	327.297	363.445	110790	0.754443	0.156899	0.635099	169.434	8.60214e+06	0.705764	0.664727	0.942184	0.824162	-0.261988	0.14	203	0.042375
3	HDW_P35__3	3	Heat + Drought + Waterlogging	30228.7	340.707	374.126	111334	0.74042	0.121831	0.416997	216.042	1.00864e+07	0.703594	0.656357	0.933188	0.802833	-0.292496	0.14	205	0.049202
3	HDW_P35__4	4	Heat + Drought + Waterlogging	28559.1	328.392	343.488	110557	0.758282	0.165646	0.572765	212.165	9.4959e+06	0.700984	0.654204	0.933645	0.803195	-0.377821	0.14	190	0.049978
3	HDW_P35__5	5	Heat + Drought + Waterlogging	27888	345.906	355.013	114317	0.780619	0.173176	0.512744	184.462	9.42914e+06	0.700886	0.653781	0.933038	0.80247	-0.390255	0.1	208	0.045332
3	HDW_P35__6	6	Heat + Drought + Waterlogging	23412.2	359.042	369.067	87064.9	0.684306	0.116395	0.451043	190.378	6.90817e+06	0.700704	0.635582	0.907011	0.742981	-0.20295	0.09	171	0.040399
3	W_P35__1	1	Waterlogging	25526.9	296.647	424.722	82919.6	0.553491	0.0427889	0.205619	239.501	7.35066e+06	0.68417	0.631906	0.923057	0.791378	0.738596	0.04	78	0.094239
3	W_P35__2	2	Waterlogging	25526.9	296.647	424.722	93766.3	0.560287	0.048164	0.26306	213.699	7.81666e+06	0.694144	0.626099	0.901408	0.740805	1.35109	-0.05	83	0.094177
3	W_P35__3	3	Waterlogging	34392.1	287.89	442.149	63453	0.638176	0.0578252	0.281183	373.9	8.66332e+06	0.595333	0.579707	0.974522	0.946161	1.65743	-0.12	75	0.115511
3	W_P35__4	4	Waterlogging	20172.7	327.571	451.144	72164.3	0.613569	0.0488937	0.299788	239.982	5.41908e+06	0.701785	0.638812	0.91016	0.754424	1.2312	0.08	89	0.060889
3	W_P35__5	5	Waterlogging	30108	300.752	432.592	88106.2	0.564333	0.0343528	0.182165	274.253	8.93686e+06	0.672875	0.627747	0.932402	0.823298	1.49387	0.05	90	0.099298
3	W_P35__6	6	Waterlogging	35465.4	343.717	447.209	94031.5	0.61153	0.0391928	0.248388	328.069	1.08753e+07	0.632492	0.600561	0.949732	0.8748	1.90148	0.06	90	0.120837
4	C_P35__1	1	Control	35949	402.554	487.404	136433	0.694932	0.125893	0.548963	227.021	1.32784e+07	0.700761	0.673407	0.96142	0.879384	-0.0207291	0.11	140	0.094846
4	C_P35__2	2	Control	36256.4	344.811	452.269	125846	0.662346	0.111763	0.370215	196.249	1.28619e+07	0.700532	0.671622	0.959301	0.874219	-0.0348053	0.11	138	0.093202
4	C_P35__3	3	Control	32804.8	365.062	431.468	115543	0.68924	0.13634	0.433634	209.762	1.11509e+07	0.699056	0.665671	0.952246	0.85211	0.246927	0.13	135	0.082599
4	C_P35__4	4	Control	33030.3	418.152	448.614	142059	0.668473	0.105059	0.37377	294.807	1.24493e+07	0.695964	0.672011	0.96612	0.894093	0.0173626	0.17	130	0.095764
4	C_P35__5	5	Control	32395.3	402.554	413.479	132215	0.661015	0.122122	0.442704	229.987	1.17794e+07	0.696817	0.673304	0.966773	0.896759	-0.0957413	0.11	133	0.088567
4	C_P35__6	6	Control	35795.5	395.165	442.712	147608	0.669949	0.133821	0.380013	239.125	1.37526e+07	0.698649	0.676426	0.968772	0.89814	-0.131428	0.07	168	0.08186
4	D_P35__1	1	Drought	31104.3	356.305	420.225	126698	0.717664	0.145561	0.49209	230.048	1.10715e+07	0.694251	0.672285	0.968929	0.903194	0.0605011	0.21	139	0.079651
4	D_P35__2	2	Drought	33730.9	372.177	407.014	128821	0.696661	0.133994	0.474059	258.977	1.21066e+07	0.696869	0.672631	0.965718	0.893098	-0.0577946	0.11	149	0.081252
4	D_P35__3	3	Drought	30655.4	380.387	413.197	136827	0.72071	0.154998	0.435778	225.793	1.13394e+07	0.696159	0.672474	0.966477	0.895624	-0.162521	0.16	138	0.08217
4	D_P35__4	4	Drought	28664.7	348.095	451.987	124634	0.675604	0.103141	0.420109	190.673	1.01196e+07	0.697647	0.667874	0.946151	0.871799	0.0935707	0.18	106	0.095468
4	D_P35__5	5	Drought	35579.4	377.377	476.442	140654	0.715737	0.135808	0.520952	218.977	1.33436e+07	0.698275	0.674395	0.966288	0.893275	-0.604481	0.12	142	0.093969
4	D_P35__6	6	Drought	34671	408.848	473.912	144099	0.672205	0.080197	0.290958	273.242	1.31613e+07	0.724451	0.671423	0.92734	0.775624	0.392813	0.14	141	0.093342
4	H_P35__1	1	Heat	33209.4	306.225	392.397	118713	0.760394	0.164251	0.583218	146.602	1.14422e+07	0.712287	0.647644	0.909338	0.740957	-0.252132	0.06	212	0.053973
4	H_P35__2	2	Heat	26948	324.834	425.846	96017.1	0.736328	0.171414	0.481546	163.175	8.35028e+06	0.71225	0.628405	0.881902	0.684112	-0.375565	0.04	179	0.04665
4	H_P35__3	3	Heat	31788.9	291.174	414.041	114242	0.753274	0.16711	0.566181	154.301	1.07446e+07	0.713169	0.644021	0.902935	0.72747	-0.00609207	0.06	293	0.036671
4	H_P35__4	4	Heat	28835.5	295.826	444.679	106292	0.770258	0.162862	0.457928	149.972	9.40109e+06	0.711704	0.655856	0.921792	0.769647	-0.318796	0.05	201	0.046772
4	H_P35__5	5	Heat	29324.8	263.261	387.619	108600	0.817716	0.252253	0.630423	136.348	9.66384e+06	0.709941	0.654724	0.922183	0.774059	-0.40324	0.06	200	0.048319
4	H_P35__6	6	Heat	32923.2	355.21	367.38	111138	0.738312	0.162373	0.457194	177.75	1.09758e+07	0.708699	0.657916	0.928658	0.788786	-0.299692	0.1	200	0.054879
4	HD_P35__1	1	Heat + Drought	29633.5	331.128	356.98	100370	0.750895	0.141903	0.412112	129.45	9.38823e+06	0.709073	0.649814	0.916583	0.759959	-0.599522	0.1	230	0.040818
4	HD_P35__2	2	Heat + Drought	35006.3	271.471	430.063	110794	0.804186	0.238466	0.644737	98.8762	1.16521e+07	0.711219	0.66299	0.932437	0.795923	-0.460661	0.12	218	0.05345
4	HD_P35__3	3	Heat + Drought	27839.9	339.065	349.11	104928	0.769258	0.153499	0.550053	208.615	9.01808e+06	0.702791	0.651133	0.926773	0.784765	-0.458685	0.12	222	0.040622
4	HD_P35__4	4	Heat + Drought	24549.3	256.967	400.549	86400.5	0.782818	0.231935	0.562986	131.845	7.21601e+06	0.713722	0.659319	0.924128	0.771697	-0.254837	0.14	178	0.040539
4	HD_P35__5	5	Heat + Drought	29462.1	300.479	325.498	105509	0.784134	0.225419	0.523252	148.881	9.56994e+06	0.708043	0.664579	0.938988	0.811848	-0.682796	0.08	223	0.042915
4	HD_P35__6	6	Heat + Drought	28944.6	313.067	337.304	112120	0.777703	0.158858	0.513069	139.372	9.69193e+06	0.703376	0.656324	0.933374	0.802324	-0.489382	0.15	194	0.049958
4	HDW_P35__1	1	Heat + Drought + Waterlogging	29283.2	356.305	362.883	102138	0.773159	0.15734	0.473667	185.364	9.35862e+06	0.707711	0.660011	0.932187	0.79792	-0.513153	0.08	210	0.044565
4	HDW_P35__2	2	Heat + Drought + Waterlogging	28085.3	325.108	351.077	116281	0.762467	0.181519	0.561487	176.491	9.57709e+06	0.703207	0.664371	0.945443	0.833469	-0.25318	0.11	236	0.040581
4	HDW_P35__3	3	Heat + Drought + Waterlogging	31436.1	345.906	390.148	115792	0.745471	0.143476	0.414388	219.284	1.06971e+07	0.706973	0.665155	0.941134	0.821244	-0.119267	0.06	213	0.050221
4	HDW_P35__4	4	Heat + Drought + Waterlogging	31021.8	287.343	351.639	107198	0.827935	0.227931	0.617979	163.279	1.01569e+07	0.702595	0.660774	0.940749	0.822073	-0.430897	0.07	199	0.051039
4	HDW_P35__5	5	Heat + Drought + Waterlogging	30244.6	336.602	361.478	117549	0.758231	0.167675	0.500604	138.378	1.03695e+07	0.701405	0.657415	0.937538	0.814794	-0.401367	0.1	207	0.050094
4	HDW_P35__6	6	Heat + Drought + Waterlogging	25806.6	358.768	363.726	88234.5	0.70884	0.122111	0.548988	214.302	7.66566e+06	0.708675	0.648971	0.915936	0.757726	-0.269226	0.1	160	0.04791
4	W_P35__1	1	Waterlogging	27291.9	287.617	434.279	73003.9	0.564563	0.0412018	0.258782	309.385	7.37406e+06	0.572175	0.541939	0.947494	0.906387	2.32972	0	-209
4	W_P35__2	2	Waterlogging	29312.2	396.259	483.75	97431.4	0.564576	0.0460861	0.249642	221.64	9.14952e+06	0.668304	0.596225	0.890087	0.74312	2.11356	0.16	-197
4	W_P35__3	3	Waterlogging	33523.5	310.057	443.836	65448.1	0.639216	0.0533071	0.251859	333.74	8.57625e+06	0.550504	0.541374	0.985376	0.979037	2.09575	-0.01	-91
4	W_P35__4	4	Waterlogging	20779.5	330.034	448.052	75647.3	0.592955	0.0569227	0.336045	257.241	5.7152e+06	0.686931	0.627191	0.912482	0.771091	1.80137	0.05	-64
4	W_P35__5	5	Waterlogging	31304.6	296.647	425.284	79532.3	0.590303	0.0442106	0.293678	319.144	8.82836e+06	0.551814	0.517095	0.936769	0.888608	2.29506	-0.01	-115
4	W_P35__6	6	Waterlogging	34533.5	335.507	446.928	88386.7	0.62711	0.0461997	0.317393	346.341	1.02668e+07	0.534803	0.519042	0.972396	0.95579	2.19954	-0.06	-100
5	C_P35__1	1	Control										0.702134	0.670199	0.9548	0.863105	-0.00699234		144
5	C_P35__2	2	Control										0.699022	0.671553	0.961016	0.884022	0.395182		142
5	C_P35__3	3	Control	35364.8	387.776	458.452	129111	0.677885	0.112329	0.393711	265.433	1.27073e+07	0.70087	0.668643	0.954229	0.864941	0.407242	0.13	124	0.102478
5	C_P35__4	4	Control	35326.6	422.804	485.437	152796	0.67971	0.119596	0.454253	314.484	1.38089e+07	0.700404	0.673794	0.962623	0.883183	0.313818	0.1	146	0.094581
5	C_P35__5	5	Control	33695.1	367.799	431.749	141483	0.645015	0.100542	0.339578	269.433	1.26742e+07	0.702452	0.671263	0.956086	0.864973	0.303209	0.07	139	0.091181
5	C_P35__6	6	Control	38755.7	460.022	472.507	152042	0.666258	0.127641	0.407775	282.836	1.51118e+07	0.695884	0.669238	0.961654	0.880903	0.395609	0.09	149	0.101422
5	D_P35__1	1	Drought	34413.7	383.124	453.393	135636	0.68661	0.101259	0.421568	286.849	1.26741e+07	0.700249	0.674708	0.964084	0.891481	0.310366	0.14	152	0.083383
5	D_P35__2	2	Drought	36164.3	369.167	433.717	133603	0.706997	0.136058	0.480636	248.021	1.32187e+07	0.695562	0.664454	0.95534	0.864128	0.373905	0.09	150	0.088125
5	D_P35__3	3	Drought	33444.7	404.469	444.96	146603	0.735265	0.133776	0.458242	267.014	1.28056e+07	0.699233	0.666716	0.95402	0.862968	0.228889	0.12	135	0.094856
5	D_P35__4	4	Drought	32316.2	377.103	468.009	133140	0.652271	0.113874	0.414676	212.841	1.17917e+07	0.698599	0.673015	0.963838	0.888735	0.347298	0.15	119	0.09909
5	D_P35__5	5	Drought	37864.7	389.144	523.946	145380	0.691834	0.137375	0.435363	230.922	1.44373e+07	0.696466	0.675819	0.97088	0.909313	0.445278	0.08	158	0.091375
5	D_P35__6	6	Drought	37491.2	419.521	497.524	150277	0.68339	0.0953476	0.305914	315.167	1.45337e+07	0.722806	0.667493	0.923785	0.771178	0.464302	0.1	149	0.097541
5	H_P35__1	1	Heat	33256	313.341	393.24	123889	0.74819	0.162098	0.504381	165.236	1.17054e+07	0.71178	0.644496	0.905284	0.734701	0.179716	0.02	213	0.054955
5	H_P35__2	2	Heat	28608.4	325.108	444.117	106852	0.778402	0.199873	0.692085	144.475	9.35156e+06	0.7184	0.644688	0.897581	0.710423	-0.145416	0.11	191	0.048961
5	H_P35__3	3	Heat	34196.5	324.013	431.187	118755	0.755905	0.164263	0.55971	120.469	1.17844e+07	0.716174	0.654017	0.91336	0.7478	-0.126081	0.09	205	0.057485
5	H_P35__4	4	Heat	30811.6	321.55	423.879	115477	0.780713	0.180699	0.569872	136.354	1.04703e+07	0.710751	0.64903	0.913318	0.750358	0.328148	0.11	302	0.03467
5	H_P35__5	5	Heat	33874.8	268.734	407.014	108869	0.778756	0.219769	0.542028	115.775	1.11771e+07	0.708978	0.650926	0.918182	0.762767	-0.300961	0.15	182	0.061413
5	H_P35__6	6	Heat	35047.8	360.41	378.062	117392	0.741548	0.156591	0.42999	200.127	1.20083e+07	0.707639	0.651771	0.921133	0.773122	-0.0973835	0.09	181	0.066344
5	HD_P35__1	1	Heat + Drought	31526.1	300.479	359.51	102228	0.802119	0.179375	0.527952	128.899	1.00799e+07	0.709909	0.656265	0.924448	0.778673	-0.541313	0.07	257	0.039221
5	HD_P35__2	2	Heat + Drought	36456.6	285.975	438.214	117338	0.774259	0.238804	0.698344	112.319	1.24881e+07	0.710146	0.66384	0.93503	0.804515	-0.0608215	0.07	232	0.053828
5	HD_P35__3	3	Heat + Drought	29770.2	366.704	357.261	105601	0.754624	0.144971	0.422508	165.828	9.67419e+06	0.706016	0.654202	0.926737	0.786259	-0.516958	0.07	218	0.044377
5	HD_P35__4	4	Heat + Drought	26061.9	274.481	412.354	96625.4	0.750162	0.161354	0.58605	201.103	8.10126e+06	0.711709	0.66003	0.927628	0.786634	0.152586	0.12	183	0.044269
5	HD_P35__5	5	Heat + Drought	31414.5	290.627	350.796	106465	0.792742	0.237388	0.579487	143.375	1.02502e+07	0.710019	0.671395	0.945958	0.830673	-0.660131	0.07	224	0.04576
5	HD_P35__6	6	Heat + Drought	30732.9	329.486	356.699	116382	0.762492	0.146519	0.438217	145.051	1.04845e+07	0.705226	0.657342	0.932222	0.798847	-0.333973	0.08	206	0.050895
5	HDW_P35__1	1	Heat + Drought + Waterlogging	31715.7	356.852	373.283	108930	0.783821	0.207695	0.495604	182.619	1.04676e+07	0.708784	0.662344	0.93479	0.803711	0.0470905	0.11	200	0.052338
5	HDW_P35__2	2	Heat + Drought + Waterlogging	30123	334.686	369.067	120790	0.771658	0.164983	0.461131	206.734	1.04692e+07	0.706475	0.660137	0.934724	0.804799	-0.424788	0.09	206	0.050821
5	HDW_P35__3	3	Heat + Drought + Waterlogging	34089.6	342.075	380.31	122672	0.728463	0.113656	0.416439	190.511	1.19397e+07	0.706798	0.658883	0.932314	0.801327	-0.106989	0.11	245	0.048734
5	HDW_P35__4	4	Heat + Drought + Waterlogging	33665	292.542	362.04	110350	0.801198	0.14607	0.558785	165.371	1.11832e+07	0.706696	0.662891	0.938045	0.813533	-0.0607758	0.1	220	0.050833
5	HDW_P35__5	5	Heat + Drought + Waterlogging	32878	361.231	367.38	120999	0.734678	0.158864	0.482374	158.197	1.14366e+07	0.708542	0.662495	0.935333	0.804316	-0.237759	0.1	245	0.04668
5	HDW_P35__6	6	Heat + Drought + Waterlogging										0.706524	0.642072	0.909004	0.74369	-0.642405		187
5	W_P35__1	1	Waterlogging	26440.4	281.049	434.56	67365.3	0.553121	0.0323556	0.250242	323.957	6.86255e+06	0.514103	0.486433	0.895634	0.913226	2.18562	-0.07	15	0.457503
5	W_P35__2	2	Waterlogging	30513	351.927	534.065	98935	0.560679	0.0391349	0.234243	257.35	9.59753e+06	0.60755	0.513589	0.837602	0.699112	1.84408	0.05	-47
5	W_P35__3	3	Waterlogging	33564.1	313.341	444.117	64750.6	0.634884	0.0494487	0.2811	368.451	8.54076e+06	0.536371	0.541596	1.014	1.04498	1.97122	0	-8
5	W_P35__4	4	Waterlogging	22080.4	350.832	476.723	79550.3	0.586672	0.047181	0.247044	300.618	6.22771e+06	0.640291	0.565687	0.880569	0.744465	2.02651	0.09	-22
5	W_P35__5	5	Waterlogging	30754.6	282.691	425.003	70718.6	0.550355	0.0284762	0.187068	330.804	8.17856e+06	0.52022	0.479304	0.920953	0.862953	2.11065	-0.08	-12
5	W_P35__6	6	Waterlogging	34026.5	313.614	448.333	81707.6	0.614501	0.0450835	0.294233	398.733	9.78856e+06	0.513619	0.49709	0.970404	0.951949	2.0139	-0.05	-28
6	C_P35__1	1	Control	43142.4	412.953	521.135	147115	0.677334	0.092926	0.432052	308.918	1.65475e+07	0.697722	0.669724	0.960255	0.880792	0.704302		147	0.112568
6	C_P35__2	2	Control	41724.7	405.838	505.113	135522	0.663156	0.132339	0.465584	250.003	1.53602e+07	0.697876	0.669414	0.959484	0.87918	0.635303		130	0.118156
6	C_P35__3	3	Control	40453.3	395.712	492.464	131978	0.687711	0.137369	0.515659	240.442	1.46962e+07	0.697458	0.666092	0.955231	0.869551	0.475473	0.15	126	0.116637
6	C_P35__4	4	Control	39783	403.922	503.426	159353	0.714566	0.106391	0.456863	305.45	1.5881e+07	0.696015	0.670041	0.963384	0.889166	0.28586	0.14	174	0.09127
6	C_P35__5	5	Control	37233.8	378.745	467.166	146926	0.64708	0.10636	0.393751	285.452	1.4272e+07	0.697021	0.666816	0.957058	0.873037	0.280687	0.12	154	0.092676
6	C_P35__6	6	Control	41007	405.564	491.902	153895	0.709483	0.134757	0.475627	230.858	1.60869e+07	0.696583	0.669944	0.96226	0.885564	0.482119	0.06	99	0.162494
6	D_P35__1	1	Drought	38350.5	392.976	478.41	146224	0.679981	0.105067	0.474484	247.65	1.46649e+07	0.698578	0.66811	0.956871	0.875227	0.195608	0.15	139	0.105503
6	D_P35__2	2	Drought	38272.9	371.083	459.577	130950	0.706902	0.133166	0.423743	274.382	1.38498e+07	0.696617	0.664057	0.953297	0.862916	0.468328	0.05	168	0.08244
6	D_P35__3	3	Drought	38822	447.16	470.258	149797	0.688638	0.0904937	0.330819	244.882	1.50256e+07	0.694318	0.655755	0.944593	0.843016	0.26284	0.16	142	0.105814
6	D_P35__4	4	Drought	35555	380.935	494.713	148084	0.685044	0.123671	0.40633	246.571	1.36821e+07	0.700187	0.672816	0.961228	0.884728	0.802105	0.15	140	0.09773
6	D_P35__5	5	Drought	39218.2	407.753	532.378	154533	0.69342	0.100652	0.415871	256.709	1.5417e+07	0.699127	0.669506	0.958111	0.875737	0.50428	0.07	131	0.117687
6	D_P35__6	6	Drought	40568.1	404.196	492.745	156877	0.7087	0.107334	0.403695	297.497	1.60681e+07	0.715869	0.66432	0.928306	0.785056	0.626799	0.1	138	0.116435
6	H_P35__1	1	Heat	36724.1	342.075	399.705	125222	0.706108	0.121726	0.480589	126.371	1.29955e+07	0.704342	0.641773	0.91106	0.750182	-0.0426731	0.1	187	0.069494
6	H_P35__2	2	Heat	30571.9	322.919	421.068	112768	0.778415	0.217048	0.576709	115.262	1.02664e+07	0.716606	0.648308	0.904897	0.727623	-0.234192	0.09	198	0.05185
6	H_P35__3	3	Heat	35712.7	338.791	413.479	125555	0.752418	0.152922	0.537162	150.926	1.26543e+07	0.71109	0.646597	0.909353	0.742587	0.259708	0.07	258	0.049048
6	H_P35__4	4	Heat	32769.5	332.77	441.868	114200	0.779302	0.166835	0.531453	136.093	1.10739e+07	0.711227	0.656083	0.919429	0.773658	0.127245	0.06	193	0.057378
6	H_P35__5	5	Heat	33543.3	326.203	393.803	117165	0.75579	0.207279	0.578852	87.1981	1.14817e+07	0.708196	0.658251	0.929627	0.793962	0.0932007	0.03	181	0.063435
6	H_P35__6	6	Heat	36910.7	361.505	381.154	118818	0.7067	0.108219	0.380223	185.149	1.27231e+07	0.705314	0.65282	0.925625	0.78603	-0.193626	0.06	191	0.066613
6	HD_P35__1	1	Heat + Drought	34409.4	330.034	360.353	108524	0.776217	0.181066	0.522398	155.759	1.13355e+07	0.71108	0.655742	0.922315	0.773424	-0.333595	0.12	201	0.056395
6	HD_P35__2	2	Heat + Drought	39227.3	303.215	436.809	117540	0.766738	0.236085	0.685392	114.347	1.34487e+07	0.710195	0.664254	0.93564	0.805119	0.186531	0.07	254	0.052948
6	HD_P35__3	3	Heat + Drought	32057.9	362.326	351.921	110864	0.749359	0.180787	0.513095	157.69	1.06741e+07	0.707379	0.653659	0.924141	0.778931	-0.198788	0.1	222	0.048081
6	HD_P35__4	4	Heat + Drought	27902.9	278.586	399.705	108956	0.724927	0.154369	0.523273	192.32	9.21033e+06	0.71032	0.658705	0.927491	0.787208	0.0872555	0.13	179	0.051454
6	HD_P35__5	5	Heat + Drought	34923.5	314.162	344.893	114851	0.753276	0.20801	0.536277	154.075	1.18355e+07	0.709753	0.670495	0.945056	0.827898	-0.394003	0.14	195	0.060695
6	HD_P35__6	6	Heat + Drought	31458.7	354.663	344.893	123518	0.775442	0.148113	0.502459	178.944	1.10562e+07	0.705022	0.659706	0.935825	0.808592	-0.0511112	0.05	216	0.051186
6	HDW_P35__1	1	Heat + Drought + Waterlogging	32978.2	365.062	360.353	119075	0.751163	0.167179	0.426618	188.318	1.13799e+07	0.709955	0.664634	0.936515	0.807899	0.27009	0.08	205	0.055511
6	HDW_P35__2	2	Heat + Drought + Waterlogging	33405.8	345.906	377.781	126552	0.744088	0.141195	0.428212	227.235	1.18838e+07	0.706349	0.65999	0.934392	0.806028	-0.0680923	0.13	191	0.062219
6	HDW_P35__3	3	Heat + Drought + Waterlogging	36413.2	351.379	392.116	125237	0.718542	0.117658	0.38812	178.886	1.28862e+07	0.709933	0.664141	0.935677	0.807264	0.0777473	0.08	214	0.060216
6	HDW_P35__4	4	Heat + Drought + Waterlogging	35650.3	328.392	372.159	119923	0.757004	0.145631	0.511973	208.494	1.23456e+07	0.708031	0.662971	0.936527	0.810361	-0.129263	0.1	187	0.066019
6	HDW_P35__5	5	Heat + Drought + Waterlogging	35735.2	388.05	363.726	125282	0.734386	0.133659	0.408939	137.964	1.26486e+07	0.704544	0.654865	0.929595	0.795217	-0.308231	0.1	239	0.052923
6	HDW_P35__6	6	Heat + Drought + Waterlogging	32440.9	313.888	389.305	95761	0.737848	0.103041	0.436574	242.898	1.00389e+07	0.705412	0.642482	0.910631	0.749161	-0.497938		177	0.056717
6	W_P35__1	1	Waterlogging	26493.9	287.343	410.106	66265.8	0.562929	0.0356371	0.243204	332.759	6.82009e+06	0.507677	0.476294	0.943604	0.894574	2.04294	-0.01	47	0.145108
6	W_P35__2	2	Waterlogging	31603.5	348.095	506.518	93177.5	0.562691	0.0347059	0.22908	303.727	9.64697e+06	0.545239	0.446001	0.811788	0.681833	1.86317	0.01	38	0.253868
6	W_P35__3	3	Waterlogging	33343.7	295.553	419.662	64871	0.628093	0.0494997	0.247193	333.284	8.49256e+06	0.534986	0.542035	1.01797	1.05696	1.77777	-0.01	37	0.229529
6	W_P35__4	4	Waterlogging	22594.6	320.182	462.95	73611	0.557398	0.0397696	0.234852	343.816	6.13021e+06	0.575659	0.511646	0.886478	0.800577	2.07097	-0.02	50	0.122604
6	W_P35__5	5	Waterlogging	30772.2	291.995	401.673	69454.8	0.539636	0.029865	0.198296	333.342	8.1098e+06	0.506405	0.470279	0.930889	0.879288	1.96088	-0.01	57	0.142277
6	W_P35__6	6	Waterlogging	34196.3	317.993	422.754	77812.7	0.599087	0.0429355	0.27194	380.655	9.41028e+06	0.501762	0.486046	0.992451	0.955911	1.94507	-0.04	37	0.254332
7	C_P35__1	1	Control	43688.1	407.206	538.281	155100	0.667116	0.112365	0.472774	264.217	1.72056e+07	0.695933	0.672924	0.967246	0.89995	0.356621	0.04	129	0.133377
7	C_P35__2	2	Control	42672.8	399.27	508.486	139701	0.689962	0.141432	0.440837	225.704	1.59497e+07	0.695894	0.673979	0.968813	0.90528	0.604765	0.04	111	0.143691
7	C_P35__3	3	Control	39359.1	400.091	499.772	144716	0.678562	0.134832	0.391877	288.952	1.49728e+07	0.697704	0.67453	0.967242	0.901784	0.528345	0.02	131	0.114296
7	C_P35__4	4	Control	41959.9	388.05	515.513	154365	0.691099	0.102124	0.411606	226.825	1.64858e+07	0.694005	0.675481	0.973644	0.917983	0.445585	0.04	133	0.123953
7	C_P35__5	5	Control	38723.9	402.827	460.42	153450	0.665001	0.114656	0.427776	301.571	1.51692e+07	0.696676	0.67304	0.966595	0.900417	0.44396	0.06	125	0.121354
7	C_P35__6	6	Control	40968.2	414.595	494.994	156269	0.706644	0.136164	0.394236	242.111	1.61951e+07	0.695388	0.669509	0.962225	0.884859	0.610502	0.01	132	0.12269
7	D_P35__1	1	Drought	42182.5	405.017	493.869	159153	0.692019	0.107687	0.386758	210.011	1.68283e+07	0.695136	0.673549	0.969474	0.908334	0.0921879	0.14	121	0.139077
7	D_P35__2	2	Drought	39735.7	361.231	463.512	133384	0.692891	0.121496	0.327162	236.731	1.45122e+07	0.696456	0.666046	0.956391	0.870296	0.475378	0.05	124	0.117034
7	D_P35__3	3	Drought	38728.7	435.666	475.037	157380	0.686978	0.0953998	0.359526	279.899	1.53641e+07	0.692722	0.667369	0.963719	0.895991	0.331217	0.02	156	0.098488
7	D_P35__4	4	Drought	37592.5	387.229	502.864	155786	0.675506	0.114564	0.35592	294.604	1.48377e+07	0.698007	0.677675	0.971278	0.914801	0.423447	0.08	140	0.105983
7	D_P35__5	5	Drought	41051.2	390.239	552.054	156601	0.68414	0.130328	0.405188	279.147	1.62451e+07	0.694377	0.670794	0.966346	0.899507	0.30909	0.05	137	0.118578
7	D_P35__6	6	Drought	43043.3	431.014	520.01	156290	0.663556	0.0983357	0.33065	262.889	1.70166e+07	0.696336	0.670512	0.963259	0.888481	0.442122	0.06	131	0.129897
7	H_P35__1	1	Heat	36641.7	320.729	401.392	126556	0.72639	0.126464	0.419141	125.83	1.30352e+07	0.711036	0.64417	0.905921	0.735327	0.570618	0	199	0.065503
7	H_P35__2	2	Heat	33716.7	329.213	431.749	115008	0.766467	0.186152	0.584856	131.492	1.14343e+07	0.717601	0.652572	0.909332	0.739314	-0.386375	0.11	211	0.054191
7	H_P35__3	3	Heat	39671.1	317.993	439.901	121337	0.748117	0.130687	0.56481	159.342	1.38188e+07	0.71307	0.650592	0.912471	0.749786	-0.317217	0.09	199	0.069441
7	H_P35__4	4	Heat	33661.5	314.709	434.841	119552	0.780832	0.171556	0.537624	106.813	1.16389e+07	0.710945	0.65615	0.922918	0.775851	0.12463	0.05	285	0.040838
7	H_P35__5	5	Heat	35264.1	315.256	417.695	117694	0.739401	0.180524	0.504632	89.7137	1.20979e+07	0.710015	0.656496	0.924719	0.781664	-0.216297	0.05	182	0.066472
7	H_P35__6	6	Heat	36853.4	360.136	390.711	125161	0.719777	0.151205	0.407004	168.549	1.3038e+07	0.707075	0.655447	0.927075	0.788479	-0.213982	0.02	183	0.071246
7	HD_P35__1	1	Heat + Drought	35629.3	333.318	367.661	119202	0.78478	0.167073	0.484929	160.407	1.23013e+07	0.712817	0.660209	0.926454	0.781913	-0.228069	0.08	233	0.052795
7	HD_P35__2	2	Heat + Drought	40088.2	308.415	446.928	124170	0.763876	0.15581	0.596171	116.331	1.41262e+07	0.708778	0.659808	0.931128	0.797619	-0.0176773	0.05	200	0.070631
7	HD_P35__3	3	Heat + Drought	33153.3	371.083	352.202	118846	0.760266	0.20708	0.57244	177.009	1.14293e+07	0.713089	0.661907	0.928324	0.786482	-0.452862	0.07	240	0.047622
7	HD_P35__4	4	Heat + Drought	32280.1	284.333	396.894	110778	0.705839	0.142951	0.459782	295.107	1.07439e+07	0.709111	0.654878	0.923686	0.778594	-0.226616	0.15	218	0.049284
7	HD_P35__5	5	Heat + Drought	36774.8	349.737	355.856	117606	0.73953	0.187193	0.483929	154.755	1.26115e+07	0.711672	0.66892	0.940381	0.81372	-0.459614	0.06	230	0.054833
7	HD_P35__6	6	Heat + Drought	32034.8	362.873	350.515	126166	0.795746	0.171014	0.50835	158.693	1.13787e+07	0.706527	0.660692	0.935311	0.80667	0.158659	0.03	272	0.041834
7	HDW_P35__1	1	Heat + Drought + Waterlogging	38418.2	349.737	396.613	117499	0.739262	0.169144	0.554405	224.56	1.3169e+07	0.707041	0.664894	0.940771	0.820063	-0.051281	0.15	216	0.060968
7	HDW_P35__2	2	Heat + Drought + Waterlogging	34766.9	360.684	395.77	128719	0.727779	0.13706	0.474921	213.253	1.24735e+07	0.708546	0.664176	0.937619	0.812698	0.382635	0.05	204	0.061144
7	HDW_P35__3	3	Heat + Drought + Waterlogging	37215.2	342.622	393.803	130681	0.721034	0.116493	0.470934	227.499	1.34532e+07	0.711154	0.665188	0.935521	0.80739	0.0714283	0.04	209	0.06437
7	HDW_P35__4	4	Heat + Drought + Waterlogging	36993	335.507	385.651	116147	0.76626	0.138699	0.580643	160.903	1.26073e+07	0.704512	0.662367	0.940321	0.821637	0.0800991	0.02	204	0.061801
7	HDW_P35__5	5	Heat + Drought + Waterlogging	36734	368.893	377.499	131025	0.744596	0.157899	0.51099	151.283	1.32968e+07	0.707966	0.664793	0.939205	0.818699	-0.148987	0.05	222	0.059895
7	HDW_P35__6	6	Heat + Drought + Waterlogging	32803.3	342.896	389.586	99911.1	0.735579	0.156087	0.519844	192.669	1.03687e+07	0.708396	0.654556	0.924038	0.780418	-0.48889	0.03	194	0.053447
7	W_P35__1	1	Waterlogging	26283.1	291.174	409.824	63073.2	0.547703	0.034644	0.198222	310.791	6.60084e+06	0.561084	0.527276	0.943985	0.892892	2.35585	-0.03	31	0.21293
7	W_P35__2	2	Waterlogging	31009.8	354.39	501.459	90564.3	0.575449	0.0508355	0.2852	305.225	9.33207e+06	0.579523	0.470458	0.804241	0.65654	2.04352	-0.03	45	0.207379
7	W_P35__3	3	Waterlogging	32022.5	305.678	422.473	65942.8	0.627177	0.0540561	0.278899	392.992	8.22315e+06	0.548638	0.564873	1.03313	1.10365	1.72538	-0.03	54	0.152281
7	W_P35__4	4	Waterlogging	22472.3	327.571	450.301	62640.1	0.489901	0.0278417	0.141431	328.851	5.62437e+06	0.545013	0.476971	0.873409	0.780285	2.24365	-0.09	32	0.175762
7	W_P35__5	5	Waterlogging	30144.5	294.184	398.019	67036.7	0.52146	0.0295987	0.160846	399.161	7.80485e+06	0.538337	0.501668	0.933242	0.888787	1.85436	-0.04	43	0.181508
7	W_P35__6	6	Waterlogging	33349.7	305.404	421.911	74914.8	0.594455	0.041494	0.197207	407.168	8.85908e+06	0.521084	0.519349	0.99992	1.01901	1.89754	-0.06	39	0.227156
8	C_P35__1	1	Control	45303.4	418.7	534.346	164281	0.692849	0.108038	0.494828	290.289	1.83622e+07	0.698456	0.6712	0.961197	0.88237	0.709173	0.07	112	0.163948
8	C_P35__2	2	Control	43646.5	392.976	519.729	142986	0.715182	0.124199	0.455966	255.955	1.65043e+07	0.697705	0.672914	0.964704	0.895236	0.576004	0.03	105	0.157183
8	C_P35__3	3	Control	40116.6	406.659	502.864	150282	0.663669	0.0970143	0.320484	270.96	1.55517e+07	0.696343	0.673088	0.967025	0.904092	0.484159	0.04	110	0.141379
8	C_P35__4	4	Control	41364.9	403.101	512.421	168275	0.720468	0.117562	0.427544	355.302	1.69685e+07	0.694301	0.675102	0.972812	0.917227	0.630445	0.03	127	0.13361
8	C_P35__5	5	Control	39327.6	374.367	483.188	151334	0.663724	0.104862	0.408859	233.54	1.52991e+07	0.694811	0.670469	0.965649	0.898761	0.350519	0.01	111	0.137829
8	C_P35__6	6	Control	42207.5	423.352	505.113	157819	0.728898	0.133936	0.409037	267.332	1.67675e+07	0.686769	0.654755	0.951784	0.859104	0.465078	0.03	144	0.116441
8	D_P35__1	1	Drought	45543.6	428.825	501.178	151113	0.655944	0.0788899	0.354404	312.82	1.77043e+07	0.693748	0.667047	0.961941	0.889076	-0.12624	0.05	114	0.155301
8	D_P35__2	2	Drought	39142.2	371.083	465.48	137826	0.699654	0.129113	0.344706	240.841	1.45315e+07	0.695064	0.666369	0.958618	0.876306	0.552942	0	113	0.128597
8	D_P35__3	3	Drought	37289.1	425.815	489.372	158521	0.686992	0.101091	0.396561	264.07	1.48465e+07	0.690708	0.664215	0.961974	0.891791	0.573055	-0.03	114	0.130233
8	D_P35__4	4	Drought	40061.1	383.671	511.578	150280	0.653927	0.0878112	0.334789	280.629	1.55301e+07	0.693136	0.674464	0.973543	0.919962	0.640493	0.05	120	0.129418
8	D_P35__5	5	Drought	42802.5	407.206	546.433	157086	0.703418	0.120981	0.398472	271.946	1.69644e+07	0.691803	0.670348	0.969263	0.909903	0.409052	0.04	116	0.146245
8	D_P35__6	6	Drought	43335.9	413.5	526.475	158402	0.683158	0.115318	0.40503	253.003	1.72476e+07	0.694741	0.666227	0.959311	0.878355	0.711582	0.01	110	0.156796
8	H_P35__1	1	Heat	37001.1	336.602	385.932	131330	0.745425	0.133493	0.424364	144.433	1.3409e+07	0.705213	0.635239	0.900199	0.728904	0.966078	0.03	165	0.081267
8	H_P35__2	2	Heat	35889.6	333.044	446.085	117883	0.775155	0.196307	0.574942	138.913	1.23224e+07	0.718478	0.651572	0.906914	0.732412	-0.0767384	0.07	210	0.058678
8	H_P35__3	3	Heat	40323.3	327.845	439.901	131733	0.783816	0.161594	0.602512	217.765	1.46354e+07	0.709604	0.64558	0.909574	0.748423	0.307886	0.06	205	0.071392
8	H_P35__4	4	Heat	34761.8	317.172	442.431	117343	0.767818	0.189552	0.529247	128.839	1.19078e+07	0.707931	0.650583	0.918826	0.767832	0.253654	0.02	218	0.054623
8	H_P35__5	5	Heat	36367.7	307.867	405.889	122079	0.758851	0.249578	0.587807	118.133	1.27068e+07	0.711883	0.659089	0.926006	0.782104	0.0429306	0.05	211	0.060222
8	H_P35__6	6	Heat	36675	368.346	381.997	126736	0.719114	0.133169	0.430859	203.844	1.30563e+07	0.711535	0.658685	0.925803	0.784144	-0.130497	0	185	0.070575
8	HD_P35__1	1	Heat + Drought	37782.3	329.76	394.365	114436	0.795497	0.194596	0.681258	149.434	1.27811e+07	0.700995	0.65084	0.928278	0.796081	0.439634	0.04	174	0.073455
8	HD_P35__2	2	Heat + Drought	40540.6	297.742	442.993	123205	0.776915	0.205057	0.580561	147.006	1.423e+07	0.700469	0.654474	0.93419	0.808948	0.646988	0.01	169	0.084201
8	HD_P35__3	3	Heat + Drought	33835	382.303	371.597	115410	0.728812	0.139471	0.495167	117.191	1.14944e+07	0.70411	0.66187	0.940353	0.820918	0.740641	0.01	159	0.072292
8	HD_P35__4	4	Heat + Drought	35249.9	297.742	422.754	110070	0.735327	0.137604	0.419811	217.915	1.16948e+07	0.706995	0.661377	0.935923	0.807436	0.457216	0.08	186	0.062875
8	HD_P35__5	5	Heat + Drought	37448.7	340.159	376.656	114373	0.74672	0.164534	0.48738	112.477	1.26648e+07	0.699517	0.661433	0.945777	0.836993	0.413734	0	144	0.08795
8	HD_P35__6	6	Heat + Drought	33314.7	358.494	363.445	121869	0.781047	0.161129	0.503337	177.099	1.16301e+07	0.701479	0.652819	0.930648	0.797641	0.0705032	0.02	114	0.102018
8	HDW_P35__1	1	Heat + Drought + Waterlogging	38782.5	362.326	407.576	115343	0.740919	0.16405	0.501897	173.086	1.31714e+07	0.700376	0.657154	0.93843	0.818836	0.310837	0	143	0.092108
8	HDW_P35__2	2	Heat + Drought + Waterlogging	34470.5	366.978	391.554	132785	0.760634	0.156209	0.462413	161.123	1.25609e+07	0.700092	0.658128	0.940387	0.824854	0.496763	0.01	154	0.081565
8	HDW_P35__3	3	Heat + Drought + Waterlogging	38570	338.791	413.197	128894	0.746451	0.114479	0.376916	216.836	1.38474e+07	0.700159	0.658281	0.940407	0.824484	0.783781	0.03	157	0.0882
8	HDW_P35__4	4	Heat + Drought + Waterlogging	37871.1	328.665	402.797	111874	0.777896	0.175436	0.540188	152.766	1.2667e+07	0.699762	0.656076	0.937424	0.818272	0.478161	0	128	0.098961
8	HDW_P35__5	5	Heat + Drought + Waterlogging	38150.4	378.198	393.521	127177	0.744137	0.151886	0.477265	129.682	1.36051e+07	0.700857	0.663793	0.947242	0.842042	0.626324	0.02	170	0.08003
8	HDW_P35__6	6	Heat + Drought + Waterlogging	34267.9	357.4	394.927	109872	0.736761	0.128406	0.493754	169.072	1.13588e+07	0.707978	0.661308	0.934303	0.805413	0.225229	0.09	190	0.059783
8	W_P35__1	1	Waterlogging	25674.9	280.501	410.106	61081.3	0.538386	0.0294633	0.184749	348.788	6.34546e+06	0.534982	0.504987	0.947405	0.911361	2.20201	-0.04	33	0.192287
8	W_P35__2	2	Waterlogging	29772.1	387.229	492.183	92639.5	0.55393	0.0375483	0.231017	311.349	9.06165e+06	0.566799	0.456038	0.794811	0.667747	2.17025	-0.03	39	0.23235
8	W_P35__3	3	Waterlogging	32069.1	317.172	422.473	63626.3	0.602925	0.0489574	0.26516	441.25	8.08918e+06	0.522542	0.543572	1.04448	1.13576	1.47953	-0.02	29	0.278937
8	W_P35__4	4	Waterlogging	21842.3	322.371	441.587	61773.5	0.480772	0.022288	0.154843	347.729	5.42874e+06	0.532045	0.45548	0.854249	0.753655	2.05476	-0.04	26	0.208798
8	W_P35__5	5	Waterlogging	29769.1	287.343	397.738	66489.1	0.514937	0.0267916	0.14466	392.03	7.67609e+06	0.52105	0.507459	0.976157	0.980904	1.72481	-0.02	41	0.187222
8	W_P35__6	6	Waterlogging	32281.3	298.837	421.911	73270.1	0.588504	0.0422143	0.245375	459.236	8.72211e+06	0.505602	0.510285	1.01353	1.05326	2.06106	-0.02	36	0.242281
9	C_P35__1	1	Control	44800.2	418.973	554.022	165028	0.699085	0.122618	0.431881	293.739	1.81995e+07	0.693692	0.664218	0.957489	0.873545	0.606403	-0.01	142	0.128165
9	C_P35__2	2	Control	44089.2	408.027	520.292	147643	0.682138	0.121035	0.404619	301.828	1.6941e+07	0.694764	0.664408	0.956178	0.87649	0.726759	0.03	116	0.146043
9	C_P35__3	3	Control	40720.6	397.628	518.324	153668	0.703754	0.0850651	0.331718	273.072	1.59627e+07	0.694793	0.666457	0.959425	0.88114	0.793945	0.03	111	0.143808
9	C_P35__4	4	Control	42888	398.175	517.2	167904	0.722886	0.125536	0.369427	339.373	1.75738e+07	0.692025	0.670185	0.968605	0.906865	0.526285	0.04	132	0.133135
9	C_P35__5	5	Control	41786.8	420.068	502.864	150986	0.682408	0.108357	0.413364	270.341	1.62371e+07	0.69321	0.665691	0.960675	0.883748	0.382309	0.06	116	0.139975
9	C_P35__6	6	Control	43279.8	431.835	509.048	155710	0.725739	0.137732	0.396976	233.238	1.70782e+07	0.686086	0.650809	0.947375	0.848522	0.803755	0.02	130	0.131371
9	D_P35__1	1	Drought	42221.1	473.432	510.735	163093	0.697591	0.0958177	0.400898	326.255	1.70509e+07	0.689415	0.664938	0.964951	0.8995	1.13609	-0.04	99	0.172231
9	D_P35__2	2	Drought	39908.5	379.293	461.263	140463	0.705985	0.127129	0.425412	244.017	1.4957e+07	0.696479	0.665946	0.956455	0.871307	0.97068	0.03	89	0.168057
9	D_P35__3	3	Drought	39801	449.349	492.183	167875	0.704521	0.0929751	0.361642	328.678	1.63075e+07	0.688631	0.657754	0.955248	0.873902	1.09899	0.09	88	0.185312
9	D_P35__4	4	Drought	39863.6	385.313	509.329	154760	0.681017	0.11001	0.441279	321.664	1.56822e+07	0.685514	0.665629	0.971428	0.916273	1.04321	0.01	103	0.152254
9	D_P35__5	5	Drought	41629.9	409.942	535.189	160041	0.705945	0.118196	0.388881	301.312	1.66541e+07	0.685834	0.656785	0.957429	0.880174	1.18957	-0.02	106	0.157114
9	D_P35__6	6	Drought	42607	424.994	516.918	159682	0.687869	0.113088	0.332948	316.415	1.70259e+07	0.712415	0.654241	0.918457	0.765219	1.3623	-0.01	94	0.181126
9	H_P35__1	1	Heat	38550.8	325.108	410.668	126876	0.744069	0.117568	0.395707	177.339	1.37316e+07	0.672916	0.599141	0.888426	0.729158	0.929186	0.02	162	0.084763
9	H_P35__2	2	Heat	37467.8	353.021	465.761	120654	0.753373	0.189103	0.597104	145.742	1.30145e+07	0.705039	0.64	0.907283	0.745914	0.630537	0.05	201	0.064749
9	H_P35__3	3	Heat	42153.1	332.497	453.393	128234	0.789542	0.218882	0.63788	228.317	1.50949e+07	0.681034	0.619361	0.909121	0.760426	0.861097	0.03	229	0.065917
9	H_P35__4	4	Heat	35950.3	362.052	464.074	118008	0.762312	0.188233	0.492018	140.304	1.23498e+07	0.699318	0.637376	0.910923	0.756354	0.427601	0.04	226	0.054645
9	H_P35__5	5	Heat	37354.4	306.773	428.657	119285	0.766144	0.230624	0.526771	100.302	1.29014e+07	0.698552	0.637879	0.912715	0.759088	0.246616	0.02	168	0.076794
9	H_P35__6	6	Heat	38618.6	358.494	404.484	126192	0.740332	0.162938	0.465666	218.535	1.37187e+07	0.701182	0.642158	0.915527	0.764986	-1.14441e-05	0.05	168	0.081659
9	HD_P35__1	1	Heat + Drought	38170.3	313.067	403.359	109933	0.775962	0.167477	0.529523	186.982	1.26558e+07	0.68131	0.632916	0.928289	0.808418	0.844795	-0.01	82	0.154339
9	HD_P35__2	2	Heat + Drought	41152.5	292.542	442.712	119218	0.793905	0.219147	0.563039	144.826	1.42091e+07	0.694838	0.640492	0.921157	0.78208	0.818701	0	96	0.148011
9	HD_P35__3	3	Heat + Drought	34792.2	356.031	371.878	108945	0.743667	0.166504	0.553419	146.002	1.14838e+07	0.683329	0.644469	0.943287	0.839659	1.43894	0	89	0.129032
9	HD_P35__4	4	Heat + Drought	33981.5	290.627	411.792	106680	0.730585	0.111546	0.405475	271.109	1.1099e+07	0.689122	0.650056	0.943564	0.83995	0.958307	-0.05	99	0.112111
9	HD_P35__5	5	Heat + Drought	37480.7	329.486	370.191	108834	0.753641	0.15767	0.466889	145.134	1.23649e+07	0.68437	0.648152	0.947378	0.847581	1.27573	-0.02	103	0.120047
9	HD_P35__6	6	Heat + Drought	33255	357.673	359.51	121721	0.801172	0.145159	0.492577	169.479	1.16022e+07	0.688041	0.639265	0.928873	0.802278	0.982416	0	86	0.134909
9	HDW_P35__1	1	Heat + Drought + Waterlogging	38669.5	360.957	401.111	113969	0.756353	0.147267	0.459963	165.828	1.30545e+07	0.691414	0.649095	0.938753	0.824071	1.2843	-0.01	104	0.125524
9	HDW_P35__2	2	Heat + Drought + Waterlogging	33722.6	356.852	389.867	129031	0.765794	0.149716	0.474653	133.808	1.21134e+07	0.690374	0.648962	0.940015	0.82964	1.32259	-0.04	94	0.128866
9	HDW_P35__3	3	Heat + Drought + Waterlogging	37477.7	311.151	405.327	127177	0.759088	0.13058	0.455208	184.962	1.33652e+07	0.691328	0.650744	0.941183	0.832535	1.71512	-0.04	80	0.167065
9	HDW_P35__4	4	Heat + Drought + Waterlogging	37902.7	338.791	386.494	114150	0.77746	0.192207	0.569035	153.888	1.28059e+07	0.694777	0.652525	0.939132	0.823816	1.15801	0.01	95	0.134798
9	HDW_P35__5	5	Heat + Drought + Waterlogging	38526.2	367.252	398.862	122642	0.75608	0.158008	0.517627	118.118	1.3492e+07	0.691304	0.652819	0.944009	0.840304	1.43106	-0.01	94	0.143532
9	HDW_P35__6	6	Heat + Drought + Waterlogging	36969.1	345.359	422.192	104458	0.772191	0.160806	0.514417	224.528	1.19484e+07	0.690812	0.650536	0.940956	0.835016	1.06066	0.05	119	0.100407
9	W_P35__1	1	Waterlogging	26037.7	285.154	412.916	62175.6	0.534466	0.0343256	0.191838	312.009	6.4925e+06	0.519166	0.489655	0.945595	0.918366	1.77104	0.02	28	0.231875
9	W_P35__2	2	Waterlogging	29193.9	382.029	488.248	94394.5	0.557122	0.0346582	0.173517	379.939	8.96944e+06	0.559176	0.436648	0.771884	0.628291	2.01647	-0.01	33	0.271801
9	W_P35__3	3	Waterlogging	31694.1	314.435	418.819	63227	0.598051	0.038385	0.225272	447.348	7.96948e+06	0.523148	0.527201	1.01151	1.04917	1.81348	-0.01	33	0.241499
9	W_P35__4	4	Waterlogging	21774	324.834	446.928	60993.7	0.454922	0.0198872	0.145749	295.415	5.3775e+06	0.540857	0.45918	0.849774	0.738909	2.15863	-0.01	40	0.134437
9	W_P35__5	5	Waterlogging	29442.9	282.143	398.862	66450.6	0.50802	0.0244646	0.164988	393.067	7.58979e+06	0.516801	0.493614	0.957882	0.947461	2.05494	-0.01	27	0.281103
9	W_P35__6	6	Waterlogging	32169.3	325.655	417.414	73877.8	0.574111	0.0396351	0.285906	437.76	8.20401e+06	0.501909	0.5091	1.05331	1.07679	1.98022	-0.06	32	0.256375
10	C_P35__1	1	Control	44787.8	409.942	557.676	168009	0.710707	0.126874	0.49884	243.882	1.83581e+07	0.69068	0.66717	0.965984	0.900813	0.943249	0.01	142	0.129282
10	C_P35__2	2	Control	44050.9	398.175	532.378	152537	0.683815	0.120639	0.370037	246.58	1.72045e+07	0.69187	0.665304	0.961454	0.893204	0.680799	0.02	120	0.143371
10	C_P35__3	3	Control	41521.2	417.605	512.702	156345	0.679717	0.101635	0.330878	272.517	1.64177e+07	0.692974	0.667421	0.963399	0.894996	0.679842	0.03	124	0.132401
10	C_P35__4	4	Control	42120.9	417.879	528.443	172598	0.732804	0.103487	0.442876	282.679	1.74991e+07	0.691487	0.668035	0.966333	0.900276	0.510609	0	150	0.116661
10	C_P35__5	5	Control	41273.3	404.743	496.68	156165	0.685808	0.124935	0.474938	206.824	1.63103e+07	0.691218	0.666083	0.964103	0.89528	0.504515	0	146	0.111714
10	C_P35__6	6	Control	43288.6	440.045	502.864	162647	0.749961	0.149676	0.484358	290.612	1.74581e+07	0.686978	0.650921	0.946307	0.847591	0.65464	0.02	129	0.135334
10	D_P35__1	1	Drought	41425.6	473.158	497.242	162267	0.706566	0.0907712	0.378791	283.424	1.66872e+07	0.678479	0.653566	0.96368	0.898701	1.40983	-0.02	90	0.185413
10	D_P35__2	2	Drought	38620.6	358.221	456.766	137769	0.717732	0.139477	0.414966	254.23	1.43349e+07	0.694636	0.665525	0.95827	0.875843	1.35859	-0.04	80	0.179186
10	D_P35__3	3	Drought	39431	398.722	477.566	157752	0.722992	0.0896839	0.411556	340.987	1.56612e+07	0.682815	0.655238	0.959909	0.887615	1.48568	-0.04	83	0.188689
10	D_P35__4	4	Drought	41824.7	380.661	529.005	156539	0.700825	0.0961408	0.387949	321.019	1.6548e+07	0.671093	0.646966	0.96453	0.908173	1.69073	0.05	75	0.220639
10	D_P35__5	5	Drought	42417.6	394.891	530.973	152998	0.708661	0.10732	0.348965	301.488	1.65916e+07	0.67933	0.652463	0.96075	0.890353	1.71094	0	75	0.221222
10	D_P35__6	6	Drought	41242.6	402.28	507.08	162202	0.695929	0.111266	0.341266	271.104	1.66102e+07	0.707125	0.657486	0.93001	0.795768	1.88414	-0.02	73	0.227536
10	H_P35__1	1	Heat	40075	329.486	410.668	132501	0.711882	0.089802	0.355393	179.077	1.45876e+07	0.678598	0.596988	0.877205	0.703154	0.548182	0.06	167	0.087351
10	H_P35__2	2	Heat	37620.5	340.433	474.193	121631	0.751312	0.185609	0.429215	125.461	1.31204e+07	0.70451	0.63958	0.907753	0.743369	0.37047	0.01	186	0.07054
10	H_P35__3	3	Heat	44637.7	327.024	458.452	129848	0.791007	0.200829	0.585597	187.353	1.60849e+07	0.700874	0.634359	0.904757	0.74201	0.472599	0.06	230	0.069935
10	H_P35__4	4	Heat	36082.8	324.834	463.512	120687	0.759946	0.223019	0.578835	132.945	1.25352e+07	0.6932	0.631018	0.909572	0.756052	0.757891	0.01	197	0.06363
10	H_P35__5	5	Heat	38762.9	305.131	431.187	120769	0.772273	0.239639	0.536766	96.9626	1.34708e+07	0.695941	0.632202	0.907698	0.751943	-0.183893	0.04	164	0.082139
10	H_P35__6	6	Heat	39522	361.505	407.295	126842	0.737668	0.159896	0.488247	173.947	1.40757e+07	0.701164	0.637892	0.909382	0.751518	-0.020277	0.03	162	0.086887
10	HD_P35__1	1	Heat + Drought	37378.9	304.857	407.014	103257	0.781133	0.137621	0.497415	170.387	1.20112e+07	0.681117	0.633231	0.929049	0.810151	1.15171	-0.05	103	0.116614
10	HD_P35__2	2	Heat + Drought	40553.3	285.701	447.49	114866	0.779095	0.207	0.572912	140.649	1.37443e+07	0.684071	0.633039	0.925306	0.794348	1.30247	-0.03	95	0.144676
10	HD_P35__3	3	Heat + Drought	34810	380.661	387.338	103144	0.739834	0.166878	0.465739	159.979	1.11796e+07	0.680268	0.643245	0.945683	0.847177	1.50965	-0.03	101	0.110689
10	HD_P35__4	4	Heat + Drought	35089.7	270.102	442.149	105490	0.733595	0.143545	0.404054	181.094	1.13969e+07	0.693523	0.652495	0.941274	0.830696	1.35164	0.03	106	0.107518
10	HD_P35__5	5	Heat + Drought	39052.5	309.236	376.375	107564	0.757853	0.156653	0.478252	140.806	1.2808e+07	0.69243	0.655323	0.946893	0.842186	1.16829	0.04	83	0.154313
10	HD_P35__6	6	Heat + Drought	34322.5	353.569	372.721	119242	0.800254	0.147383	0.491038	175.341	1.1852e+07	0.681135	0.631568	0.926932	0.799893	1.33586	0.02	100	0.11852
10	HDW_P35__1	1	Heat + Drought + Waterlogging	38307.8	360.957	404.484	112181	0.75589	0.154186	0.566735	137.973	1.28306e+07	0.691928	0.652249	0.942872	0.83367	1.36448	-0.02	92	0.139463
10	HDW_P35__2	2	Heat + Drought + Waterlogging	34835.2	352.474	403.641	123060	0.764249	0.149778	0.525551	181.154	1.22202e+07	0.683785	0.643917	0.941622	0.837684	1.64604	0.01	79	0.154686
10	HDW_P35__3	3	Heat + Drought + Waterlogging	36992.2	303.489	405.889	122054	0.75935	0.117189	0.437627	195.571	1.29237e+07	0.671141	0.631588	0.940876	0.841762	2.12173	-0.03	100	0.129237
10	HDW_P35__4	4	Heat + Drought + Waterlogging	36604.7	335.507	387.9	111232	0.773825	0.176233	0.57556	113.562	1.22082e+07	0.679922	0.641625	0.943584	0.842312	1.84032	-0.05	86	0.141956
10	HDW_P35__5	5	Heat + Drought + Waterlogging	38664.2	358.768	396.894	114198	0.740964	0.13763	0.455968	198.613	1.30659e+07	0.687473	0.654619	0.95232	0.861582	1.63181	-0.03	106	0.123263
10	HDW_P35__6	6	Heat + Drought + Waterlogging	36570	335.781	413.76	103004	0.754488	0.13531	0.497693	211.327	1.17369e+07	0.695265	0.65943	0.948422	0.849373	1.19438	-0.02	109	0.107678
10	W_P35__1	1	Waterlogging	41609	402.28	514.67	63884.3	0.542591	0.0388039	0.233897	328.516	1.05168e+07	0.545145	0.517911	0.952785	0.935827	1.91623	0.48	34	0.309318
10	W_P35__2	2	Waterlogging	25801	283.785	408.138	96822.3	0.577248	0.0368286	0.226599	388.237	8.02831e+06	0.596687	0.450115	0.745193	0.559492	1.99158	-0.11	41	0.195812
10	W_P35__3	3	Waterlogging	28936.1	370.809	482.345	65954.8	0.618573	0.0530088	0.2987	364.284	7.43128e+06	0.532841	0.547302	1.02818	1.1112	1.96156	-0.07	33	0.22519
10	W_P35__4	4	Waterlogging	31482.9	313.341	415.446	62231.1	0.502226	0.0317228	0.251784	334.272	7.85377e+06	0.545049	0.467089	0.855597	0.746476	2.19159	0.38	34	0.230993
10	W_P35__5	5	Waterlogging	20994.6	333.318	444.117	65580.1	0.509362	0.0257147	0.169711	405.712	5.37644e+06	0.527619	0.505627	0.961263	0.951924	1.96469	-0.34	38	0.141485
10	W_P35__6	6	Waterlogging	29584.6	279.407	396.051	73672.8	0.580235	0.0380898	0.21568	408.017	8.45253e+06	0.514165	0.517207	1.01093	1.06014	1.84908	0.03	32	0.264142
11	C_P35__1	1	Control	46469.5	433.204	566.952	168253	0.713797	0.120248	0.488829	213.65	1.90611e+07	0.690994	0.663045	0.959323	0.884358	0.520002	0.04	127	0.150088
11	C_P35__2	2	Control	44350.7	434.572	529.848	152440	0.690618	0.125833	0.416294	241.37	1.73161e+07	0.690509	0.662476	0.95906	0.88689	0.679659	0.01	122	0.141935
11	C_P35__3	3	Control	41229.1	420.342	498.367	158652	0.681268	0.125412	0.429277	297.292	1.6422e+07	0.692371	0.667529	0.964338	0.896514	0.557329	0	81	0.202741
11	C_P35__4	4	Control	42925.8	409.121	531.816	177007	0.726357	0.111518	0.326182	300.061	1.80598e+07	0.688294	0.66472	0.965783	0.903551	0.484695	0.03	154	0.117272
11	C_P35__5	5	Control	40463.9	374.914	484.594	164246	0.709383	0.140935	0.447319	270.934	1.63989e+07	0.687478	0.661422	0.962127	0.895034	0.376329	0.01	128	0.128116
11	C_P35__6	6	Control	42694.4	437.582	501.178	168144	0.740975	0.163856	0.52098	294.541	1.7507e+07	0.683884	0.640814	0.93502	0.824468	0.483503	0	135	0.129682
11	D_P35__1	1	Drought	42840.7	458.654	482.907	150695	0.703551	0.0791947	0.384083	338.379	1.66305e+07	0.670535	0.645299	0.962731	0.900693	1.47346	0	73	0.227815
11	D_P35__2	2	Drought	40474	340.98	456.485	124929	0.726537	0.13784	0.399275	277.311	1.43056e+07	0.681129	0.655728	0.962946	0.895088	1.48479	0	70	0.204366
11	D_P35__3	3	Drought	41498.9	380.387	471.382	137345	0.705932	0.090082	0.274662	333.661	1.53795e+07	0.67917	0.655951	0.96624	0.904618	1.4185	-0.02	70	0.219708
11	D_P35__4	4	Drought	43564.7	387.776	498.367	146066	0.699451	0.0898041	0.442662	384.447	1.66498e+07	0.671832	0.645983	0.961619	0.904125	1.49089	0.01	68	0.24485
11	D_P35__5	5	Drought	45923.6	371.63	533.222	130818	0.684433	0.0922293	0.350676	331.009	1.661e+07	0.67175	0.645717	0.961909	0.89688	1.56135	0	64	0.259531
11	D_P35__6	6	Drought	46516.7	409.942	507.362	142111	0.658701	0.0707728	0.297443	344.564	1.75357e+07	0.696165	0.653012	0.938157	0.8251	1.45599	0.05	71	0.246982
11	H_P35__1	1	Heat	39663.2	337.696	411.23	126844	0.742429	0.114213	0.395621	173.444	1.41261e+07	0.67662	0.582718	0.858819	0.671485	0.334898	-0.03	170	0.083095
11	H_P35__2	2	Heat	38797	351.653	466.885	124653	0.758519	0.185229	0.472193	133.352	1.36977e+07	0.688744	0.616504	0.893996	0.728132	0.277309	0.04	207	0.066173
11	H_P35__3	3	Heat	44928.3	324.013	466.885	130662	0.78154	0.182295	0.569335	220.456	1.62403e+07	0.685646	0.608831	0.886989	0.717153	0.329845	0.01	211	0.076968
11	H_P35__4	4	Heat	36292.1	322.098	454.517	123181	0.760594	0.198182	0.519831	147.993	1.27375e+07	0.686391	0.611298	0.888902	0.720317	0.272232	0.02	172	0.074055
11	H_P35__5	5	Heat	39625.1	308.962	434.56	121221	0.765506	0.211928	0.520932	111.022	1.37962e+07	0.688531	0.616952	0.893984	0.731579	-0.0506363	0.02	193	0.071483
11	H_P35__6	6	Heat	40024.9	348.369	408.981	128036	0.745422	0.177952	0.485184	214.756	1.43218e+07	0.686268	0.614666	0.893711	0.734873	-0.0686226	0.02	174	0.082309
11	HD_P35__1	1	Heat + Drought	37259.3	297.742	412.635	103280	0.779074	0.18255	0.616603	170.117	1.19741e+07	0.67486	0.62151	0.920623	0.789564	1.01704	0	106	0.112963
11	HD_P35__2	2	Heat + Drought	40435.1	278.038	464.074	111917	0.776176	0.154928	0.599133	165.745	1.35272e+07	0.663194	0.60073	0.904656	0.765284	1.21802	-0.02	105	0.12883
11	HD_P35__3	3	Heat + Drought	36115.1	356.852	402.797	109743	0.759534	0.190038	0.587666	144.43	1.1964e+07	0.69661	0.6325	0.907587	0.746825	0.176046	0.07	56	0.213644
11	HD_P35__4	4	Heat + Drought	35223.3	287.343	436.809	102168	0.729507	0.121383	0.499535	262.864	1.12587e+07	0.68794	0.64951	0.944069	0.841954	1.37171	-0.01	117	0.096228
11	HD_P35__5	5	Heat + Drought	38352.4	367.525	380.31	99991.4	0.722079	0.130652	0.37561	180.236	1.21276e+07	0.657996	0.615525	0.934963	0.83429	1.29008	-0.05	118	0.102776
11	HD_P35__6	6	Heat + Drought	34335.7	349.737	376.375	118389	0.789451	0.161564	0.501074	159.899	1.18141e+07	0.670812	0.612863	0.912628	0.775741	0.664209	0	95	0.124359
11	HDW_P35__1	1	Heat + Drought + Waterlogging	38018.3	360.957	405.608	111824	0.760044	0.163297	0.542542	138.242	1.27134e+07	0.658423	0.609567	0.924651	0.811757	1.45491	-0.01	104	0.122244
11	HDW_P35__2	2	Heat + Drought + Waterlogging	36051.5	353.021	401.392	116958	0.748443	0.169923	0.492449	232.956	1.23293e+07	0.649367	0.602313	0.926647	0.82013	1.38642	0.01	102	0.120876
11	HDW_P35__3	3	Heat + Drought + Waterlogging	38483.8	365.062	421.911	120424	0.750218	0.130496	0.457301	205.513	1.33547e+07	0.688133	0.637589	0.926459	0.793403	1.01454	0.03	83	0.1609
11	HDW_P35__4	4	Heat + Drought + Waterlogging	36428.8	338.244	391.273	109034	0.776299	0.153552	0.539112	153.504	1.20289e+07	0.652951	0.603872	0.924239	0.810793	1.37669	-0.01	104	0.115662
11	HDW_P35__5	5	Heat + Drought + Waterlogging	39286.1	358.221	404.203	111351	0.72952	0.121672	0.474762	161.133	1.31095e+07	0.666396	0.625314	0.938032	0.835367	1.33011	0	114	0.114996
11	HDW_P35__6	6	Heat + Drought + Waterlogging	36107.5	350.832	433.155	106292	0.755749	0.136006	0.516179	293.371	1.17719e+07	0.690993	0.652547	0.94449	0.841284	1.14429	0	121	0.097289
11	W_P35__1	1	Waterlogging	25758.5	317.172	406.451	64549.5	0.542415	0.0376786	0.200102	337.256	6.54435e+06	0.553687	0.513037	0.925176	0.883772	1.70698	-0.47	28	0.233727
11	W_P35__2	2	Waterlogging	27710.1	386.134	476.161	95780.7	0.576836	0.036783	0.169987	366.473	8.57584e+06	0.592751	0.430497	0.715173	0.527869	1.76161	0.07	42	0.204187
11	W_P35__3	3	Waterlogging	31580.9	312.246	413.479	65295.3	0.619455	0.0530029	0.233465	377.963	8.06984e+06	0.553036	0.547982	0.994337	1.02446	1.59286	0.08	28	0.288208
11	W_P35__4	4	Waterlogging	21577.2	322.098	440.463	61469.9	0.475953	0.021653	0.160688	317.535	5.34966e+06	0.565279	0.476775	0.842918	0.716929	1.86119	-0.38	32	0.167177
11	W_P35__5	5	Waterlogging	28988.6	297.742	394.365	65230.7	0.502561	0.0291593	0.189684	376.703	7.40378e+06	0.542921	0.505653	0.9308	0.891889	1.72703	0.32	39	0.189841
11	W_P35__6	6	Waterlogging	31662.1	316.898	417.976	76146	0.587053	0.0382701	0.221642	418.422	8.76468e+06	0.531011	0.514189	0.96724	0.976106	1.7922	0.04	32	0.273896
12	C_P35__1	1	Control	46931.7	398.996	568.076	172520	0.728922	0.132289	0.492236	311.316	1.94933e+07	0.692405	0.66389	0.958634	0.882523	1.14156	0.02	137	0.142287
12	C_P35__2	2	Control	45533.1	376.556	548.119	151001	0.698931	0.130862	0.35913	243.634	1.76937e+07	0.694559	0.663829	0.955414	0.877173	0.938873	0.02	111	0.159402
12	C_P35__3	3	Control	41499.7	421.71	515.232	158736	0.672167	0.128844	0.400069	264.348	1.65342e+07	0.691418	0.66078	0.955535	0.875534	1.04086	0.01	144	0.114821
12	C_P35__4	4	Control	43941	412.679	537.438	177050	0.745139	0.120791	0.402316	268.288	1.84892e+07	0.690555	0.660018	0.955705	0.873054	1.01471	0.02	140	0.132066
12	C_P35__5	5	Control	43570.2	394.618	500.053	164480	0.723352	0.139194	0.478165	295.294	1.76704e+07	0.688814	0.65736	0.954151	0.873394	0.679428	0.07	120	0.147253
12	C_P35__6	6	Control	43195.4	449.897	506.237	167184	0.747804	0.134036	0.391952	253.276	1.76618e+07	0.68784	0.64914	0.941995	0.842829	0.894106	0.01	123	0.143592
12	D_P35__1	1	Drought	43338.5	439.498	492.745	150614	0.728948	0.0992655	0.40938	420.75	1.68192e+07	0.677181	0.653863	0.966103	0.904867	1.78777	0.01	76	0.221306
12	D_P35__2	2	Drought	41316.9	331.676	457.89	123398	0.732045	0.125018	0.415181	260.006	1.45138e+07	0.683377	0.65527	0.959219	0.881793	1.80076	0.01	69	0.210345
12	D_P35__3	3	Drought	41994.9	389.418	483.188	137008	0.715095	0.0960101	0.354891	329.491	1.55443e+07	0.683609	0.659011	0.964399	0.898303	1.70132	0.01	75	0.207257
12	D_P35__4	4	Drought	42868.8	383.671	503.989	142547	0.691547	0.0681783	0.291089	433.518	1.61853e+07	0.670185	0.643837	0.960828	0.900444	1.82797	-0.03	79	0.204877
12	D_P35__5	5	Drought	47734.9	388.871	547.557	133443	0.649195	0.0677348	0.29928	429.349	1.74375e+07	0.670292	0.63917	0.953407	0.881495	1.7273	0.05	68	0.256434
12	D_P35__6	6	Drought	43228.8	423.078	530.973	154484	0.694535	0.0782778	0.265863	310.341	1.69908e+07	0.713662	0.663281	0.929713	0.78902	1.47482	-0.03	54	0.314645
12	H_P35__1	1	Heat	41073.9	334.96	426.127	132301	0.721424	0.111298	0.411606	154.896	1.49399e+07	0.672062	0.576346	0.85403	0.669282	0.618746	0.06	163	0.091656
12	H_P35__2	2	Heat	40715.1	355.21	479.253	124846	0.7565	0.160897	0.436958	109.557	1.43861e+07	0.70214	0.625458	0.890602	0.706766	0.54697	0.05	187	0.076931
12	H_P35__3	3	Heat	46018.7	345.632	477.566	133504	0.78419	0.165852	0.561546	234.094	1.68144e+07	0.691961	0.617549	0.893327	0.717841	0.710083	0.03	191	0.088034
12	H_P35__4	4	Heat	37457.5	323.466	477.847	123682	0.758498	0.164549	0.516418	153.988	1.31733e+07	0.686163	0.614252	0.893622	0.728905	0.746384	0.03	194	0.067903
12	H_P35__5	5	Heat	39667.2	307.594	442.149	122276	0.767293	0.212617	0.537012	131.803	1.38708e+07	0.683932	0.611559	0.892451	0.729532	0.447598	0.01	171	0.081116
12	H_P35__6	6	Heat	40079.2	362.052	422.192	127921	0.741564	0.160606	0.435488	176.914	1.43347e+07	0.681946	0.612721	0.896313	0.743098	0.259991	0	162	0.088486
12	HD_P35__1	1	Heat + Drought	37152.9	298.016	419.1	103942	0.781781	0.138362	0.580141	144.172	1.19781e+07	0.659276	0.606981	0.919806	0.798002	1.37201	0	111	0.107911
12	HD_P35__2	2	Heat + Drought	40759.2	278.038	469.696	114781	0.764059	0.156959	0.460076	187.413	1.3809e+07	0.666402	0.602128	0.902695	0.757096	1.37056	0.02	107	0.129056
12	HD_P35__3	3	Heat + Drought	36117.8	339.886	400.549	99455.4	0.734329	0.144437	0.486728	143.677	1.13903e+07	0.661589	0.617731	0.933551	0.826594	1.55596	-0.05	106	0.107456
12	HD_P35__4	4	Heat + Drought	35356	290.353	450.301	103832	0.727955	0.134791	0.435905	251.523	1.13928e+07	0.696695	0.654067	0.93889	0.823602	1.44963	0.01	104	0.109546
12	HD_P35__5	5	Heat + Drought	38040.2	331.402	395.77	106686	0.743133	0.152773	0.40853	166.909	1.2425e+07	0.670783	0.623476	0.92943	0.81363	1.61376	0.02	105	0.118334
12	HD_P35__6	6	Heat + Drought	35070.5	357.947	381.997	119512	0.788675	0.168222	0.497575	190.06	1.2124e+07	0.670893	0.609949	0.907678	0.76668	1.16929	0.03	98	0.123715
12	HDW_P35__1	1	Heat + Drought + Waterlogging	37882.9	355.758	424.722	111304	0.744098	0.141056	0.491133	172.692	1.26386e+07	0.693121	0.637423	0.919761	0.774334	1.11056	-0.01	86	0.146961
12	HDW_P35__2	2	Heat + Drought + Waterlogging	34737.9	365.883	417.976	123321	0.753514	0.175846	0.563229	230.125	1.21989e+07	0.66323	0.612453	0.922899	0.805535	1.77095	-0.01	91	0.134054
12	HDW_P35__3	3	Heat + Drought + Waterlogging	37639.9	320.182	446.647	124998	0.7515	0.127086	0.498369	214.854	1.33076e+07	0.67665	0.623186	0.918744	0.791373	1.75056	0	86	0.15474
12	HDW_P35__4	4	Heat + Drought + Waterlogging	37728.4	341.254	424.441	107965	0.748761	0.140061	0.500473	112.806	1.23968e+07	0.682209	0.629082	0.917822	0.784836	1.4804	0.03	92	0.134748
12	HDW_P35__5	5	Heat + Drought + Waterlogging	40009.7	347.274	428.657	114720	0.747618	0.134164	0.455145	129.824	1.35514e+07	0.684755	0.638798	0.932938	0.811681	1.3673	0.03	103	0.131567
12	HDW_P35__6	6	Heat + Drought + Waterlogging	36990.4	359.863	444.96	106900	0.746651	0.139836	0.501226	264.71	1.20942e+07	0.692353	0.651149	0.940764	0.828722	1.49694	0.03	121	0.099952
12	W_P35__1	1	Waterlogging	26919.1	282.964	428.657	65691	0.550094	0.0358239	0.211038	342.46	6.89945e+06	0.552049	0.509762	0.926487	0.871004	2.05837	0.05	39	0.176909
12	W_P35__2	2	Waterlogging	28022.8	366.978	469.134	97988.3	0.590558	0.0418345	0.221641	436.474	8.77199e+06	0.598191	0.419106	0.689729	0.481252	2.07955	0.02	37	0.237081
12	W_P35__3	3	Waterlogging	31926.8	321.003	410.949	69591.9	0.635803	0.061593	0.275126	352.46	8.42238e+06	0.560541	0.550534	0.982868	1.00611	2.0398	0.04	26	0.323938
12	W_P35__4	4	Waterlogging	21946.9	287.343	443.836	62299.4	0.515403	0.0469887	0.294801	374.726	5.4779e+06	0.569397	0.48155	0.843664	0.720455	2.34944	0.02	27	0.202885
12	W_P35__5	5	Waterlogging	28659.4	309.236	392.397	67104.5	0.508156	0.0326756	0.216555	335.757	7.42409e+06	0.565472	0.515785	0.911502	0.847133	2.09363	0	36	0.206225
12	W_P35__6	6	Waterlogging	31487.3	327.024	415.727	78245.2	0.591949	0.0453101	0.309763	435.169	8.88929e+06	0.542403	0.519551	0.958519	0.953508	2.0128	0.01	41	0.216812
13	C_P35__1	1	Control	47577.6	392.976	572.011	172351	0.72803	0.13786	0.448107	237.606	1.97519e+07	0.688014	0.652117	0.947049	0.855665	0.633545	0.01	128	0.154312
13	C_P35__2	2	Control	45779.2	422.531	536.876	152532	0.708966	0.141034	0.413101	222.397	1.78792e+07	0.695685	0.656533	0.943027	0.847076	0.879553	0.01	105	0.170278
13	C_P35__3	3	Control	42426.5	427.457	505.113	159645	0.673388	0.127437	0.422191	213.834	1.69518e+07	0.691907	0.656308	0.948119	0.858676	0.870211	0.02	130	0.130398
13	C_P35__4	4	Control	44001.1	412.953	543.622	178616	0.760296	0.153689	0.466277	280.025	1.85962e+07	0.68784	0.653638	0.949823	0.862754	0.879126	0.01	151	0.123153
13	C_P35__5	5	Control	45230.7	425.267	510.172	166034	0.715833	0.131601	0.444192	294.772	1.84303e+07	0.690856	0.652629	0.944107	0.853479	0.513517	0.04	120	0.153586
13	C_P35__6	6	Control	44732	425.541	510.735	167003	0.740782	0.137093	0.431527	337.454	1.82802e+07	0.689488	0.641608	0.928851	0.808317	0.82358	0.03	131	0.139543
13	D_P35__1	1	Drought	42714.3	434.298	493.307	152771	0.740595	0.125956	0.474435	357.075	1.66953e+07	0.684789	0.657583	0.960617	0.88735	1.61731	-0.01	68	0.245519
13	D_P35__2	2	Drought	39546.6	358.494	458.171	127555	0.727646	0.121497	0.435089	259.437	1.4124e+07	0.693303	0.660615	0.953094	0.863512	1.44347	-0.03	62	0.227806
13	D_P35__3	3	Drought	39931.1	403.375	481.22	145477	0.719361	0.105992	0.327091	267.407	1.52303e+07	0.691014	0.662728	0.959472	0.883123	1.48868	-0.02	64	0.237974
13	D_P35__4	4	Drought	41898.6	388.05	495.556	147983	0.681567	0.0639751	0.258078	470.736	1.61178e+07	0.683	0.652343	0.954966	0.883744	1.56709	0	72	0.223858
13	D_P35__5	5	Drought	46193.9	392.976	533.222	141927	0.653493	0.0740561	0.301862	443.128	1.74027e+07	0.682677	0.647247	0.947623	0.86511	1.67966	0	65	0.267734
13	D_P35__6	6	Drought	45783.3	391.334	501.178	135641	0.657891	0.0861693	0.368007	411.224	1.68617e+07	0.676857	0.629994	0.930352	0.820627	1.7479	-0.01	83	0.203154
13	H_P35__1	1	Heat	40748.9	342.075	425.003	130657	0.714563	0.1042	0.412076	138.456	1.47293e+07	0.616818	0.51841	0.833925	0.677699	1.17817	-0.01	193	0.076318
13	H_P35__2	2	Heat	41590.2	348.369	482.345	123899	0.752401	0.17272	0.503104	131.467	1.46394e+07	0.671628	0.584588	0.868711	0.685762	0.756088	0.02	179	0.081785
13	H_P35__3	3	Heat	47212.3	338.244	477.285	133675	0.779175	0.16439	0.506773	247.121	1.72615e+07	0.668824	0.582576	0.869009	0.691838	0.66729	0.03	177	0.097523
13	H_P35__4	4	Heat	38312.5	333.044	483.469	123653	0.749384	0.196373	0.613413	151.28	1.34723e+07	0.652068	0.566984	0.866334	0.700055	0.87372	0.02	224	0.060144
13	H_P35__5	5	Heat	41039	314.162	441.025	120789	0.764879	0.228671	0.671638	118.535	1.4263e+07	0.656254	0.572465	0.86849	0.706944	0.435535	0.03	165	0.086442
13	H_P35__6	6	Heat	40763.2	362.052	417.976	126373	0.732477	0.167052	0.440742	196.226	1.44909e+07	0.667489	0.584685	0.872758	0.70852	0.261194	0.01	170	0.085241
13	HD_P35__1	1	Heat + Drought	37170.2	302.668	424.441	105740	0.784106	0.167622	0.642082	153.29	1.20869e+07	0.670131	0.589586	0.877965	0.704234	0.467218	0.01	95	0.12723
13	HD_P35__2	2	Heat + Drought	40699.7	276.123	468.29	116161	0.76205	0.160533	0.525963	175.771	1.38714e+07	0.657033	0.574058	0.871399	0.70583	0.763929	0	108	0.128439
13	HD_P35__3	3	Heat + Drought	34879.8	355.484	414.322	105845	0.73803	0.170189	0.508664	158.85	1.13477e+07	0.676249	0.606626	0.896312	0.736832	0.71933	0	93	0.122019
13	HD_P35__4	4	Heat + Drought	35698.1	326.203	452.831	107920	0.733809	0.148818	0.511108	273.315	1.17272e+07	0.694593	0.637385	0.917208	0.77267	0.969658	0.03	111	0.105651
13	HD_P35__5	5	Heat + Drought	38052.1	328.118	397.176	107124	0.743108	0.154785	0.405919	166.402	1.24544e+07	0.679198	0.619975	0.9124	0.768173	0.922668	0	105	0.118613
13	HD_P35__6	6	Heat + Drought	35448.5	361.505	374.97	119927	0.787734	0.1555	0.481861	169.318	1.2276e+07	0.654362	0.572581	0.872047	0.711423	0.742691	0.01	108	0.113667
13	HDW_P35__1	1	Heat + Drought + Waterlogging	37406.1	369.714	419.381	114349	0.740562	0.154833	0.622974	182.698	1.26491e+07	0.667421	0.599177	0.896459	0.747034	1.01973	0	101	0.125239
13	HDW_P35__2	2	Heat + Drought + Waterlogging	35381.6	354.937	423.036	120536	0.754263	0.163505	0.528597	198.095	1.22839e+07	0.640483	0.577046	0.899355	0.769083	1.46304	0.01	101	0.121622
13	HDW_P35__3	3	Heat + Drought + Waterlogging	37652.5	302.941	437.933	120671	0.750089	0.148831	0.465933	226.735	1.30796e+07	0.660785	0.593229	0.896469	0.748952	1.36876	-0.02	93	0.140641
13	HDW_P35__4	4	Heat + Drought + Waterlogging	37732.5	340.98	419.381	110266	0.763759	0.168059	0.513955	99.644	1.25296e+07	0.66738	0.600842	0.899433	0.747374	1.25284	0.01	94	0.133294
13	HDW_P35__5	5	Heat + Drought + Waterlogging	39607.9	353.295	427.533	114694	0.738299	0.148955	0.542752	150.615	1.34139e+07	0.685069	0.627286	0.915127	0.773714	1.0353	-0.01	105	0.127751
13	HDW_P35__6	6	Heat + Drought + Waterlogging	36825.2	339.065	452.269	105900	0.722682	0.151739	0.488608	241.863	1.19837e+07	0.685924	0.625729	0.911537	0.766815	1.02397	-0.01	118	0.101557
13	W_P35__1	1	Waterlogging	25535.9	285.427	399.143	68641.9	0.556525	0.0375901	0.221796	318.211	6.6903e+06	0.563521	0.490359	0.871915	0.763527	1.86518	-0.03	30	0.22301
13	W_P35__2	2	Waterlogging	27621.8	376.009	466.042	96422.1	0.582154	0.0403555	0.219238	430.528	8.57711e+06	0.594137	0.386721	0.641018	0.419485	1.74652	-0.02	37	0.231814
13	W_P35__3	3	Waterlogging	32553.6	325.655	409.262	72424.4	0.647173	0.0596825	0.280061	353.789	8.76076e+06	0.597419	0.537597	0.901585	0.809001	1.70518	0.04	28	0.312884
13	W_P35__4	4	Waterlogging	22091.9	319.908	436.809	63357.5	0.524572	0.0466596	0.263954	381.755	5.56073e+06	0.568011	0.453905	0.797184	0.647173	2.04403	0.02	40	0.139018
13	W_P35__5	5	Waterlogging	28197.7	323.466	387.338	69019.2	0.514719	0.0347963	0.182518	342.472	7.40796e+06	0.584344	0.508073	0.868243	0.75301	1.90664	0	40	0.185199
13	W_P35__6	6	Waterlogging	31816.6	303.215	425.846	77229.5	0.58697	0.046044	0.260389	400.686	8.81813e+06	0.570331	0.519147	0.910356	0.843961	1.9257	-0.01	34	0.259357
14	C_P35__1	1	Control	49379.5	394.344	579.039	168666	0.73005	0.132219	0.402125	250.674	2.02796e+07	0.688573	0.65768	0.954788	0.876861	1.24333	0.03	137	0.148027
14	C_P35__2	2	Control	45977.5	388.323	529.848	152397	0.714244	0.128967	0.445613	238.69	1.79487e+07	0.692434	0.659393	0.951617	0.869364	1.48021	0	113	0.158838
14	C_P35__3	3	Control	41057.6	437.582	503.989	165087	0.696071	0.119125	0.365045	269.155	1.66821e+07	0.691787	0.657554	0.950334	0.862304	1.30183	-0.02	122	0.136738
14	C_P35__4	4	Control	44970.5	368.072	531.535	187131	0.756685	0.130467	0.394193	393.958	1.94536e+07	0.691997	0.656989	0.949295	0.856192	1.13131	0.05	134	0.145176
14	C_P35__5	5	Control	45102.6	374.914	490.777	163741	0.732215	0.133324	0.434746	273.04	1.82507e+07	0.692601	0.659133	0.951484	0.86708	0.781517	-0.01	166	0.109944
14	C_P35__6	6	Control	45112.9	460.022	515.513	171085	0.755249	0.129961	0.504864	356.675	1.86598e+07	0.688117	0.642633	0.932163	0.821367	0.6115	0.02	129	0.14465
14	D_P35__1	1	Drought	44012	424.173	488.248	149424	0.7161	0.0905373	0.393512	369.538	1.7013e+07	0.679272	0.656035	0.966274	0.905726	1.71022	0.02	76	0.223855
14	D_P35__2	2	Drought	41529.8	341.801	458.734	120792	0.749442	0.140704	0.472168	248.574	1.44337e+07	0.687697	0.660025	0.960009	0.885906	1.48658	0.02	74	0.19505
14	D_P35__3	3	Drought	42258.2	397.901	476.161	130905	0.685635	0.106325	0.371158	329.184	1.52894e+07	0.676722	0.651432	0.963051	0.897829	1.83323	0	87	0.17574
14	D_P35__4	4	Drought	44266.6	380.114	491.34	144312	0.677555	0.0674052	0.253424	452.362	1.68162e+07	0.681987	0.656284	0.962368	0.90351	1.64918	0.04	69	0.243713
14	D_P35__5	5	Drought	47172.2	366.978	525.351	133617	0.652959	0.0822314	0.32439	432.175	1.72431e+07	0.68032	0.656204	0.965038	0.904222	1.76201	-0.01	63	0.2737
14	D_P35__6	6	Drought	44343.5	402.006	513.264	153530	0.670115	0.0918959	0.303064	353.023	1.73751e+07	0.690878	0.65953	0.95495	0.866491	1.55342	0.03	55	0.315911
14	H_P35__1	1	Heat	41377.9	341.527	426.971	130277	0.734306	0.116184	0.400971	191.574	1.49349e+07	0.658709	0.54934	0.829526	0.637611	1.35595	0.01	215	0.069464
14	H_P35__2	2	Heat	42328.1	342.348	479.534	125563	0.774767	0.209874	0.600375	183.152	1.49989e+07	0.698992	0.605349	0.864802	0.658915	0.402184	0.02	182	0.082412
14	H_P35__3	3	Heat	46845	327.571	482.626	134923	0.776349	0.164777	0.574798	207.656	1.72071e+07	0.663028	0.576116	0.866324	0.692518	1.03702	0	202	0.085183
14	H_P35__4	4	Heat	38537.9	341.801	484.594	123950	0.756305	0.169112	0.510502	141.268	1.35679e+07	0.66777	0.580829	0.866181	0.692555	0.758808	0.01	192	0.070666
14	H_P35__5	5	Heat	41845.4	316.351	441.868	122292	0.775045	0.21355	0.605154	118.144	1.46335e+07	0.681603	0.593553	0.868267	0.686633	0.501846	0.03	184	0.07953
14	H_P35__6	6	Heat	40640.4	352.748	423.036	127608	0.74126	0.149709	0.472338	211.161	1.45177e+07	0.691236	0.604834	0.873434	0.685413	0.234253	0	164	0.088522
14	HD_P35__1	1	Heat + Drought	37469	301.573	428.938	106790	0.780926	0.168482	0.582223	176.678	1.22444e+07	0.67428	0.600114	0.888784	0.723235	0.784376	0.01	98	0.124943
14	HD_P35__2	2	Heat + Drought	39873.6	273.66	473.069	112874	0.771716	0.179758	0.499411	174.027	1.33963e+07	0.644721	0.561855	0.868435	0.709981	0.999142	-0.03	106	0.12638
14	HD_P35__3	3	Heat + Drought	34430.5	357.947	408.138	102559	0.72927	0.157374	0.463146	162.129	1.10263e+07	0.671881	0.613807	0.912582	0.776821	1.41391	-0.03	102	0.108101
14	HD_P35__4	4	Heat + Drought	36209.7	322.098	459.296	103677	0.72832	0.155893	0.508092	214.368	1.16591e+07	0.656365	0.600943	0.913078	0.790393	1.60201	-0.01	116	0.100509
14	HD_P35__5	5	Heat + Drought	39020	331.676	400.83	106904	0.736607	0.168265	0.380342	143.177	1.2758e+07	0.674291	0.614568	0.910753	0.768367	1.28959	0.02	102	0.125079
14	HD_P35__6	6	Heat + Drought	35679.9	345.359	383.683	121815	0.78886	0.161525	0.48262	201.62	1.2453e+07	0.66607	0.575123	0.860578	0.679569	0.696335	0.01	95	0.131084
14	HDW_P35__1	1	Heat + Drought + Waterlogging	38017.7	384.766	428.376	114919	0.730423	0.150426	0.576351	182.33	1.28879e+07	0.665214	0.594868	0.892605	0.739404	0.8971	0.02	88	0.146453
14	HDW_P35__2	2	Heat + Drought + Waterlogging	34671	357.4	414.322	123855	0.758029	0.157671	0.523343	230.525	1.22018e+07	0.629003	0.564605	0.895675	0.767946	1.44319	-0.01	96	0.127102
14	HDW_P35__3	3	Heat + Drought + Waterlogging	37327	328.665	442.993	122738	0.739654	0.162208	0.549882	188.696	1.30771e+07	0.639046	0.574243	0.895876	0.766474	1.68118	0	93	0.140614
14	HDW_P35__4	4	Heat + Drought + Waterlogging	38033.2	344.811	422.754	108496	0.761096	0.142286	0.498133	163.912	1.25277e+07	0.646352	0.581298	0.897795	0.758457	1.36219	0	90	0.139197
14	HDW_P35__5	5	Heat + Drought + Waterlogging	40421	343.169	429.219	115500	0.747771	0.130225	0.476932	178.849	1.37372e+07	0.641307	0.584414	0.909337	0.785339	1.73033	0.02	108	0.127196
14	HDW_P35__6	6	Heat + Drought + Waterlogging	36272.9	342.075	426.971	107078	0.705827	0.136033	0.424474	233.193	1.18695e+07	0.667181	0.618664	0.926535	0.810994	1.85823	-0.01	125	0.094956
14	W_P35__1	1	Waterlogging	25183.7	285.154	397.176	72431.9	0.576716	0.0388809	0.191799	324.298	6.77774e+06	0.574643	0.504021	0.878876	0.771066	2.61525	0.01	27	0.251027
14	W_P35__2	2	Waterlogging	27296.2	345.632	462.95	97896	0.595695	0.0444736	0.216142	474.834	8.54053e+06	0.582959	0.395295	0.667154	0.457522	2.16654	0	46	0.185664
14	W_P35__3	3	Waterlogging	32690.1	321.824	409.262	74048	0.625109	0.0605252	0.232706	360.104	8.89556e+06	0.601051	0.562029	0.934834	0.879962	1.87989	0.02	41	0.216965
14	W_P35__4	4	Waterlogging	22088.4	333.044	432.592	66377	0.532894	0.0385305	0.215521	403.325	5.69079e+06	0.592243	0.485895	0.818959	0.665623	2.07584	0.02	37	0.153805
14	W_P35__5	5	Waterlogging	28262.7	277.217	385.651	70323.6	0.532469	0.0392055	0.21609	309.535	7.49487e+06	0.596787	0.524194	0.877865	0.760573	2.01432	0.01	39	0.192176
14	W_P35__6	6	Waterlogging	31839.2	336.328	405.608	80255.8	0.602887	0.0460655	0.272177	405.421	8.86037e+06	0.572747	0.530663	0.926182	0.874211	2.15255	0	30	0.295346
15	C_P35__1	1	Control	48757.1	378.198	550.368	175048	0.737744	0.158679	0.524834	281.492	2.03993e+07	0.687312	0.653696	0.951952	0.866538	1.06591	0.01	101	0.201974
15	C_P35__2	2	Control	46294.6	394.618	528.162	155695	0.735439	0.150944	0.430506	301.327	1.8267e+07	0.684861	0.649551	0.947541	0.864294	1.2099	0.02	93	0.196419
15	C_P35__3	3	Control	45640.2	418.152	507.08	161619	0.685896	0.0775019	0.309763	364.669	1.83482e+07	0.680981	0.63371	0.928872	0.827705	0.552231	0.1	81	0.226521
15	C_P35__4	4	Control	46994.2	370.809	530.411	186122	0.736865	0.140221	0.433349	392.101	2.02742e+07	0.689245	0.649775	0.941769	0.843134	0.966803	0.04	112	0.181019
15	C_P35__5	5	Control	49339.1	433.477	510.172	169612	0.715111	0.125053	0.414923	279.908	2.03198e+07	0.682796	0.644951	0.943654	0.863168	0.727415	0.11	24
15	C_P35__6	6	Control	46565.8	440.592	502.021	167557	0.745433	0.141899	0.500529	271.538	1.90611e+07	0.683701	0.636963	0.929973	0.823699	1.34339	0.02	90	0.21179
15	D_P35__1	1	Drought	45186.9	439.498	506.237	151540	0.72302	0.0847198	0.334203	344.369	1.75904e+07	0.682234	0.657739	0.964516	0.901177	1.77938	0.03	62	0.283717
15	D_P35__2	2	Drought	41730.2	325.929	465.48	128545	0.732433	0.107099	0.45333	235.213	1.49616e+07	0.685424	0.655256	0.956225	0.875831	1.53505	0.04	55	0.272029
15	D_P35__3	3	Drought	42787.9	422.804	489.653	141204	0.697496	0.102001	0.338551	328.869	1.60785e+07	0.684846	0.660024	0.964264	0.898388	1.73696	0.05	69	0.233021
15	D_P35__4	4	Drought	42839.9	409.121	484.031	148190	0.665952	0.0543644	0.27392	468.47	1.64914e+07	0.674249	0.641546	0.950973	0.883913	1.97677	-0.02	59	0.279516
15	D_P35__5	5	Drought	49317	371.356	532.659	135147	0.676852	0.0990281	0.42481	406.637	1.81301e+07	0.678371	0.650554	0.959754	0.890317	1.81685	0.05	59	0.307289
15	D_P35__6	6	Drought	46399.9	426.636	516.918	146040	0.69798	0.0889887	0.304762	450.433	1.77318e+07	0.680224	0.646801	0.950932	0.867533	1.97945	0.02	62	0.285997
15	H_P35__1	1	Heat	44703.4	353.569	426.971	128160	0.701705	0.102374	0.381994	186.591	1.60036e+07	0.671253	0.563842	0.835388	0.64213	1.33549	0.07	112	0.142889
15	H_P35__2	2	Heat	44296.4	366.157	475.318	128551	0.779958	0.183535	0.563442	185.448	1.5882e+07	0.678478	0.599041	0.880705	0.710328	1.02779	0.06	136	0.116779
15	H_P35__3	3	Heat	48288.7	338.791	480.658	135454	0.763889	0.167821	0.490524	246.439	1.77722e+07	0.665353	0.58588	0.876652	0.718143	1.02774	0.03	144	0.123418
15	H_P35__4	4	Heat	40158.7	336.328	482.064	123709	0.750346	0.198439	0.528835	153.117	1.41247e+07	0.649071	0.570884	0.872829	0.727057	1.26616	0.04	122	0.115777
15	H_P35__5	5	Heat	43166.5	322.371	438.776	122493	0.763514	0.179866	0.558323	114.567	1.51078e+07	0.65466	0.57783	0.877771	0.730563	1.00141	0.03	120	0.125899
15	H_P35__6	6	Heat	42317	354.39	422.192	125081	0.729313	0.139918	0.458327	214.642	1.49662e+07	0.668551	0.597175	0.889497	0.742611	0.718388	0.03	99	0.151174
15	HD_P35__1	1	Heat + Drought	38096.6	305.952	417.976	106406	0.781197	0.164601	0.560234	150.007	1.24271e+07	0.65797	0.594118	0.909063	0.765342	1.3605	0.01	67	0.185479
15	HD_P35__2	2	Heat + Drought	41083.6	280.501	465.199	115690	0.760838	0.141924	0.518036	206.566	1.39739e+07	0.611938	0.538049	0.874874	0.748369	1.67413	0.04	75	0.186318
15	HD_P35__3	3	Heat + Drought	35130	355.21	404.765	112160	0.728651	0.170103	0.465468	161.351	1.17652e+07	0.678618	0.61779	0.908356	0.769361	1.13775	0.06	67	0.1756
15	HD_P35__4	4	Heat + Drought	35702.4	311.425	444.96	110786	0.745812	0.14692	0.525828	164.808	1.18834e+07	0.663784	0.608389	0.913876	0.791198	1.70313	0.02	80	0.148542
15	HD_P35__5	5	Heat + Drought	38358.4	336.054	392.678	113702	0.749798	0.172516	0.393842	136.802	1.29343e+07	0.654004	0.595339	0.908125	0.781785	1.53322	0.01	75	0.172458
15	HD_P35__6	6	Heat + Drought	36910.2	349.737	372.721	122952	0.784723	0.163796	0.499809	202.422	1.29424e+07	0.63889	0.561083	0.873042	0.728873	1.49846	0.04	75	0.172565
15	HDW_P35__1	1	Heat + Drought + Waterlogging	39547.1	382.029	421.068	121569	0.721785	0.183372	0.560781	168.939	1.37888e+07	0.611356	0.549494	0.893576	0.782651	1.83294	0.07	-1496
15	HDW_P35__2	2	Heat + Drought + Waterlogging	36208.1	377.103	421.349	133827	0.756364	0.14765	0.464603	209.493	1.32458e+07	0.646889	0.585703	0.902293	0.778576	1.66104	0.08	-1543
15	HDW_P35__3	3	Heat + Drought + Waterlogging	37606.7	322.098	440.182	134034	0.744241	0.146036	0.530913	176.661	1.3768e+07	0.601456	0.537054	0.887051	0.78049	2.0334	0.05	-1328
15	HDW_P35__4	4	Heat + Drought + Waterlogging	39334.3	355.484	417.695	117574	0.753464	0.170574	0.544815	132.236	1.34874e+07	0.642392	0.579356	0.898586	0.769901	1.69249	0.07	-1658
15	HDW_P35__5	5	Heat + Drought + Waterlogging	40798.2	368.893	428.376	133276	0.742515	0.153336	0.500818	167.221	1.48942e+07	0.603395	0.548911	0.905169	0.809378	1.60553	0.08	-1567
15	HDW_P35__6	6	Heat + Drought + Waterlogging	40850.7	365.61	442.993	119494	0.751445	0.103965	0.360271	315.17	1.41212e+07	0.670162	0.611988	0.9112	0.776864	1.49358	0.17	-1639
15	W_P35__1	1	Waterlogging	25139.4	302.941	391.273	64687.8	0.555249	0.036272	0.240203	327.836	6.39391e+06	0.564273	0.490483	0.873511	0.751493	2.66417	-0.06	460	0.0139
15	W_P35__2	2	Waterlogging	27958	324.561	457.328	85843.5	0.565159	0.0366947	0.220455	478.407	8.19143e+06	0.572273	0.371312	0.637481	0.424242	1.88775	-0.04	407	0.020126
15	W_P35__3	3	Waterlogging	33371.7	345.906	399.986	75856.1	0.657142	0.0587806	0.253179	369.013	9.19123e+06	0.587997	0.531124	0.905841	0.826795	1.78005	0.03	431	0.021325
15	W_P35__4	4	Waterlogging	21908.9	320.456	426.971	61953.2	0.54358	0.0280301	0.196773	348.795	5.45321e+06	0.565584	0.463249	0.819209	0.677291	2.32733	-0.04	418	0.013046
15	W_P35__5	5	Waterlogging	27290.8	285.427	380.31	72890	0.562734	0.0395892	0.220502	306.351	7.36801e+06	0.574455	0.498661	0.867093	0.752308	2.1714	-0.02	418	0.017627
15	W_P35__6	6	Waterlogging	31280.1	326.476	402.235	74946.7	0.587595	0.0455586	0.240699	402.124	8.57479e+06	0.545416	0.510133	0.937546	0.90447	2.03098	-0.03	428	0.020035
16	C_P35__1	1	Control	49521.1	389.144	539.687	171390	0.747905	0.166837	0.512683	308.671	2.05014e+07	0.685777	0.647516	0.943144	0.849808	0.745716	0	166	0.123502
16	C_P35__2	2	Control	46554.1	398.722	507.08	158391	0.733584	0.165644	0.51824	280.349	1.85278e+07	0.692602	0.648646	0.935283	0.834528	0.918713	0.01	114	0.162524
16	C_P35__3	3	Control	41700.4	419.794	505.675	170419	0.695391	0.0869013	0.3328	458.632	1.72147e+07	0.67877	0.623603	0.915895	0.797368	0.794548	-0.06	137	0.125655
16	C_P35__4	4	Control	47229	387.776	500.334	186261	0.761334	0.139553	0.512532	433.004	2.03831e+07	0.691634	0.645456	0.931671	0.82373	0.913189	0.01	137	0.148782
16	C_P35__5	5	Control	47142.8	451.539	471.945	169339	0.691613	0.0971685	0.382544	360.083	1.93997e+07	0.68908	0.645014	0.934721	0.837695	0.596651	-0.05	123	0.157721
16	C_P35__6	6	Control	46698.6	466.59	508.486	175611	0.750277	0.117016	0.416428	381.132	1.95695e+07	0.683488	0.621049	0.906075	0.777849	0.71821	0.03	129	0.151702
16	D_P35__1	1	Drought	40481.2	442.508	485.999	178690	0.718639	0.142861	0.460694	290.718	1.71121e+07	0.692063	0.658369	0.950589	0.86366	0.932522	-0.03	116	0.147518
16	D_P35__2	2	Drought	39757.2	355.21	477.004	142501	0.710656	0.130721	0.410383	247.582	1.50081e+07	0.689155	0.645648	0.936198	0.825755	0.655994	0	97	0.154723
16	D_P35__3	3	Drought	41510.9	410.216	491.059	162033	0.710695	0.134037	0.44227	261.363	1.67095e+07	0.688698	0.649629	0.942529	0.847037	0.770187	0.04	118	0.141606
16	D_P35__4	4	Drought	41210	469.053	493.307	174032	0.671955	0.0655737	0.334484	381.341	1.71917e+07	0.685358	0.647868	0.944306	0.86514	0.810574	0.04	146	0.117751
16	D_P35__5	5	Drought	42081.5	397.628	526.757	164888	0.719504	0.14329	0.448388	286.644	1.70878e+07	0.690875	0.65322	0.945015	0.852178	1.00094	-0.06	140	0.122056
16	D_P35__6	6	Drought	43802.4	425.815	522.821	167332	0.700562	0.1211	0.391332	301.95	1.79179e+07	0.716884	0.644603	0.898513	0.716554	0.799131	0.01	127	0.141086
16	H_P35__1	1	Heat	44473.2	335.781	430.344	129603	0.703171	0.0819035	0.452376	192.587	1.60105e+07	0.62655	0.510542	0.804996	0.63676	0.702848	0	73	0.219322
16	H_P35__2	2	Heat	44905.2	349.464	476.723	123010	0.754957	0.165316	0.491715	153.98	1.57495e+07	0.640217	0.549269	0.852992	0.691044	0.914396	-0.01	91	0.173071
16	H_P35__3	3	Heat	48449.4	324.834	475.318	133648	0.777411	0.178613	0.542406	222.051	1.77121e+07	0.639002	0.549608	0.853695	0.700375	0.869474	0	80	0.221401
16	H_P35__4	4	Heat	41338.1	334.96	476.442	122556	0.754549	0.175641	0.49603	168.051	1.44716e+07	0.627701	0.538798	0.857841	0.705808	1.05309	0.02	89	0.162603
16	H_P35__5	5	Heat	44298.4	335.507	442.431	125074	0.761877	0.205343	0.610071	125.16	1.56665e+07	0.630241	0.540252	0.84997	0.701219	0.732084	0.04	95	0.164911
16	H_P35__6	6	Heat	42467.5	371.904	422.192	126054	0.746089	0.142695	0.507564	217.571	1.50777e+07	0.647773	0.564422	0.86445	0.717793	0.789717	0.01	75	0.201036
16	HD_P35__1	1	Heat + Drought	38756.7	306.773	407.014	112244	0.78547	0.183401	0.672023	156.93	1.29846e+07	0.661833	0.584602	0.87886	0.723424	0.380259	0.04	144	0.090171
16	HD_P35__2	2	Heat + Drought	42910.2	320.729	463.793	118972	0.734732	0.143062	0.409116	232.523	1.48007e+07	0.621917	0.535808	0.854387	0.709197	0.621809	0.06	124	0.119361
16	HD_P35__3	3	Heat + Drought	36641.5	351.379	396.332	116847	0.762613	0.207426	0.519805	165.628	1.25251e+07	0.688522	0.614922	0.890168	0.725767	0.206573	0.06	125	0.100201
16	HD_P35__4	4	Heat + Drought	36937.3	332.77	440.463	116222	0.737299	0.160473	0.488929	186.632	1.25924e+07	0.67861	0.610569	0.897311	0.742772	0.860556	0.06	119	0.105819
16	HD_P35__5	5	Heat + Drought	39205.4	346.727	389.024	115603	0.73727	0.161913	0.377382	134.967	1.333e+07	0.674566	0.601622	0.88976	0.729606	0.416639	0.03	142	0.093873
16	HD_P35__6	6	Heat + Drought	39044.1	339.338	374.408	120066	0.775048	0.132949	0.384399	184.016	1.3529e+07	0.642688	0.551939	0.851107	0.694611	0.544769	0.04	109	0.124119
16	HDW_P35__1	1	Heat + Drought + Waterlogging	42259.6	409.121	426.127	123466	0.709679	0.16548	0.425663	168.36	1.48491e+07	0.622724	0.544542	0.867243	0.739048	1.61075	0.07	65	0.228447
16	HDW_P35__2	2	Heat + Drought + Waterlogging	39459.6	370.262	425.284	137392	0.765331	0.148342	0.536383	207.881	1.46263e+07	0.594052	0.514005	0.856651	0.736354	1.57471	0.1	66	0.22161
16	HDW_P35__3	3	Heat + Drought + Waterlogging	38623.7	346.727	438.776	140656	0.717446	0.140584	0.451477	255.283	1.44855e+07	0.607857	0.529063	0.862146	0.737747	1.67322	0.05	-201
16	HDW_P35__4	4	Heat + Drought + Waterlogging	42201.8	347.001	421.63	124425	0.753875	0.139005	0.450067	144.163	1.48862e+07	0.616035	0.54034	0.87144	0.740947	1.41229	0.1	69	0.215743
16	HDW_P35__5	5	Heat + Drought + Waterlogging	44382.1	371.904	432.311	136310	0.762799	0.170384	0.579648	197.134	1.63859e+07	0.625971	0.55427	0.878762	0.753097	1.43966	0.1	65	0.252091
16	HDW_P35__6	6	Heat + Drought + Waterlogging	41820.4	380.387	431.468	128974	0.769343	0.165149	0.54733	269.253	1.50189e+07	0.647249	0.58408	0.898536	0.769994	1.47445	0.06	97	0.154834
16	W_P35__1	1	Waterlogging	24770.7	265.176	385.37	65115.8	0.558637	0.0344322	0.233086	347.786	6.32093e+06	0.552376	0.448355	0.817246	0.656573	1.87863	-0.01	31	0.203901
16	W_P35__2	2	Waterlogging	26802	328.665	449.739	84206.8	0.5522	0.0403785	0.234094	578.324	7.77753e+06	0.538861	0.325817	0.590936	0.390161	1.59066	-0.05	35	0.222215
16	W_P35__3	3	Waterlogging	32856.5	325.929	396.332	76986.3	0.661366	0.0746761	0.271265	350.509	9.11648e+06	0.599096	0.507486	0.843599	0.708348	1.61173	-0.01	37	0.246391
16	W_P35__4	4	Waterlogging	21530.7	328.118	423.317	65905	0.552411	0.056063	0.275309	387.903	5.52736e+06	0.576391	0.432983	0.75099	0.559072	2.15541	0.01	33	0.167496
16	W_P35__5	5	Waterlogging	26042.5	274.207	371.597	74227.1	0.593308	0.0537174	0.289724	338.186	7.09517e+06	0.581291	0.469078	0.805989	0.64421	2.09334	-0.04	42	0.168933
16	W_P35__6	6	Waterlogging	31249.9	333.591	392.959	78064.9	0.607364	0.0506588	0.269349	422.105	8.76901e+06	0.576607	0.499372	0.867697	0.757222	1.76484	0.02	30	0.2923
17	C_P35__1	1	Control	51196.3	360.684	531.816	169961	0.750111	0.155451	0.628187	284.045	2.11064e+07	0.692131	0.653117	0.942815	0.845222	0.93648	0.03	288	0.073286
17	C_P35__2	2	Control	47059.3	412.953	516.637	160107	0.729992	0.153237	0.423118	309.532	1.883e+07	0.686906	0.636968	0.925151	0.817259	0.878662	0.02	240	0.078458
17	C_P35__3	3	Control	44559.4	385.86	502.864	163499	0.671422	0.0846972	0.386881	388.864	1.80176e+07	0.679522	0.61484	0.901241	0.774647	0.576628	0.05	249	0.07236
17	C_P35__4	4	Control	46978.6	363.968	509.61	185746	0.755972	0.143073	0.496556	420.747	2.0247e+07	0.683325	0.634079	0.926302	0.816259	1.05872	-0.01	270	0.074989
17	C_P35__5	5	Control	45004.5	434.572	478.41	164592	0.722513	0.12549	0.429884	300.343	1.82583e+07	0.69097	0.643862	0.930097	0.827884	0.54813	-0.06	243	0.075137
17	C_P35__6	6	Control	46440.2	455.37	515.232	174698	0.74748	0.114966	0.369358	401.106	1.94106e+07	0.682644	0.621663	0.908303	0.783073	0.867395	-0.01	257	0.075528
17	D_P35__1	1	Drought	40910.9	439.771	496.118	180874	0.728438	0.14364	0.456202	284.215	1.73991e+07	0.688835	0.653106	0.94733	0.859538	0.964666	0.02	223	0.078023
17	D_P35__2	2	Drought	40340.1	350.832	471.101	144940	0.712121	0.119738	0.395385	216.313	1.53578e+07	0.68538	0.635355	0.926017	0.805972	1.10057	0.02	208	0.073836
17	D_P35__3	3	Drought	41551	414.321	486.561	169976	0.713285	0.117055	0.410084	279.66	1.71307e+07	0.685257	0.636676	0.927813	0.811944	0.722275	0.02	236	0.072588
17	D_P35__4	4	Drought	42780.7	441.687	492.183	174693	0.648499	0.0636888	0.331796	331.174	1.78807e+07	0.675534	0.627989	0.928521	0.828593	1.00281	0.04	292	0.061235
17	D_P35__5	5	Drought	42455.3	382.303	552.054	164875	0.713485	0.124451	0.457903	380.986	1.72389e+07	0.68488	0.64344	0.938489	0.845489	0.90613	0.01	275	0.062687
17	D_P35__6	6	Drought	44647.3	407.753	527.319	167390	0.703402	0.0990837	0.363484	274.038	1.82667e+07	0.694854	0.627743	0.902379	0.7424	1.36924	0.02	277	0.065945
17	H_P35__1	1	Heat	46234.4	368.62	440.182	130669	0.72099	0.079519	0.393062	236.591	1.67129e+07	0.634627	0.514149	0.800988	0.624306	0.69648	0.04	159	0.105112
17	H_P35__2	2	Heat	46762.1	338.517	491.902	126340	0.784513	0.170482	0.475075	277.139	1.66213e+07	0.650744	0.547883	0.837326	0.654966	0.913464	0.05	182	0.091326
17	H_P35__3	3	Heat	50086.3	322.098	498.929	134956	0.771195	0.142714	0.47009	238.336	1.83999e+07	0.644086	0.544794	0.839488	0.672985	0.809124	0.04	170	0.108234
17	H_P35__4	4	Heat	43207.7	377.651	490.215	124157	0.748039	0.182726	0.512368	187.56	1.52246e+07	0.637233	0.534642	0.829967	0.663151	0.80191	0.05	174	0.087498
17	H_P35__5	5	Heat	46709.7	338.244	455.923	123700	0.757981	0.183426	0.538411	149.782	1.64283e+07	0.644331	0.547543	0.84302	0.678106	0.838629	0.05	186	0.088324
17	H_P35__6	6	Heat	43968.5	370.809	438.214	125404	0.7302	0.122224	0.434878	182.529	1.55703e+07	0.645939	0.559605	0.858989	0.713839	0.707972	0.03	167	0.093235
17	HD_P35__1	1	Heat + Drought	40407.3	321.277	421.349	115916	0.782536	0.172021	0.621828	165.489	1.37572e+07	0.666033	0.583324	0.871672	0.706774	0.652855	0.06	232	0.059298
17	HD_P35__2	2	Heat + Drought	44307.9	294.184	470.539	119195	0.750821	0.173406	0.532008	195.784	1.52971e+07	0.653855	0.557261	0.845541	0.675211	0.939417	0.03	201	0.076105
17	HD_P35__3	3	Heat + Drought	37694.9	376.556	406.451	119710	0.753758	0.182386	0.494468	154.375	1.30421e+07	0.687998	0.610375	0.883917	0.716185	0.58276	0.04	218	0.059826
17	HD_P35__4	4	Heat + Drought	38953.7	302.394	457.328	116874	0.727591	0.147784	0.482813	157.363	1.33171e+07	0.679577	0.607698	0.89187	0.734282	1.05688	0.06	207	0.064334
17	HD_P35__5	5	Heat + Drought	40652.6	343.443	392.116	118196	0.722797	0.173928	0.357938	109.262	1.39762e+07	0.682372	0.600173	0.876247	0.705127	0.740086	0.05	226	0.061842
17	HD_P35__6	6	Heat + Drought	40013.3	342.622	389.586	121723	0.770402	0.155864	0.409963	156.803	1.39602e+07	0.661586	0.561545	0.841481	0.665631	0.520466	0.03	189	0.073863
17	HDW_P35__1	1	Heat + Drought + Waterlogging	41712.6	394.618	421.068	122845	0.743153	0.124728	0.448958	297.768	1.46199e+07	0.591482	0.510016	0.855543	0.734142	1.53521	-0.02	129	0.113333
17	HDW_P35__2	2	Heat + Drought + Waterlogging	42478.1	374.914	425.284	133403	0.743218	0.121684	0.395332	286.916	1.55149e+07	0.593702	0.502904	0.840479	0.704245	1.35518	0.06	130	0.119345
17	HDW_P35__3	3	Heat + Drought + Waterlogging	39797.2	349.464	441.025	139511	0.701813	0.118157	0.345287	241.501	1.48647e+07	0.596378	0.507282	0.841707	0.707298	1.81041	0.03	-126
17	HDW_P35__4	4	Heat + Drought + Waterlogging	43878.9	347.001	426.127	126277	0.760403	0.171386	0.475529	148.502	1.55926e+07	0.60826	0.522825	0.853503	0.714855	1.46677	0.05	146	0.106799
17	HDW_P35__5	5	Heat + Drought + Waterlogging	46746.8	366.431	444.398	138682	0.762285	0.154533	0.462571	202.058	1.74085e+07	0.611015	0.527785	0.858552	0.717851	1.50556	0.06	145	0.120059
17	HDW_P35__6	6	Heat + Drought + Waterlogging	43513.3	387.502	431.468	127215	0.76113	0.142483	0.44893	380.008	1.552e+07	0.629445	0.558092	0.882027	0.750842	1.45755	0.03	178	0.087191
17	W_P35__1	1	Waterlogging	24895.3	265.45	385.089	66163.8	0.573098	0.0330116	0.18341	322.017	6.40366e+06	0.558384	0.461357	0.830638	0.676884	1.98042	0.01	51	0.125562
17	W_P35__2	2	Waterlogging	25423.7	303.762	450.863	78308.8	0.543547	0.0298171	0.169518	517.124	7.1145e+06	0.51538	0.324644	0.607829	0.430918	1.5101	-0.09	66	0.107795
17	W_P35__3	3	Waterlogging	31853.4	326.476	394.927	74793	0.646477	0.0656681	0.314265	367.009	8.71136e+06	0.612171	0.525838	0.858767	0.711009	1.87119	-0.05	74	0.117721
17	W_P35__4	4	Waterlogging	21083.3	322.645	423.317	63361.5	0.559729	0.045416	0.270531	398.375	5.30702e+06	0.584396	0.443796	0.757714	0.562574	2.05597	-0.04	63	0.084238
17	W_P35__5	5	Waterlogging	24748.4	284.333	372.44	72515.2	0.59669	0.0482017	0.307052	343.431	6.66441e+06	0.603036	0.491197	0.811392	0.636057	2.04856	-0.06	71	0.093865
17	W_P35__6	6	Waterlogging	31568.9	317.172	391.835	74272.8	0.600387	0.0602569	0.268211	387.348	8.65533e+06	0.562131	0.495678	0.8802	0.790697	1.97912	-0.01	57	0.151848
18	C_P35__1	1	Control	49272	381.482	540.249	174561	0.746279	0.149307	0.439061	259.967	2.05861e+07	0.676483	0.633483	0.93467	0.835687	0.918188	-0.02	132	0.155955
18	C_P35__2	2	Control	47768.8	408.574	526.194	159784	0.71896	0.0952398	0.349755	288.571	1.90946e+07	0.685557	0.637918	0.928271	0.822676	0.868196	0.01	147	0.129895
18	C_P35__3	3	Control	40749.1	403.375	487.967	175784	0.744773	0.114593	0.394898	394.44	1.70847e+07	0.681303	0.628017	0.918786	0.810964	1.00952	-0.05	134	0.127498
18	C_P35__4	4	Control	48753.6	373.272	515.794	188267	0.771208	0.13764	0.553115	376.537	2.1154e+07	0.681319	0.629655	0.921952	0.8087	0.390539	0.04	154	0.137364
18	C_P35__5	5	Control	44821.3	412.953	485.437	170035	0.715801	0.110096	0.385063	391.035	1.84822e+07	0.679616	0.635336	0.932312	0.844233	0.491308	0.01	156	0.118476
18	C_P35__6	6	Control	46922.5	461.664	508.486	175213	0.738182	0.124613	0.363951	359.381	1.9641e+07	0.680364	0.615936	0.902659	0.764235	0.656084	0.01	145	0.135455
18	D_P35__1	1	Drought	42405.7	429.92	507.08	182342	0.73592	0.110155	0.358937	347.885	1.81079e+07	0.68333	0.650063	0.950552	0.869385	0.878969	0.04	127	0.142582
18	D_P35__2	2	Drought	41364.6	359.315	469.977	147827	0.729192	0.127607	0.405996	237.579	1.5904e+07	0.687295	0.639882	0.93009	0.820333	0.544729	0.03	124	0.128258
18	D_P35__3	3	Drought	41531.2	416.51	487.404	171644	0.709466	0.132116	0.40512	277.742	1.72063e+07	0.682455	0.634722	0.928292	0.818482	0.813751	0	139	0.123786
18	D_P35__4	4	Drought	41641.4	436.214	494.713	179185	0.655937	0.0666564	0.334788	356.557	1.76269e+07	0.690813	0.644222	0.93152	0.824889	0.643703	-0.01	131	0.134557
18	D_P35__5	5	Drought	43190.3	395.712	552.054	168701	0.71313	0.121868	0.38923	316.427	1.77396e+07	0.686236	0.645054	0.938839	0.843267	0.475384	0.03	144	0.123192
18	D_P35__6	6	Drought	44807	406.111	518.605	170110	0.710117	0.105095	0.367132	341.58	1.84804e+07	0.702022	0.617906	0.878639	0.685926	1.21046	0.01	178	0.103822
18	H_P35__1	1	Heat	46551.2	340.433	451.987	128696	0.729431	0.107781	0.434936	181.084	1.66998e+07	0.635746	0.502527	0.777879	0.595577	0.625478	0	149	0.112079
18	H_P35__2	2	Heat	48529.8	321.824	494.432	122594	0.773563	0.157924	0.502493	182.194	1.6992e+07	0.638957	0.530437	0.822782	0.649384	0.78158	0.02	101	0.168237
18	H_P35__3	3	Heat	51165.1	323.466	498.367	134744	0.751634	0.150053	0.47864	246.091	1.87814e+07	0.63515	0.5261	0.818462	0.656703	0.967594	0.02	129	0.145592
18	H_P35__4	4	Heat	44297.3	331.128	506.237	123457	0.7455	0.147708	0.502526	190.761	1.55645e+07	0.62253	0.522343	0.827159	0.678899	1.01876	0.02	102	0.152593
18	H_P35__5	5	Heat	47807.7	331.128	466.604	122976	0.754371	0.176272	0.583026	149.17	1.67652e+07	0.645861	0.545475	0.835667	0.671952	0.817576	0.02	104	0.161204
18	H_P35__6	6	Heat	44618.3	365.61	450.02	123423	0.710683	0.118777	0.343749	200.977	1.56751e+07	0.655884	0.569224	0.861221	0.709154	0.591506	0.01	106	0.147879
18	HD_P35__1	1	Heat + Drought	40432.5	337.149	425.003	120254	0.789299	0.172545	0.666408	181.477	1.4021e+07	0.672375	0.586349	0.86715	0.699817	0.619173	0.02	86	0.163035
18	HD_P35__2	2	Heat + Drought	46144.9	306.499	476.723	122414	0.75541	0.154651	0.478681	205.179	1.6145e+07	0.658817	0.563605	0.849055	0.678232	0.907675	0.05	104	0.155241
18	HD_P35__3	3	Heat + Drought	38051.4	388.871	419.944	121679	0.749049	0.170843	0.431109	149.246	1.32733e+07	0.67926	0.601277	0.881266	0.721093	0.576075	0.02	114	0.116433
18	HD_P35__4	4	Heat + Drought	39319.1	311.151	455.361	121350	0.730401	0.151821	0.441503	171.737	1.36969e+07	0.675648	0.603778	0.890682	0.736965	0.989035	0.03	112	0.122294
18	HD_P35__5	5	Heat + Drought	41365.8	359.863	403.641	119676	0.718902	0.162518	0.357877	126.601	1.43102e+07	0.67066	0.590862	0.876643	0.717718	0.487692	0.02	111	0.12892
18	HD_P35__6	6	Heat + Drought	41719.8	389.965	400.83	118588	0.782282	0.146188	0.4472	156.469	1.43669e+07	0.647825	0.556114	0.850455	0.692812	0.662147	0.03	107	0.13427
18	HDW_P35__1	1	Heat + Drought + Waterlogging	42229.2	348.643	418.538	90416.6	0.650006	0.0539094	0.30385	521.539	1.2698e+07	0.53784	0.46009	0.848439	0.743881	1.60568	-0.14	41	0.309708
18	HDW_P35__2	2	Heat + Drought + Waterlogging	42936.3	333.591	415.165	98427.5	0.657421	0.0791343	0.31568	369.217	1.34705e+07	0.5327	0.444464	0.829909	0.707428	1.49479	-0.14	47	0.286606
18	HDW_P35__3	3	Heat + Drought + Waterlogging	40345.2	302.12	436.528	98953	0.631436	0.0603092	0.277362	524.337	1.26913e+07	0.561543	0.473102	0.837343	0.698726	1.58646	-0.16	49	0.259006
18	HDW_P35__4	4	Heat + Drought + Waterlogging	43075.8	302.668	418.819	92482.1	0.681482	0.0982789	0.314436	377.466	1.30997e+07	0.550543	0.465574	0.842548	0.71163	1.50527	-0.17	65	0.201534
18	HDW_P35__5	5	Heat + Drought + Waterlogging	47051.8	353.295	432.874	105438	0.703367	0.0947304	0.34488	395.013	1.52783e+07	0.551337	0.470299	0.849568	0.728099	1.63972	-0.13	51	0.299575
18	HDW_P35__6	6	Heat + Drought + Waterlogging	42546.3	368.62	426.971	106303	0.719301	0.0870576	0.430291	484.4	1.38719e+07	0.543545	0.47319	0.846626	0.758617	1.83183	-0.11	50	0.277437
18	W_P35__1	1	Waterlogging	25245.3	276.67	381.435	75709.6	0.610572	0.0440294	0.237426	310.767	6.94635e+06	0.612256	0.470512	0.766973	0.565353	2.29147	0.08	31	0.224076
18	W_P35__2	2	Waterlogging	24730.9	314.709	448.052	66160	0.450913	0.0192679	0.138821	529.525	6.36117e+06	0.525668	0.331643	0.588784	0.429974	1.65402	-0.11	41	0.155151
18	W_P35__3	3	Waterlogging	32102.4	311.972	393.24	81226.8	0.627192	0.0580859	0.289789	471.279	9.14929e+06	0.638019	0.516117	0.804277	0.596183	1.77413	0.05	48	0.19061
18	W_P35__4	4	Waterlogging	20443.9	329.76	423.598	69870.2	0.537986	0.0441574	0.245843	375.828	5.40393e+06	0.598696	0.432888	0.704245	0.506607	2.21667	0.02	34	0.158939
18	W_P35__5	5	Waterlogging	23960.4	293.09	371.034	78228.8	0.584692	0.0515614	0.268191	382.618	6.70158e+06	0.615812	0.485233	0.788231	0.585782	1.8984	0.01	46	0.145686
18	W_P35__6	6	Waterlogging	31423.6	352.2	388.181	84662.8	0.606262	0.0565745	0.313091	392.603	9.02588e+06	0.590045	0.501197	0.846082	0.713118	2.05699	0.04	39	0.231433
19	C_P35__1	1	Control	49260.1	377.924	541.092	174319	0.747285	0.157801	0.545004	291.439	2.05668e+07	0.676529	0.621578	0.916007	0.799108	1.14843	0	135	0.152347
19	C_P35__2	2	Control	47631.7	410.49	523.102	163058	0.726541	0.108353	0.375425	267.759	1.92339e+07	0.677558	0.622158	0.914523	0.804773	1.29253	0.01	125	0.153871
19	C_P35__3	3	Control	41921.1	410.49	499.21	173919	0.730126	0.106705	0.330615	404.45	1.74826e+07	0.669115	0.598869	0.889428	0.766692	1.17699	0.02	116	0.150712
19	C_P35__4	4	Control	49179.3	376.556	510.735	187737	0.775176	0.158318	0.530075	383.282	2.13087e+07	0.672653	0.608368	0.901083	0.771958	1.16861	0.01	127	0.167785
19	C_P35__5	5	Control	48661.6	458.107	485.999	162195	0.644703	0.0830085	0.285751	352.241	1.95977e+07	0.663356	0.584613	0.874948	0.751402	0.961213	0.06	129	0.15192
19	C_P35__6	6	Control	49399.2	454.275	505.675	174384	0.741737	0.13357	0.455256	392.046	2.06287e+07	0.668943	0.598971	0.889825	0.772687	1.30788	0.05	117	0.176314
19	D_P35__1	1	Drought	43230.5	438.403	502.302	182571	0.736537	0.113773	0.391796	312.283	1.84717e+07	0.678316	0.618544	0.909394	0.766151	1.26085	0.02	118	0.15654
19	D_P35__2	2	Drought	42453.4	374.367	473.069	149598	0.727032	0.131235	0.378744	226.663	1.64201e+07	0.672032	0.606592	0.899715	0.766914	1.00311	0.03	113	0.14531
19	D_P35__3	3	Drought	42244.1	427.73	484.312	168889	0.702517	0.127028	0.426066	244.982	1.73607e+07	0.678055	0.612268	0.899686	0.764926	1.11252	0.01	117	0.148382
19	D_P35__4	4	Drought	41461.4	428.825	491.059	180161	0.65835	0.0735154	0.312609	376.46	1.75985e+07	0.67631	0.618388	0.911985	0.791669	1.17043	0
19	D_P35__5	5	Drought	45810.2	414.321	542.497	171220	0.699104	0.11108	0.376388	278.802	1.89557e+07	0.679516	0.623719	0.914774	0.802061	0.979135	0.07	84	0.225663
19	D_P35__6	6	Drought	44699.7	408.3	532.378	169229	0.707075	0.119691	0.427683	341.779	1.83883e+07	0.685856	0.594738	0.864436	0.675983	1.44627	0	137	0.134221
19	H_P35__1	1	Heat	45909	316.898	462.107	126086	0.724326	0.10193	0.438134	242.809	1.63017e+07	0.631157	0.483542	0.74796	0.565053	0.573245	-0.02	111	0.146862
19	H_P35__2	2	Heat	49205.7	342.075	495.556	128781	0.804997	0.18278	0.626991	182.354	1.7658e+07	0.623344	0.500774	0.793963	0.614246	0.840556	0.04	102	0.173117
19	H_P35__3	3	Heat	51251.5	342.348	504.27	135324	0.744541	0.13021	0.388895	235.444	1.88536e+07	0.619963	0.503626	0.798186	0.643532	1.01264	0	118	0.159776
19	H_P35__4	4	Heat	45057.7	369.167	500.053	122844	0.735551	0.139726	0.446727	185.472	1.57923e+07	0.624028	0.513884	0.806586	0.654289	0.844463	0.01	98	0.161146
19	H_P35__5	5	Heat	48296.5	334.139	483.469	120757	0.74497	0.190222	0.540026	135.854	1.67831e+07	0.639651	0.523358	0.804759	0.63554	0.897629	0	113	0.148523
19	H_P35__6	6	Heat	46516.3	371.356	454.236	120505	0.69182	0.120098	0.379764	170.285	1.61476e+07	0.639254	0.545121	0.843089	0.696241	0.788013	0.03	88	0.183495
19	HD_P35__1	1	Heat + Drought	41561.6	318.54	436.247	122825	0.789353	0.167011	0.509485	173.762	1.45658e+07	0.642201	0.551452	0.85146	0.698092	0.94855	0.04	92	0.158324
19	HD_P35__2	2	Heat + Drought	47236.5	310.604	482.064	126696	0.718425	0.113232	0.34389	230.533	1.68136e+07	0.644017	0.543965	0.834646	0.675137	0.993189	0.04	90	0.186818
19	HD_P35__3	3	Heat + Drought	39715.3	373.272	433.436	121264	0.764076	0.186191	0.558839	117.522	1.383e+07	0.666295	0.585412	0.872595	0.720173	0.963531	0.04	103	0.134272
19	HD_P35__4	4	Heat + Drought	40529	332.497	467.728	122561	0.734735	0.141353	0.440257	195.799	1.41887e+07	0.668675	0.584129	0.869317	0.703408	1.04418	0.04	130	0.109144
19	HD_P35__5	5	Heat + Drought	41904.4	362.052	412.073	116966	0.730832	0.171161	0.387358	117.288	1.43314e+07	0.657429	0.565369	0.85285	0.695504	0.779854	0	89	0.161028
19	HD_P35__6	6	Heat + Drought	42226.7	335.781	410.668	116447	0.779762	0.146621	0.502653	137.214	1.44096e+07	0.638483	0.54059	0.835444	0.683569	0.741228	0	90	0.160106
19	HDW_P35__1	1	Heat + Drought + Waterlogging	38826.9	314.162	416.571	65937.5	0.544891	0.0312507	0.183453	640.286	9.9701e+06	0.520365	0.438203	0.838368	0.739456	1.67528	-0.24	27	0.369263
19	HDW_P35__2	2	Heat + Drought + Waterlogging	37533.2	331.676	403.641	66168.4	0.499152	0.0274999	0.179522	649.808	9.65475e+06	0.516259	0.412424	0.78765	0.672872	1.47779	-0.33	34	0.283963
19	HDW_P35__3	3	Heat + Drought + Waterlogging	36807.8	282.417	419.944	67924.3	0.489782	0.0204347	0.133347	609.212	9.59296e+06	0.525519	0.43208	0.814728	0.691769	1.64338	-0.28	32	0.29978
19	HDW_P35__4	4	Heat + Drought + Waterlogging	39167.2	279.954	412.635	64536.8	0.555641	0.0373714	0.192963	490.389	9.95007e+06	0.523086	0.433458	0.83299	0.71195	1.44608	-0.28	40	0.248752
19	HDW_P35__5	5	Heat + Drought + Waterlogging	43570.1	297.468	411.792	74299.7	0.608319	0.0420724	0.238422	549.268	1.18763e+07	0.506228	0.424096	0.830799	0.732834	1.55457	-0.25	28	0.424155
19	HDW_P35__6	6	Heat + Drought + Waterlogging	40046.3	356.852	425.003	81068.2	0.617151	0.0505506	0.390416	536.3	1.14022e+07	0.512265	0.435936	0.84067	0.742631	1.4562	-0.2	29	0.393178
19	W_P35__1	1	Waterlogging	24511.2	292.542	390.148	82576	0.618706	0.0421684	0.227193	268.692	7.04356e+06	0.602393	0.424625	0.701101	0.489077	1.78135	0.01	31	0.227212
19	W_P35__2	2	Waterlogging	23210.9	322.645	453.393	59985.9	0.411842	0.0216192	0.15746	506.553	5.68482e+06	0.509224	0.311406	0.567017	0.423938	1.65364	-0.11	38	0.1496
19	W_P35__3	3	Waterlogging	33059.2	355.21	388.743	82589.9	0.613715	0.0342283	0.152962	479.923	9.5007e+06	0.62037	0.478526	0.763475	0.552978	1.44154	0.04	50	0.190014
19	W_P35__4	4	Waterlogging	20573.7	356.305	427.252	72955.8	0.531589	0.0508037	0.246779	381.785	5.55703e+06	0.563332	0.375711	0.660586	0.471277	1.97667	0.03	28	0.198465
19	W_P35__5	5	Waterlogging	23620	304.31	377.499	78723.2	0.572808	0.0414653	0.284074	368.166	6.62721e+06	0.594123	0.442127	0.743236	0.541633	1.82035	-0.01	35	0.189349
19	W_P35__6	6	Waterlogging	30909.4	356.305	387.9	90797.3	0.614454	0.0617338	0.265092	385.341	9.32871e+06	0.573452	0.458319	0.794649	0.639262	1.79184	0.03	37	0.252127
20	C_P35__1	1	Control	50903.1	365.61	544.184	175739	0.737882	0.158712	0.458245	274.777	2.13392e+07	0.677435	0.623948	0.91821	0.806542	1.14424	0.04	124	0.17209
20	C_P35__2	2	Control	46973.9	407.48	527.319	164705	0.727412	0.103704	0.416784	297.454	1.90639e+07	0.678094	0.61538	0.902835	0.783114	1.17964	-0.01	73	0.261149
20	C_P35__3	3	Control	41638.3	426.088	506.237	177302	0.742833	0.123248	0.394509	422.064	1.75327e+07	0.670495	0.59604	0.883217	0.760533	1.07812	0	112	0.156542
20	C_P35__4	4	Control	51614.6	364.789	528.162	190946	0.752106	0.151982	0.521868	419.046	2.25542e+07	0.675026	0.605263	0.892725	0.754122	1.4079	0.06	114	0.197844
20	C_P35__5	5	Control	47413.2	447.981	493.588	164239	0.645552	0.0844749	0.277137	348.375	1.92149e+07	0.673302	0.616009	0.910512	0.807196	1.01434	-0.02	98	0.19607
20	C_P35__6	6	Control	50338	449.076	516.918	172489	0.750937	0.143372	0.45214	397.694	2.09063e+07	0.672681	0.59681	0.881696	0.749803	1.38604	0.01	121	0.172779
20	D_P35__1	1	Drought	43503.3	460.843	503.989	185029	0.739604	0.140914	0.516064	307.889	1.87129e+07	0.679195	0.619794	0.910214	0.777669	1.22427	0.01	103	0.181679
20	D_P35__2	2	Drought	42370.4	365.062	471.945	149409	0.731733	0.155608	0.479662	207.811	1.63776e+07	0.680384	0.615625	0.901249	0.771215	1.05552	0	105	0.155977
20	D_P35__3	3	Drought	43891.1	399.817	485.156	166846	0.715927	0.120792	0.417474	264.776	1.79281e+07	0.680543	0.622047	0.911152	0.790698	1.10073	0.03	115	0.155897
20	D_P35__4	4	Drought	43641.9	440.319	497.524	180429	0.65742	0.0708108	0.296045	383.446	1.85377e+07	0.678257	0.61494	0.904422	0.771864	1.21726	0.05	152	0.121959
20	D_P35__5	5	Drought	47199.6	415.963	534.627	172386	0.669823	0.0951222	0.3326	327.678	1.9597e+07	0.679319	0.623932	0.915176	0.804925	0.983843	0.03	145	0.135152
20	D_P35__6	6	Drought	45384	427.183	512.702	174931	0.713416	0.114402	0.327946	340.696	1.89818e+07	0.682256	0.593857	0.866752	0.687012	1.49109	0.03	146	0.130012
20	H_P35__1	1	Heat	45895.8	325.929	459.858	125169	0.731769	0.125534	0.458319	254.302	1.62375e+07	0.649318	0.525994	0.798124	0.610484	0.521692	0	86	0.188809
20	H_P35__2	2	Heat	50400.1	362.599	496.961	131526	0.727119	0.117834	0.363262	231.297	1.82784e+07	0.64037	0.50965	0.786449	0.597558	0.914898	0.03	92	0.198678
20	H_P35__3	3	Heat	50815.8	331.949	515.232	132117	0.729097	0.137731	0.416215	223.412	1.84705e+07	0.640384	0.526639	0.808204	0.646043	0.837362	-0.02	110	0.167913
20	H_P35__4	4	Heat	45572	305.404	506.518	113665	0.704353	0.147196	0.437371	178.614	1.53642e+07	0.631747	0.539933	0.840901	0.69413	0.791811	-0.03	98	0.156778
20	H_P35__5	5	Heat	46611.3	345.359	484.031	118895	0.732035	0.160079	0.446498	149.796	1.60721e+07	0.655302	0.546437	0.823754	0.647469	0.708534	-0.04	95	0.16918
20	H_P35__6	6	Heat	46294.5	367.525	467.447	116757	0.658832	0.123802	0.396128	206.818	1.58187e+07	0.65118	0.555834	0.84261	0.693256	0.694952	-0.02	96	0.164778
20	HD_P35__1	1	Heat + Drought	42244	331.402	436.247	123519	0.777569	0.181751	0.641879	153.153	1.48468e+07	0.653585	0.565829	0.858774	0.705071	1.12447	0.02	97	0.15306
20	HD_P35__2	2	Heat + Drought	47521	331.402	489.372	124555	0.695662	0.114391	0.316961	211.318	1.67713e+07	0.662085	0.563095	0.843014	0.667525	0.642647	0	107	0.156741
20	HD_P35__3	3	Heat + Drought	39558.7	386.681	432.592	125938	0.760089	0.195482	0.526448	111.314	1.40385e+07	0.672367	0.594047	0.878213	0.727241	0.768576	0.01	97	0.144727
20	HD_P35__4	4	Heat + Drought	40552.9	322.919	472.788	121219	0.715568	0.149372	0.365643	176.029	1.41191e+07	0.678383	0.596462	0.875883	0.708166	0.860693	0	82	0.172184
20	HD_P35__5	5	Heat + Drought	42969.9	357.126	412.635	121985	0.728395	0.175529	0.429162	127.827	1.50078e+07	0.667089	0.579813	0.863525	0.704109	0.659098	0.05	93	0.161374
20	HD_P35__6	6	Heat + Drought	41941.9	388.871	418.819	119101	0.773064	0.137902	0.488395	158.175	1.44746e+07	0.660505	0.559146	0.835921	0.667826	0.547462	0	98	0.1477
20	HDW_P35__1	1	Heat + Drought + Waterlogging	35930.4	278.859	410.106	55336.2	0.484597	0.0274298	0.196297	690	8.45215e+06	0.523573	0.442952	0.839204	0.736735	1.57032	-0.17	32	0.26413
20	HDW_P35__2	2	Heat + Drought + Waterlogging	34009.6	302.12	400.549	54028.7	0.459691	0.0198155	0.146935	764.171	7.90521e+06	0.52418	0.425007	0.783592	0.689015	1.92593	-0.2	25	0.316208
20	HDW_P35__3	3	Heat + Drought + Waterlogging	33930.3	288.711	417.695	53867.6	0.43775	0.0120296	0.0946072	834.407	7.87503e+06	0.519297	0.441628	0.852029	0.748733	1.66192	-0.2	29	0.271553
20	HDW_P35__4	4	Heat + Drought + Waterlogging	34216.4	270.923	414.041	54811.1	0.557071	0.0295042	0.18749	589.785	8.01066e+06	0.530075	0.446373	0.836256	0.736058	1.68307	-0.22	32	0.250333
20	HDW_P35__5	5	Heat + Drought + Waterlogging	38948.2	253.135	417.414	62492.7	0.55497	0.0309358	0.199568	497.298	9.73649e+06	0.513442	0.439579	0.852246	0.760352	1.79652	-0.2	28	0.347732
20	HDW_P35__6	6	Heat + Drought + Waterlogging	37538.3	346.18	433.998	70912.4	0.575729	0.0522751	0.277221	614.979	9.99622e+06	0.510065	0.433883	0.844585	0.744575	1.58972	-0.13	33	0.302916
20	W_P35__1	1	Waterlogging	25231.3	287.617	375.251	81983.4	0.616621	0.0534808	0.30339	282.444	7.22443e+06	0.604497	0.428659	0.707356	0.488838	1.76242	0.03	32	0.225763
20	W_P35__2	2	Waterlogging	22531.4	319.635	437.371	57642.1	0.395849	0.0170045	0.106802	509.661	5.40951e+06	0.522268	0.319436	0.570813	0.413544	1.49288	-0.05	46	0.117598
20	W_P35__3	3	Waterlogging	31179.9	351.927	375.251	86908.1	0.562642	0.0397504	0.280869	431.807	9.1919e+06	0.644481	0.487975	0.751402	0.51309	1.38837	-0.03	51	0.180233
20	W_P35__4	4	Waterlogging	21023.6	348.095	423.598	72847.2	0.530046	0.0483059	0.257321	377.133	5.67432e+06	0.577395	0.368627	0.635029	0.419506	1.92652	0.02	30	0.189144
20	W_P35__5	5	Waterlogging	23970.5	302.941	363.445	77905.2	0.555168	0.0352057	0.178854	343.242	6.69052e+06	0.604025	0.445407	0.739271	0.519201	1.45703	0.01	38	0.176066
20	W_P35__6	6	Waterlogging	31136.9	363.968	382.84	92777.3	0.590393	0.0530809	0.255487	371.717	9.6367e+06	0.621781	0.488611	0.784625	0.585925	1.60614	0.03	42	0.229445
21	C_P35__1	1	Control	51248.6	387.229	537.719	177464	0.735098	0.161766	0.485942	313.92	2.15892e+07	0.67302	0.614059	0.907947	0.797986	1.46676	0.01	130	0.166071
21	C_P35__2	2	Control	47943.6	373.819	513.827	164457	0.722934	0.116749	0.408622	263.794	1.94427e+07	0.675533	0.61218	0.90147	0.778572	1.45769	0.02	104	0.186949
21	C_P35__3	3	Control	43435.2	412.953	503.426	169714	0.720267	0.124843	0.371303	264.441	1.78937e+07	0.673229	0.603957	0.893057	0.768157	1.31844	0.02	120	0.149114
21	C_P35__4	4	Control	53675.7	391.607	540.53	183252	0.738152	0.108303	0.393773	359.472	2.29774e+07	0.671705	0.594931	0.880726	0.739263	1.1581	0.02	125	0.18382
21	C_P35__5	5	Control	47886.8	444.697	470.539	151577	0.703994	0.154533	0.442887	336.269	1.86437e+07	0.677414	0.612343	0.898999	0.769977	1.16611	-0.03	107	0.17424
21	C_P35__6	6	Control	51549.1	477.81	507.924	171343	0.727728	0.120597	0.429345	323.053	2.13381e+07	0.669958	0.590754	0.876343	0.736321	1.32308	0.02	122	0.174902
21	D_P35__1	1	Drought	45137.8	463.853	496.118	182301	0.74384	0.155605	0.43295	336.71	1.92724e+07	0.677819	0.624869	0.918918	0.810573	1.35546	0.03	117	0.164721
21	D_P35__2	2	Drought	43961	349.19	469.415	146647	0.721855	0.151945	0.498187	219.606	1.68346e+07	0.672632	0.600183	0.887139	0.751866	1.01549	0.03	101	0.166679
21	D_P35__3	3	Drought	44316.5	426.636	482.064	165457	0.717855	0.152608	0.414696	223.324	1.80264e+07	0.678733	0.619216	0.908242	0.791413	1.31618	0.01	110	0.163876
21	D_P35__4	4	Drought	43828.5	435.666	489.091	180196	0.667662	0.0743946	0.259118	451.837	1.8605e+07	0.674817	0.607044	0.89636	0.771228	1.29362	0	118	0.157669
21	D_P35__5	5	Drought	47079.2	427.73	530.13	177703	0.671411	0.0850046	0.354143	326.872	1.98461e+07	0.680375	0.607217	0.889056	0.743418	1.21911	0.01	121	0.164018
21	D_P35__6	6	Drought	47219	428.825	518.886	173032	0.708915	0.101183	0.424304	333.807	1.96417e+07	0.667984	0.588906	0.876328	0.724252	1.35962	0.03	122	0.160998
21	H_P35__1	1	Heat	45456.2	350.285	466.323	119602	0.696121	0.119073	0.445262	283.221	1.57204e+07	0.655324	0.54802	0.82594	0.650475	1.23927	-0.03	93	0.169036
21	H_P35__2	2	Heat	50972.9	340.159	499.21	132157	0.739148	0.134063	0.377648	236.12	1.85304e+07	0.656536	0.536489	0.806842	0.609668	0.641356	0.01	63	0.294133
21	H_P35__3	3	Heat	49427.1	337.696	494.432	130046	0.713669	0.13065	0.360029	277.137	1.78244e+07	0.670449	0.571548	0.844627	0.673262	0.867076	-0.04	96	0.18567
21	H_P35__4	4	Heat	45773.1	359.042	498.086	109173	0.686969	0.123204	0.378574	221.531	1.5124e+07	0.666629	0.570335	0.846991	0.677774	0.81534	-0.02	104	0.145424
21	H_P35__5	5	Heat	46335.1	342.896	485.999	118806	0.723249	0.149775	0.442742	164.864	1.59709e+07	0.664505	0.563739	0.839873	0.663011	0.8357	-0.01	101	0.158127
21	H_P35__6	6	Heat	44058.5	363.42	462.669	115423	0.663022	0.123703	0.371327	184.255	1.49684e+07	0.672308	0.584625	0.86254	0.704186	0.677738	-0.06	107	0.139892
21	HD_P35__1	1	Heat + Drought	42254.1	313.614	426.971	122198	0.768729	0.169727	0.500846	131.563	1.47707e+07	0.67631	0.584487	0.857863	0.686289	0.843976	-0.01	100	0.147707
21	HD_P35__2	2	Heat + Drought	47982.5	326.203	479.815	122209	0.715065	0.147665	0.485411	239.675	1.67739e+07	0.667603	0.583662	0.867413	0.708596	0.929598	0	93	0.180365
21	HD_P35__3	3	Heat + Drought	40060.3	396.807	432.592	124746	0.751336	0.164665	0.527398	133.537	1.41491e+07	0.677675	0.597071	0.875331	0.721712	0.901121	0.01	89	0.158978
21	HD_P35__4	4	Heat + Drought	41546.7	333.865	467.166	122226	0.719916	0.170293	0.487474	210.467	1.45251e+07	0.677074	0.600008	0.882083	0.722195	1.0138	0.03	97	0.149743
21	HD_P35__5	5	Heat + Drought	43627.1	368.346	406.17	120910	0.724396	0.163189	0.402476	145.904	1.51701e+07	0.675987	0.589368	0.866115	0.705524	0.628279	0.01	51	0.297453
21	HD_P35__6	6	Heat + Drought	41932.3	344.264	417.133	116652	0.759817	0.141921	0.442844	159.758	1.43217e+07	0.671059	0.578093	0.85212	0.689925	0.449564	-0.01	106	0.13511
21	HDW_P35__1	1	Heat + Drought + Waterlogging	33982.4	314.435	423.879	52915.8	0.466159	0.0258117	0.159515	718.589	7.81712e+06	0.536245	0.45557	0.831897	0.736203	2.08699	-0.08	25	0.312685
21	HDW_P35__2	2	Heat + Drought + Waterlogging	31587.5	337.149	405.327	50674.1	0.425193	0.017364	0.141304	810.343	7.11065e+06	0.536716	0.449347	0.829455	0.717059	1.76965	-0.11	27	0.263357
21	HDW_P35__3	3	Heat + Drought + Waterlogging	31690.2	267.639	426.127	46554.2	0.392458	0.0122103	0.131192	802.586	6.83761e+06	0.539107	0.465757	0.852189	0.761498	2.11705	-0.14	26	0.262985
21	HDW_P35__4	4	Heat + Drought + Waterlogging	31341.3	274.754	417.976	54090.1	0.480234	0.0265923	0.164267	652.404	7.28913e+06	0.536562	0.463602	0.866352	0.760247	1.86175	-0.09	28	0.260326
21	HDW_P35__5	5	Heat + Drought + Waterlogging	36555	243.284	424.441	57160.8	0.516037	0.0217208	0.154516	565.867	8.7397e+06	0.531656	0.465405	0.87713	0.78141	2.10857	-0.11	26	0.336142
21	HDW_P35__6	6	Heat + Drought + Waterlogging	33480.1	337.149	440.744	68431.6	0.578496	0.0554245	0.260412	683.126	8.75819e+06	0.532503	0.459983	0.844991	0.754402	1.80947	-0.13	32	0.273694
21	W_P35__1	1	Waterlogging	26073.3	286.796	376.656	84172.1	0.609927	0.0453271	0.281068	298.229	7.56449e+06	0.640877	0.424553	0.657157	0.411995	1.92506	0.05	41	0.1845
21	W_P35__2	2	Waterlogging	23520.1	358.494	428.376	56132.6	0.390511	0.0164235	0.105822	470.887	5.57245e+06	0.526873	0.35367	0.639352	0.488784	1.60721	0.03	51	0.109264
21	W_P35__3	3	Waterlogging	30220.5	326.203	378.343	89125.6	0.549546	0.0337111	0.191266	459.467	9.02201e+06	0.651417	0.47618	0.724996	0.477467	1.45833	-0.02	52	0.1735
21	W_P35__4	4	Waterlogging	21819.7	339.612	426.971	71863.9	0.535347	0.0515037	0.264849	368.632	5.8493e+06	0.574837	0.3541	0.608727	0.397629	1.77219	0.03	32	0.182791
21	W_P35__5	5	Waterlogging	23692.6	299.931	369.067	78502	0.553629	0.0398458	0.270015	361.508	6.63825e+06	0.616299	0.439559	0.715269	0.480876	1.42659	-0.01	41	0.161909
21	W_P35__6	6	Waterlogging	31897.1	366.704	383.402	94611	0.575738	0.0440916	0.203055	367.576	9.51769e+06	0.617677	0.473855	0.766337	0.558232	1.44038	-0.01	44	0.216311
22	C_P35__1	1	Control	51810.2	408.574	543.06	179494	0.737178	0.167995	0.427281	328.07	2.19503e+07	0.672904	0.605695	0.894639	0.775772	1.20334	0.02	100	0.219503
22	C_P35__2	2	Control	48282.6	395.712	524.227	164575	0.711019	0.112664	0.381893	277.032	1.95872e+07	0.666215	0.593166	0.883862	0.755063	1.21149	0.01	78	0.251118
22	C_P35__3	3	Control	43895.2	425.267	531.816	171887	0.724758	0.132119	0.433824	388.265	1.81986e+07	0.665294	0.584161	0.871189	0.740001	1.05263	0.02	80	0.227483
22	C_P35__4	4	Control	52857.3	366.978	518.605	185427	0.737791	0.122936	0.41993	394.702	2.2761e+07	0.663552	0.579143	0.867359	0.716907	1.48908	-0.01
22	C_P35__5	5	Control	45029.4	352.748	470.258	142430	0.714277	0.119588	0.40996	312.134	1.69941e+07	0.677514	0.609989	0.894855	0.760438	1.20458	-0.09	89	0.190944
22	C_P35__6	6	Control	52507.4	457.286	528.162	174962	0.730908	0.121005	0.506338	418.954	2.1963e+07	0.659455	0.557908	0.837671	0.674816	1.17597	0.03	86	0.255384
22	D_P35__1	1	Drought	47400.4	473.979	505.394	182575	0.739333	0.147557	0.470708	299.521	2.02536e+07	0.676376	0.604759	0.89003	0.744431	1.08917	0.05	41	0.49399
22	D_P35__2	2	Drought	43854.4	371.356	481.502	148378	0.699823	0.136994	0.464745	217.433	1.68927e+07	0.668254	0.58668	0.871172	0.72761	1.2147	0	81	0.208551
22	D_P35__3	3	Drought	46052.4	421.436	490.496	161196	0.713065	0.172458	0.428299	247.804	1.84897e+07	0.67567	0.607833	0.894119	0.768561	1.34655	0.03	105	0.176093
22	D_P35__4	4	Drought	44826.1	432.109	502.302	179020	0.652272	0.0766398	0.286925	420.473	1.89663e+07	0.672182	0.593498	0.878738	0.739872	1.16741	0.02	96	0.197565
22	D_P35__5	5	Drought	48585.3	437.856	540.249	180600	0.66948	0.0929397	0.329594	339.44	2.06473e+07	0.673608	0.601797	0.888886	0.756623	1.19922	0.04	88	0.234629
22	D_P35__6	6	Drought	47524.3	483.01	529.567	171411	0.707422	0.107401	0.362557	450.255	1.96759e+07	0.679669	0.577238	0.842032	0.657921	1.26548	0	94	0.209318
22	H_P35__1	1	Heat	45454.7	315.53	468.009	109177	0.647949	0.0769843	0.304384	275.742	1.50191e+07	0.677845	0.556456	0.812457	0.600106	0.399333	-0.05	84	0.178799
22	H_P35__2	2	Heat	51161.8	331.128	513.264	125848	0.687891	0.0982695	0.290766	256.912	1.81497e+07	0.653025	0.525158	0.795146	0.594896	0.520738	-0.02	87	0.208617
22	H_P35__3	3	Heat	49823.3	418.973	488.81	129760	0.629847	0.0647494	0.272614	353.704	1.79474e+07	0.667449	0.561162	0.834564	0.653419	0.872211	0.01	95	0.18892
22	H_P35__4	4	Heat	45853.5	301.026	505.394	108701	0.677836	0.113896	0.356887	230.633	1.51178e+07	0.670877	0.576684	0.85146	0.682061	0.729532	0	72	0.20997
22	H_P35__5	5	Heat	46679.1	360.957	498.929	115665	0.731906	0.156069	0.389631	175.693	1.58754e+07	0.655738	0.546958	0.822175	0.650264	0.634274	-0.01	91	0.174455
22	H_P35__6	6	Heat	45152.9	360.136	480.658	115458	0.636946	0.0950171	0.316568	147.562	1.53426e+07	0.673367	0.580961	0.855527	0.694988	0.380092	0.02	97	0.158171
22	HD_P35__1	1	Heat + Drought	43976.6	357.947	445.522	119384	0.759091	0.167742	0.52316	168.497	1.51948e+07	0.677473	0.582916	0.854024	0.680042	0.791509	0.03	79	0.192339
22	HD_P35__2	2	Heat + Drought	47173.8	341.254	491.34	120163	0.727401	0.112188	0.338111	214.335	1.63526e+07	0.676044	0.585409	0.859065	0.692538	0.494718	-0.03	88	0.185825
22	HD_P35__3	3	Heat + Drought	41518.7	365.883	448.614	125555	0.742734	0.161732	0.423108	108.078	1.47116e+07	0.683075	0.590566	0.85831	0.687046	0.51426	0.04	88	0.167177
22	HD_P35__4	4	Heat + Drought	43728.6	337.149	480.939	122805	0.719442	0.171357	0.486079	180.301	1.5324e+07	0.671797	0.589161	0.872188	0.70926	0.971859	0.05	75	0.20432
22	HD_P35__5	5	Heat + Drought	45065.4	357.673	423.317	120763	0.713607	0.143273	0.350614	145.29	1.56607e+07	0.670491	0.577782	0.854797	0.691327	0.70315	0.03	105	0.149149
22	HD_P35__6	6	Heat + Drought	43257.7	389.418	447.209	113882	0.751116	0.140959	0.443494	190.022	1.45979e+07	0.666471	0.571452	0.847842	0.683925	0.468831	0.02	76	0.192078
22	HDW_P35__1	1	Heat + Drought + Waterlogging	30712.4	287.069	395.77	49206.4	0.423975	0.0138967	0.131326	844.258	6.81278e+06	0.546558	0.469742	0.857425	0.731051	1.69989	-0.14	367	0.018563
22	HDW_P35__2	2	Heat + Drought + Waterlogging	29044.8	320.456	392.397	41399.2	0.411597	0.0159355	0.187509	823.258	5.90969e+06	0.518563	0.444214	0.854386	0.754139	1.78227	-0.18	410	0.014414
22	HDW_P35__3	3	Heat + Drought + Waterlogging	28606.5	272.839	412.916	38792.3	0.369283	0.0107751	0.120481	741.515	5.63426e+06	0.519281	0.451496	0.865263	0.765796	2.00378	-0.19	420	0.013415
22	HDW_P35__4	4	Heat + Drought + Waterlogging	28928.8	255.598	398.019	46076.5	0.460174	0.0204764	0.158222	753.222	6.2097e+06	0.516282	0.439918	0.851176	0.734372	1.66526	-0.16	461	0.01347
22	HDW_P35__5	5	Heat + Drought + Waterlogging	33685	235.895	405.327	46980.8	0.50712	0.0287	0.199211	692.791	7.30124e+06	0.519191	0.455761	0.87137	0.792199	1.79436	-0.18	375	0.01947
22	HDW_P35__6	6	Heat + Drought + Waterlogging	29958	332.77	428.938	57313.8	0.538546	0.027105	0.182186	662.829	7.17204e+06	0.52079	0.454099	0.842241	0.76844	1.77481	-0.2	441	0.016263
22	W_P35__1	1	Waterlogging	26743	322.371	372.44	85064.1	0.611305	0.0500262	0.279402	358.03	7.79979e+06	0.611301	0.380189	0.61828	0.382911	1.67601	0.03	32	0.243743
22	W_P35__2	2	Waterlogging	23478.2	323.466	420.506	54275.3	0.388533	0.0155984	0.11725	468.955	5.46973e+06	0.551117	0.352193	0.608521	0.442545	1.41467	-0.02	38	0.14394
22	W_P35__3	3	Waterlogging	29907.5	363.968	373.845	87613.8	0.548793	0.0244968	0.147754	482.544	8.8525e+06	0.646509	0.460562	0.706581	0.452538	1.37507	-0.02	45	0.196722
22	W_P35__4	4	Waterlogging	21955.5	346.727	424.16	72835.4	0.52567	0.0535426	0.308946	397.084	5.92537e+06	0.551047	0.325339	0.579797	0.379849	1.91423	0.01	30	0.197512
22	W_P35__5	5	Waterlogging	24170.2	359.315	364.288	78573	0.547985	0.0392858	0.205592	362.206	6.77513e+06	0.60839	0.403599	0.667122	0.422626	1.55204	0.02	36	0.188198
22	W_P35__6	6	Waterlogging	30633.9	377.651	378.905	96149.5	0.527812	0.0452966	0.182177	399.672	9.49894e+06	0.599631	0.444406	0.741519	0.523889	1.60452	0	37	0.256728
23	C_P35__1	1	Control	51589.7	401.185	535.47	180783	0.729614	0.1625	0.536104	360.741	2.19352e+07	0.692396	0.626718	0.902544	0.763164	0.908411	0	130	0.168733
23	C_P35__2	2	Control	47779	391.607	515.513	163964	0.697324	0.106866	0.3511	292.509	1.93469e+07	0.691507	0.617769	0.890649	0.729762	1.08123	-0.01	120	0.161224
23	C_P35__3	3	Control	45192	408.027	506.518	179643	0.737276	0.134307	0.440256	398.79	1.91544e+07	0.686093	0.599815	0.870334	0.705063	1.04505	0.05	116	0.165124
23	C_P35__4	4	Control	52479.5	373.819	510.172	182915	0.732334	0.136073	0.413633	397.461	2.24448e+07	0.690064	0.613805	0.885643	0.724523	1.01039	-0.01	134	0.167498
23	C_P35__5	5	Control	43133.5	414.047	467.166	145145	0.7126	0.115923	0.391464	315.769	1.6433e+07	0.694127	0.633336	0.909645	0.767265	0.975018	-0.03	116	0.141664
23	C_P35__6	6	Control	51918.6	482.462	505.394	174240	0.719251	0.127919	0.46257	394.532	2.16719e+07	0.679052	0.598052	0.875338	0.73043	0.988762	-0.01	125	0.173375
23	D_P35__1	1	Drought	46684.1	476.715	496.961	184251	0.739155	0.173024	0.528896	354.611	2.00389e+07	0.690722	0.630052	0.910474	0.774841	0.848997	-0.01	126	0.159039
23	D_P35__2	2	Drought	42369	368.62	468.29	148948	0.698165	0.124522	0.401867	242.22	1.63518e+07	0.70162	0.588647	0.835963	0.623933	2.19003	-0.03	114	0.143437
23	D_P35__3	3	Drought	43228.2	441.413	484.031	164633	0.699841	0.140802	0.340903	268.336	1.75398e+07	0.697014	0.608382	0.868935	0.694529	1.59174	-0.05	134	0.130894
23	D_P35__4	4	Drought	43226.7	466.316	487.685	179533	0.654516	0.0797829	0.274145	417.61	1.83158e+07	0.703632	0.618805	0.878076	0.693696	1.70103	-0.03	102	0.179566
23	D_P35__5	5	Drought	47157.2	445.518	539.687	177448	0.654531	0.0959526	0.33085	315.219	1.98648e+07	0.708074	0.618034	0.871917	0.668123	1.24093	-0.04	112	0.177364
23	D_P35__6	6	Drought	48404.8	441.14	523.946	164724	0.71535	0.0815871	0.33117	364.899	1.96457e+07	0.69727	0.608574	0.869815	0.678373	1.32653	0	113	0.173855
23	H_P35__1	1	Heat	43567.4	348.643	470.539	116421	0.659164	0.0745957	0.30711	319.164	1.48654e+07	0.683082	0.570078	0.829593	0.614595	1.01231	-0.01	110	0.13514
23	H_P35__2	2	Heat	48402.2	338.791	489.934	121038	0.668499	0.134675	0.388802	250	1.68394e+07	0.68178	0.570416	0.832338	0.621793	0.867266	-0.07	100	0.168394
23	H_P35__3	3	Heat	48977.1	433.751	475.599	126178	0.604124	0.0493734	0.208921	406.877	1.73974e+07	0.679973	0.588374	0.858528	0.683685	0.803854	-0.03	107	0.162593
23	H_P35__4	4	Heat	46423.8	304.036	499.772	109569	0.699201	0.101535	0.393726	219.063	1.53668e+07	0.677221	0.600493	0.882235	0.722914	0.573713	0.02	107	0.143615
23	H_P35__5	5	Heat	44642.2	342.896	496.961	87791.7	0.786204	0.210795	0.54741	141.256	1.32273e+07	0.670362	0.585264	0.867497	0.699458	0.232222	-0.18	114	0.116029
23	H_P35__6	6	Heat	45001.5	367.252	476.723	118061	0.632324	0.101796	0.295568	191.561	1.54625e+07	0.677692	0.603149	0.885964	0.736162	0.103573	0.01	124	0.124698
23	HD_P35__1	1	Heat + Drought	41855.2	332.223	437.371	120855	0.75683	0.137653	0.545595	153.129	1.45507e+07	0.6771	0.604896	0.889231	0.741015	0.153069	-0.04	118	0.123311
23	HD_P35__2	2	Heat + Drought	47011.2	328.118	483.75	122543	0.722565	0.121083	0.440033	223.019	1.64568e+07	0.67832	0.602284	0.88311	0.729367	0.420414	0.01	118	0.139464
23	HD_P35__3	3	Heat + Drought	40428.1	397.354	445.241	125793	0.751455	0.178896	0.450229	113.946	1.43388e+07	0.680454	0.611746	0.894593	0.753922	-0.130543	-0.03	133	0.10781
23	HD_P35__4	4	Heat + Drought	42956.3	326.476	478.129	123245	0.728881	0.163211	0.479211	156.859	1.50803e+07	0.682807	0.618598	0.903913	0.757778	0.0817089	-0.02	117	0.128892
23	HD_P35__5	5	Heat + Drought	43907.4	374.367	421.63	123276	0.728985	0.158797	0.397505	136.743	1.54162e+07	0.68001	0.604256	0.884455	0.732344	-0.196396	-0.02	112	0.137645
23	HD_P35__6	6	Heat + Drought	41302.7	340.433	437.652	112226	0.751859	0.156867	0.547975	155.249	1.38364e+07	0.676941	0.605114	0.889193	0.737119	-0.206797	-0.05	120	0.115304
23	HDW_P35__1	1	Heat + Drought + Waterlogging	30140.7	271.197	389.586	45185.5	0.431875	0.0119535	0.156211	918.576	6.40697e+06	0.595629	0.499109	0.834717	0.693717	2.69571	-0.06	29	0.22093
23	HDW_P35__2	2	Heat + Drought + Waterlogging	27902.7	305.131	383.683	40059.8	0.419519	0.0144083	0.176446	876.092	5.58471e+06	0.572828	0.498784	0.870359	0.767434	2.41435	-0.06	27	0.206841
23	HDW_P35__3	3	Heat + Drought + Waterlogging	26963	213.728	405.889	37683.7	0.384311	0.00944047	0.151014	820.327	5.23413e+06	0.569865	0.498373	0.875032	0.768048	2.19205	-0.07	27	0.193857
23	HDW_P35__4	4	Heat + Drought + Waterlogging	27223.9	236.716	390.148	42505.8	0.412407	0.012171	0.128639	886.018	5.61274e+06	0.559738	0.489422	0.85426	0.756496	2.07745	-0.1	29	0.193543
23	HDW_P35__5	5	Heat + Drought + Waterlogging	31327.3	273.386	399.143	41234.9	0.453849	0.0254775	0.174579	776.146	6.36145e+06	0.551388	0.502187	0.915366	0.85462	1.98013	-0.14	35	0.181756
23	HDW_P35__6	6	Heat + Drought + Waterlogging	27800.4	317.719	420.225	54024.1	0.522275	0.0278216	0.210857	716.662	6.46168e+06	0.573859	0.517005	0.902209	0.795151	1.96556	-0.1	30	0.215389
23	W_P35__1	1	Waterlogging	26604.8	287.069	379.467	85046.9	0.615439	0.0449733	0.289604	304.595	7.75872e+06	0.648209	0.46939	0.721852	0.478455	1.70366	-0.01	46	0.168668
23	W_P35__2	2	Waterlogging	22797.4	339.612	421.63	51803.9	0.398191	0.0192892	0.129861	437.883	5.18879e+06	0.608599	0.464914	0.742341	0.566306	2.00745	-0.05	46	0.1128
23	W_P35__3	3	Waterlogging	30266.6	358.768	376.937	84121.3	0.565683	0.0289205	0.17782	434.845	8.77841e+06	0.672613	0.530441	0.786491	0.533155	1.04763	-0.01	55	0.159608
23	W_P35__4	4	Waterlogging	22543.7	333.044	427.814	71822	0.548815	0.0499947	0.263781	406.202	5.884e+06	0.591469	0.397174	0.658795	0.446377	1.75535	-0.01	43	0.136837
23	W_P35__5	5	Waterlogging	21728.4	304.583	369.067	78996.8	0.55704	0.037273	0.229495	342.045	6.10707e+06	0.646907	0.479848	0.742298	0.496274	1.55414	-0.1	50	0.122141
23	W_P35__6	6	Waterlogging	30839.8	368.072	385.651	96414.6	0.548547	0.0542276	0.240011	426.05	9.36067e+06	0.658054	0.526889	0.801344	0.567627	1.2067	-0.01	55	0.170194
24	C_P35__1	1	Control	48421.1	397.354	537.157	178771	0.729782	0.174677	0.537284	349.592	2.04731e+07	0.685067	0.629342	0.915719	0.791243	0.303724	-0.07	113	0.181178
24	C_P35__2	2	Control	46545.5	411.858	514.389	160725	0.682513	0.0993184	0.310016	318.72	1.86603e+07	0.682121	0.626127	0.915929	0.79051	0.0819588	-0.04	67	0.278512
24	C_P35__3	3	Control	44197.7	423.352	524.227	175804	0.719618	0.0822017	0.327255	391.56	1.85316e+07	0.680373	0.615177	0.902781	0.765135	0.161026	-0.03	101	0.183482
24	C_P35__4	4	Control	52750.2	369.714	515.513	185890	0.71927	0.127942	0.445695	373.098	2.27432e+07	0.689512	0.630035	0.912081	0.772212	0.195107	0.01	108	0.210585
24	C_P35__5	5	Control	44851.7	426.088	479.253	142412	0.704146	0.109045	0.355439	330.936	1.69259e+07	0.687807	0.646314	0.938644	0.83529	-0.00625992	0.03	96	0.176311
24	C_P35__6	6	Control	52903.5	476.442	507.643	175334	0.709413	0.126103	0.411057	414.988	2.21522e+07	0.674679	0.607105	0.89638	0.755587	-0.0607548	0.02	91	0.243431
24	D_P35__1	1	Drought	46364.4	475.621	495.837	184300	0.739106	0.137792	0.41059	313.767	1.99043e+07	0.683327	0.640888	0.936873	0.834788	-0.0629292	-0.01	110	0.180948
24	D_P35__2	2	Drought				148783	0.696934	0.127916	0.417225	260.36	1.59815e+07	0.690179	0.622455	0.900207	0.749176	1.64525		154	0.103776
24	D_P35__3	3	Drought				164252	0.699097	0.143881	0.466766	282.543	1.69733e+07	0.694746	0.634113	0.910306	0.774677	1.16368		106	0.160126
24	D_P35__4	4	Drought	42003.5	444.971	487.685	182767	0.691941	0.0933254	0.303493	420.621	1.7957e+07	0.69341	0.614005	0.884786	0.712056	1.25072	-0.02	98	0.183235
24	D_P35__5	5	Drought				174559	0.644003	0.0995425	0.320224	342.31	1.75492e+07	0.69168	0.625928	0.903874	0.75439	0.887527		110	0.159538
24	D_P35__6	6	Drought	47803.8	408.3	524.508	169731	0.698676	0.0868802	0.290101	349.227	1.96944e+07	0.683594	0.626585	0.91446	0.775492	1.04189	0	106	0.185796
24	H_P35__1	1	Heat	40716.8	353.842	456.766	106995	0.522793	0.0396531	0.189123	440.317	1.33185e+07	0.675581	0.598312	0.882964	0.723273	0.388226	-0.11	116	0.114815
24	H_P35__2	2	Heat	47345.5	303.489	509.329	124867	0.64877	0.116471	0.347227	371.85	1.67302e+07	0.667802	0.592643	0.885934	0.719821	0.476477	-0.01	113	0.148055
24	H_P35__3	3	Heat	42984.9	455.917	483.469	111712	0.626682	0.0761269	0.266087	311.689	1.4367e+07	0.671603	0.614949	0.914783	0.781834	0.240324	-0.19	108	0.133028
24	H_P35__4	4	Heat	43375.4	296.921	511.016	102385	0.721612	0.146653	0.464072	199.963	1.38791e+07	0.672339	0.617438	0.916131	0.788639	-0.233534	-0.1	102	0.136069
24	H_P35__5	5	Heat	44614.3	340.707	497.524	108488	0.711487	0.152723	0.489962	196.897	1.46948e+07	0.666801	0.607058	0.907717	0.771285	-0.275047	0.11	98	0.149947
24	H_P35__6	6	Heat	45874.3	372.177	465.199	117462	0.62541	0.084839	0.284341	343.607	1.57223e+07	0.674248	0.609192	0.900654	0.766911	-0.532938	0.02	99	0.158811
24	HD_P35__1	1	Heat + Drought	42873	349.737	450.582	120839	0.765567	0.147579	0.550553	152.881	1.49035e+07	0.680869	0.626895	0.918488	0.792104	-0.39736	0.02	197	0.075652
24	HD_P35__2	2	Heat + Drought	47765.9	321.277	493.307	121613	0.735384	0.119305	0.400404	189.839	1.66574e+07	0.671718	0.615114	0.911983	0.790259	-0.217844	0.01	109	0.15282
24	HD_P35__3	3	Heat + Drought	41233.9	372.177	451.144	125584	0.760937	0.159236	0.473027	121.791	1.46124e+07	0.682475	0.633932	0.926931	0.813488	-0.428297	0.02	120	0.12177
24	HD_P35__4	4	Heat + Drought	44407.9	327.024	485.156	123288	0.735067	0.181519	0.451301	167.897	1.55927e+07	0.68341	0.637258	0.931592	0.81394	-0.387396	0.03	109	0.143052
24	HD_P35__5	5	Heat + Drought	44544.1	366.704	427.814	123180	0.728749	0.161161	0.462086	165.974	1.56336e+07	0.68179	0.62988	0.921932	0.801779	-0.412888	0.01	102	0.153271
24	HD_P35__6	6	Heat + Drought	40766.6	380.935	448.052	111033	0.745841	0.129393	0.472115	130.728	1.35841e+07	0.680289	0.624596	0.915609	0.784994	-0.719522	-0.02	109	0.124624
24	HDW_P35__1	1	Heat + Drought + Waterlogging	29227.8	282.964	389.305	44738.9	0.433318	0.0145127	0.158181	843.129	6.18213e+06	0.607115	0.500305	0.805175	0.675343	2.38939	-0.04	24	0.257589
24	HDW_P35__2	2	Heat + Drought + Waterlogging	26725	306.499	382.278	39416	0.439049	0.0128903	0.13741	819.632	5.30584e+06	0.573912	0.49483	0.867443	0.745108	2.1698	-0.05	22	0.241175
24	HDW_P35__3	3	Heat + Drought + Waterlogging	26933.2	227.685	405.889	34773.2	0.348464	0.00970666	0.121892	835.745	5.02239e+06	0.572845	0.497863	0.873172	0.755856	1.84328	-0.04	24	0.209266
24	HDW_P35__4	4	Heat + Drought + Waterlogging	27587.2	221.117	388.743	42989.2	0.397559	0.0144664	0.121908	786.45	5.71989e+06	0.560446	0.479344	0.837046	0.69912	1.69646	0.02	24	0.238329
24	HDW_P35__5	5	Heat + Drought + Waterlogging	29367.1	237.537	388.181	38141.7	0.439694	0.0172812	0.171652	724.586	5.73536e+06	0.538818	0.500727	0.935317	0.877394	1.63611	-0.1	26	0.220591
24	HDW_P35__6	6	Heat + Drought + Waterlogging	27532.2	310.604	421.63	52915.5	0.517772	0.0243063	0.15781	648.017	6.33333e+06	0.54262	0.502057	0.943885	0.840757	1.59672	-0.02	23	0.275362
24	W_P35__1	1	Waterlogging				84550.1	0.613757	0.0426822	0.24145	284.091	7.40225e+06	0.624199	0.50629	0.808929	0.617159	1.54109		49	0.151066
24	W_P35__2	2	Waterlogging	21942.7	313.341	419.944	49667.5	0.389116	0.0228367	0.131663	421.035	4.89019e+06	0.614822	0.526155	0.839705	0.713762	1.67517	-0.06	52	0.094042
24	W_P35__3	3	Waterlogging	28589.8	356.852	376.375	85332.2	0.562157	0.0319437	0.171782	387.433	8.35157e+06	0.652937	0.561406	0.857003	0.674037	0.963211	-0.05	63	0.132565
24	W_P35__4	4	Waterlogging				72402.5	0.521073	0.0442331	0.240951	435.52	5.6463e+06	0.56801	0.429388	0.739443	0.561724	1.64614		44	0.128325
24	W_P35__5	5	Waterlogging	22000.5	293.09	369.91	78332.3	0.555937	0.0375651	0.220186	376.97	6.15747e+06	0.621632	0.511667	0.820286	0.632532	1.27382	0.01	50	0.123149
24	W_P35__6	6	Waterlogging	29776	378.745	387.056	93391.1	0.528912	0.0560288	0.206735	374.236	9.0411e+06	0.637952	0.55163	0.866463	0.686871	1.02785	-0.03	58	0.155881
25	C_P35__1	1	Control	47092.3	420.068	536.595	175565	0.703401	0.109684	0.416975	333.424	1.97319e+07	0.678889	0.635271	0.934021	0.834591	0.478746	-0.04	138	0.142985
25	C_P35__2	2	Control	44717.9	419.794	517.481	160198	0.692434	0.111754	0.367324	292.004	1.78982e+07	0.680206	0.627778	0.921346	0.801148	0.18219	-0.04	114	0.157002
25	C_P35__3	3	Control	43220.7	435.119	509.048	176274	0.702218	0.0905688	0.376849	430.835	1.81462e+07	0.673611	0.613007	0.906964	0.787025	0.338554	-0.02	121	0.149969
25	C_P35__4	4	Control	51385.5	375.188	507.643	187058	0.706361	0.102786	0.328504	429.225	2.22243e+07	0.679113	0.62879	0.924009	0.811646	0.46454	-0.02	150	0.148162
25	C_P35__5	5	Control	43198.5	450.444	469.134	145423	0.709894	0.110448	0.367607	327.863	1.64735e+07	0.685765	0.649966	0.947111	0.856193	0.0380058	-0.03	237	0.069508
25	C_P35__6	6	Control	46214.9	495.598	498.648	173143	0.694201	0.132172	0.441369	340.903	1.92302e+07	0.673079	0.618796	0.917009	0.802618	0.0830765	-0.14	135	0.142446
25	D_P35__1	1	Drought	44347.2	476.442	491.902	182483	0.723446	0.12676	0.380748	324.038	1.89443e+07	0.677906	0.638423	0.940912	0.847039	0.236113	-0.05	130	0.145725
25	D_P35__2	2	Drought	41432.3	378.472	466.042	150107	0.695786	0.135797	0.461954	262.412	1.57753e+07	0.695729	0.610537	0.87623	0.690298	1.59041		108	0.146067
25	D_P35__3	3	Drought	41880.5	443.603	486.28	165242	0.698642	0.137109	0.409658	290.676	1.72655e+07	0.690456	0.619396	0.895055	0.743004	1.0491		125	0.138124
25	D_P35__4	4	Drought	40673.4	423.078	484.031	168717	0.660099	0.0683905	0.230335	424.441	1.67067e+07	0.68834	0.622365	0.903379	0.756024	0.635244	-0.07	119	0.140392
25	D_P35__5	5	Drought	46870.4	454.275	552.335	174686	0.651309	0.0833014	0.301867	370.16	1.95897e+07	0.690881	0.627914	0.908282	0.758427	0.36573		127	0.15425
25	D_P35__6	6	Drought	45639.3	398.449	511.297	167068	0.701774	0.103489	0.352361	342.397	1.86546e+07	0.687961	0.627832	0.911137	0.761872	0.405689	-0.05	110	0.169588
25	H_P35__1	1	Heat	38239.7	346.453	449.739	106540	0.692268	0.11319	0.467817	443.958	1.24816e+07	0.6744	0.604946	0.893912	0.756346	0.530914	-0.06	114	0.109488
25	H_P35__2	2	Heat	42703.6	307.594	490.215	118990	0.724796	0.113144	0.418199	307.8	1.47305e+07	0.666564	0.602056	0.900997	0.755981	0.421791	-0.13	119	0.123786
25	H_P35__3	3	Heat	38459.1	453.728	479.534	117396	0.627237	0.064932	0.222043	330.957	1.31773e+07	0.677548	0.624774	0.922155	0.792841	0.495543	-0.09	116	0.113597
25	H_P35__4	4	Heat	40837	345.906	489.372	112036	0.719124	0.103661	0.341723	280.211	1.36689e+07	0.678765	0.62912	0.925714	0.804811	-0.325216	-0.02	106	0.128952
25	H_P35__5	5	Heat	41641.1	335.781	491.34	103773	0.730961	0.195023	0.4908	157.253	1.34142e+07	0.668091	0.617812	0.923513	0.800978	-0.289881	-0.09	86	0.155979
25	H_P35__6	6	Heat	40603.1	364.515	465.48	115588	0.643539	0.0974609	0.309882	248.497	1.38043e+07	0.672166	0.624359	0.927001	0.823024	-0.0199299	-0.13	269	0.051317
25	HD_P35__1	1	Heat + Drought	41352.1	335.507	450.582	120669	0.773794	0.177116	0.493106	150.066	1.43647e+07	0.682119	0.630631	0.926609	0.794438	-0.390379	-0.04	113	0.127121
25	HD_P35__2	2	Heat + Drought	48135.6	316.624	500.053	120784	0.727887	0.110091	0.355941	217.915	1.6729e+07	0.664218	0.613285	0.919577	0.816124	-0.0394344	0	119	0.14058
25	HD_P35__3	3	Heat + Drought	40134.8	397.08	444.679	125405	0.759712	0.197182	0.546477	118.692	1.42128e+07	0.682234	0.641759	0.939356	0.840453	-0.198879	-0.03	130	0.109329
25	HD_P35__4	4	Heat + Drought	43340.1	335.233	485.156	123048	0.740111	0.166253	0.496324	164.415	1.52029e+07	0.677125	0.638927	0.943431	0.840716	-0.0675755	-0.03	126	0.120658
25	HD_P35__5	5	Heat + Drought	42181.6	370.262	431.749	122323	0.747323	0.178315	0.505827	155.297	1.47529e+07	0.677299	0.634052	0.93498	0.831852	-0.491425	-0.06	115	0.128286
25	HD_P35__6	6	Heat + Drought	37750.5	383.671	435.684	109640	0.742655	0.185038	0.516833	193.55	1.25e+07	0.672665	0.628077	0.9316	0.82303	-0.506239	-0.08	118	0.105932
25	HDW_P35__1	1	Heat + Drought + Waterlogging	27736.9	259.156	384.527	44886.7	0.463274	0.0140151	0.142479	913.668	5.87648e+06	0.610901	0.528255	0.8682	0.736095	2.68593	-0.05	23	0.255499
25	HDW_P35__2	2	Heat + Drought + Waterlogging	25339	304.31	377.781	40370.6	0.45728	0.0151762	0.179006	851.949	5.09123e+06	0.583384	0.516677	0.889231	0.779523	2.45595	-0.04	22	0.231419
25	HDW_P35__3	3	Heat + Drought + Waterlogging	25115.3	218.654	397.457	33747.3	0.355218	0.00967027	0.198069	889.226	4.61378e+06	0.578359	0.514042	0.893417	0.782957	2.0177	-0.08	24	0.192241
25	HDW_P35__4	4	Heat + Drought + Waterlogging	24935.7	246.568	385.651	42011.2	0.440302	0.0129163	0.147798	821.113	5.11098e+06	0.572458	0.517473	0.908038	0.770872	1.65068	-0.11	22	0.232317
25	HDW_P35__5	5	Heat + Drought + Waterlogging	27331	206.066	393.803	37821.7	0.551413	0.0273934	0.204937	666.057	5.31529e+06	0.537361	0.517422	0.969233	0.944502	1.74008	-0.08	21	0.253109
25	HDW_P35__6	6	Heat + Drought + Waterlogging	26112.5	305.404	421.63	57062.6	0.58577	0.047837	0.274013	547.515	6.23768e+06	0.547382	0.504593	0.924715	0.827153	1.71584	-0.02	25	0.249507
25	W_P35__1	1	Waterlogging	25457	280.228	379.186	84788.8	0.612852	0.0440177	0.265944	327.209	7.41269e+06	0.627041	0.517919	0.8233	0.640134	0.997581		60	0.123545
25	W_P35__2	2	Waterlogging	21168.8	319.087	414.884	50015.5	0.408728	0.0296079	0.184215	405.356	4.73421e+06	0.631657	0.553875	0.884569	0.742356	1.63496	-0.03	55	0.086077
25	W_P35__3	3	Waterlogging	27257.1	371.904	375.813	87154.2	0.554877	0.0352716	0.186248	428.858	8.04681e+06	0.657769	0.5707	0.865479	0.68849	0.854422	-0.04	67	0.120102
25	W_P35__4	4	Waterlogging	20984	304.036	423.598	72490.6	0.538031	0.042088	0.316519	443.82	5.64974e+06	0.57352	0.454084	0.772935	0.614808	0.877209		58	0.097409
25	W_P35__5	5	Waterlogging	21102.9	284.333	373.283	78047.4	0.551125	0.0381528	0.238312	388.199	5.89552e+06	0.618688	0.520456	0.836314	0.668533	0.529514	-0.04	59	0.099924
25	W_P35__6	6	Waterlogging	29463.2	358.494	392.678	88927.8	0.522689	0.0424054	0.184377	395.876	8.78616e+06	0.645161	0.568496	0.881068	0.71802	0.712729	-0.03	63	0.139463
26	C_P35__1	1	Control	46902.6	423.352	540.811	172499	0.682974	0.099085	0.338714	342.964	1.94801e+07	0.667924	0.622447	0.928791	0.826608	0.772186	-0.01	125	0.155841
26	C_P35__2	2	Control	42845.2	417.331	520.854	161118	0.693209	0.11839	0.388707	302.099	1.71979e+07	0.68334	0.631307	0.922166	0.797832	0.552471	-0.04	96	0.179144
26	C_P35__3	3	Control	45646.5	438.95	525.913	172032	0.68532	0.0853677	0.320098	431.122	1.89327e+07	0.679252	0.613293	0.900979	0.757015	0.764013	0.04	102	0.185614
26	C_P35__4	4	Control	53975.4	369.441	521.416	187101	0.697999	0.0988316	0.37708	434.897	2.33472e+07	0.670333	0.608447	0.904922	0.767987	0.776794	0.05	124	0.188284
26	C_P35__5	5	Control	41937.5	414.321	465.761	138412	0.703397	0.094268	0.295909	269.053	1.56023e+07	0.685356	0.645988	0.941212	0.840329	0.651325	-0.05	118	0.132223
26	C_P35__6	6	Control	48720.6	400.091	511.297	166320	0.673775	0.111733	0.409796	337.941	1.98694e+07	0.671954	0.615714	0.912483	0.802151	0.310991	0.03	94	0.211377
26	D_P35__1	1	Drought	45700.2	479.452	498.367	183450	0.732657	0.126102	0.428431	304.937	1.95738e+07	0.684854	0.627103	0.91495	0.763161	0.816957	0.03	111	0.176341
26	D_P35__2	2	Drought	40717	399.27	471.945	146482	0.655496	0.103904	0.355036	315.011	1.55836e+07	0.680854	0.623666	0.915004	0.786484	1.02325	-0.01	113	0.137908
26	D_P35__3	3	Drought	42473.6	466.316	482.626	163794	0.695956	0.128709	0.373674	277.494	1.71897e+07	0.679748	0.631582	0.927651	0.821502	0.650763	0	127	0.135352
26	D_P35__4	4	Drought	42484.9	430.467	489.372	166801	0.654935	0.0724393	0.278019	453.136	1.73514e+07	0.683918	0.637224	0.931041	0.821202	0.754858	0.04	113	0.153552
26	D_P35__5	5	Drought	46205.8	457.559	543.341	171528	0.639808	0.0908036	0.331121	308.668	1.91365e+07	0.675917	0.627078	0.926754	0.813344	0.539358	-0.02	121	0.158153
26	D_P35__6	6	Drought	45768.7	404.196	507.924	171228	0.688937	0.108144	0.356692	381.213	1.8939e+07	0.68123	0.625013	0.916139	0.774529	0.902142	0.02	124	0.152734
26	H_P35__1	1	Heat	40502.4	328.665	471.664	97464.1	0.56906	0.0421865	0.213706	544.585	1.26445e+07	0.665077	0.587885	0.882795	0.719266	-0.320337	0.01	103	0.122763
26	H_P35__2	2	Heat	44767.5	316.351	492.745	129111	0.602232	0.0785558	0.255586	429.472	1.60859e+07	0.669731	0.61052	0.910391	0.775194	0.283848	0.09	122	0.131851
26	H_P35__3	3	Heat	39062.9	455.37	484.875	122011	0.634775	0.0727344	0.267785	375.734	1.51018e+07	0.678574	0.631593	0.93016	0.81174	0.348881	0.14	123	0.122779
26	H_P35__4	4	Heat										0.694507	0.626565	0.90224	0.749144	-0.468908		124
26	H_P35__5	5	Heat	43234.4	372.177	472.226	103642	0.578981	0.0604305	0.303718	526.707	1.25499e+07	0.673552	0.605438	0.898404	0.740813	-0.55377	-0.07	87	0.144251
26	H_P35__6	6	Heat	38982.6	402.827	479.253	112610	0.638708	0.0918763	0.289511	241.159	1.61498e+07	0.678794	0.636409	0.937152	0.832795	-0.422342	0.16	129	0.125192
26	HD_P35__1	1	Heat + Drought	42392.5	362.052	458.452	125364	0.770052	0.129463	0.468362	216.884	1.43194e+07	0.680365	0.630691	0.925917	0.805563	-0.552528	0	226	0.06336
26	HD_P35__2	2	Heat + Drought	48126	376.009	487.404	119579	0.658016	0.0745886	0.265904	314.352	1.54807e+07	0.678208	0.636866	0.938115	0.838356	-0.310938	-0.08	129	0.120005
26	HD_P35__3	3	Heat + Drought	40442.5	403.101	457.328	125820	0.756841	0.186959	0.444147	127.361	1.38561e+07	0.689418	0.649288	0.941088	0.83856	-0.327568	-0.03	122	0.113574
26	HD_P35__4	4	Heat + Drought	43768	317.993	491.059	120760	0.740429	0.192413	0.443387	171.169	1.52096e+07	0.677126	0.641125	0.947003	0.851238	-0.290539	0	128	0.118825
26	HD_P35__5	5	Heat + Drought	42478.4	357.4	442.712	121530	0.748312	0.16948	0.437883	167.538	1.48085e+07	0.672711	0.63215	0.938515	0.8421	-0.0945511	0	130	0.113911
26	HD_P35__6	6	Heat + Drought	33741.8	380.935	430.906	102565	0.707129	0.156366	0.424592	202.931	1.08061e+07	0.675142	0.635905	0.945159	0.835185	-0.491358	-0.15	114	0.09479
26	HDW_P35__1	1	Heat + Drought + Waterlogging	24266.9	285.154	391.554	57814.4	0.45504	0.0189943	0.0948895	1062.59	5.83488e+06	0.661035	0.592662	0.895954	0.745115	2.66297	-0.01	25	0.233395
26	HDW_P35__2	2	Heat + Drought + Waterlogging	25554.5	319.908	381.154	41739.2	0.450212	0.0167177	0.140224	731.975	5.22083e+06	0.569404	0.543637	0.959401	0.905922	2.75505	0.03	23	0.226993
26	HDW_P35__3	3	Heat + Drought + Waterlogging	22781.7	246.294	398.019	31353.8	0.339166	0.00896661	0.121438	818.585	4.03395e+06	0.559792	0.525713	0.942127	0.865394	2.64706	-0.13	23	0.175389
26	HDW_P35__4	4	Heat + Drought + Waterlogging	24744.3	232.337	388.743	41671.7	0.463829	0.015012	0.152295	745.612	5.05121e+06	0.549889	0.529891	0.973458	0.897785	2.38812	-0.01	21	0.240534
26	HDW_P35__5	5	Heat + Drought + Waterlogging	27807.5	227.685	401.111	39619.4	0.529094	0.0236468	0.15704	610.214	5.53498e+06	0.526636	0.517924	0.993629	0.984596	2.40505	0.04	23	0.240652
26	HDW_P35__6	6	Heat + Drought + Waterlogging	26166.6	286.796	425.846	56383.2	0.591255	0.035094	0.291462	644.45	6.21329e+06	0.561551	0.525399	0.937391	0.846346	2.22314	0	27	0.230122
26	W_P35__1	1	Waterlogging	25941.8	278.312	379.748	83484	0.604949	0.0490937	0.250292	313.843	7.49553e+06	0.617182	0.516485	0.833087	0.663263	1.14507	0.01	55	0.136282
26	W_P35__2	2	Waterlogging	21335.6	347.001	415.446	49326.3	0.424673	0.0319946	0.206523	367.1	4.73853e+06	0.636138	0.568349	0.88399	0.776155	2.05777	0	47	0.10082
26	W_P35__3	3	Waterlogging	28290.9	364.241	374.689	85714.9	0.55605	0.035047	0.176905	403.543	8.28275e+06	0.651331	0.571856	0.875965	0.708493	1.23645	0.03	62	0.133593
26	W_P35__4	4	Waterlogging	21164.3	312.52	421.63	71436.4	0.51688	0.0372248	0.224275	426.804	5.65671e+06	0.581325	0.483059	0.813495	0.670967	1.54332	0	59	0.095876
26	W_P35__5	5	Waterlogging	20975.7	299.384	367.661	76777.2	0.540762	0.0363605	0.201599	376.107	5.81211e+06	0.613513	0.528795	0.866561	0.70566	1.43051	-0.01	56	0.103788
26	W_P35__6	6	Waterlogging	29457.3	363.694	389.586	86515.4	0.518819	0.0373002	0.160255	374.767	8.66442e+06	0.639758	0.568414	0.88725	0.735078	1.32342	-0.01	60	0.144407
27	C_P35__1	1	Control	46986	426.636	539.124	171253	0.687369	0.0990811	0.329418	358.701	1.94441e+07	0.68067	0.631077	0.92513	0.809947	0.461432	0	114	0.170562
27	C_P35__2	2	Control	42106.6	351.106	517.2	159698	0.671919	0.119221	0.342179	351.158	1.68267e+07	0.67966	0.621168	0.912027	0.775989	0.524488	-0.02	169	0.099566
27	C_P35__3	3	Control	44560.7	429.92	503.989	169907	0.677044	0.0788798	0.258673	389.421	1.83678e+07	0.676744	0.613209	0.903648	0.767493	0.564779	-0.03	119	0.154351
27	C_P35__4	4	Control	51103.3	381.208	525.632	188333	0.694205	0.102993	0.353304	455.973	2.21774e+07	0.672893	0.613372	0.90973	0.780003	0.672745	-0.05	134	0.165503
27	C_P35__5	5	Control	41053.7	318.266	462.107	144678	0.697366	0.127977	0.383344	305.252	1.56154e+07	0.681663	0.634888	0.929858	0.814449	0.55208	0	120	0.130129
27	C_P35__6	6	Control	47582.1	484.652	508.486	167541	0.665295	0.104724	0.333811	432.729	1.94762e+07	0.675786	0.621728	0.917044	0.809362	0.377552	-0.02	118	0.165052
27	D_P35__1	1	Drought	46403	458.928	500.334	181181	0.710009	0.120821	0.394657	363.017	1.97516e+07	0.679195	0.633715	0.932204	0.822654	0.59337	0.01	129	0.153113
27	D_P35__2	2	Drought	40463.5	386.955	470.258	147596	0.657323	0.106807	0.326516	275.21	1.55454e+07	0.685656	0.59254	0.862386	0.671413	1.93746	0	115	0.135177
27	D_P35__3	3	Drought	40973.3	416.51	485.437	164915	0.688473	0.142711	0.377967	283.09	1.66391e+07	0.681682	0.615395	0.901454	0.759469	1.52394	-0.03	129	0.128986
27	D_P35__4	4	Drought	42744.8	417.879	492.464	168689	0.652293	0.0750712	0.304998	429.521	1.75561e+07	0.680422	0.621451	0.912459	0.78378	1.1765	0.01	119	0.14753
27	D_P35__5	5	Drought	46413.7	467.685	534.065	174245	0.625538	0.0764347	0.21988	381.654	1.92875e+07	0.684549	0.619231	0.90413	0.754995	0.837582	0.01	111	0.173762
27	D_P35__6	6	Drought	46020.8	396.533	509.61	164437	0.711433	0.119806	0.423369	379.833	1.86618e+07	0.687778	0.626351	0.909233	0.75933	1.02372	-0.01	120	0.155515
27	H_P35__1	1	Heat	40469.9	424.994	453.674	121368	0.531226	0.0311314	0.127809	555.067	1.40988e+07	0.684058	0.622165	0.90909	0.767403	0.0354958	0.11	118	0.119482
27	H_P35__2	2	Heat	44188.5	311.699	497.805	130970	0.629052	0.0901255	0.316877	407.242	1.59917e+07	0.673583	0.61284	0.912175	0.765906	0.218918	-0.01	119	0.134384
27	H_P35__3	3	Heat	35427.7	445.245	478.972	118522	0.651812	0.0806749	0.259485	365.245	1.21967e+07	0.678848	0.630177	0.927833	0.806849	0.129297	-0.21	126	0.096799
27	H_P35__4	4	Heat	40687.9	266.271	481.783	113988	0.732668	0.113392	0.385791	305.198	1.37371e+07	0.678405	0.63706	0.938763	0.835833	-0.607851		122	0.112599
27	H_P35__5	5	Heat	42083.2	375.188	474.193	115559	0.64422	0.106848	0.401473	441.639	1.43058e+07	0.683215	0.632653	0.925351	0.803378	-0.376896	0.13	123	0.116307
27	H_P35__6	6	Heat	37481.3	362.052	467.728	109806	0.716461	0.114603	0.399505	274.334	1.24202e+07	0.679375	0.627217	0.923591	0.789237	-1.07718	-0.26	107	0.116077
27	HD_P35__1	1	Heat + Drought	41205.4	331.676	442.431	125663	0.791075	0.147803	0.658244	223.487	1.46069e+07	0.682111	0.63281	0.926443	0.805213	-0.533762	0.02	114	0.12813
27	HD_P35__2	2	Heat + Drought	46274.7	385.86	479.534	118240	0.650937	0.0655489	0.248376	347.29	1.5912e+07	0.681541	0.641918	0.941534	0.838534	-0.0555973	0.03	118	0.134848
27	HD_P35__3	3	Heat + Drought	42316.5	318.54	482.345	124483	0.758974	0.196175	0.445515	117.708	1.49302e+07	0.684474	0.64837	0.946787	0.854891	-0.648424	0.07	123	0.115738
27	HD_P35__4	4	Heat + Drought	40349.3	407.206	447.49	122406	0.740377	0.165333	0.494868	147.409	1.41168e+07	0.681087	0.640935	0.940852	0.837849	-0.28067	-0.07	129	0.114771
27	HD_P35__5	5	Heat + Drought	42440.4	369.988	432.592	123642	0.763658	0.172393	0.45625	155.177	1.49232e+07	0.679765	0.640511	0.941416	0.844628	-0.354849	0.01	119	0.125405
27	HD_P35__6	6	Heat + Drought	31732.3	404.469	425.846	107697	0.660039	0.107384	0.309708	179.591	1.04137e+07	0.67448	0.632356	0.936739	0.829344	-0.634604	-0.04	118	0.088251
27	HDW_P35__1	1	Heat + Drought + Waterlogging	23680.8	257.788	390.992	48937.6	0.493493	0.0190771	0.162715	670.109	5.23862e+06	0.649669	0.564335	0.871035	0.702434	1.81028	-0.11	26	0.201486
27	HDW_P35__2	2	Heat + Drought + Waterlogging	25054.9	262.166	383.121	41705.9	0.45283	0.0177731	0.201796	677.62	4.83609e+06	0.612512	0.55319	0.904545	0.785336	1.7466	-0.08	22	0.219822
27	HDW_P35__3	3	Heat + Drought + Waterlogging	21976.5	233.158	392.678	30723.9	0.341013	0.0101637	0.158824	858.521	4.39168e+06	0.606944	0.532903	0.880505	0.738921	1.6813	0.08	19	0.231141
27	HDW_P35__4	4	Heat + Drought + Waterlogging	24215.6	240.547	388.181	41692.8	0.46232	0.0181666	0.174632	712.397	4.48735e+06	0.591528	0.540563	0.91553	0.794315	1.68324	-0.12	22	0.20397
27	HDW_P35__5	5	Heat + Drought + Waterlogging	27229.9	217.56	402.235	42159.7	0.548267	0.0291428	0.164785	584.468	4.97215e+06	0.582027	0.540123	0.929518	0.849413	1.76211	-0.11	21	0.236769
27	HDW_P35__6	6	Heat + Drought + Waterlogging	24998.8	289.532	424.441	56501.9	0.616572	0.0474956	0.342858	479.548	6.47258e+06	0.611174	0.559337	0.910297	0.782572	1.74925	0.04	26	0.248945
27	W_P35__1	1	Waterlogging	25733.3	277.491	382.559	83693.9	0.603697	0.0527841	0.298938	320.435	7.23212e+06	0.62746	0.5247	0.8327	0.657425	1.48804	-0.04	49	0.147594
27	W_P35__2	2	Waterlogging	21096.5	342.348	412.635	49236.9	0.440201	0.0267024	0.179291	347.177	5.71007e+06	0.641532	0.566415	0.873743	0.756219	1.93348	0.19	47	0.121491
27	W_P35__3	3	Waterlogging	27300	388.871	375.532	87328.5	0.551495	0.0394045	0.188311	361.614	6.23432e+06	0.648294	0.571119	0.878895	0.722909	1.21828	-0.28	95	0.065624
27	W_P35__4	4	Waterlogging	21871.2	315.256	422.192	69131.2	0.507011	0.0302906	0.200417	431.374	7.17794e+06	0.598815	0.495311	0.81137	0.657429	1.04448	0.24	54	0.132925
27	W_P35__5	5	Waterlogging	20857.2	299.384	368.505	76255.6	0.539641	0.0297032	0.181455	413.656	6.03961e+06	0.620979	0.531861	0.849704	0.695523	1.16485	0.04	51	0.118424
27	W_P35__6	6	Waterlogging	28731.9	357.126	385.651	89283.4	0.535456	0.0421849	0.225423	439.334	6.2322e+06	0.635589	0.562404	0.882594	0.736044	1.15902	-0.33	59	0.10563
28	C_P35__1	1	Control	46295	423.352	532.097	166944	0.676189	0.08683	0.297619	435.27	1.17395e+07	0.677395	0.628236	0.925708	0.81312	1.11604	-0.5	119	0.098651
28	C_P35__2	2	Control	43639	428.825	513.264	157579	0.670996	0.106353	0.334361	382.308	1.73251e+07	0.676669	0.614644	0.906096	0.766793	0.902988	0.03	108	0.160418
28	C_P35__3	3	Control	43644.2	451.539	496.68	168336	0.666663	0.0767955	0.253067	346.345	1.79067e+07	0.67554	0.608402	0.898437	0.751434	1.17749	-0.03	107	0.167352
28	C_P35__4	4	Control	54132.7	380.935	522.54	179146	0.671132	0.0603077	0.244752	437.678	2.2912e+07	0.67028	0.60308	0.897381	0.759409	1.40276	0.03	204	0.112314
28	C_P35__5	5	Control	42049.4	393.797	459.858	139628	0.697436	0.115394	0.298114	323.979	1.57125e+07	0.686649	0.642856	0.935562	0.82503	1.09402	0.01	89	0.176545
28	C_P35__6	6	Control	49002.2	488.483	504.551	163610	0.649979	0.102453	0.30846	423.103	1.98208e+07	0.671463	0.613828	0.911718	0.794807	1.02238	0.02
28	D_P35__1	1	Drought	47150.4	498.608	492.745	177538	0.685868	0.0937332	0.35856	358.425	1.98669e+07	0.671976	0.622112	0.924365	0.812764	1.35426	0.01	116	0.168364
28	D_P35__2	2	Drought	40934.3	407.206	469.696	146785	0.652016	0.102114	0.327581	308.611	1.56829e+07	0.67395	0.56077	0.831637	0.618841	1.90085	0.01	98	0.16003
28	D_P35__3	3	Drought	41940.2	438.129	488.529	163459	0.698119	0.154362	0.389403	326.725	1.69564e+07	0.675393	0.594289	0.87879	0.715275	1.28563	0.02	114	0.148741
28	D_P35__4	4	Drought	46509.9	421.436	542.216	175805	0.630311	0.07607	0.290968	339.161	1.95012e+07	0.679095	0.603755	0.888676	0.729084	0.962894	0.11	123	0.158546
28	D_P35__5	5	Drought	43994.5	394.344	490.215	159670	0.622445	0.0694189	0.25457	450.743	1.85463e+07	0.686069	0.623984	0.908975	0.772195	0.92395	-0.04	97	0.191199
28	D_P35__6	6	Drought	48663.1	377.651	521.135	158912	0.670231	0.0950501	0.332347	413.412	1.9399e+07	0.680768	0.613667	0.900652	0.741447	0.993273	0.04	100	0.19399
28	H_P35__1	1	Heat	36774	305.131	452.269	100131	0.707824	0.114665	0.394936	373.296	1.16366e+07	0.678959	0.63115	0.929546	0.813184	1.00879	-0.19	109	0.106757
28	H_P35__2	2	Heat	46015.2	334.412	497.242	131759	0.610428	0.0845489	0.277026	508.228	1.67029e+07	0.668183	0.609578	0.910416	0.774464	0.856527	0.04	120	0.139191
28	H_P35__3	3	Heat	34812.8	441.961	489.934	120220	0.652094	0.0920258	0.328987	319.914	1.20706e+07	0.675456	0.623544	0.922562	0.798869	0.875668	-0.01	111	0.108744
28	H_P35__4	4	Heat	39433.2	276.396	495.837	115963	0.720078	0.122779	0.38087	336.537	1.34283e+07	0.681553	0.634345	0.930345	0.81352	0.289789	-0.02	99	0.13564
28	H_P35__5	5	Heat	40442.8	350.558	490.777	108417	0.738371	0.153831	0.414303	230.079	1.33165e+07	0.668536	0.620284	0.927117	0.812789	0.433867	-0.07	133	0.100124
28	H_P35__6	6	Heat	36346.6	365.336	477.566	111883	0.721815	0.112029	0.381458	231.274	1.21576e+07	0.679659	0.624758	0.918694	0.788453	0.15407	-0.02	121	0.100476
28	HD_P35__1	1	Heat + Drought	40418.2	355.484	451.425	124995	0.773701	0.131081	0.579293	202.107	1.42897e+07	0.677485	0.623508	0.918805	0.793931	0.412861	-0.02	126	0.11341
28	HD_P35__2	2	Heat + Drought	44065.8	410.49	484.875	125332	0.646424	0.0666926	0.256909	421.436	1.56003e+07	0.688148	0.639587	0.929162	0.809098	0.643835	-0.02	112	0.139288
28	HD_P35__3	3	Heat + Drought	41226.5	369.441	456.766	124309	0.756452	0.17348	0.379512	119.375	1.45354e+07	0.68483	0.636441	0.928573	0.809854	0.361422	-0.03	122	0.119143
28	HD_P35__4	4	Heat + Drought	42525.7	317.445	494.713	120483	0.747615	0.205043	0.49815	159.122	1.4761e+07	0.67035	0.630306	0.940083	0.84098	0.404001	0.04	123	0.120008
28	HD_P35__5	5	Heat + Drought	42734.3	356.852	437.09	122189	0.761272	0.17258	0.417362	160.38	1.4938e+07	0.675784	0.635902	0.940368	0.842489	0.0847111	0	117	0.127675
28	HD_P35__6	6	Heat + Drought	31487.1	403.375	432.874	110235	0.66864	0.105711	0.327916	211.751	1.04543e+07	0.675385	0.633338	0.936817	0.83158	0.052002	0		0.091704
28	HDW_P35__1	1	Heat + Drought + Waterlogging	23491.1	210.992	383.964	51896.5	0.508041	0.0209603	0.12884	611.931	5.35145e+06	0.656777	0.584506	0.890544	0.732623	2.67941	0.02	31	0.172627
28	HDW_P35__2	2	Heat + Drought + Waterlogging	25328.5	311.151	380.591	43637	0.477005	0.0207202	0.179781	613.76	5.291e+06	0.603051	0.547192	0.909868	0.796043	2.43043	0.09	26	0.2035
28	HDW_P35__3	3	Heat + Drought + Waterlogging	21087	234.526	386.213	30933	0.350796	0.0120883	0.174468	869.494	3.70873e+06	0.603027	0.53479	0.892028	0.754438	2.22165	-0.17	23	0.161249
28	HDW_P35__4	4	Heat + Drought + Waterlogging	23381.8	236.168	383.683	40870.4	0.46504	0.0167653	0.210455	688.258	4.72696e+06	0.587759	0.541155	0.925278	0.805156	2.07272	0.05	26	0.181806
28	HDW_P35__5	5	Heat + Drought + Waterlogging	27064.6	224.127	395.208	44309.2	0.574163	0.0491069	0.21797	504.935	5.69703e+06	0.603713	0.553279	0.916507	0.810451	2.11162	0.14	25	0.227881
28	HDW_P35__6	6	Heat + Drought + Waterlogging	24543.3	283.785	416.852	56818.3	0.629283	0.0526709	0.249771	476.049	5.85028e+06	0.628552	0.570429	0.923745	0.759574	2.12122	-0.1	31	0.188719
28	W_P35__1	1	Waterlogging	25685.8	277.491	385.651	81361.2	0.590448	0.043322	0.207672	368.742	7.32658e+06	0.628602	0.513755	0.81303	0.627167	1.42871	0.01	49	0.149522
28	W_P35__2	2	Waterlogging	20316.4	336.602	412.635	48547.9	0.431879	0.0291636	0.196436	319.738	4.47644e+06	0.650339	0.573396	0.874135	0.751299	2.20367	-0.24	46	0.097314
28	W_P35__3	3	Waterlogging	28035.3	372.451	377.218	86922.4	0.541822	0.0342765	0.16484	407.997	8.26553e+06	0.654875	0.57398	0.874003	0.712287	1.1297	0.28	59	0.140094
28	W_P35__4	4	Waterlogging	21494.5	314.709	421.911	69682.4	0.502869	0.0285579	0.187927	444.477	5.67399e+06	0.606323	0.502122	0.812714	0.655185	1.27821	-0.24	52	0.109115
28	W_P35__5	5	Waterlogging	21068.7	304.583	370.753	74318.9	0.536848	0.0286801	0.170706	472.11	5.74363e+06	0.625143	0.533833	0.847393	0.688777	1.44925	-0.05	52	0.110454
28	W_P35__6	6	Waterlogging	28456.9	362.873	391.554	90293.4	0.544374	0.0426257	0.19341	408.427	8.55098e+06	0.636731	0.556708	0.871876	0.71696	1.09984	0.32	55	0.155472

## Sheet: phenomics-invasive
#
Day after Stress Induction/DAS	Plant ID	Replicate	Treatment	Day after Stress Induction/DAS2	FW_SH_Total, g	DW_SH_Total, g	FW_TL_1, g	FW_TL_2, g	FW_TL_3, g	TUW_TL_1, g	TUW_TL_2, g	TUW_TL_3, g	DW_TL_1, g	DW_TL_2, g	DW_TL_3, g	RWC_1, %	RWC_2, %	RWC_3, %	Avg_RWC, %	Num_Tubers	Total_Tubers_Weight, g	Harvest Index	comment
1	C_S1__7	7	Control	1	83.262	4.388
1	C_S1__8	8	Control	1	65.553	3.199
1	C_S1__9	9	Control	1	73.533	3.808
1	C_S1__10	10	Control	1	62.511	2.939
1	W_S1__7	7	Waterlogging	1	76.135	4.042
1	W_S1__8	8	Waterlogging	1	41.085	2.003
1	W_S1__9	9	Waterlogging	1	61.636	3.176
1	W_S1__10	10	Waterlogging	1	81.144	4.172
1	H_S1__7	7	Heat	1	91.652	4.701
1	H_S1__8	8	Heat	1	60.094	3.208
1	H_S1__9	9	Heat	1	93.262	4.678
1	H_S1__10	10	Heat	1	52.246	2.779
7	C_S 7__11	11	Control	7	112.044	7.998	0.034	0.033	0.035	0.041	0.039	0.04	0.004	0.003	0.004	81.08	83.33	86.11	83.51
7	C_S 7__12	12	Control	7	101.276	6.851	0.035	0.033	0.033	0.04	0.045	0.039	0.003	0.004	0.003	86.49	70.73	83.33	80.18
7	C_S 7__13	13	Control	7	132.263	8.885	0.035	0.031	0.033	0.04	0.039	0.04	0.004	0.005	0.004	86.11	76.47	80.56	81.05
7	C_S 7__14	14	Control	7	103.083	5.131	0.032	0.032	0.034	0.041	0.038	0.04	0.003	0.002	0.003	76.32	83.33	83.78	81.14
7	W_S 7__11	11	Waterlogging	7	72.301	5.67	0.036	0.033	0.034	0.043	0.042	0.042	0.003	0.004	0.003	82.5	76.32	79.49	79.43
7	W_S 7__12	12	Waterlogging	7	89.738	7.637	0.033	0.031	0.033	0.043	0.041	0.043	0.003	0.003	0.005	75	73.68	73.68	74.12
7	W_S 7__13	13	Waterlogging	7	73.169	5.555	0.036	0.032	0.034	0.036	0.033	0.036	0.003	0.004	0.004	100	96.55	93.75	96.77
7	W_S 7__14	14	Waterlogging	7	47.866	3.069	0.035	0.032	0.034	0.037	0.037	0.039	0.004	0.004	0.005	93.94	84.85	85.29	88.03
7	H_S 7__11	11	Heat	7	92.354	5.782	0.033	0.035	0.034	0.04	0.043	0.038	0.004	0.004	0.003	80.56	79.49	88.57	82.87
7	H_S 7__12	12	Heat	7	90.539	5.243	0.036	0.034	0.034	0.037	0.036	0.037	0.003	0.004	0.004	97.06	93.75	90.91	93.91
7	H_S 7__13	13	Heat	7	98.552	6.715	0.035	0.038	0.04	0.038	0.042	0.047	0.003	0.005	0.005	91.43	89.19	83.33	87.98
7	H_S 7__14	14	Heat	7	102.232	7.609	0.031	0.031	0.033	0.038	0.033	0.043	0.005	0.004	0.004	78.79	93.1	74.36	82.08
8	C_S 8__15	15	Control	8	109.462	6.103	0.035	0.032	0.036	0.039	0.035	0.041	0.004	0.004	0.004	88.57	90.32	86.49	88.46
8	C_S 8__16	16	Control	8	110.652	6.326	0.031	0.031	0.033	0.038	0.035	0.035	0.004	0.004	0.004	79.41	87.1	93.55	86.69
8	C_S 8__17	17	Control	8	102.613	7.292	0.034	0.034	0.034	0.036	0.038	0.037	0.005	0.004	0.004	93.55	88.24	90.91	90.9
8	C_S 8__18	18	Control	8	111.11	8.155	0.041	0.035	0.031	0.042	0.043	0.038	0.004	0.005	0.005	97.37	78.95	78.79	85.03
8	D_S 8__7	7	Drought	8	102.855	6.519	0.036	0.034	0.037	0.04	0.041	0.041	0.004	0.003	0.004	88.89	81.58	89.19	86.55
8	D_S 8__8	8	Drought	8	95.659	5.573	0.039	0.037	0.037	0.043	0.04	0.04	0.003	0.004	0.005	90	91.67	91.43	91.03
8	D_S 8__9	9	Drought	8	108.198	7.297	0.035	0.034	0.034	0.04	0.039	0.038	0.005	0.004	0.003	85.71	85.71	88.57	86.67
8	D_S 8__10	10	Drought	8	88.802	5.239	0.035	0.034	0.036	0.039	0.04	0.043	0.005	0.003	0.005	88.24	83.78	81.58	84.53
8	W_S 8__15	15	Waterlogging	8	80.967	4.936	0.033	0.03	0.031	0.045	0.047	0.045	0.003	0.003	0.003	71.43	61.36	66.67	66.49
8	W_S 8__16	16	Waterlogging	8	68.582	5.872	0.032	0.03	0.033	0.046	0.041	0.044	0.002	0.002	0.003	68.18	71.79	73.17	71.05
8	W_S 8__17	17	Waterlogging	8	29.1	3.256
8	W_S 8__18	18	Waterlogging	8	71.513	5.68	0.031	0.029	0.031	0.045	0.041	0.046	0.004	0.003	0.002	65.85	68.42	65.91	66.73
8	H_S 8__15	15	Heat	8	90.783	4.295	0.035	0.033	0.034	0.039	0.042	0.039	0.003	0.003	0.003	88.89	76.92	86.11	83.97
8	H_S 8__16	16	Heat	8	92.939	5.892	0.043	0.036	0.038	0.047	0.041	0.046	0.004	0.004	0.004	90.7	86.49	80.95	86.05
8	H_S 8__17	17	Heat	8	103.589	6.166	0.034	0.035	0.036	0.041	0.041	0.043	0.003	0.004	0.004	81.58	83.78	82.05	82.47
8	H_S 8__18	18	Heat	8	87.514	4.049	0.035	0.034	0.034	0.039	0.038	0.042	0.004	0.003	0.003	88.57	88.57	79.49	85.54
8	HD_S 8__7	7	Heat + Drought	8	101.825	5.807	0.038	0.035	0.038	0.042	0.039	0.043	0.003	0.002	0.004	89.74	89.19	87.18	88.7
8	HD_S 8__8	8	Heat + Drought	8	83.667	4.9	0.037	0.036	0.036	0.041	0.038	0.044	0.002	0.003	0.004	89.74	94.29	80	88.01
8	HD_S 8__9	9	Heat + Drought	8	83.577	6.524	0.034	0.033	0.037	0.042	0.039	0.04	0.004	0.004	0.004	78.95	82.86	91.67	84.49
8	HD_S 8__10	10	Heat + Drought	8	97.073	7.164	0.038	0.038	0.037	0.047	0.041	0.047	0.004	0.006	0.005	79.07	91.43	76.19	82.23
14	C_S 14__19	19	Control	14	122.521	8.53	0.03	0.035	0.034	0.037	0.042	0.04	0.005	0.005	0.004	78.13	81.08	83.33	80.85
14	C_S 14__20	20	Control	14	107.374	6.768	0.033	0.034	0.033	0.037	0.044	0.04	0.003	0.006	0.005	88.24	73.68	80	80.64
14	C_S 14__21	21	Control	14	118.8	7.203	0.035	0.034	0.038	0.042	0.04	0.045	0.006	0.009	0.006	80.56	80.65	82.05	81.08
14	C_S 14__22	22	Control	14	116.692	7.962	0.032	0.03	0.035	0.034	0.043	0.042	0.003	0.004	0.005	93.55	66.67	81.08	80.43
14	D_S 14__11	11	Drought	14	107.737	7.071	0.033	0.031	0.031	0.041	0.047	0.033	0.004	0.003	0.002	78.38	63.64	93.55	78.52
14	D_S 14__12	12	Drought	14	98.489	5.902	0.033	0.033	0.032	0.04	0.043	0.043	0.005	0.004	0.005	80	74.36	71.05	75.14
14	D_S 14__13	13	Drought	14	101.246	7.005	0.033	0.032	0.035	0.039	0.039	0.041	0.003	0.004	0.004	83.33	80	83.78	82.37
14	D_S 14__14	14	Drought	14	100.691	6.83	0.035	0.031	0.033	0.045	0.037	0.044	0.004	0.002	0.003	75.61	82.86	73.17	77.21
14	W_S 14__19	19	Waterlogging	14	67.249	4.367	0.039	0.037	0.036	0.045	0.044	0.043	0.004	0.003	0.004	85.37	82.93	82.05	83.45
14	W_S 14__20	20	Waterlogging	14	58.156	3.896	0.033	0.032	0.032	0.043	0.041	0.037	0.003	0.004	0.003	75	75.68	85.29	78.66
14	W_S 14__21	21	Waterlogging	14	68.471	4.913	0.029	0.028	0.029	0.043	0.045	0.045	0.004	0.002	0.002	64.1	60.47	62.79	62.45
14	W_S 14__22	22	Waterlogging	14	58.326	4.672	0.036	0.035	0.036	0.049	0.044	0.045	0.002	0.002	0.002	72.34	78.57	79.07	76.66
14	H_S 14__19	19	Heat	14	122.996	10.495	0.038	0.038	0.038	0.052	0.044	0.045	0.007	0.007	0.007	68.89	83.78	81.58	78.08
14	H_S 14__20	20	Heat	14	109.575	9.091	0.038	0.038	0.038	0.045	0.051	0.049	0.007	0.008	0.007	81.58	69.77	73.81	75.05
14	H_S 14__21	21	Heat	14	118.818	10.305	0.036	0.037	0.035	0.045	0.045	0.049	0.006	0.006	0.006	76.92	79.49	67.44	74.62
14	H_S 14__22	22	Heat	14	111.397	7.474	0.039	0.036	0.036	0.057	0.048	0.046	0.005	0.004	0.005	65.38	72.73	75.61	71.24
14	HD_S 14__11	11	Heat + Drought	14	104.709	8.351	0.031	0.034	0.032	0.04	0.047	0.041	0.004	0.006	0.004	75	68.29	75.68	72.99
14	HD_S 14__12	12	Heat + Drought	14	90.802	6.573	0.033	0.036	0.033	0.038	0.048	0.047	0.005	0.004	0.004	84.85	72.73	67.44	75.01
14	HD_S 14__13	13	Heat + Drought	14	89.916	5.661	0.036	0.038	0.038	0.048	0.046	0.042	0.003	0.005	0.005	73.33	80.49	89.19	81
14	HD_S 14__14	14	Heat + Drought	14	93.529	6.68	0.036	0.035	0.037	0.044	0.045	0.052	0.005	0.006	0.003	79.49	74.36	69.39	74.41
15	C_S 15__23	23	Control	15	128.032	9.028	0.037	0.033	0.035	0.045	0.042	0.043	0.005	0.006	0.006	80	75	78.38	77.79
15	C_S 15__24	24	Control	15	120.184	7.83	0.035	0.036	0.034	0.046	0.041	0.037	0.004	0.005	0.004	73.81	86.11	90.91	83.61
15	C_S 15__25	25	Control	15	116.837	8.158	0.034	0.036	0.032	0.04	0.046	0.041	0.004	0.005	0.005	83.33	75.61	75	77.98
15	C_S 15__26	26	Control	15	121.258	8.003	0.032	0.034	0.033	0.044	0.039	0.038	0.005	0.004	0.004	69.23	85.71	85.29	80.08
15	D_S 15__15	15	Drought	15	100.571	6.638	0.036	0.033	0.034	0.04	0.042	0.041	0.005	0.004	0.004	88.57	76.32	81.08	81.99
15	D_S 15__16	16	Drought	15	100.761	6.279	0.034	0.034	0.033	0.046	0.045	0.037	0.005	0.004	0.004	70.73	73.17	87.88	77.26
15	D_S 15__17	17	Drought	15	97.063	6.413	0.035	0.032	0.034	0.041	0.043	0.043	0.006	0.004	0.005	82.86	71.79	76.32	76.99
15	D_S 15__18	18	Drought	15	84.885	6.122	0.039	0.036	0.039	0.048	0.049	0.046	0.005	0.005	0.004	79.07	70.45	83.33	77.62
15	W_S 15__23	23	Waterlogging	15	60.421	5.165	0.032	0.032	0.034	0.042	0.04	0.038	0.004	0.002	0.004	73.68	78.95	88.24	80.29
15	W_S 15__24	24	Waterlogging	15	62.63	4.637	0.037	0.032	0.034	0.042	0.039	0.041	0.004	0.004	0.003	86.84	80	81.58	82.81
15	W_S 15__25	25	Waterlogging	15	60.01	5.07	0.027	0.025	0.029	0.045	0.051	0.049	0.006	0.004	0.004	53.85	44.68	55.56	51.36
15	W_S 15__26	26	Waterlogging	15	39.348	2.829	0.032	0.031	0.037	0.038	0.038	0.044	0.003	0.005	0.005	82.86	78.79	82.05	81.23
15	D_S 15__15	15	Heat	15	122.621	9.846	0.038	0.037	0.038	0.041	0.047	0.044	0.005	0.007	0.005	91.67	75	84.62	83.76
15	D_S 15__16	16	Heat	15	126.693	7.535	0.035	0.036	0.036	0.046	0.048	0.049	0.006	0.006	0.006	72.5	71.43	69.77	71.23
15	D_S 15__17	17	Heat	15	117.619	11.503	0.039	0.038	0.038	0.045	0.045	0.047	0.007	0.008	0.008	84.21	81.08	76.92	80.74
15	D_S 15__18	18	Heat	15	110.515	9.393	0.036	0.039	0.034	0.039	0.044	0.038	0.004	0.005	0.005	91.43	87.18	87.88	88.83
15	HD_S 15__15	15	Heat + Drought	15	104.525	8.065	0.038	0.037	0.038	0.045	0.047	0.044	0.006	0.006	0.006	82.05	75.61	84.21	80.62
15	HD_S 15__16	16	Heat + Drought	15	89.428	6.564	0.036	0.033	0.036	0.043	0.043	0.046	0.007	0.007	0.006	80.56	72.22	75	75.93
15	HD_S 15__17	17	Heat + Drought	15	114.119	10.405	0.039	0.037	0.041	0.048	0.044	0.048	0.007	0.007	0.007	78.05	81.08	82.93	80.69
15	HD_S 15__18	18	Heat + Drought	15	100.777	7.753	0.035	0.035	0.035	0.041	0.043	0.049	0.008	0.006	0.007	81.82	78.38	66.67	75.62
15	HDW_S 15__7	7	Heat + Drought + Waterlogging	15	106.328	8.57	0.035	0.034	0.037	0.047	0.042	0.043	0.006	0.007	0.008	70.73	77.14	82.86	76.91
15	HDW_S 15__8	8	Heat + Drought + Waterlogging	15	104.713	9.361	0.038	0.036	0.036	0.042	0.045	0.041	0.007	0.007	0.005	88.57	76.32	86.11	83.67
15	HDW_S 15__9	9	Heat + Drought + Waterlogging	15	89.675	6.713	0.038	0.039	0.038	0.045	0.041	0.045	0.006	0.004	0.007	82.05	94.59	81.58	86.07
15	HDW_S 15__10	10	Heat + Drought + Waterlogging	15	110.985	9.506	0.035	0.034	0.036	0.04	0.043	0.04	0.006	0.006	0.006	85.29	75.68	88.24	83.07
21	C_S 21__27	27	Control	21	122.592	9.189	0.033	0.034	0.034	0.038	0.04	0.039	0.005	0.005	0.004	84.85	82.86	85.71	84.47
21	C_S 21__28	28	Control	21	127.481	9.367	0.032	0.034	0.035	0.038	0.039	0.039	0.005	0.005	0.005	81.82	85.29	88.24	85.12
21	C_S 21__29	29	Control	21	116.811	8.298	0.033	0.033	0.034	0.038	0.038	0.038	0.006	0.005	0.007	84.38	84.85	87.1	85.44
21	C_S 21__30	30	Control	21	112.319	8.155	0.034	0.032	0.034	0.04	0.036	0.039	0.005	0.005	0.006	82.86	87.1	84.85	84.93
21	D_S 21__19	19	Drought	21	108.361	7.697	0.035	0.032	0.032	0.041	0.037	0.037	0.005	0.005	0.006	83.33	84.38	83.87	83.86
21	D_S 21__20	20	Drought	21	126.597	8.721	0.036	0.034	0.035	0.041	0.04	0.04	0.006	0.007	0.005	85.71	81.82	85.71	84.42
21	D_S 21__21	21	Drought	21	108.798	7.803	0.033	0.034	0.032	0.039	0.039	0.036	0.005	0.005	0.004	82.35	85.29	87.5	85.05
21	D_S 21__22	22	Drought	21	103.697	7.256	0.033	0.032	0.035	0.036	0.038	0.04	0.004	0.006	0.005	90.63	81.25	85.71	85.86
21	W_S 21__27	27	Waterlogging	21	55.232	4.085	0.034	0.03	0.033	0.042	0.042	0.043	0.004	0.003	0.004	78.95	69.23	74.36	74.18
21	W_S 21__28	28	Waterlogging	21	46.743	5.521	0.033	0.034	0.032	0.04	0.039	0.041	0.004	0.005	0.004	80.56	85.29	75.68	80.51
21	W_S 21__29	29	Waterlogging	21	68.82	3.294	0.033	0.033	0.033	0.037	0.037	0.036	0.003	0.003	0.003	88.24	88.24	90.91	89.13
21	W_S 21__30	30	Waterlogging	21	76.381	5.833	0.034	0.031	0.033	0.039	0.037	0.039	0.004	0.003	0.003	85.71	82.35	83.33	83.8
21	H_S 21__27	27	Heat	21	110.218	9.519	0.039	0.039	0.039	0.045	0.045	0.044	0.006	0.006	0.007	84.62	84.62	86.49	85.24
21	H_S 21__28	28	Heat	21	114.29	9.54	0.037	0.038	0.037	0.041	0.04	0.042	0.005	0.005	0.006	88.89	94.29	86.11	89.76
21	H_S 21__29	29	Heat	21	120.186	11.003	0.038	0.039	0.038	0.043	0.045	0.045	0.008	0.008	0.008	85.71	83.78	81.08	83.53
21	H_S 21__30	30	Heat	21	111.016	9.585	0.032	0.036	0.038	0.037	0.045	0.045	0.006	0.005	0.006	83.87	77.5	82.05	81.14
21	HD_S 21__19	19	Heat + Drought	21	112.155	9.849	0.041	0.041	0.039	0.045	0.046	0.045	0.008	0.007	0.006	89.19	87.18	84.62	86.99
21	HD_S 21__20	20	Heat + Drought	21	104.599	8.53	0.042	0.04	0.04	0.046	0.046	0.046	0.007	0.007	0.007	89.74	84.62	84.62	86.32
21	HD_S 21__21	21	Heat + Drought	21	105.542	8.854	0.037	0.041	0.04	0.041	0.046	0.048	0.005	0.007	0.006	88.89	87.18	80.95	85.67
21	HD_S 21__22	22	Heat + Drought	21	102.684	8.534	0.037	0.038	0.038	0.046	0.044	0.043	0.006	0.007	0.007	77.5	83.78	86.11	82.46
21	HDW_S 21__11	11	Heat + Drought + Waterlogging	21	88.604	10.158	0.034	0.031	0.031	0.053	0.053	0.051	0.006	0.005	0.004	59.57	54.17	57.45	57.06
21	HDW_S 21__12	12	Heat + Drought + Waterlogging	21	89.32	9.324	0.034	0.031	0.033	0.052	0.055	0.048	0.006	0.006	0.005	60.87	51.02	65.12	59
21	HDW_S 21__13	13	Heat + Drought + Waterlogging	21	77.987	9.298	0.036	0.031	0.029	0.061	0.055	0.047	0.007	0.005	0.006	53.7	52	56.1	53.93
21	HDW_S 21__14	14	Heat + Drought + Waterlogging	21	81.912	9.455	0.034	0.033	0.026	0.053	0.054	0.053	0.006	0.006	0.006	59.57	56.25	42.55	52.79
28	C_P 35__1	1	Control	28	108.326	8.73	0.036	0.037	0.041	0.042	0.043	0.047	0.005	0.006	0.005	83.78	83.78	85.71	84.43	13	131.57	0.548446
28	C_P 35__2	2	Control	28	105.053	8.46	0.034	0.032	0.036	0.044	0.037	0.04	0.004	0.005	0.005	75	84.38	88.57	82.65	13	115.75	0.524223
28	C_P 35__3	3	Control	28	106.753	8.94	0.033	0.036	0.032	0.039	0.04	0.037	0.006	0.005	0.004	81.82	88.57	84.85	85.08	12.5	124.978	0.539323	unmeasured, average of 4 measureents
28	C_P 35__4	4	Control	28	117.612	10.08	0.033	0.034	0.033	0.038	0.043	0.04	0.005	0.005	0.006	84.85	76.32	79.41	80.19	12.5	124.978	0.515181	unmeasured, average of 4 measureents
28	C_P 35__5	5	Control	28	102.994	8.85	0.035	0.035	0.035	0.041	0.04	0.043	0.005	0.006	0.006	83.33	85.29	78.38	82.34	9	115.97	0.52963
28	C_P 35__6	6	Control	28	110.897	8.26	0.034	0.034	0.035	0.039	0.039	0.041	0.005	0.005	0.005	85.29	85.29	83.33	84.64	15	136.62	0.551962
28	D_P 35__1	1	Drought	28	114.694	9.31	0.033	0.037	0.038	0.038	0.04	0.042	0.004	0.006	0.006	85.29	91.18	88.89	88.45	12	119.92	0.511137
28	D_P 35__2	2	Drought	28	99.536	7.26	0.031	0.034	0.037	0.039	0.039	0.041	0.004	0.005	0.005	77.14	85.29	88.89	83.78	15	112.99	0.531653
28	D_P 35__3	3	Drought	28	101.359	8.47	0.037	0.035	0.036	0.042	0.041	0.043	0.006	0.007	0.005	86.11	82.35	81.58	83.35	19	119.11	0.540257
28	D_P 35__4	4	Drought	28	97.326	8.31	0.036	0.035	0.034	0.044	0.044	0.04	0.006	0.006	0.006	78.95	76.32	82.35	79.21	15.75	119.177	0.550465	unmeasured, average of 4 measureents
28	D_P 35__5	5	Drought	28	110.699	9.5	0.035	0.03	0.034	0.045	0.042	0.041	0.006	0.006	0.005	74.36	66.67	80.56	73.86	17	124.69	0.529719
28	D_P 35__6	6	Drought	28	108.048	8.62	0.033	0.033	0.035	0.042	0.04	0.043	0.006	0.005	0.005	75	80	78.95	77.98	15.75	119.177	0.52449	unmeasured, average of 4 measureents
28	W_P 35__1	1	Waterlogging	28	63.351	5.28	0.035	0.035	0.035	0.048	0.04	0.047	0.005	0.005	0.005	69.77	85.71	71.43	75.64	1	1.74	0.0267318
28	W_P 35__2	2	Waterlogging	28	61.162	5.41	0.031	0.031	0.032	0.033	0.042	0.035	0.003	0.003	0.004	93.33	71.79	90.32	85.15	2	1.47	0.0234704
28	W_P 35__3	3	Waterlogging	28	73.556	6.1	0.035	0.037	0.037	0.04	0.05	0.042	0.004	0.004	0.004	86.11	71.74	86.84	81.56	2	5.3	0.0672111
28	W_P 35__4	4	Waterlogging	28	53.868	3.71	0.029	0.031	0.028	0.038	0.033	0.033	0.003	0.003	0.004	74.29	93.33	82.76	83.46	2.25	3.245	0.0568172	unmeasured, average of 4 measureents
28	W_P 35__5	5	Waterlogging	28	57.028	4.75	0.029	0.033	0.035	0.036	0.038	0.037	0.006	0.004	0.004	76.67	85.29	93.94	85.3	2.25	3.245	0.0538384	unmeasured, average of 4 measureents
28	W_P 35__6	6	Waterlogging	28	75.344	6.02	0.034	0.034	0.035	0.041	0.036	0.04	0.005	0.005	0.005	80.56	93.55	85.71	86.61	4	4.47	0.0560052
28	H_P 35__1	1	Heat	28	101.834	9.28	0.042	0.041	0.035	0.049	0.051	0.041	0.006	0.007	0.004	83.72	77.27	83.78	81.59	16.5	64.63	0.388252	unmeasured, average of 4 measureents
28	H_P 35__2	2	Heat	28	114.535	10.34	0.041	0.04	0.042	0.046	0.047	0.046	0.006	0.006	0.006	87.5	82.93	90	86.81	15	63.28	0.355875
28	H_P 35__3	3	Heat	28	107.017	9.63	0.041	0.038	0.039	0.044	0.047	0.045	0.007	0.007	0.006	91.89	77.5	84.62	84.67	19	55.77	0.342595
28	H_P 35__4	4	Heat	28	104.89	8.78	0.042	0.042	0.042	0.05	0.047	0.047	0.007	0.009	0.006	81.4	86.84	87.8	85.35	17	62.4	0.373005
28	H_P 35__5	5	Heat	28	110.411	8.91	0.037	0.036	0.039	0.051	0.048	0.046	0.006	0.006	0.006	68.89	71.43	82.5	74.27	15	77.07	0.411082
28	H_P 35__6	6	Heat	28	101.062	9.06	0.04	0.038	0.035	0.044	0.04	0.037	0.005	0.006	0.006	89.74	94.12	93.55	92.47	16.5	64.63	0.390061	unmeasured, average of 4 measureents
28	HD_P 35__1	1	Heat + Drought	28	114.675	9.94	0.036	0.033	0.03	0.043	0.039	0.034	0.008	0.005	0.004	80	82.35	86.67	83.01	16	66.76	0.367955
28	HD_P 35__2	2	Heat + Drought	28	111.543	10.75	0.036	0.037	0.035	0.044	0.043	0.04	0.006	0.006	0.005	78.95	83.78	85.71	82.82	11	58.26	0.343103
28	HD_P 35__3	3	Heat + Drought	28	117.107	10.14	0.039	0.039	0.035	0.042	0.042	0.037	0.005	0.007	0.006	91.89	91.43	93.55	92.29	14.5	64.5325	0.355278	unmeasured, average of 4 measureents
28	HD_P 35__4	4	Heat + Drought	28	120.547	11.01	0.039	0.042	0.043	0.042	0.047	0.045	0.006	0.007	0.008	91.67	87.5	94.59	91.25	16	62.34	0.340866
28	HD_P 35__5	5	Heat + Drought	28	117.984	8.15	0.039	0.04	0.036	0.047	0.045	0.042	0.006	0.008	0.006	80.49	86.49	83.33	83.44	14.5	64.5325	0.353571	unmeasured, average of 4 measureents
28	HD_P 35__6	6	Heat + Drought	28	89.066	10.35	0.041	0.041	0.043	0.047	0.045	0.048	0.006	0.006	0.007	85.37	89.74	87.8	87.64	15	70.77	0.442766
28	HDW_P 35__1	1	Heat + Drought + Waterlogging	28	73.83	8.72	0.039	0.038	0.036	0.047	0.046	0.043	0.006	0.007	0.006	80.49	79.49	81.08	80.35	3	0	0
28	HDW_P 35__2	2	Heat + Drought + Waterlogging	28	73.621	9.54	0.036	0.034	0.039	0.055	0.05	0.049	0.007	0.007	0.006	60.42	62.79	76.74	66.65	5	0	0
28	HDW_P 35__3	3	Heat + Drought + Waterlogging	28	67.541	10.02	0.029	0.036	0.03	0.055	0.068	0.057	0.006	0.008	0.007	46.94	46.67	46	46.54	0	0	0	unmeasured
28	HDW_P 35__4	4	Heat + Drought + Waterlogging	28	70.61	9.71	0.032	0.033	0.037	0.056	0.05	0.052	0.007	0.005	0.006	51.02	62.22	67.39	60.21	3	0	0
28	HDW_P 35__5	5	Heat + Drought + Waterlogging	28	77.908	9.8	0.038	0.038	0.038	0.047	0.045	0.049	0.006	0.006	0.006	78.05	82.05	74.42	78.17	7	0	0
28	HDW_P 35__6	6	Heat + Drought + Waterlogging	28	71.824	8.76	0.038	0.04	0.038	0.046	0.047	0.047	0.006	0.006	0.006	80	82.93	78.05	80.33	0	0	0	unmeasured
