# Supplementary material for: Integration of multi-omics data and deep phenotyping provides insights into responses to single and combined abiotic stress in potato
Source: Plant Physiol. 2025 Apr 2;197(4):kiaf126. doi: 10.1093/plphys/kiaf126 (PMC12012603; doi:10.1093/plphys/kiaf126)
Supplement: kiaf126_Supplementary_Data [file kiaf126_supplementary_data.zip › Supplementary Table S5.xlsx]

## Sheet: README
Supplementary Table 5: Differential protein expression. Results table of differential protein expression from R package DEP (Zhang et al., 2018) complemented by MapMan annotations (Ramšak et al., 2014) and Arabidopsis thaliana orthologue identifiers, short names, and gene descriptions (Bleker at al., 2024, Zagorščak et al., 2018).

## Sheet: ProteomicsDE
#
#								log2FC under p.adj cut-off: 0.05												Xcorr values above the specified score threshold
proteinID	MapManBIN	proteinID-and-desc	PGSC/ITAG paralogues	Manuscript_ShortName	Ath_orthologueID	Ath_shortDescription	Ath_shortName	D_S14_vs_C_S14	D_S8_vs_C_S8	H_S1_vs_C_S1	H_S14_vs_C_S14	H_S14_vs_HD_S14	H_S7_vs_C_S7	H_S8_vs_C_S8	H_S8_vs_HD_S8	HD_S14_vs_C_S14	HD_S8_vs_C_S8	W_S1_vs_C_S1	W_S7_vs_C_S7	C_S1_7	C_S1_8	C_S1_9	C_S1_10	H_S1_7	H_S1_8	H_S1_9	H_S1_10	W_S1_7	W_S1_8	W_S1_9	W_S1_10	C_S7_11	C_S7_12	C_S7_13	C_S7_14	H_S7_11	H_S7_12	H_S7_13	H_S7_14	W_S7_11	W_S7_12	W_S7_13	W_S7_14	C_S8_15	C_S8_16	C_S8_17	C_S8_18	D_S8_7	D_S8_8
VdnDe2_86784	1.1.1.2 PS.lightreaction.photosystem II.PSII polypeptide subunits | 1.1 PS.lightreaction | 1.1.1 PS.lightreaction.photosystem II | 1 PS	VdnDe2_86784 Photosystem II oxygen evolving complex protein PsbP	Sotub01g043310.1.1|PGSC0003DMG400010682|PGSC0003DMG400010682|PGSC0003DMG400010682|PGSC0003DMG400010682	PsbP	AT4G15510	Photosystem II reaction center PsbP family protein	PPD1	0	0	0	-1.66	0	0	0	0	0	0	0	0	0.000230027	0.000449712	0.000255355	0.000413884	0.000521793	0.000379878	0.000467162	0.000281041	0.000476388	0.000411421	0.000475312	0.00046776	0.000178758	0.000226049	0.000355797	0.000305423	0.000373828	0.000324896	0.000266671	0.000236506	0.000321037	0.000330318	0.000223229	0.000422537	0.000248572	0.000355682	0.000364485	0.000419272	0.000295834	0.000348951
PBdnRY1_7025	1.1.1.2 PS.lightreaction.photosystem II.PSII polypeptide subunits | 1.1.1 PS.lightreaction.photosystem II | 1.1 PS.lightreaction | 1 PS	PBdnRY1_7025 Oxygen evolving enhancer protein 3	Sotub05g010100.1.1|PGSC0003DMG400018434|PGSC0003DMG400018434|PGSC0003DMG400018434	PsbQ-like	AT1G14150	PsbQ-like 2	PNSL2	0	0	0	-1.2	0	0	0	0	-1.72	0	0	0	0.000469191	0.000524164	0.000520852	0.000469004	0.000443463	0.000602656	0.000529377	0.000477704	0.000462714	0.00037297	0.000461668	0.000454333	-	0.000307384	0.000483817	0.000311488	0.000406669	0.000220899	0.000241748	0.000428805	0.000545688	0.000561463	-	0.000459657	0.000338012	0.000403051	0.000578237	0.00032579	0.000482735	0.000474507
VdnPW5_1541	1.1.2.1 PS.lightreaction.photosystem I.LHC-I | 1.1.2 PS.lightreaction.photosystem I | 1.1 PS.lightreaction | 1 PS	VdnPW5_1541 Chlorophyll a-b binding protein 8, chloroplastic	Sotub10g007480.1.1|PGSC0003DMG400021287	LHCA3	AT1G61520	PSI type III chlorophyll a/b-binding protein	LHCA3	0	-0.907	0	0	0	0	0	0	0	0	0	0	0.00235245	0.00131404	0.00166185	0.00230876	0.00218303	0.00211906	0.00152014	0.00130644	0.00132871	0.00127501	0.00132571	0.00136677	0.000498582	0.000910694	0.00105852	0.000993844	0.00104266	0.000830665	0.000909066	0.00102612	0.00074618	0.00115163	0.000968515	0.000942811	0.00219546	0.00286591	0.00242854	0.00183764	0.00143021	0.00118955
VdnPW2_37897	1.1.4.8 PS.lightreaction.ATP synthase.subunit B (ATPF) | 1.1.4 PS.lightreaction.ATP synthase | 1.1 PS.lightreaction | 1 PS	VdnPW2_37897 ATP synthase subunit b, chloroplastic	-	-	ATCG00130	ATPase%2C F0 complex%2C subunit B/B'%2C bacterial/chloroplast	atpF	0	0	0	-0.9	0	0	0	0	0	0	0	0	0.00195829	0.00198885	0.00256917	0.00138805	0.00201917	0.00235201	0.00144621	0.00152255	0.00263353	0.00148593	0.00147144	0.0018618	0.00193687	0.00104968	0.00165218	0.00130008	0.001273	0.00138297	0.00110073	0.00122027	0.00111808	0.00140605	0.00103659	0.00143887	0.0018276	0.00174341	0.00178656	0.00176152	0.00164849	0.00153037
CLCdnPW10_11437	1.1.40 PS.lightreaction.cyclic electron flow-chlororespiration | 1 PS | 1.1 PS.lightreaction	CLCdnPW10_11437 NAD(P)H-quinone oxidoreductase subunit I chloroplastic	Sotub01g020870.1.1|Sotub12g020030.1.1	NDH1	ATCG01090	NADPH dehydrogenase	ndhI	0	1.62	0	0	0	0	0	0	0	0	0	0	0.000300619	-	0.00022248	-	0.000454616	0.000441295	0.000542691	0.000612148	0.000592938	0.000119484	0.00011832	0.000349319	0.000622978	0.000787786	0.000867973	0.000532204	0.000781681	0.000849205	0.000464678	0.000549486	0.000699265	0.000287792	0.00038898	0.000294511	0.00021657	0.000103297	0.000105854	0.000208739	0.000309297	0.00050671
CLCdnDe2_96512	1.3.11 PS.calvin cycle.RPE | 1.3 PS.calvin cycle | 1 PS	CLCdnDe2_96512 Ribulose-5-phosphate-3-epimerase	-	RPE	AT5G61410	D-ribulose-5-phosphate-3-epimerase	RPE	0	1.35	0	0	0	0	0	0	0	0	0	0	-	-	-	-	-	-	-	-	-	-	-	-	-	-	-	-	-	-	-	-	-	-	-	-	0.000169006	8.06103e-05	8.26054e-05	8.14474e-05	0.000241368	0.000395423
CLCdnRY11_34915	1.3.2 PS.calvin cycle.rubisco small subunit | 1.3 PS.calvin cycle | 1 PS	CLCdnRY11_34915 Ribulose bisphosphate carboxylase small chain	-	-	-	-	-	-3.07	0	0	0	0	0	0	0	0	0	0	0	0.00147929	0.000516441	0.00174481	0.000665416	0.00178267	0.00234118	0.00125179	0.0011296	0.00153181	0.00121267	0.00152835	0.000752033	0.0112084	0.00205941	0.00469062	0.00343727	0.00336569	0.00313408	0.00285824	0.00278841	0.00335493	0.00305362	0.00119631	0.000815193	0.00129882	0.000857765	0.000878994	0.000866672	0.000951246	0.00130905
PBdnRY1_5588	10.1.1.20 cell wall.precursor synthesis.NDP sugar pyrophosphorylase.multiple NDP-Sugars | 10.1.1 cell wall.precursor synthesis.NDP sugar pyrophosphorylase | 10.1 cell wall.precursor synthesis | 10 cell wall	PBdnRY1_5588 UDP-N-acetylglucosamine-pyrophosphorylase	Sotub04g022950.1.1|PGSC0003DMG400023024	-	AT5G52560	-	-	0	0	0	0	0	0	0	0	1.76	0	0	0	2.68181e-05	2.99602e-05	8.93128e-05	6.43377e-05	-	-	3.63099e-05	3.27656e-05	6.34748e-05	-	-	3.11626e-05	-	7.02779e-05	6.63698e-05	-	0.000174333	0.000151514	8.29072e-05	0.000147058	0.000149714	3.85106e-05	6.94013e-05	0.000118229	8.69405e-05	-	-	2.79323e-05	5.51845e-05	8.13659e-05
CLCdnDe1_13863	10.1.3 cell wall.precursor synthesis.AXS | 10.1 cell wall.precursor synthesis | 10 cell wall	CLCdnDe1_13863 Bifunctional polymyxin resistance arnA protein	Sotub06g031020.1.1|PGSC0003DMG400007152	-	AT1G08200	-	-	0	0	0	0	0	0	0	0	-1.59	0	0	0	8.67072e-05	0.000242165	0.000240636	0.000208014	0.000295029	0.000286384	0.000293489	0.000211873	0.000153918	0.000310164	0.000358331	5.03768e-05	0.000539054	0.000284025	0.000321876	0.000115127	0.000225459	0.000183701	0.000268052	0.000237731	0.000181519	-	0.000224386	0.000254836	0.000140546	0.000223453	0.00013739	0.000135464	0.000133815	0.000263069
CLCdnPW49_3584	10.1.3 cell wall.precursor synthesis.AXS | 10.1 cell wall.precursor synthesis | 10 cell wall	CLCdnPW49_3584 UDP-apiose/xylose synthase	PGSC0003DMG400028069	-	AT1G08200	-	-	0	0	0	0	0	0	0	0	-1.59	0	0	0	0.000216768	0.000435898	0.000192508	0.000260018	0.000196686	0.000143192	0.000352187	0.000370778	0.00025653	0.000361858	0.000358331	0.000251884	0.00107811	0.00045444	0.000160938	0.000287817	0.000225459	0.000122467	0.000201039	0.000237731	0.000121013	-	5.60964e-05	0.000254836	0.000140546	0.000223453	0.000183187	0.000180619	0.000223025	0.000394603
CLCdnPW28_4348	10.6.1 cell wall.degradation.cellulases and beta-1,4-glucanases | 10.6 cell wall.degradation | 10 cell wall	CLCdnPW28_4348 Beta-D-glucosidase	Sotub11g028080.1.1|PGSC0003DMG400003013|PGSC0003DMG400003013|PGSC0003DMG400003013	-	AT5G20950	Glycosyl hydrolase family protein	F13I12.100	0	0	0	0	0	0	0	0	-1.57	0	0	0	0.000266049	0.00029722	0.000236274	0.000255305	0.000241402	0.000175746	0.000252149	0.000227536	0.000188911	0.000285509	0.000188484	0.000309148	0.000330803	0.000313737	0.000230448	0.000247276	0.000345895	0.000225465	0.000287869	0.000255306	0.000297049	0.000305636	0.000481948	0.000430061	0.000143749	0.000219403	0.000281042	0.000221682	0.00019161	0.000215251
CLCdnDe8_1934	10.6.2 cell wall.degradation.mannan-xylose-arabinose-fucose | 10.6 cell wall.degradation | 10 cell wall	CLCdnDe8_1934 Xyloglucan endotransglucosylase/hydrolase 2	Sotub07g009020.1.1	-	-	-	-	0	0	0	-2	0	0	0	0	0	0	0	0	0.000243411	0.00027193	0.000337765	0.00036497	0.000414114	0.00020099	0.000329561	0.000148696	-	0.000217679	0.000215557	0.000282843	0.000189159	0.0002392	0.000225899	0.000161596	7.91156e-05	8.59498e-05	9.4062e-05	-	0.000254787	8.73841e-05	0.000314956	0.000447121	0.000263034	0.000313647	0.00032141	0.000380285	0.000313046	0.000369253
VdnPW1_81435	11.1.9 lipid metabolism.FA synthesis and FA elongation.long chain fatty acid CoA ligase | 11.1 lipid metabolism.FA synthesis and FA elongation | 11 lipid metabolism	VdnPW1_81435 Long-chain-fatty-acid-CoA ligase	Sotub08g009510.1.1|Sotub08g028090.1.1	ACSL	AT4G23850	-	-	0	0	0	0	0	0	0	0	0	0	1.11	0	2.34705e-05	2.62204e-05	-	2.81534e-05	2.66202e-05	2.58402e-05	3.17775e-05	2.86756e-05	5.55516e-05	5.59717e-05	-	-	-	-	-	-	-	-	-	-	-	-	-	-	-	-	-	-	-	-
CLCdnDe6_4953	11.3.1 lipid metabolism.phospholipid synthesis.1-acylglycerol-3-phosphate O-acyltransferase | 11.3 lipid metabolism.phospholipid synthesis | 11 lipid metabolism	CLCdnDe6_4953 Glycerol-3-phosphate acyltransferase	Sotub08g021830.1.1|PGSC0003DMG401014796	ATS1	AT1G32200	phospholipid/glycerol acyltransferase family protein	ATS1	0	0	0	0	0	0	0	0	-1.2	0	0	0	0.000322506	0.000520422	0.000397796	0.000386853	0.000447071	0.00039452	0.000485168	0.000569153	0.000508886	0.000555462	0.000465424	0.000582947	0.000222778	0.000563427	0.000487754	0.000380634	0.000512472	0.000253064	0.000276949	0.000245622	0.000250058	0.000308745	0.0002782	0.000263294	0.000193615	0.000480209	0.000416388	0.000335905	0.000442421	0.0003624
CLCdnPW27_2059	11.9.2.1 lipid metabolism.lipid degradation.lipases.triacylglycerol lipase | 11.9.2 lipid metabolism.lipid degradation.lipases | 11.9 lipid metabolism.lipid degradation | 11 lipid metabolism	CLCdnPW27_2059 Phospholipase A1	Sotub02g020710.1.1|Sotub02g020720.1.1|Sotub02g020730.1.1|PGSC0003DMG401031759|PGSC0003DMG402031759|PGSC0003DMG402031759|PGSC0003DMG402031759|PGSC0003DMG402031759|PGSC0003DMG402031759	-	-	-	-	0	0	0	0	0	0	0	0	-0.796	0	0	0	0.000771736	0.000726026	0.000721439	0.000730827	0.000921369	0.000983809	0.000604929	0.000744384	0.000721025	0.000678045	0.000911234	0.000755162	0.00113633	0.0010644	0.000954951	0.00064717	0.0006865	0.000688433	0.000878977	0.000946597	0.000963695	0.000874902	0.000735789	0.000895327	0.0005706	0.000837408	0.00090104	0.00118455	0.00108654	0.000944792
CLCdnDe13_5738	11.9.4.2 lipid metabolism.lipid degradation.beta-oxidation.acyl CoA DH | 11.9.4 lipid metabolism.lipid degradation.beta-oxidation | 11.9 lipid metabolism.lipid degradation | 11 lipid metabolism	CLCdnDe13_5738 Acyl-CoA dehydrogenase	Sotub10g027440.1.1|PGSC0003DMG401019176	ACAD	AT3G51840	-	-	0	0	0	0	0	0	0	0	1.23	0	0	0	-	-	-	-	-	-	-	-	-	-	-	-	-	-	4.71694e-05	-	0.00014868	5.3841e-05	-	5.22575e-05	0.000106403	5.47395e-05	4.9324e-05	5.60174e-05	-	-	-	-	-	-
CLCdnPW12_1472	12.2.1.1 N-metabolism.ammonia metabolism.glutamate synthase.ferredoxin dependent | 12.2.1 N-metabolism.ammonia metabolism.glutamate synthase | 12.2 N-metabolism.ammonia metabolism | 12 N-metabolism	CLCdnPW12_1472 Glutamate synthase (Ferredoxin)	Sotub03g019370.1.1|PGSC0003DMG400009698	GLU1	AT5G04140	glutamate synthase 1	GLU1	0	0	0	0	0	0	0	0	0.55	0	0	0	0.000474884	0.000530523	0.000584473	0.000767766	0.000503485	0.000466	0.000545118	0.000542361	0.00057421	0.0006401	0.000524154	0.000575806	0.000288815	0.000432853	0.000396008	0.00045234	0.000483186	0.000510344	0.000510639	0.000580249	0.000533098	0.000415088	0.000480886	0.000485461	0.000580104	0.000468246	0.000556172	0.000451603	0.000605429	0.000480264
CLCdnPW49_8560	13.1.1.1.2 amino acid metabolism.synthesis.central amino acid metabolism.GABA.GABA transaminase | 13.1.1.1 amino acid metabolism.synthesis.central amino acid metabolism.GABA | 13.1.1 amino acid metabolism.synthesis.central amino acid metabolism | 13.1 amino acid metabolism.synthesis | 13 amino acid metabolism	CLCdnPW49_8560 Aminotransferase	Sotub07g016480.1.1|PGSC0003DMG400011754|PGSC0003DMG400011754	POP2	AT3G22200	Pyridoxal phosphate (PLP)-dependent transferases superfamily protein	POP2	0	0	0	0	0	0	0	0	0	0	0	2.45	-	7.26026e-05	3.6072e-05	3.89774e-05	3.68548e-05	-	-	3.97005e-05	3.84546e-05	3.87454e-05	3.83677e-05	3.77581e-05	0.000101007	-	8.0417e-05	4.31447e-05	8.44924e-05	9.17911e-05	5.02273e-05	0.000133637	0.000362803	0.000373291	0.000420451	0.000382006	3.51138e-05	-	-	3.38442e-05	3.34321e-05	3.28623e-05
VdnPW4_18801	13.1.4.1.2 amino acid metabolism.synthesis.branched chain group.common.ketol-acid reductoisomerase | 13.1.4.1 amino acid metabolism.synthesis.branched chain group.common | 13.1.4 amino acid metabolism.synthesis.branched chain group | 13.1 amino acid metabolism.synthesis | 13 amino acid metabolism	VdnPW4_18801 Ketol-acid reductoisomerase	Sotub12g006930.1.1|PGSC0003DMG400007859	KARI	AT3G58610	ketol-acid reductoisomerase	F14P22.200	0	0	0	1.06	0	0	0	0	1.15	0	0	0	0.000197874	0.000189478	0.000188281	0.000203446	0.000192367	0.000217852	0.000267908	0.000276294	0.000200718	0.00016853	0.000267019	0.000197082	0.000439347	0.000407422	0.000384765	0.000300264	0.000404265	0.00039926	0.000436943	0.000348766	0.000433969	0.000243554	0.000365764	0.0002077	0.000244373	0.000145698	0.000209025	0.000206095	0.000261753	0.00028588
SdnRY1_10712	13.1.6.1.2 amino acid metabolism.synthesis.aromatic aa.chorismate.3-dehydroquinate synthase | 13.1.6.1 amino acid metabolism.synthesis.aromatic aa.chorismate | 13.1.6 amino acid metabolism.synthesis.aromatic aa | 13.1 amino acid metabolism.synthesis | 13 amino acid metabolism	SdnRY1_10712 Dehydroquinate synthase	Sotub02g026900.1.1|PGSC0003DMG400003582	DHQS	AT5G66120	3-dehydroquinate synthase	DHQS	0	0	0	0	0	0	0	0	-0.96	0	0	0	0.000265026	0.000338374	0.000336236	0.000272489	0.000386475	0.000375151	0.000358827	0.000370059	0.00031364	0.000225723	0.000268227	0.000351954	0.000470757	0.000347256	0.000327945	0.000402163	0.000295341	0.000320853	0.000468182	0.000259514	0.000317042	0.000326208	0.000244946	0.000222549	0.000286392	0.000234171	0.000279961	0.00031547	0.000272676	0.000191449
CLCdnDe2_311	16.1.1.7 secondary metabolism.isoprenoids.non-mevalonate pathway.HDR | 16.1.1 secondary metabolism.isoprenoids.non-mevalonate pathway | 16.1 secondary metabolism.isoprenoids | 16 secondary metabolism	CLCdnDe2_311 4-hydroxy-3-methylbut-2-enyl diphosphate reductase	Sotub01g046610.1.1|PGSC0003DMG400025165	ISPH	AT4G34350	4-hydroxy-3-methylbut-2-enyl diphosphate reductase	ISPH	0	0	0	0	0	0	0	0	1.18	0	0	0	0.000178787	0.000159788	0.000238167	0.000257351	0.000121668	0.000157471	0.000193653	0.000262125	0.000380849	0.000298456	0.000295546	0.0001662	0.000222302	0.000187408	0.00013274	0.00018991	0.000185955	0.000303028	0.000165814	0.000245097	0.000249524	0.000308085	0.000138803	0.000105093	0.000154561	0.000147441	0.000226635	0.000186215	0.000220738	0.000216976
CLCdnDe13_63179	16.2 secondary metabolism.phenylpropanoids | 16 secondary metabolism	CLCdnDe13_63179 Hydroxycinnamoyl CoA quinate transferase 2	Sotub12g029160.1.1|PGSC0003DMG400029263	HQT	-	-	-	0	0	0	2.05	0	0	0	0	0	0	0	0	3.76056e-05	4.20116e-05	4.17462e-05	0.000135326	8.53043e-05	4.14024e-05	0.000254577	9.18909e-05	4.45037e-05	0.000134521	8.88062e-05	8.73952e-05	0.000116896	0.000246367	0.000186134	0.000199726	0.000195567	0.00031869	0.000174385	0.000103106	0.000262421	0.000324009	0.000243295	0.000110524	8.12747e-05	-	7.94496e-05	-	3.86911e-05	3.80317e-05
CLCdnDe10_24187	16.4.2 secondary metabolism.N misc.betaine | 16.4.2.1 secondary metabolism.N misc.betaine.betaine-aldehyde dehydrogenase | 16.4 secondary metabolism.N misc | 16 secondary metabolism	CLCdnDe10_24187 Betaine aldehyde dehydrogenase	Sotub06g027340.1.1|PGSC0003DMG400033028	ALDH	AT1G74920	aldehyde dehydrogenase 10A8	ALDH10A8	0	0	0	0	0	0	0	0	1.66	0	0	0	3.32033e-05	3.70936e-05	7.37185e-05	0.000119484	-	-	-	-	-	3.95911e-05	3.92051e-05	-	-	-	-	8.81726e-05	0.000129505	0.000140692	0.000153971	0.000182072	4.63402e-05	-	8.59255e-05	-	-	-	-	-	-	-
CLCdnDe13_15037	16.4.2 secondary metabolism.N misc.betaine | 16.4.2.1 secondary metabolism.N misc.betaine.betaine-aldehyde dehydrogenase | 16.4 secondary metabolism.N misc | 16 secondary metabolism	CLCdnDe13_15037 Betaine aldehyde dehydrogenase	Sotub03g027160.1.1|PGSC0003DMG400024582	-	AT1G74920	aldehyde dehydrogenase 10A8	ALDH10A8	0	0	0	0	0	0	0	0	0.942	0	0	0	0.000198826	0.000222121	0.00029429	0.000397492	0.000187923	0.00010945	0.000179464	0.00012146	0.000196081	0.000197563	0.000273892	0.000192529	0.000412029	0.00056445	0.000492056	0.000791982	0.000818572	0.000702065	0.00102444	0.000817701	0.000739974	0.00052344	0.000943308	0.000389571	0.000322282	0.000307436	0.000245035	0.0002416	0.000170471	0.000201078
TDe_comp110944_c2_seq4	16.8.3.2 secondary metabolism.flavonoids.dihydroflavonols.flavanone 3-hydroxylase | 16.8.3 secondary metabolism.flavonoids.dihydroflavonols | 16.8 secondary metabolism.flavonoids | 16 secondary metabolism	TDe_comp110944_c2_seq4 Flavanone 3-hydroxylase	Sotub02g027210.1.1|PGSC0003DMG400003563|PGSC0003DMG400003563|PGSC0003DMG400003563	F3H	AT3G51240	flavanone 3-hydroxylase	F3H	0	0	0	0	0	0	0	0	-1.46	0	0	0	-	9.41822e-05	4.67936e-05	5.05626e-05	4.78091e-05	-	5.70714e-05	5.15006e-05	4.98845e-05	5.02617e-05	9.95435e-05	4.89809e-05	0.000131029	0.000165693	0.000312958	0.000167906	0.000164409	0.000178611	0.000130313	0.000115572	5.88298e-05	6.05306e-05	0.000272711	0.000247775	0.000136652	0.000130357	0.000222639	0.000307325	0.000216846	0.00021315
PBdnRY1_11085	17.3.2.1 hormone metabolism.brassinosteroid.signal transduction.BRI | 17.3.2 hormone metabolism.brassinosteroid.signal transduction | 17.3 hormone metabolism.brassinosteroid | 17 hormone metabolism	PBdnRY1_11085 Serine/threonine-protein phosphatase	Sotub09g021940.1.1	BSL1	AT4G03080	BRI1 suppressor 1 (BSU1)-like 1	BSL1	0	0	0	0	0	0	0	1.52	0	0	0	0	1.85116e-05	4.1361e-05	-	4.44101e-05	-	-	-	-	2.19072e-05	2.20729e-05	2.18577e-05	2.15104e-05	-	-	-	-	-	-	-	-	-	-	-	-	-	-	1.95548e-05	-	-	1.87213e-05
CLCdnPW48_15164	17.6.3 hormone metabolism.gibberelin.induced-regulated-responsive-activated | 17.6 hormone metabolism.gibberelin | 17 hormone metabolism	CLCdnPW48_15164 NACHT, LRR and PYD domains-containing protein 5	Sotub05g012370.1.1|PGSC0003DMG400015603|PGSC0003DMG400015603|PGSC0003DMG400015603|PGSC0003DMG400015603|PGSC0003DMG400015603	EMB2004	AT1G10510	RNI-like superfamily protein	EMB2004	0	0	0	0	0	0	0	0	0.762	0	0	0	0.000302265	0.000276283	0.000274538	0.00026369	0.000280496	0.000332783	0.000186021	0.000201436	0.000227634	0.000229355	0.000227119	0.000287371	0.000427083	0.000216027	0.000170011	0.000255397	0.000357254	0.000310492	0.000382272	0.00026369	0.000306804	0.000157837	0.000284443	0.000282663	0.000207858	0.000283261	0.000261245	0.000228962	0.000254447	0.00022232
CLCdnPW31_956	17.7.1.2 hormone metabolism.jasmonate.synthesis-degradation.lipoxygenase | 17.7.1 hormone metabolism.jasmonate.synthesis-degradation | 17.7 hormone metabolism.jasmonate | 17 hormone metabolism	CLCdnPW31_956 Lipoxygenase	Sotub01g007050.1.1|PGSC0003DMG400032207	LOX2	AT3G45140	lipoxygenase 2	LOX2	0	0	0	0	0	0	0	0	-1.25	0	0	0	0.000167159	0.000145245	0.000247419	0.000334185	0.000189591	0.000184036	0.000251469	0.000136154	0.000175841	0.000132878	0.000219305	0.000194239	0.000288672	0.00024336	0.000252809	0.000147966	0.000217326	0.000183633	0.000143546	0.000254618	0.000362904	0.000346724	0.000480649	0.0004367	0.000140494	0.000248899	0.000235439	0.000406243	0.00030575	0.000262972
SdnPW1_6343	18.1.1 Co-factor and vitamine metabolism.molybdenum cofactor.gephyrin | 18.1 Co-factor and vitamine metabolism.molybdenum cofactor | 18 Co-factor and vitamine metabolism	SdnPW1_6343 Molybdenum cofactor biosynthesis protein	Sotub01g009870.1.1	-	AT5G20990	molybdopterin biosynthesis CNX1 protein / molybdenum cofactor biosynthesis enzyme CNX1 (CNX1)	CNX1	0	0	0	0	0	0	0	0	1.9	0	0	0	9.99074e-05	5.58065e-05	8.31809e-05	0.000119841	8.4986e-05	0.000109994	0.000101451	9.15481e-05	5.91168e-05	8.93458e-05	8.84748e-05	2.9023e-05	7.76399e-05	3.27264e-05	9.27196e-05	9.94903e-05	0.000129891	0.000141112	0.00015443	0.000171202	6.97177e-05	0.0001076	-	7.34079e-05	8.09714e-05	7.72415e-05	0.000131922	5.20291e-05	0.000128489	7.57796e-05
VdnDe3_5368	18.1.1 Co-factor and vitamine metabolism.molybdenum cofactor.gephyrin | 18.1 Co-factor and vitamine metabolism.molybdenum cofactor | 18 Co-factor and vitamine metabolism	VdnDe3_5368 Molybdenum cofactor biosynthesis protein	-	-	AT5G20990	molybdopterin biosynthesis CNX1 protein / molybdenum cofactor biosynthesis enzyme CNX1 (CNX1)	CNX1	0	0	0	0	0	0	0	0	1.9	0	0	0	9.40139e-05	5.25145e-05	7.82741e-05	0.000112772	7.99728e-05	0.000103506	9.54663e-05	0.000114864	2.78148e-05	8.40754e-05	8.32558e-05	2.7311e-05	-	-	-	-	-	-	-	-	-	-	-	-	0.000101593	7.26851e-05	9.93121e-05	4.896e-05	0.000145092	7.13094e-05
Sotub07g026110.1.1	18.2 Co-factor and vitamine metabolism.thiamine | 18 Co-factor and vitamine metabolism	Sotub07g026110.1.1 Thiazole biosynthetic enzyme	Sotub07g026110.1.1|PGSC0003DMG400019257	-	AT5G54770	thiazole biosynthetic enzyme%2C chloroplast (ARA6) (THI1) (THI4)	THI1	0	0	0	0	0	0	0	0	-1.19	0	0	0	0.000468753	0.000628409	0.000624439	0.000393596	0.000478493	0.000464472	0.000571194	0.000515439	0.000499264	0.000670719	0.000608832	0.000599159	0.000437132	0.000737032	0.000696046	0.000622395	0.000609434	0.000463455	0.000579654	0.000321303	0.000392528	0.000336564	0.000667186	0.000757726	0.000354581	0.000338247	0.000346619	0.000537051	0.000530513	0.000379252
CLCdnDe7_12133	19.11 tetrapyrrole synthesis.magnesium protoporphyrin IX methyltransferase | 19 tetrapyrrole synthesis	CLCdnDe7_12133 Magnesium-protoporphyrin O-methyltransferase	Sotub03g031680.1.1|PGSC0003DMG400014243|PGSC0003DMG400014243	-	AT4G25080	magnesium-protoporphyrin IX methyltransferase	CHLM	0	0	0	0	0	0	0	0	-0.893	0	0	0	0.000767637	0.000686061	0.000738538	0.000552478	0.000348261	0.000563427	0.000692885	0.000812827	0.000726757	0.000793274	0.000906394	0.000951458	0.000477236	0.000871704	0.000696578	0.000543596	0.00073188	0.000433692	0.000474625	0.000350781	0.00064281	0.000440929	0.000463525	0.000526427	0.000387111	0.000791312	0.000702777	0.000586322	0.000579184	0.000828091
VdnDe1_162036	2.2.2.10 major CHO metabolism.degradation.starch.laforin like phosphoglucan phosphatase (SEX4) | 2.2.2 major CHO metabolism.degradation.starch | 2.2 major CHO metabolism.degradation | 2 major CHO metabolism	VdnDe1_162036 Dual-specificity protein-like phosphatase 3	Sotub11g010680.1.1|PGSC0003DMG400027327|PGSC0003DMG400027327	DSP4	AT3G52180	dual specificity protein phosphatase (DsPTP1) family protein	DSP4	0	0	0	0	0	0	0	0	-1.26	0	0	0	0.00012215	9.0974e-05	0.000180799	0.000146521	0.000138542	8.96548e-05	5.51274e-05	0.000149239	0.000144556	0.000145649	0.000144229	0.000141937	0.000253132	0.000160049	0.000100766	0.000108124	5.29362e-05	0.000115018	6.29369e-05	0.000111635	0.000113652	0.000116937	0.000210737	0.000179501	0.000131997	0.000125917	0.000172044	0.000169633	0.000167567	8.23557e-05
PBdnRY1_2239	2.2.2.4 major CHO metabolism.degradation.starch.D enzyme | 2 major CHO metabolism | 2.2.2 major CHO metabolism.degradation.starch | 2.2 major CHO metabolism.degradation	PBdnRY1_2239 4-alpha-glucanotransferase	Sotub02g006950.1.1|PGSC0003DMG406000010	DPE2	AT2G40840	disproportionating enzyme 2	DPE2	0	0	0	0	0	0	0	0	1.25	0	0	0	6.89371e-05	5.77606e-05	5.73957e-05	0.000165383	7.81883e-05	5.6923e-05	0.00011667	0.000105282	0.000122374	0.000102749	8.13981e-05	0.000100131	0.000107145	4.51631e-05	6.39774e-05	6.86493e-05	4.48131e-05	9.73685e-05	0.000106558	0.000141757	0.000216477	0.00014849	0.000156099	0.000177283	5.58711e-05	5.32974e-05	7.2822e-05	0.000107702	8.86589e-05	6.97182e-05
CLCdnPW22_15452	20.1.7.3 stress.biotic.PR-proteins.PR3/4/8/11 (chitinases and chitin binding proteins) | 20.1.7 stress.biotic.PR-proteins | 20.1 stress.biotic | 20 stress	CLCdnPW22_15452 Chitinase A	Sotub07g006990.1.1|PGSC0003DMG400011842	CHA	-	-	-	0	0	0	0	0	0	0	0	-1.4	0	0	0	8.94892e-05	9.99742e-05	0.000149014	0.000161016	0.000101498	9.85244e-05	6.05811e-05	0.000109335	0.000105904	0.000106705	0.000158498	0.000103986	-	5.86276e-05	5.53673e-05	5.94104e-05	5.81732e-05	6.31984e-05	6.91632e-05	-	0.000124895	0.000192759	0.000115793	0.000131506	4.83519e-05	4.61246e-05	0.000141798	0.000233018	0.000138109	-
CLCdnPW50_2470	20.2 stress.abiotic | 20.2.1 stress.abiotic.heat | 20 stress	CLCdnPW50_2470 Chaperone protein dnaJ 2	Sotub05g011560.1.1|PGSC0003DMG400017615	DNAJ2	-	-	-	0	-1.09	0	0	0	0	0	0	0	-1.33	0	0	-	-	-	-	-	-	-	-	-	-	-	-	-	-	-	-	-	-	-	-	-	-	-	-	-	0.000166404	0.000170523	0.000112088	0.000110724	5.44183e-05
CLCdnDe13_41373	20.2.1 stress.abiotic.heat | 20 stress | 20.2 stress.abiotic	CLCdnDe13_41373 Heat shock protein 90	Sotub06g012010.1.1|Sotub06g012020.1.1|Sotub06g016410.1.1|PGSC0003DMG400005573|PGSC0003DMG400005573|PGSC0003DMG401028907|PGSC0003DMG401028907|PGSC0003DMG402028907|PGSC0003DMG402028907	-	AT5G52640	heat shock-like protein	HSP90-1	0	0	0	1.36	0	0	0	0	1.56	0	0	0	0.000190165	0.000212445	0.000237491	0.000285133	0.000269605	0.000235535	0.00025747	0.000290422	0.000281309	0.000226749	0.000196471	0.000193349	-	-	-	-	-	-	-	-	-	-	-	-	0.000410991	0.000220533	0.000200881	0.00027234	0.000342395	0.000264439
CLCdnDe11_2286	20.2.1 stress.abiotic.heat | 20.2 stress.abiotic | 20 stress	CLCdnDe11_2286 Heat shock protein 90 (Fragment)	Sotub03g012220.1.1|PGSC0003DMG400009509	HSP90-1	AT5G52640	heat shock-like protein	HSP90-1	0	0	0	1.57	0	0	0	0	1.87	0	0	0	-	-	-	-	-	-	-	-	-	-	-	-	0.000369451	0.000311459	0.000264725	0.000284056	0.000494472	0.000503612	0.000514402	0.000423627	0.000199052	0.000136538	0.000215302	0.000244519	0.000513739	0.000147022	0.000150661	0.000222823	0.000269024	0.000216359
VdnPW3_37011	20.2.1 stress.abiotic.heat | 20.2 stress.abiotic | 20 stress	VdnPW3_37011 Chaperone protein clpB 2	Sotub06g015570.1.1|Sotub06g015580.1.1|Sotub06g015590.1.1	CLPB4	AT2G25140	casein lytic proteinase B4	CLPB4	0	0	0	0	0	0	0	0	1.34	0	0	0	8.57299e-05	5.74647e-05	0.000114203	0.000123402	7.77877e-05	3.77542e-05	0.000116072	0.000146639	0.000162329	0.000102223	0.000121472	0.000119542	0.000106596	0.000112329	0.000127299	4.55318e-05	0.000133751	0.000121087	0.000132516	0.000188041	0.000167508	9.84862e-05	0.000110928	7.55891e-05	0.00022234	8.8374e-05	0.000144898	7.14334e-05	0.000105846	8.67013e-05
CLCdnDe14_3736	20.2.1 stress.abiotic.heat | 20.2 stress.abiotic | 20 stress	CLCdnDe14_3736 class II heat shock protein	Sotub08g013120.1.1|Sotub08g013190.1.1|PGSC0003DMG400008187|PGSC0003DMG400021737	-	AT5G12020	17.6 kDa class II heat shock protein	HSP17.6	0	0	0	0	0	0	0	0	2.99	0	0	0	-	-	-	-	-	-	-	-	-	-	-	-	-	0.000138777	0.000393178	0.00112504	0.00110161	0.000747981	0.000327431	0.00130677	0.000147819	0.000456278	0.000137046	-	0.000915626	0.000109181	-	0.00022063	0.000326916	0.000107115
SdnPW1_46	20.2.1 stress.abiotic.heat | 20.2 stress.abiotic | 20 stress	SdnPW1_46 ClpB chaperone	Sotub03g028720.1.1|PGSC0003DMG400024644	HSP101	AT1G74310	heat shock protein 101	CLPB1	0	0	0	0	0	0	0	0	3.01	0	0	0	-	-	1.38222e-05	1.49355e-05	2.82444e-05	2.74168e-05	3.37163e-05	6.08504e-05	5.89409e-05	1.48467e-05	-	-	-	3.2629e-05	4.62218e-05	4.95971e-05	0.000129505	8.79323e-05	0.000134724	0.000153623	0.000173776	0.00014304	6.44441e-05	3.65947e-05	0.000134551	1.28353e-05	1.31529e-05	2.59371e-05	1.28107e-05	1.25923e-05
CLCdnDe7_34340	20.2.1 stress.abiotic.heat | 20.2 stress.abiotic | 20 stress	CLCdnDe7_34340 Heat shock protein	Sotub03g016820.1.1|PGSC0003DMG400003219	HSP25.3	AT4G27670	heat shock protein 21	HSP25.3	0	0	0	0	-3.11	0	0	0	0	0	0	0	-	-	-	-	-	-	-	-	-	-	-	-	-	-	-	-	-	-	-	-	-	-	-	-	-	-	-	-	-	-
CLCdnDe3_5180	20.2.1 stress.abiotic.heat | 20.2 stress.abiotic | 20 stress	CLCdnDe3_5180 Chaperone protein clpB 2	Sotub02g034270.1.1|PGSC0003DMG400001442	-	AT5G15450	casein lytic proteinase B3	CLPB3	0	0	0	0	0	0	0	0	0.992	0	0	0	0.000205121	0.000381924	0.000379511	0.000410079	0.000252035	0.00026347	0.000393437	0.000355033	0.00038435	0.000407638	0.000363298	0.000496564	0.000371942	0.00022397	0.000359576	0.000204265	0.000333352	0.000313862	0.000343485	0.000468663	0.000596411	0.000368192	0.000376001	0.00030143	0.000480259	0.000387654	0.000343078	0.000284858	0.000316564	0.000259307
VdnDe2_53978	21.6 redox.dismutases and catalases | 21 redox	VdnDe2_53978 Superoxide dismutase	Sotub11g024220.1.1|PGSC0003DMG400000417|PGSC0003DMG400000417	CSD2	AT2G28190	copper/zinc superoxide dismutase 2	CSD2	-1.46	0	0	0	0	0	0	0	-0.974	0	0	0	0.000337389	0.000452302	0.000524353	0.000323764	0.000535732	0.000297162	0.000548162	0.000412212	0.000558988	0.000482756	0.0003187	0.000548863	-	0.00114938	0.00100197	0.000806353	0.00087729	0.000857765	0.000730118	0.000925042	0.000659226	0.000775182	0.000785802	0.000793279	0.000437507	0.00062603	0.000498963	0.000773093	0.000624831	0.000955393
CLCdnDe7_6144	21.6 redox.dismutases and catalases | 21 redox	CLCdnDe7_6144 Superoxide dismutase	Sotub06g013090.1.1|PGSC0003DMG400016647	MSD1	AT3G10920	manganese superoxide dismutase 1	MSD1	0	0	0	-1.63	0	0	0	0	0	0	0	0	0.000366984	0.000245989	0.000244435	0.000176082	0.00024974	0.000404037	0.000198749	0.000358697	0.000347441	0.000350068	0.000259992	0.000255861	0.000228152	0.00019234	0.000181644	0.000194908	0.000190849	0.000103668	0.000113452	0.000201237	0.000102436	0.00042159	0.000379881	0.000431432	0.000396571	0.000378303	0.000310132	0.000458677	0.000528609	0.000445371
CLCdnDe13_17687	23.4.10 nucleotide metabolism.phosphotransfer and pyrophosphatases.nucleoside diphosphate kinase | 23.4 nucleotide metabolism.phosphotransfer and pyrophosphatases | 23 nucleotide metabolism	CLCdnDe13_17687 Nucleoside diphosphate kinase	Sotub08g027900.1.1|PGSC0003DMG400012276	-	AT4G23900	Nucleoside diphosphate kinase family protein	NDK4	0	0	0	0	0	0	-1.85	-1.48	0	0	0	0	0.000754939	0.000421695	0.000419032	0.000301855	0.000356771	0.000692634	0.000596246	0.000384318	0.00044671	0.000525103	0.000371417	0.000365516	0.000391118	0.000577019	0.000389236	0.000501192	0.000408962	0.000355432	0.000777956	0.000517467	0.000614617	0.000632385	0.000569822	0.000647149	0.000475885	0.000583667	0.000398742	0.000589728	0.000647276	0.000318122
CLCdnDe3_27701	26.10 misc.cytochrome P450 | 26 misc	CLCdnDe3_27701 Cytochrome P450 CYP97A16	PGSC0003DMG400024342|PGSC0003DMG400024342	-	AT4G15110	-	-	-2.26	0	0	0	0	0	0	0	0	0	0	0	0.000116617	0.00019542	9.70927e-05	0.000209826	0.000198399	0.000160488	0.000197364	0.000213718	0.000241514	0.000208577	0.000137696	0.000101631	0.00054375	0.000458398	0.000396831	0.000425809	0.000492749	0.00041178	0.000270387	0.000519571	0.000406889	0.000460517	0.000301787	0.000342741	0.000126018	0.000240426	9.23914e-05	0.000151827	0.000119983	8.84535e-05
PGSC0003DMP400054026	26.11 misc.alcohol dehydrogenases | 26.11.1 misc.alcohol dehydrogenases.cinnamyl alcohol dehydrogenase | 26 misc	PGSC0003DMP400054026 Allyl alcohol dehydrogenase	PGSC0003DMG400031020	-	AT5G16990	-	-	0	0	0	0	0	0	0	0	0.683	0	0	0	0.000292731	0.000490544	0.000379124	0.000585229	0.000442687	0.00048343	0.000660564	0.000596086	0.000635118	0.00075627	0.000633683	0.000566922	0.00075829	0.000831041	0.000784827	0.000777359	0.000951463	0.000758012	0.000980384	0.00107014	0.00102138	0.00126108	0.00119945	0.000860349	0.000685385	0.00045264	0.000618456	0.000660603	0.000451773	0.000592097
CLCdnDe11_76939	26.2 misc.UDP glucosyl and glucoronyl transferases | 26 misc	CLCdnDe11_76939 UDP glucosyltransferase	Sotub07g016600.1.1|PGSC0003DMG400011749	-	-	-	-	0	0	0	0	1.95	0	0	0	0	0	0	0	-	-	-	-	-	-	-	-	-	-	-	-	-	-	-	-	-	-	-	-	-	-	-	-	3.70566e-05	3.53496e-05	3.62245e-05	3.57167e-05	-	3.46805e-05
CLCdnDe11_7653	26.3.1 misc.gluco-, galacto- and mannosidases.alpha-galactosidase | 26.3 misc.gluco-, galacto- and mannosidases | 26 misc	CLCdnDe11_7653 Alpha-glucosidase	Sotub04g016870.1.1|PGSC0003DMG400005353	-	AT5G63840	Glycosyl hydrolases family 31 protein	PSL5	0	0	0	0	0	0	0	0	1.64	0	0	0	-	2.02329e-05	2.0105e-05	6.51733e-05	2.05413e-05	1.99395e-05	-	2.21274e-05	4.28661e-05	4.31903e-05	2.13846e-05	4.20897e-05	-	9.49208e-05	4.48211e-05	2.40471e-05	7.06389e-05	5.11606e-05	0.000139973	7.44839e-05	7.58294e-05	7.80215e-05	9.37369e-05	7.9843e-05	-	5.60084e-05	3.82631e-05	3.77267e-05	1.86337e-05	1.83161e-05
VdnPW4_8729	26.4.1 misc.beta 1,3 glucan hydrolases.glucan endo-1,3-beta-glucosidase | 26.4 misc.beta 1,3 glucan hydrolases | 26 misc	VdnPW4_8729 Beta-glucanase	-	-	-	-	-	0	0	0	0	0	0	0	0	0	0	0	3.3	0.000119817	8.92371e-05	8.86733e-05	0.000143723	9.05976e-05	4.39715e-05	0.000162224	0.00014639	4.72653e-05	0.000142868	9.43168e-05	9.28183e-05	-	5.2331e-05	4.94209e-05	5.30298e-05	5.19255e-05	5.6411e-05	6.17352e-05	5.47519e-05	0.000445927	0.000401466	0.000568462	0.000645604	8.6318e-05	4.11709e-05	4.21898e-05	8.31969e-05	0.000246552	4.03916e-05
PBdnRY1_427	26.4.1 misc.beta 1,3 glucan hydrolases.glucan endo-1,3-beta-glucosidase | 26.4 misc.beta 1,3 glucan hydrolases | 26 misc	PBdnRY1_427 Beta-glucanase	Sotub01g017890.1.1|Sotub01g017930.1.1|PGSC0003DMG400020017|PGSC0003DMG400020017|PGSC0003DMG400020017|PGSC0003DMG400040260	-	AT4G16260	Glycosyl hydrolase superfamily protein	dl4170c	0	0	0	0	0	0	0	0	0	0	0	3.07	-	-	-	-	-	-	-	-	-	-	-	-	-	6.04041e-05	0.00011409	6.12108e-05	5.9936e-05	6.51135e-05	7.12591e-05	6.31985e-05	0.000514721	0.000529601	0.00077546	0.000745201	-	-	-	-	-	-
CLCdnPW12_21687	26.7 misc.oxidases - copper, flavone etc | 26 misc	CLCdnPW12_21687 D-lactate dehydrogenase	Sotub11g020130.1.1|Sotub11g020140.1.1|Sotub11g020150.1.1|PGSC0003DMG401008663|PGSC0003DMG402008663|PGSC0003DMG403008663|PGSC0003DMG403008663|PGSC0003DMG403008663	-	AT5G06580	-	-	0	0	0	0	-0.869	0	0	0	1.03	0	0	0	-	-	-	-	-	-	-	-	-	-	-	-	-	-	-	3.89133e-05	-	-	-	-	4.09027e-05	4.20852e-05	3.79216e-05	4.30677e-05	6.33402e-05	-	-	3.05249e-05	3.01533e-05	2.96394e-05
VdnDe7_22908	27.1 RNA.processing | 27 RNA	VdnDe7_22908 Polyribonucleotide nucleotidyltransferase	Sotub08g014790.1.1|Sotub08g014800.1.1|Sotub08g014810.1.1|Sotub08g014820.1.1|PGSC0003DMG401007628|PGSC0003DMG401007628	-	AT3G03710	polyribonucleotide nucleotidyltransferase	PNP1	0	0	0	0	0	0	2.82	0	0	0	0	0	7.37202e-05	4.11788e-05	4.09186e-05	8.84289e-05	6.27099e-05	4.05816e-05	-	6.7552e-05	2.18107e-05	4.39513e-05	-	2.14157e-05	0.000171868	-	6.84164e-05	-	7.18836e-05	7.80932e-05	2.84879e-05	7.57964e-05	2.57219e-05	5.29309e-05	-	-	1.99159e-05	5.69954e-05	1.94687e-05	1.91958e-05	3.79241e-05	7.45555e-05
CLCdnRY12_8185	27.1.1 RNA.processing.splicing | 27.1 RNA.processing | 27 RNA	CLCdnRY12_8185 Splicing factor U2AF subunit	Sotub02g028700.1.1|PGSC0003DMG400012685|PGSC0003DMG400012685|PGSC0003DMG400012685	-	AT4G36690	U2 snRNP auxilliary factor%2C large subunit%2C splicing factor	U2AF65A	0	-1.01	0	0	0	0	0	0	0	-0.937	0	0	-	-	-	-	-	-	-	-	-	-	-	-	-	-	-	-	-	-	-	-	-	-	-	-	-	6.20525e-05	6.35883e-05	6.26969e-05	3.09668e-05	3.0439e-05
VdnPW5_2060	27.3.22 RNA.regulation of transcription.homeobox transcription factor family (HB) | 27.3 RNA.regulation of transcription | 27 RNA	VdnPW5_2060 Homeobox protein knotted-1-like 3	Sotub07g007770.1.1|PGSC0003DMG400030737|PGSC0003DMG400030737	-	-	-	-	0	0	0	0	0	0	0	0	1.43	0	0	0	3.82066e-05	8.53661e-05	4.24134e-05	4.58296e-05	-	8.41282e-05	-	4.66798e-05	4.52149e-05	4.55569e-05	4.51127e-05	4.4396e-05	-	0.000100122	4.72771e-05	-	4.9673e-05	5.39639e-05	-	-	0.000159969	0.000109729	9.88731e-05	0.000168436	4.12868e-05	3.93849e-05	4.03597e-05	3.97939e-05	-	7.7279e-05
CLCdnDe5_38801	27.3.99 RNA.regulation of transcription.unclassified | 27.3 RNA.regulation of transcription | 27 RNA	CLCdnDe5_38801 Isocitrate lyase	Sotub05g029470.1.1|PGSC0003DMG400023455	-	AT2G43180	-	-	0	0	0	0	0	0	0	0	0.874	0	0	0	0.000125352	0.000210058	0.000173943	0.000187953	0.00010663	0.000103506	0.000212147	0.000153152	0.000185432	0.000224201	0.00014801	0.000145659	0.000389653	0.000205306	0.000232667	0.000332876	0.00040743	0.0003541	0.000435962	0.000343686	0.000349894	0.000405011	0.000364942	0.000322362	0.000237051	0.00029074	0.000231728	0.00026112	0.000193456	0.000190158
VdnPW6_1958	27.4 RNA.RNA binding | 27 RNA	VdnPW6_1958 RNA-binding protein-like	Sotub07g017520.1.1|Sotub07g017530.1.1|PGSC0003DMG401017409|PGSC0003DMG401017409|PGSC0003DMG402017409|PGSC0003DMG402017409|PGSC0003DMG402017409|PGSC0003DMG402017409	-	AT3G13224	RNA-binding (RRM/RBD/RNP motifs) family protein	MJH23.3	0	0	0	0	0	0	0	0	-1.09	0	0	0	0.000560932	0.00093998	0.000518912	0.00067285	0.000530173	0.000463175	0.000822753	0.000913776	0.000719145	0.000724583	0.000827907	0.000597485	0.00116243	0.000428734	0.000520576	0.000682722	0.000668504	0.000528183	0.00050578	0.000448568	0.000391432	0.000402748	0.000665322	0.000618226	0.000707181	0.000578232	0.000839436	0.000827669	0.0007695	0.000614562
SdnPW1_38528	29 protein | 29.5 protein.degradation	SdnPW1_38528 Threonine endopeptidase	Sotub10g009990.1.1	-	AT4G01150	CURVATURE THYLAKOID 1A-like protein	CURT1A	1.72	0	0	0	0	0	0	0	0	0	0	0	0.000487412	0.000544519	0.0004509	0.000487218	0.000644958	0.000447186	0.000659923	0.000694758	0.00057682	0.000678045	0.000479597	0.000471977	-	-	-	-	-	-	-	-	-	-	-	-	0.000526707	0.000753667	0.000600693	0.000507662	0.000501482	0.000657247
PGSC0003DMP400048774	29 protein | 29.5 protein.degradation	PGSC0003DMP400048774 Metalloendopeptidase	PGSC0003DMG400028078|PGSC0003DMG400028078|PGSC0003DMG400028078|PGSC0003DMG400028078|PGSC0003DMG400028078	-	AT5G05740	-	-	0	0	0	0	0	0	0	0	1.3	0	0	0	-	-	-	-	-	-	-	-	-	-	-	-	0.000107255	0.000135629	0.000128087	9.16268e-05	4.48593e-05	4.87344e-05	5.33341e-05	4.73011e-05	4.81556e-05	-	4.46458e-05	5.07044e-05	7.45716e-05	3.55682e-05	3.64485e-05	-	0.0001065	6.97901e-05
CLCdnDe6_3094	29.1.4 protein.aa activation.leucine-tRNA ligase | 29.1 protein.aa activation | 29 protein	CLCdnDe6_3094 Leucyl-tRNA synthetase	PGSC0003DMG400013102	-	AT1G09620	ATP binding/leucine-tRNA ligases/aminoacyl-tRNA ligase	F21M12.1	0	0	0	0	0	0	2.74	0	0	2.32	0	0	6.2037e-05	6.93055e-05	1.72169e-05	0.000111622	7.03622e-05	-	6.29954e-05	7.57951e-05	5.50625e-05	7.39718e-05	1.83127e-05	3.60434e-05	-	8.12853e-05	0.000115148	8.23707e-05	0.000141147	0.000219057	0.000143839	0.000212614	0.000108227	8.90848e-05	8.02714e-05	0.000113956	3.35192e-05	1.59876e-05	3.27665e-05	1.61536e-05	6.38278e-05	3.137e-05
CLCdnDe13_2602	29.1.40 protein.aa activation.bifunctional aminoacyl-tRNA synthetase | 29.1 protein.aa activation | 29 protein	CLCdnDe13_2602 Prolyl-tRNA synthetase	Sotub06g023830.1.1|PGSC0003DMG400028502	-	AT3G62120	Class II aaRS and biotin synthetases superfamily protein	T17J13.80	0	0	0	0	0	0	0	0	0.858	0	0	0	0.000292447	0.00029041	0.000252504	0.000311819	0.000184274	0.000178874	0.000219974	0.000238203	0.000269182	0.000309964	0.000230206	0.000188791	0.000303022	0.000170305	0.000281459	0.000258868	0.000380216	0.000229478	0.000251136	0.00031182	0.000226752	0.000233307	0.00016818	0.000191003	0.000386252	0.00026797	0.000274603	0.000236909	0.000267457	0.000197174
CLCdnRY8_1650	29.2.1.1.1.2.12 protein.synthesis.ribosomal protein.prokaryotic.chloroplast.50S subunit.L12 | 29.2.1.1.1.2 protein.synthesis.ribosomal protein.prokaryotic.chloroplast.50S subunit | 29.2.1.1.1 protein.synthesis.ribosomal protein.prokaryotic.chloroplast | 29.2.1.1 protein.synthesis.ribosomal protein.prokaryotic | 29.2.1 protein.synthesis.ribosomal protein | 29.2 protein.synthesis | 29 protein	CLCdnRY8_1650 50S ribosomal protein L12-C	-	-	AT3G27830	ribosomal protein L12-A	RPL12A	0	0	0	0	0	0	0	0	-1.31	0	0	0	0.000943996	0.0010546	0.00104794	0.000720583	0.000778675	0.00113379	0.000929532	0.000838799	0.000914037	0.000920949	0.0010133	0.000997202	0.000266763	0.000562223	0.000318575	0.000683677	0.000446293	0.000363634	0.000530606	0.000235293	0.000479086	0.000492936	0.000333126	0.000504444	0.000741892	0.000707717	0.000997195	0.0005363	0.000706361	0.000694322
VdnPW2_17662	29.2.1.1.1.2.27 protein.synthesis.ribosomal protein.prokaryotic.chloroplast.50S subunit.L27 | 29.2.1.1.1.2 protein.synthesis.ribosomal protein.prokaryotic.chloroplast.50S subunit | 29.2.1.1.1 protein.synthesis.ribosomal protein.prokaryotic.chloroplast | 29.2.1.1 protein.synthesis.ribosomal protein.prokaryotic | 29.2.1 protein.synthesis.ribosomal protein | 29.2 protein.synthesis | 29 protein	VdnPW2_17662 50S ribosomal protein L27	Sotub11g025360.1.1|PGSC0003DMG400019631|PGSC0003DMG400019631	-	AT5G40950	ribosomal protein large subunit 27	RPL27	0	0	0	0	0	0	0	0	0	0	0	-2.2	0.000438075	0.000293641	0.000194524	0.000630577	0.000794982	0.000482305	0.000593124	0.000428183	0.00031106	0.000313412	0.000413809	0.000203617	0.0016341	0.000918396	0.00130099	0.00279198	0.000683459	0.000742498	0.000812577	0.000600551	0.000366839	0.000377445	0.000340103	0.000257504	0.000284036	0.000451586	0.00037021	0.000365021	0.000450721	0.000354431
CLCdnDe7_8427	29.2.1.2.1.19 protein.synthesis.ribosomal protein.eukaryotic.40S subunit.S19 | 29.2.1.2.1 protein.synthesis.ribosomal protein.eukaryotic.40S subunit | 29.2.1.2 protein.synthesis.ribosomal protein.eukaryotic | 29.2.1 protein.synthesis.ribosomal protein | 29.2 protein.synthesis | 29 protein	CLCdnDe7_8427 40S ribosomal protein S19-like	Sotub03g028840.1.1|PGSC0003DMG400024546	-	AT5G61170	Ribosomal protein S19e family protein	RPS19C	-1.2	0	0	0	0	0	0	0	0	0	0	0	0.00112186	0.00093998	0.000622695	0.000560709	0.000636208	0.000823422	0.000632887	0.000799554	0.000885101	0.00078032	0.000662326	0.000760436	0.00116243	0.00122496	0.00115684	0.00136544	0.00133701	0.00105637	0.000722543	0.00115346	0.000913341	0.00107399	0.00120968	0.000961685	0.000707181	0.000770976	0.000691301	0.000584237	0.0007695	0.00094548
VdnPW2_123076	29.2.1.2.2.13 protein.synthesis.ribosomal protein.eukaryotic.60S subunit.L13 | 29.2.1.2.2 protein.synthesis.ribosomal protein.eukaryotic.60S subunit | 29.2.1.2 protein.synthesis.ribosomal protein.eukaryotic | 29.2.1 protein.synthesis.ribosomal protein | 29.2 protein.synthesis | 29 protein	VdnPW2_123076 60S ribosomal protein L13	Sotub08g018940.1.1|Sotub08g020710.1.1|PGSC0003DMG400026852|PGSC0003DMG400030868	-	AT3G49010	breast basic conserved 1	RPL13B	-1.74	0	0	0	0	0	0	0	0	0	0	0	0.000710426	0.000705478	0.000613394	0.000378743	0.000358117	0.000695248	0.000320623	0.000578653	0.000560495	0.000658855	0.000838842	0.00073379	0.000981485	0.00113771	0.00117212	0.0011529	0.00123152	0.00100342	0.000976115	0.00108212	0.00110167	0.00147358	0.00132779	0.00115998	0.0005118	0.000732337	0.000416923	0.000493295	0.000568504	0.000718476
VdnDe4_15616	29.2.1.2.2.15 protein.synthesis.ribosomal protein.eukaryotic.60S subunit.L15 | 29.2.1.2.2 protein.synthesis.ribosomal protein.eukaryotic.60S subunit | 29.2.1.2 protein.synthesis.ribosomal protein.eukaryotic | 29.2.1 protein.synthesis.ribosomal protein | 29.2 protein.synthesis | 29 protein	VdnDe4_15616 Ribosomal protein L15	Sotub06g020590.1.1|PGSC0003DMG400033143	-	AT4G16720	Ribosomal protein L23/L15e family protein	RPL15A	0	0	0	1.45	0	0	0	0	0	0	0	0	-	-	-	-	-	-	-	-	-	-	-	-	-	-	-	-	-	-	-	-	-	-	-	-	-	7.94958e-05	8.14633e-05	8.03214e-05	0.000238031	7.79912e-05
Sotub12g022730.1.1	29.2.2.2.1 protein.synthesis.ribosome biogenesis.assembly factors.DExD-box helicases | 29.2.2.2 protein.synthesis.ribosome biogenesis.assembly factors | 29.2.2 protein.synthesis.ribosome biogenesis | 29.2 protein.synthesis | 29 protein	Sotub12g022730.1.1 ATP-dependent RNA helicase	Sotub12g022730.1.1|PGSC0003DMG400033639|PGSC0003DMG400033639|PGSC0003DMG400033639|PGSC0003DMG400033639	-	AT1G55150	DEA(D/H)-box RNA helicase family protein	RH20	0	1.72	0	0	0	0	0	0	0	0	0	0	0.000174681	0.000195148	0.000116349	0.00012572	0.000118874	7.69272e-05	0.000283808	0.000128053	0.000206724	8.33148e-05	0.000123754	8.11918e-05	-	-	-	-	-	-	-	-	-	-	-	-	3.77529e-05	3.60138e-05	7.38102e-05	0.000109163	0.000179724	0.000211993
CLCdnRY10_8353	29.2.2.2.1 protein.synthesis.ribosome biogenesis.assembly factors.DExD-box helicases | 29.2.2.2 protein.synthesis.ribosome biogenesis.assembly factors | 29.2.2 protein.synthesis.ribosome biogenesis | 29.2 protein.synthesis | 29 protein	CLCdnRY10_8353 ATP-dependent RNA helicase	-	-	AT1G55150	DEA(D/H)-box RNA helicase family protein	RH20	0	1.64	0	0	0	0	0	0	0	0	0	0	0.000133609	0.000186579	0.00014832	0.000160266	0.000113654	0.000110324	0.000271345	0.000163239	0.000237175	7.96563e-05	7.88798e-05	0.00011644	-	0.000131298	8.26641e-05	0.000133051	0.00026056	0.000141534	0.000154893	4.57905e-05	0.000233088	0.000191861	0.00017288	0.000196341	7.21901e-05	3.44323e-05	3.52845e-05	0.00010437	0.000171832	0.000202684
CLCdnPW50_4350	29.2.2.2.1 protein.synthesis.ribosome biogenesis.assembly factors.DExD-box helicases | 29.2.2.2 protein.synthesis.ribosome biogenesis.assembly factors | 29.2.2 protein.synthesis.ribosome biogenesis | 29.2 protein.synthesis | 29 protein	CLCdnPW50_4350 ATP dependent RNA helicase	Sotub03g025820.1.1|PGSC0003DMG400018181|PGSC0003DMG400018181|PGSC0003DMG400018181|PGSC0003DMG400018181	-	AT5G63120	P-loop containing nucleoside triphosphate hydrolases superfamily protein	RH30	0	1.61	0	0	0	0	0	0	0	0	0	0	7.74745e-05	0.000115402	8.60049e-05	0.00012391	2.92904e-05	2.84322e-05	0.000104895	6.31041e-05	0.000122248	3.07931e-05	6.09857e-05	6.00168e-05	8.02758e-05	6.7675e-05	0.000127823	0.000137157	0.000167876	0.000109427	0.000199591	0.000106209	0.000216254	0.000111253	0.000167077	0.0001518	2.79068e-05	-	2.72802e-05	5.37955e-05	0.000132851	7.83523e-05
CLCdnPW10_10189	29.2.2.3.1 protein.synthesis.ribosome biogenesis.pre-rRNA processing and modifications.snoRNPs | 29.2.2 protein.synthesis.ribosome biogenesis | 29.2.2.3 protein.synthesis.ribosome biogenesis.pre-rRNA processing and modifications | 29.2 protein.synthesis | 29 protein	CLCdnPW10_10189 H/ACA ribonucleoprotein complex subunit 1-like protein 1	Sotub10g020470.1.1|PGSC0003DMG400008366	-	AT3G03920	H/ACA ribonucleoprotein complex%2C subunit Gar1/Naf1 protein	F20H23.3	0	1.13	0	0	0	0	0	0	0	0	0	0	8.62602e-05	0.000192734	-	-	-	-	0.00011679	0.000210781	0.000102083	0.00020571	0.000101852	0.000200468	-	0.000113024	0.000106739	0.000114534	0.000224297	0.000121836	0.000133335	0.000118253	0.000120389	0.000123869	-	-	9.32145e-05	8.89206e-05	9.11214e-05	8.9844e-05	0.000177501	0.000261713
CLCdnPW10_29596	29.2.2.3.4 protein.synthesis.ribosome biogenesis.pre-rRNA processing and modifications.WD-repeat proteins | 29.2.2.3 protein.synthesis.ribosome biogenesis.pre-rRNA processing and modifications | 29.2.2 protein.synthesis.ribosome biogenesis | 29.2 protein.synthesis | 29 protein	CLCdnPW10_29596 Prolactin regulatory element-binding protein	Sotub07g018080.1.1|PGSC0003DMG400006156|PGSC0003DMG400006156|PGSC0003DMG400006156	-	AT2G01470	SEC12P-like 2 protein	STL2P	0	-1.01	0	0	0	0	0	0	0	0	0	0	-	-	-	-	-	-	-	-	-	-	-	-	-	-	-	-	-	-	-	-	-	-	-	-	-	-	9.04222e-05	8.91547e-05	-	4.32841e-05
CLCdnPW50_3839	29.3.1 protein.targeting.nucleus | 29.3 protein.targeting | 29 protein	CLCdnPW50_3839 Importin beta-2 subunit	Sotub01g049170.1.1	-	AT2G16950	transportin 1	TRN1	0	0	0	0	0	0	0	0	1.62	0	0	0	7.51267e-05	8.39289e-05	4.16994e-05	0.000157703	6.39064e-05	4.13559e-05	7.62874e-05	6.88409e-05	6.66806e-05	6.71849e-05	4.43533e-05	8.72971e-05	5.83824e-05	4.92182e-05	9.29624e-05	4.98754e-05	4.88368e-05	0.000106111	5.8063e-05	5.14951e-05	5.24252e-05	2.69704e-05	9.72086e-05	5.52001e-05	6.08876e-05	0.000116166	7.93605e-05	7.8248e-05	5.79716e-05	5.69835e-05
VdnDe2_191697	29.3.1 protein.targeting.nucleus | 29.3 protein.targeting | 29 protein	VdnDe2_191697 Ycf23 protein	Sotub02g017220.1.1|PGSC0003DMG400008313|PGSC0003DMG400008313	-	-	-	-	0	0.98	0	0	0	0	0	0	0	0	0	0	-	-	-	-	-	-	-	-	-	-	-	-	-	-	-	-	-	-	-	-	-	-	-	-	-	5.60084e-05	5.73946e-05	-	0.000111802	-
CLCdnDe14_3062	29.3.3 protein.targeting.chloroplast | 29.3 protein.targeting | 29 protein	CLCdnDe14_3062 ABC-type transport system-like	Sotub02g025340.1.1|PGSC0003DMG400007324|PGSC0003DMG400007324|PGSC0003DMG400007324	-	AT3G20320	trigalactosyldiacylglycerol2	TGD2	0	-1.32	0	0	0	0	0	0	0	0	0	0	8.60385e-05	0.000144179	0.000143268	0.000154807	0.000146377	9.47253e-05	5.82451e-05	0.000105119	0.000152731	0.000153886	0.000101591	9.99765e-05	-	5.63669e-05	5.32323e-05	5.71195e-05	-	0.000182284	0.000132993	0.000117949	0.000120079	0.000123551	0.000166991	0.000189653	0.00018595	0.000177384	0.000136331	8.96131e-05	4.42611e-05	-
CLCdnRY10_6741	29.4 protein.postranslational modification | 29 protein	CLCdnRY10_6741 Serine/threonine phosphatase family protein	Sotub01g042350.1.1|PGSC0003DMG400012581|PGSC0003DMG400012581|PGSC0003DMG400012581|PGSC0003DMG400012581	PP2C	AT1G34750	Protein phosphatase 2C family protein	F21H2.4	0	0	0	-1.53	0	0	0	0	0	0	0	0	5.91324e-05	6.60607e-05	6.56433e-05	0.000141861	0.000134136	0.000195308	-	-	6.99793e-05	0.000141017	6.98211e-05	6.87118e-05	-	7.74795e-05	0.000146342	7.85142e-05	7.68791e-05	8.35201e-05	9.1403e-05	0.000162128	8.25281e-05	-	0.000229539	8.68963e-05	-	6.09562e-05	0.000187394	6.15892e-05	6.08394e-05	5.98025e-05
Sotub01g038670.1.1	29.4 protein.postranslational modification | 29 protein	Sotub01g038670.1.1 ADP-ribosylation factor	Sotub01g038660.1.1|Sotub01g038670.1.1	-	-	-	-	0	0	0	0	0	0	0	0	-0.905	0	0	0	0.00139454	0.00100807	0.0012749	0.00127919	0.00167472	0.00189659	0.00177705	0.00150336	0.00135911	0.00136939	0.00154976	0.00133449	0.00203995	0.000752387	0.00101507	0.00130703	0.00127981	0.0012745	0.00126799	0.00134947	0.000686925	0.000942378	0.00116758	0.00156711	0.00141832	0.00169124	0.00173309	0.00145248	0.0014348	0.0014933
CLCdnDe13_3614	29.5 protein.degradation | 29 protein	CLCdnDe13_3614 Nuclear matrix constituent-like protein 1	Sotub03g011630.1.1|PGSC0003DMG400003363|PGSC0003DMG400003363	-	AT1G67230	little nuclei1	CRWN1	0	0	0	0	0	0	2	1.9	0	0	0	0	-	-	-	-	-	-	-	-	-	-	-	-	-	-	-	-	-	-	-	-	-	-	-	-	-	1.47947e-05	1.51608e-05	1.49483e-05	2.95327e-05	-
VdnPW4_5460	29.5 protein.degradation | 29 protein	VdnPW4_5460 Cytosol aminopeptidase family protein	Sotub12g007850.1.1	-	AT4G30920	-	-	0	0	0	0	0	0	0	0	0	0	0	1.23	0.000471905	0.000588026	0.000624608	0.00069669	0.000391132	0.000419637	0.000565205	0.000665262	0.000622907	0.00043284	0.000557206	0.000485081	0.000564194	0.000642105	0.000583939	0.000795275	0.00103828	0.000845981	0.00115027	0.00124409	0.0016972	0.00156382	0.00122122	0.00157365	0.000804152	0.000505169	0.000613537	0.000567128	0.000560224	0.000605743
SdnRY1_5724	29.5.1 protein.degradation.subtilases | 29.5 protein.degradation | 29 protein	SdnRY1_5724 Subtilisin-like protease	Sotub12g026910.1.1|Sotub12g026920.1.1|PGSC0003DMG400015410|PGSC0003DMG400015411	-	AT5G67090	Subtilisin-like serine endopeptidase family protein	SBT1.9	0	0	0	0	0	0	0	0	-2.38	0	0	0	6.57113e-05	7.34103e-05	4.86311e-05	5.25481e-05	4.96864e-05	2.41153e-05	2.96562e-05	0.000133807	0.00015553	7.8353e-05	0.000103452	5.09043e-05	6.80873e-05	-	2.71039e-05	2.90831e-05	-	3.09374e-05	-	3.00276e-05	9.17099e-05	3.14537e-05	8.50257e-05	0.00016094	4.73393e-05	4.51586e-05	0.000115691	9.12552e-05	6.76082e-05	8.86079e-05
CLCdnPW36_18944	29.5.11.4.3.3 protein.degradation.ubiquitin.E3.SCF.cullin | 29.5.11.4.3 protein.degradation.ubiquitin.E3.SCF | 29.5.11 protein.degradation.ubiquitin | 29.5.11.4 protein.degradation.ubiquitin.E3 | 29.5 protein.degradation | 29 protein	CLCdnPW36_18944 Calcyclin-binding protein	PGSC0003DMG400012093	-	AT1G30070	SGS domain-containing protein	T1P2.12	0	0	0	0	0	0	0	0	1.08	0	0	0	0.000152826	8.53661e-05	0.000169654	0.000183318	0.000173335	0.000168256	0.000103458	9.33595e-05	0.00027129	0.000182227	0.000180451	0.000177584	-	0.000100122	9.45542e-05	0.000101459	9.9346e-05	0.000107928	0.000236229	0.000104754	0.000213292	0.000219458	9.88731e-05	0.000112291	0.000247721	0.00015754	0.000161439	0.000238764	0.000157238	0.000154558
CLCdnPW32_8129	29.5.3 protein.degradation.cysteine protease | 29.5 protein.degradation | 29 protein	CLCdnPW32_8129 Cysteine proteinase inhibitor	PGSC0003DMG406000080	-	AT3G12490	cystatin B	CYS6	0	0	0	1.86	0	0	0	0	2.11	0	0	0	0.000212213	0.00016934	0.000235579	0.000254554	0.000206307	0.000267015	0.000328367	0.000259276	0.000179385	0.00021689	0.00017898	0.000140909	-	0.000158889	0.000187567	0.000241516	0.000197072	0.000256915	0.000328024	0.000374039	0.000380795	0.000478871	0.000313815	0.000311851	0.000753484	0.000125004	0.000128098	0.000189454	0.000187147	0.000306596
VdnRY6_5686	29.5.3 protein.degradation.cysteine protease | 29.5 protein.degradation | 29 protein	VdnRY6_5686 Cysteine proteinase inhibitor	-	-	-	-	-	0	0	0	0	0	0	0	0	1.39	0	0	0	0.000243116	0.000226334	0.000224904	0.000291623	0.000183828	0.000267662	0.000274302	0.000346538	0.000287711	0.000241573	0.000191374	0.000188333	-	0.000212365	0.000150417	0.000215201	0.000210719	0.000171692	0.000250528	0.000277737	0.000339304	0.000290928	0.000314575	0.000238176	0.000569218	0.000208845	0.000214014	0.000253217	0.000250134	0.000163914
CLCdnDe1_402	29.5.5 protein.degradation.serine protease | 29.5 protein.degradation | 29 protein	CLCdnDe1_402 ATP-dependent Clp protease proteolytic subunit	Sotub01g038340.1.1|Sotub01g038350.1.1|PGSC0003DMG400002768|PGSC0003DMG400002768	-	AT1G02560	nuclear encoded CLP protease 5	CLPP5	0	0	0	0	0	0	0	0	-1.21	0	0	0	0.000664946	0.000557141	0.000430594	0.000465277	0.000565635	0.000610068	0.000675219	0.000744712	0.000655766	0.00052858	0.000523427	0.000515111	0.000344495	0.00043563	0.00027427	0.000367873	0.000288169	0.000391328	0.000256957	0.000303855	0.000232008	0.00047743	0.000286798	0.000488576	0.000658675	0.000514091	0.000585349	0.000577144	0.000627129	0.000448321
TDe_comp111570_c0_seq1	29.5.5 protein.degradation.serine protease | 29.5 protein.degradation | 29 protein	TDe_comp111570_c0_seq1 Serine carboxypeptidase 1	Sotub05g011980.1.1|PGSC0003DMG400022611	-	AT1G15000	serine carboxypeptidase-like 50	SCPL50	0	0	0	0	0.726	0	0	0	0	0	0	0	-	4.14527e-05	-	-	-	-	-	-	4.39116e-05	4.42437e-05	4.38124e-05	4.31163e-05	-	-	-	-	-	-	-	-	-	-	-	-	-	-	-	-	-	-
VdnDe2_29290	29.6 protein.folding | 20.2.1 stress.abiotic.heat | 20.2 stress.abiotic | 20 stress | 29 protein	VdnDe2_29290 Chaperone DnaK	PGSC0003DMG400027611	HSP70-7	AT5G49910	chloroplast heat shock protein 70-2	HSP70-7	0	0	0	1.91	0	0	0	0	2.49	0	0	0	9.44118e-05	0.00015821	0.000183412	0.000141561	0.000133852	0.000155916	0.000191741	0.000317212	0.000251392	0.000253294	0.000139347	0.000274266	7.33691e-05	9.27787e-05	0.000146032	0.000188035	0.000276179	0.000266699	0.000291871	0.000194141	0.00023059	0.000203362	6.1081e-05	0.000104055	0.000331575	0.000170316	0.000149598	0.000147501	0.000242843	0.000167093
CLCdnDe6_57820	29.6 protein.folding | 20.2.1 stress.abiotic.heat | 20.2 stress.abiotic | 20 stress | 29 protein	CLCdnDe6_57820 heat shock protein	Sotub03g031100.1.1|PGSC0003DMG400014212|PGSC0003DMG400014212	-	AT1G16030	heat shock protein 70B	HSP70-5	0	0	0	0	0	0	0	0	0.874	0	0	0	0.000332643	0.000343031	0.000340864	0.000368319	0.000290217	0.000366228	0.000415731	0.000343888	0.000363379	0.000366127	0.000271918	0.000297331	0.000238618	0.000536433	0.000569928	0.000577571	0.000698612	0.000722819	0.000672385	0.000631405	0.000607099	0.000661394	0.00059596	0.000714436	0.000331809	0.000342902	0.000378418	0.000319812	0.000315918	0.000258778
PBdnRY1_11327	29.6 protein.folding | 20.2.1 stress.abiotic.heat | 20.2 stress.abiotic | 20 stress | 29 protein	PBdnRY1_11327 heat shock protein	Sotub09g009340.1.1|PGSC0003DMG400008917	-	AT3G12580	heat shock protein 70	MED37C	0	0	0	0	0	0	0.677	0	0	0	0	0	0.00108297	0.000979408	0.00100184	0.00129905	0.000965095	0.000823263	0.000942601	0.00110262	0.000884931	0.00098386	0.000822039	0.00104868	0.00136259	0.00125006	0.0014677	0.00143793	0.00150856	0.00145678	0.00159427	0.00141393	0.00133151	0.0012219	0.00140129	0.00151566	0.000808051	0.00098347	0.000980573	0.000859402	0.000955057	0.00083447
PBdnRY1_12569	29.6 protein.folding | 20.2.1 stress.abiotic.heat | 20.2 stress.abiotic | 20 stress | 29 protein	PBdnRY1_12569 heat shock protein	Sotub10g028410.1.1|PGSC0003DMG400019208	-	AT3G12580	heat shock protein 70	MED37C	0	0	0	0	0	0	0.675	0	0	0	0	0	0.000956995	0.000751274	0.000717815	0.00102383	0.000792064	0.000797332	0.00077042	0.000853222	0.00076523	0.000832698	0.00067188	0.000841533	0.0013668	0.00108447	0.00118419	0.00116764	0.00114332	0.00116902	0.00131934	0.00113464	0.00119124	0.00118853	0.00120482	0.00136831	0.000698749	0.000826536	0.000792347	0.000700422	0.000824952	0.000680103
PBdnRY1_13118	29.6 protein.folding | 20.2.1 stress.abiotic.heat | 20.2 stress.abiotic | 20 stress | 29 protein	PBdnRY1_13118 heat shock protein	Sotub11g023820.1.1|PGSC0003DMG400000398	-	-	-	-	0	0	0	0	0	0	0.675	0	0	0	0	0	0.00102823	0.000918964	0.00082755	0.00107921	0.000932975	0.000849035	0.000835294	0.000910793	0.000851791	0.000919535	0.000758809	0.000896103	0.00143831	0.00134726	0.001495	0.00139939	0.00153735	0.00163384	0.00158937	0.00137435	0.00143505	0.00129197	0.00149677	0.00166211	0.000805568	0.000927452	0.000841788	0.000696119	0.000899227	0.00080591
PBdnRY1_5389	29.6 protein.folding | 20.2.1 stress.abiotic.heat | 20.2 stress.abiotic | 20 stress | 29 protein	PBdnRY1_5389 heat shock protein	Sotub04g010180.1.1|PGSC0003DMG400027750	HSP	-	-	-	0	0	0	0	0	0	0.837	0	0.791	0	0	0	0.00064166	0.000602145	0.000598341	0.00070811	0.000494883	0.000536898	0.00062551	0.000689887	0.000607489	0.000612083	0.000515199	0.000536837	0.000877616	0.000807118	0.000825754	0.000851975	0.00100108	0.0009788	0.00103151	0.000985198	0.00111046	0.00106885	0.000830261	0.000905214	0.000610183	0.000608533	0.000650707	0.000481189	0.00058096	0.000441273
Sotub07g006170.1.1	29.6 protein.folding | 20.2.1 stress.abiotic.heat | 20.2 stress.abiotic | 20 stress | 29 protein	Sotub07g006170.1.1 heat shock protein	Sotub07g006170.1.1|PGSC0003DMG400011197	-	-	-	-	0	0	0	0	0	0	0	0	0.979	0	0	0	-	-	-	-	-	-	-	-	-	-	-	-	0.000159079	0.000335271	0.000379952	0.000407697	0.000499009	0.000542115	0.000514177	0.000456015	0.000499964	0.000661394	0.000430416	0.000488825	0.000248857	0.000290148	0.000297329	0.00026651	0.000263265	0.000207023
TDe_comp108769_c0_seq6	29.6 protein.folding | 20.2.1 stress.abiotic.heat | 20.2 stress.abiotic | 20 stress | 29 protein	TDe_comp108769_c0_seq6 Heat shock protein 5	Sotub08g027450.1.1|PGSC0003DMG400012254	-	AT5G42020	Heat shock protein 70 (Hsp 70) family protein	MED37F	0	0	0	0	0	0	0	0	0.503	0	0	0	0.000626291	0.000643696	0.00058401	0.000751249	0.00056827	0.000551619	0.0007462	0.00070397	0.000592938	0.000746778	0.000650758	0.000844188	0.000700851	0.000689313	0.000681979	0.000698517	0.000814251	0.000778438	0.000851909	0.000652515	0.000909044	0.000683506	0.000940035	0.000920346	0.000568497	0.000619782	0.000714512	0.000678403	0.00064437	0.000658722
VdnDe3_39168	29.6 protein.folding | 20.2.1 stress.abiotic.heat | 20.2 stress.abiotic | 20 stress | 29 protein	VdnDe3_39168 Chaperone DnaK	Sotub01g043450.1.1|Sotub01g043480.1.1|PGSC0003DMG400003122|PGSC0003DMG400003122|PGSC0003DMG400003122|PGSC0003DMG400003122|PGSC0003DMG400010677|PGSC0003DMG400010677|PGSC0003DMG400010677|PGSC0003DMG400010677	-	AT5G09590	mitochondrial HSO70 2	HSP70-10	0	0	0	0	0	0	0	0	0.556	0	0	0	0.000294881	0.000356883	0.000354628	0.000353716	0.00025084	0.000324653	0.000299436	0.000330254	0.000319891	0.00032231	0.000348183	0.000314097	0.000229157	0.000354176	0.000243258	0.00029365	0.000287535	0.000208248	0.000341855	0.000336873	0.000274366	0.000317586	0.000286166	0.000325	0.000345209	0.000303975	0.000337457	0.000383915	0.000404524	0.000298222
VdnDe4_115100	29.6 protein.folding | 20.2.1 stress.abiotic.heat | 20.2 stress.abiotic | 20 stress | 29 protein	VdnDe4_115100 Heat shock cognate 70 kDa protein 1	Sotub06g031900.1.1|PGSC0003DMG400030405	MED37E	AT5G02500	heat shock cognate protein 70-1	MED37E	0	0	0	0	0	0	0.727	0	0	0	0	0	0.000773551	0.000547316	0.000572483	0.000711383	0.000672642	0.000567768	0.000628401	0.000661572	0.000579782	0.000676403	0.000456688	0.000569281	0.00104198	0.00104735	0.00105292	0.00109557	0.00117332	0.00123826	0.00115585	0.00106045	0.0010796	0.00107379	0.00110101	0.00113675	0.000501549	0.000584766	0.000572001	0.000537126	0.000583646	0.000521544
Sotub03g036140.1.1	29.6 protein.folding | 29 protein	Sotub03g036140.1.1 chaperonin 2	Sotub03g036140.1.1|PGSC0003DMG400002537	-	AT1G55490	chaperonin 60 beta	CPN60B1	0	0	0	0	0	0	0	0	0.476	0	0	0	0.00134425	0.0013485	0.00124862	0.00144792	0.00152464	0.00135915	0.00130001	0.00147477	0.0012337	0.00140659	0.00145766	0.00140262	0.0011086	0.0015816	0.0014597	0.00138417	0.00153367	0.00143367	0.00161139	0.00131629	0.00111034	0.00114244	0.000922924	0.000927226	0.00106723	0.00132914	0.00136204	0.00105721	0.00127015	0.00138722
Sotub11g025210.1.1	29.6 protein.folding | 29 protein	Sotub11g025210.1.1 T-complex protein 1 subunit beta	Sotub11g025210.1.1|PGSC0003DMG400019637	CCT2	AT5G20890	TCP-1/cpn60 chaperonin family protein	CCT2	0	0	0	0	0	0	0	0	0.885	0	0	0	0.000285788	0.000319272	0.000211504	0.000228539	0.00032414	0.000209762	0.000257958	0.000271575	0.000225474	0.000189316	0.00018747	0.000295187	0.000197414	0.000332853	0.000196465	0.000252973	0.00028899	0.000403654	0.000490836	0.000217657	0.000310224	0.000319193	0.000451965	0.000233317	0.0002402	0.000392803	0.000301894	0.000330735	0.000261367	0.000289026
VdnPW1_43544	29.6 protein.folding | 29 protein	VdnPW1_43544 chaperonin 2	Sotub11g026720.1.1|PGSC0003DMG400001148	-	AT2G28000	chaperonin-60alpha	CPN60A1	0	0	0	0	0	0	0	0	0.411	0	0	0	0.00141165	0.00149103	0.00136764	0.00120071	0.00145554	0.00158244	0.00152902	0.00169336	0.00115423	0.00125477	0.00130315	0.00143157	0.00111697	0.00144609	0.00130215	0.00126092	0.00123466	0.00130507	0.00138857	0.0012315	0.00100299	0.00117942	0.000896682	0.000867497	0.00113716	0.00129644	0.00130141	0.000962378	0.00134677	0.00103829
CLCdnDe6_11525	29.8 protein.assembly and cofactor ligation | 29 protein	CLCdnDe6_11525 CPLD51 protein required for cyt b6 assembly	Sotub02g006630.1.1|PGSC0003DMG400014532	-	AT3G26710	cofactor assembly of complex C	CCB1	0	1.38	0	0	0	0	0	0	0	0	0	0	-	7.21821e-05	-	0.000155007	-	-	8.74801e-05	-	7.64639e-05	7.70421e-05	7.6291e-05	7.50789e-05	-	-	-	-	-	-	-	-	-	-	-	-	6.98209e-05	6.66046e-05	6.82531e-05	6.72963e-05	0.000132954	0.000130688
PGSC0003DMP400006167	3.8 minor CHO metabolism.galactose | 3.8.2 minor CHO metabolism.galactose.alpha-galactosidases | 3 minor CHO metabolism	PGSC0003DMP400006167 Glycosyl hydrolase family	PGSC0003DMG400003465|PGSC0003DMG400003465	-	AT3G56310	-	-	0	0	0	0	0	0	0	0	1.72	0	0	0	3.76903e-05	4.21062e-05	4.18402e-05	4.52103e-05	-	-	5.10301e-05	4.6049e-05	4.46039e-05	-	4.45031e-05	4.3796e-05	-	9.87689e-05	9.32764e-05	5.00439e-05	9.80035e-05	0.000106469	5.82591e-05	0.000155007	0.000157807	0.000108246	9.7537e-05	5.53866e-05	-	-	-	-	-	-
SdnRY1_8787	30 signalling | 30.2 signalling.receptor kinases	SdnRY1_8787 Protein kinase	Sotub12g017950.1.1|PGSC0003DMG400006613|PGSC0003DMG400006613|PGSC0003DMG400006613|PGSC0003DMG400006613|PGSC0003DMG400006613	-	AT1G68830	Serine/Threonine kinase domain protein	STN7	0	0	0	-1.19	0	0	0	0	0	0	0	0	0.000150761	0.000235795	0.000234305	0.000325514	0.00023939	0.000298769	0.00020412	0.000294713	0.000356831	0.000287624	0.000249217	0.000245258	0.00037491	0.000237045	0.000223863	0.000280246	0.000196007	0.000298114	0.000372858	0.000206676	0.000336655	0.000173194	0.000117044	0.000221546	0.000195499	0.000186493	0.000191109	0.000157025	0.000155113	0.000121975
CLCdnDe13_21789	30.5 signalling.G-proteins | 30 signalling	CLCdnDe13_21789 Ran GTPase-activating protein 1	Sotub09g019890.1.1|PGSC0003DMG400035893	-	AT3G63130	RAN GTPase activating protein 1	RANGAP1	0	0	0	0	0	0	1.88	1.58	0	0	0	0	-	-	-	-	-	-	-	-	-	-	-	-	-	-	-	-	-	-	-	-	-	-	-	-	3.38645e-05	6.4609e-05	3.3104e-05	3.264e-05	-	3.16931e-05
VdnPW1_100439	30.5 signalling.G-proteins | 30 signalling	VdnPW1_100439 Ras-related protein Rab-5C	Sotub11g012170.1.1|PGSC0003DMG400007437	-	AT3G54840	Ras-related small GTP-binding family protein	RABF1	0	0	0	0	1.42	0	0	0	0	0	0	0	0.000229239	0.000341464	0.000339307	0.000458296	0.00034667	0.000168256	0.000206916	0.000466798	0.00027129	0.000455569	0.000360902	0.00044396	0.000237528	-	0.000283663	0.000101459	0.00049673	0.000323784	-	0.000209507	0.000213292	0.000329187	0.000197746	0.000449163	0.000330294	0.000393849	0.000403597	0.000397939	0.000393095	0.000386395
VdnPW1_62368	30.5 signalling.G-proteins | 30 signalling	VdnPW1_62368 Ras-related protein Rab-25	Sotub07g022390.1.1	-	-	-	-	0	0	0	0	1.35	0	0	0	0	0	0	0	0.000292305	0.000244915	0.00032449	0.000438283	0.000497298	0.000563181	-	0.000267848	0.000432405	0.000435675	0.000345142	0.000424573	0.000227156	9.57498e-05	0.000271276	0.000291085	0.000380031	0.000412859	0.000225913	0.000100179	0.000203978	0.000419749	0.000189111	0.000322161	0.000394839	0.000376651	0.000463167	0.000228337	0.000451115	0.000443426
CLCdnRY10_11838	30.5 signalling.G-proteins | 30 signalling	CLCdnRY10_11838 Ras-related protein Rab-25	Sotub06g005280.1.1|PGSC0003DMG400020828|PGSC0003DMG400020828	-	-	-	-	0	0	0	0	1.2	0	0	0	0	0	0	0	0.000245194	0.000410883	0.000272191	0.000367644	0.000347623	0.000337437	0.000331976	0.000374464	0.000507798	0.000365456	0.000361893	0.00056983	-	-	-	-	-	-	-	-	-	-	-	-	0.000264961	0.000379134	0.00045327	0.000255381	0.000441476	0.000433951
Sotub12g009750.1.1	31 cell | 31.1 cell.organisation	Sotub12g009750.1.1 Profilin	Sotub12g009750.1.1|PGSC0003DMG400000291	-	-	-	-	0	0	0	0	0	0	0	0	0	1.33	0	0	0.000108665	0.000121397	0.00012063	0.000130347	-	0.000119637	0.000147126	0.000132765	0.000128598	0.000129571	0.000128308	0.000126269	-	-	-	-	-	-	-	-	-	-	-	-	0.000117426	0.000112017	0.000114789	-	0.000111802	0.000219794
PGSC0003DMP400025339	31.1 cell.organisation | 31 cell	PGSC0003DMP400025339 Conserved gene of unknown function	Sotub10g005220.1.1|PGSC0003DMG400014391|PGSC0003DMG400014392	-	AT1G42550	plastid movement impaired1	PMI1	2.47	0	0	0	0	0	0	0	0	0	0	0	7.55507e-05	0.000211006	0.000125804	0.000158593	0.000107112	0.000124768	0.000127863	0.000161535	0.000111762	0.000202692	0.000133811	8.77898e-05	-	-	-	-	-	-	-	-	-	-	-	-	0.000163283	0.000116821	9.97604e-05	5.90172e-05	7.77316e-05	5.73051e-05
CLCdnPW16_87171	31.1 cell.organisation | 31 cell	CLCdnPW16_87171 Actin	-	-	-	-	-	-1.35	0	0	0	0	0	0	0	0	0	0	0	-	-	-	-	-	-	-	-	-	-	-	-	0.000830086	0.000641473	0.000440582	0.000650039	0.000810093	0.000754347	0.000756749	0.000732161	0.000496924	0.000575201	0.000460707	0.000523227	-	-	-	-	-	-
Sotub09g009790.1.1	31.3.1 cell.cycle.peptidylprolyl isomerase | 31.3 cell.cycle | 31 cell	Sotub09g009790.1.1 Peptidyl-prolyl cis-trans isomerase	Sotub09g009790.1.1|PGSC0003DMG400008860	-	AT2G36130	Cyclophilin-like peptidyl-prolyl cis-trans isomerase family protein	CYP18-2	0	-0.962	0	0	0	0	0	0	0	0	0	0	-	-	-	-	-	-	-	-	-	-	-	-	-	-	-	-	-	-	-	-	-	-	-	-	0.000211504	0.000201761	-	0.000305785	0.000100687	9.89713e-05
CLCdnDe13_3976	31.4 cell.vesicle transport | 31 cell	CLCdnDe13_3976 Coatomer alpha subunit-like protein	Sotub04g034370.1.1|PGSC0003DMG400003762	-	AT1G62020	Coatomer%2C alpha subunit	F8K4.21	0	0	0	0	0	0	0	1.63	0	0	-2.04	0	8.24359e-05	7.67453e-05	7.62605e-05	0.000164806	7.79155e-05	4.53795e-05	3.72042e-05	5.0359e-05	3.25191e-05	1.63825e-05	3.24456e-05	1.59651e-05	0.000170833	9.00111e-05	0.000136009	0.000109456	0.000125039	0.00013584	0.000106187	0.00011301	0.000115051	-	0.000159999	0.000100951	7.42349e-05	0.000127467	0.000101595	7.15507e-05	8.48155e-05	5.558e-05
Sotub08g029270.1.1	33.99 development.unspecified | 33 development	Sotub08g029270.1.1 UDP-N-acetylmuramoyl-L-alanyl-D-glutamate-2 6-diaminopimelate ligase	Sotub08g029270.1.1|PGSC0003DMG402012338	-	AT1G63680	-	-	0	0	0	0	0	0	1.54	1.5	0	0	0	0	-	-	-	-	-	-	-	-	-	-	-	-	6.59299e-05	2.77905e-05	2.62451e-05	-	2.75751e-05	2.99572e-05	3.27846e-05	2.90761e-05	-	-	-	-	2.29197e-05	2.18639e-05	2.2405e-05	-	-	2.14501e-05
CLCdnDe7_10298	33.99 development.unspecified | 33 development	CLCdnDe7_10298 Protein transport protein sec31	Sotub01g025380.1.1	-	AT3G63460	transducin family protein / WD-40 repeat family protein	SEC31B	0	0	0	0	0	0	0	0	0	0	0	1.56	5.95004e-05	6.64717e-05	4.95388e-05	7.1372e-05	5.06139e-05	4.91308e-05	8.05595e-05	5.4522e-05	5.2811e-05	5.32104e-05	7.02556e-05	5.18545e-05	4.62388e-05	3.89808e-05	3.68131e-05	5.9252e-05	5.80181e-05	4.20199e-05	6.89788e-05	8.15682e-05	0.000166083	0.000106803	0.000153978	0.000109296	8.03716e-05	7.66693e-05	6.28535e-05	6.19724e-05	4.59135e-05	7.52182e-05
Sotub11g012130.1.1	33.99 development.unspecified | 33 development	Sotub11g012130.1.1 U4/U6.U5 tri-snRNP-associated protein 1	Sotub11g012130.1.1|PGSC0003DMG400007426|PGSC0003DMG400007426|PGSC0003DMG400007426|PGSC0003DMG400007426	-	AT5G16780	SART-1 family	DOT2	0	0	0	0	0	0	0	0	0	0	-0.917	0	-	4.79363e-05	4.76335e-05	-	-	-	2.90479e-05	2.62125e-05	2.53899e-05	2.55819e-05	2.53325e-05	2.493e-05	-	-	-	-	-	-	-	-	-	-	-	-	-	-	-	-	-	-
VdnDe1_39992	34.20 transport.porins | 34 transport	VdnDe1_39992 34 kDa outer mitochondrial membrane protein porin	PGSC0003DMG400002066	VDAC1	AT3G01280	voltage dependent anion channel 1	VDAC1	0	0	0	0	-1.06	0	0	0	0	0	0	0	0.000541569	0.000423515	0.00036072	0.000389774	0.000368548	0.000417374	0.000439948	0.000529339	0.000448637	0.00045203	0.000447623	0.000503442	0.000505036	0.000425761	0.000402085	0.000359539	0.000281641	0.000382463	0.000502273	0.000371214	0.000302336	0.000311076	0.000350376	0.000397923	0.000468184	0.000334963	0.000343253	0.000507662	0.000445762	0.000383394
VdnPW4_15664	34.21 transport.calcium | 30.3 signalling.calcium | 34 transport | 30 signalling	VdnPW4_15664 Calcium-transporting ATPase 1	Sotub04g014340.1.1|PGSC0003DMG400012696|PGSC0003DMG400012696|PGSC0003DMG400012696	ACA11	AT3G57330	autoinhibited Ca2+-ATPase 11	ACA11	0	0	0	0	0	0	1.79	1.5	0	0	0	0	-	-	-	-	-	-	-	-	-	-	-	-	-	-	-	-	-	-	-	-	-	-	-	-	1.65753e-05	-	1.62031e-05	1.59759e-05	-	1.55125e-05
CLCdnDe10_3689	34.21 transport.calcium | 34 transport	CLCdnDe10_3689 Calcium-transporting ATPase	Sotub11g029690.1.1|PGSC0003DMG400015546|PGSC0003DMG400015546	-	AT1G07810	-	-	0	0	0	0	0	0	0	2.23	0	0	0	0	1.57724e-05	5.2861e-05	-	5.67579e-05	3.5778e-05	3.47296e-05	2.13547e-05	1.92702e-05	1.86655e-05	3.76134e-05	5.58701e-05	1.83275e-05	-	-	-	-	-	-	-	-	-	-	-	-	-	1.62588e-05	1.66612e-05	1.64277e-05	1.62277e-05	4.78533e-05
CLCdnDe7_29212	34.99 transport.misc | 34 transport	CLCdnDe7_29212 Trafficking protein particle complex subunit 5	Sotub04g013360.1.1|PGSC0003DMG400015006	-	AT5G58030	Transport protein particle (TRAPP) component	-	0	0	0	0	0	0	0	0	0	1.06	0	0	-	9.63668e-05	-	-	9.78361e-05	9.49694e-05	0.00011679	0.00010539	0.000204166	-	0.000101852	-	-	-	-	-	0.000112148	0.000121836	0.000133335	0.000118253	-	0.000123869	0.000111615	0.000126761	9.32145e-05	-	9.11214e-05	8.9844e-05	-	8.72376e-05
VdnPW3_87158	35 not assigned | 35.2 not assigned.unknown	VdnPW3_87158 Unknown Protein	-	-	AT1G74730	transmembrane protein%2C putative (DUF1118)	-	2.16	0	0	0	0	0	0	0	0	0	0	0	-	-	-	-	-	-	-	-	-	-	-	-	-	0.00034083	0.000107292	0.000230254	0.000112729	0.000244935	0.000268052	0.000237731	0.000242025	0.000249022	0.000224386	0.000254836	0.00037479	0.000357525	0.000366374	0.000451548	0.000535261	0.000263069
VdnDe1_181203	35 not assigned | 35.2 not assigned.unknown	VdnDe1_181203 Unknown Protein	Sotub09g015900.1.1|Sotub09g015910.1.1|Sotub09g015920.1.1	-	AT3G51610	-	-	0	-1.2	0	0	0	0	0	0	0	0	0	0	-	-	-	-	-	-	-	-	-	-	-	-	-	-	-	-	-	-	-	-	-	-	-	-	-	0.000144963	0.000148551	0.000219703	7.23427e-05	7.11097e-05
CLCdnPW28_5188	35 not assigned | 35.2 not assigned.unknown	CLCdnPW28_5188 Glutathione S-transferase domain protein	Sotub09g010230.1.1|PGSC0003DMG401008955|PGSC0003DMG401008955|PGSC0003DMG402008955	-	AT5G03880	-	-	0	-1.58	0	0	0	0	0	0	0	0	0	0	0.000100206	5.59736e-05	0.00022248	6.00999e-05	5.6827e-05	5.51619e-05	6.78364e-05	6.12148e-05	0.000118588	5.97422e-05	5.91598e-05	5.82199e-05	-	6.56488e-05	6.19981e-05	6.65255e-05	6.51401e-05	7.07671e-05	7.74463e-05	6.86858e-05	6.99265e-05	7.1948e-05	6.483e-05	0.000220883	0.000162428	0.000154945	0.00015878	-	-	-
CLCdnRY12_77430	35.1 not assigned.no ontology | 35 not assigned	CLCdnRY12_77430 Unknown Protein	Sotub01g039210.1.1|PGSC0003DMG400018239	-	AT3G05900	-	-	2.95	0	0	0	0	0	0	0	-1.11	0	0	0	0.000557102	0.000837812	0.000808733	0.000950979	0.000583259	0.000707711	0.00084131	0.000863904	0.000862152	0.000740926	0.000936104	0.00114531	-	-	-	-	-	-	-	-	-	-	-	-	0.000347317	0.000640547	0.000679035	0.000669516	0.000595229	0.000563414
CLCdnDe12_5600	35.1 not assigned.no ontology | 35 not assigned	CLCdnDe12_5600 Intracellular protease PfpI family protein expressed	Sotub02g024510.1.1|PGSC0003DMG400019717|PGSC0003DMG400019717	-	AT3G02720	-	-	0	0	0	1.57	0	0	0	0	1.34	0	0	0	0.00017252	0.000192734	0.000191516	0.000310413	9.78361e-05	0.000142454	0.000175186	5.26952e-05	0.000102083	0.000102855	0.000152779	0.000100234	0.000134069	0.000169536	0.000213478	0.000114534	0.000168223	0.000243672	0.000133335	0.000236506	0.000361167	0.000309673	0.000223229	0.000316903	0.000186429	0.000133381	0.000182243	0.000269532	0.000266251	0.000218094
TDe_comp111873_c0_seq1	35.1 not assigned.no ontology | 35 not assigned	TDe_comp111873_c0_seq1 Unknown Protein	-	-	AT3G05900	-	-	3.26	0	0	0	0	0	0	0	0	0	0	0	0.000574006	0.000887897	0.000833272	0.000979835	0.000625996	0.000826409	0.000896729	0.000863144	0.000966693	0.000842381	0.000990576	0.00118007	-	-	-	-	-	-	-	-	-	-	-	-	0.000333998	0.000614467	0.000699639	0.000666837	0.000636005	0.00058051
CLCdnPW2_3354	35.1 not assigned.no ontology | 35 not assigned	CLCdnPW2_3354 HAD-superfamily hydrolase subfamily IA variant 3	Sotub08g022820.1.1|PGSC0003DMG400001865|PGSC0003DMG400001865|PGSC0003DMG400001865|PGSC0003DMG400001865	-	AT2G38740	Haloacid dehalogenase-like hydrolase (HAD) superfamily protein	SGPP	0	-1.48	0	0	0	0	0	0	0	0	0	0	0.000133342	0.000297931	0.000222037	0.000319894	-	7.34026e-05	0.000270805	0.000162914	0.000157802	0.000158995	0.000157445	0.000232416	-	-	-	-	-	-	-	-	-	-	-	-	-	0.000206182	0.000281714	0.000347206	6.85958e-05	0.000134853
VdnDe1_51537	35.1 not assigned.no ontology | 35 not assigned	VdnDe1_51537 D-tagatose-1,6-bisphosphate aldolase subunit GatY	-	-	AT1G18270	ketose-bisphosphate aldolase class-II family protein	-	0	0	0	0	0	0	0	2.51	0	0	0	0	-	-	-	-	-	-	-	-	-	-	-	-	-	-	-	-	-	-	-	-	-	-	-	-	-	1.25004e-05	2.56196e-05	-	2.4953e-05	2.45277e-05
VdnDe2_2823	35.1 not assigned.no ontology | 35 not assigned	VdnDe2_2823 Thylakoid lumen 15.0-kDa protein (Fragment)	Sotub10g025000.1.1|PGSC0003DMG400010472	-	AT5G52970	thylakoid lumen 15.0 kDa protein	MNB8_3	0	0	0	0	0	0	0	0	-0.963	0	0	0	0.000371877	0.000581627	0.000660518	0.000624505	0.000506139	0.000573193	0.000604196	0.00045435	0.000616129	0.00044342	0.000526917	0.000518545	0.000231194	0.000292356	0.000368131	0.000395013	0.000386787	0.000315149	0.000229929	0.000305881	0.000311406	0.000213606	0.000481183	0.000218592	0.000562601	0.000536685	0.000471401	0.000464793	0.000459135	0.000300873
PBdnRY1_1658	35.1.27 not assigned.no ontology.tetratricopeptide repeat (TPR) | 35.1 not assigned.no ontology | 35 not assigned	PBdnRY1_1658 Pentatricopeptide repeat-containing protein	Sotub01g029110.1.1|PGSC0003DMG400031170	-	AT1G02150	-	-	0	0	0	0	0	0	0	0	1.37	0	0	0	9.21164e-05	0.000137212	6.81727e-05	0.000147327	0.00017413	6.76112e-05	0.000124719	0.000112545	0.000181689	0.000146451	0.000145023	0.000107039	9.54472e-05	0.00016093	0.000189976	0.000203849	0.000159683	0.000216846	0.000237312	8.41873e-05	0.000128562	8.81858e-05	7.94613e-05	-	9.95428e-05	0.00012661	9.73076e-05	6.39624e-05	9.47755e-05	0.000124214
CLCdnPW28_12611	35.1.5 not assigned.no ontology.pentatricopeptide (PPR) repeat-containing protein | 35.1 not assigned.no ontology | 35 not assigned	CLCdnPW28_12611 Pentapeptide repeat	Sotub08g024970.1.1|PGSC0003DMG400004788|PGSC0003DMG400004788|PGSC0003DMG400004788	-	AT1G12250	-	-	0	0	0	-1.42	0	0	0	0	-1.21	0	0	0	0.000349676	0.000390645	0.000443631	0.000359523	0.000396601	0.000274986	0.000473437	0.000488256	0.000413818	0.000476511	0.000353899	0.000406322	-	0.000523623	0.000247252	0.000530615	0.000194837	0.000282223	0.00030886	0.000273923	0.000278871	0.000143466	0.000323182	0.000293632	0.000485829	0.000308966	0.00042215	0.000416233	0.000411165	0.000404158
CLCdnPW47_17155	35.2 not assigned.unknown | 35 not assigned	CLCdnPW47_17155 Homology to unknown gene	Sotub01g030470.1.1|PGSC0003DMG400012774|PGSC0003DMG400012774|PGSC0003DMG400012774	-	AT3G60810	DUF1499 family protein	T4C21_220	0	0	0	0	0	0	0	0	0	-1.5	0	0	0.000124884	0.000209274	0.000138635	0.000224702	0.000141643	0.000137493	0.000253627	7.62901e-05	7.3896e-05	0.00014891	0.000147458	0.000217673	0.000388199	0.000163632	0.000231799	0.000165817	0.000162364	0.00017639	0.000289557	0.000256803	0.000174294	0.000179333	0.000242387	0.00018352	0.000134952	0.000257472	0.000197883	0.000195109	0.000192734	0.000126299
CLCdnDe12_5023	35.2 not assigned.unknown | 35 not assigned	CLCdnDe12_5023 Patatin group O	Sotub08g006460.1.1|PGSC0003DMG400008749|PGSC0003DMG400029247|PGSC0003DMG401017090|PGSC0003DMG402017090	-	-	-	-	0	0	0	0	0	0	0	0	-0.813	0	0	0	0.00121076	0.00140093	0.00163209	0.00119299	0.00102993	0.00104736	0.00134656	0.00110946	0.0017399	0.00139213	0.00148068	0.00130641	0.000806492	0.00254962	0.00139119	0.00137795	0.00151792	0.00152689	0.00126996	0.00124486	0.00138805	0.00167656	0.00134284	0.00133443	0.00144856	0.00160471	0.00150739	0.00139618	0.00106776	0.00113702
SdnRY1_14079	35.2 not assigned.unknown | 35 not assigned	SdnRY1_14079 Os01g0611000 protein (Fragment)	Sotub08g015950.1.1|PGSC0003DMG400029086	-	AT5G11420	transmembrane protein%2C putative (Protein of unknown function%2C DUF642)	F15N18_10	0	0	0	0.977	0	0	0	0	0	0	0	0	0.000447882	0.000318409	0.000406797	0.000293042	0.000461805	0.000358619	0.000385892	0.00039797	0.000433667	0.000388397	0.000480763	0.0003785	0.000506265	0.000426797	0.000403063	0.000540621	0.000370553	0.000402563	0.000440558	0.000334906	0.000454607	0.000526218	0.000579526	0.00047867	0.000351993	0.00037775	0.0003871	0.000296857	0.000377027	0.000288245
SdnRY1_15009	35.2 not assigned.unknown | 35 not assigned	SdnRY1_15009 Homology to unknown gene	Sotub11g005380.1.1|PGSC0003DMG400028668	-	AT3G04550	rubisco accumulation factor-like protein	RAF2	0	0	0	0	0	0	0	0	-0.779	0	0	0	0.000408158	0.000373074	0.000453099	0.000400577	0.000420847	0.000408516	0.000401904	0.000589345	0.000439116	0.000486681	0.000438124	0.00034493	0.000692045	0.000632034	0.000688715	0.000541939	0.000627136	0.000576493	0.000802968	0.000610405	0.000569645	0.000319698	0.000384093	0.000327162	0.000280677	0.000458996	0.00043116	0.000309175	0.000572646	0.000637937
CLCdnPW2_16104	7.1.1 OPP.oxidative PP.glucose-6-phosphate 1-dehydrogenase (G6PD) | 7.1 OPP.oxidative PP | 7 OPP	CLCdnPW2_16104 Glucose-6-phosphate 1-dehydrogenase	Sotub05g021030.1.1|PGSC0003DMG400010802|PGSC0003DMG400010802|PGSC0003DMG400010802|PGSC0003DMG400010802	-	AT5G13110	glucose-6-phosphate dehydrogenase 2	G6PD2	0	0	0	0	0	0	0	0	1.48	0	0	0	0.000143767	0.000289101	0.000191516	0.000137961	0.000130448	0.000158282	0.000233581	0.000140521	0.000136111	0.000308565	0.000237656	0.000300703	8.93792e-05	0.000150699	0.000106739	3.81778e-05	0.000112148	0.000162448	-	7.88352e-05	0.000200648	4.12898e-05	0.000111615	-	6.2143e-05	8.89206e-05	0.000121495	8.9844e-05	5.91668e-05	2.90792e-05
CLCdnRY12_3788	8.1.6 TCA / organic transformation.TCA.succinyl-CoA ligase | 8.1 TCA / organic transformation.TCA | 8 TCA / organic transformation	CLCdnRY12_3788 Succinyl-CoA ligase	Sotub01g008180.1.1|PGSC0003DMG400016412	-	AT5G23250	Succinyl-CoA ligase%2C alpha subunit	MKD15.11	-2.44	0	0	0	0	0	0	0	0	0	0	0	5.04051e-05	5.63107e-05	0.00011191	6.0462e-05	5.71693e-05	5.54942e-05	6.8245e-05	6.15835e-05	5.9651e-05	6.01021e-05	5.95162e-05	5.85706e-05	-	0.000132089	0.000187115	0.000267705	0.000393195	0.000498354	0.000311651	0.000345498	0.000422086	0.000434289	0.000456544	0.000222214	-	5.19596e-05	5.32456e-05	0.000104998	0.00010372	0.000101952
SdnRY1_2649	9.1.1 mitochondrial electron transport / ATP synthesis.NADH-DH (type I).complex I | 9.1 mitochondrial electron transport / ATP synthesis.NADH-DH (type I) | 9 mitochondrial electron transport / ATP synthesis	SdnRY1_2649 NADH-quinone oxidoreductase subunit H	Sotub01g018250.1.1|Sotub07g009740.1.1|Sotub11g013030.1.1	-	ATMG01275	NADH dehydrogenase 1A	ND1	0	0	0	0	0	0	0	0	0	0	1.45	0	5.14907e-05	0.000172571	0.00011432	6.17642e-05	5.84006e-05	5.66894e-05	6.97149e-05	0.00012582	0.000243743	0.000245586	0.000243192	0.000239328	-	-	-	-	-	-	-	7.05878e-05	7.18629e-05	7.39404e-05	6.66253e-05	7.56666e-05	5.56419e-05	5.30788e-05	0.000163177	0.00010726	0.000105954	5.20742e-05
CLCdnDe1_11299	1.1.4.1 PS.lightreaction.ATP synthase.alpha subunit | 1.1.4 PS.lightreaction.ATP synthase | 9.9 mitochondrial electron transport / ATP synthesis.F1-ATPase | 9 mitochondrial electron transport / ATP synthesis | 1.1 PS.lightreaction | 1 PS	CLCdnDe1_11299 ATP synthase subunit alpha	-	-	-	-	-	0	0	0	0	0	0	0	0	0	0	0	0	-	-	-	-	-	-	-	-	-	-	-	-	0.00111469	0.000783097	0.000739549	0.000634843	0.000777028	0.00084415	0.00129335	0.00114705	0.000834123	0.00068659	0.000773329	0.000702619	-	-	-	-	-	-
CLCdnDe1_12067	-	CLCdnDe1_12067 Unknown Protein	Sotub11g015030.1.1|Sotub11g015040.1.1|PGSC0003DMG400039256|PGSC0003DMG402009270	-	AT1G22610	-	-	0	0	0	0	0	0	0	0	0	0	0	0	-	-	-	-	-	-	-	-	-	-	-	-	-	-	-	-	-	-	-	-	-	-	-	-	-	-	-	-	-	-
CLCdnDe1_12279	15.2 metal handling.binding, chelation and storage | 15 metal handling	CLCdnDe1_12279 Ferritin	Sotub05g025130.1.1|PGSC0003DMG400027119|PGSC0003DMG400027119	-	AT3G11050	ferritin 2	FER2	0	0	0	0	0	0	0	0	0	0	0	0	6.48623e-05	0.000217386	7.20041e-05	0.000155608	-	7.14111e-05	8.78192e-05	7.9247e-05	0.00015352	7.73407e-05	0.000306347	0.00022611	0.000403246	8.49872e-05	0.000160522	8.61221e-05	8.43286e-05	9.16132e-05	0.00010026	0.000266756	0.00018105	0.000186284	-	-	0.000210275	0.000334314	0.000342588	0.000337786	0.000333674	0.000262389
CLCdnDe1_12673	11.9.2.1 lipid metabolism.lipid degradation.lipases.triacylglycerol lipase | 11.9.2 lipid metabolism.lipid degradation.lipases | 11.9 lipid metabolism.lipid degradation | 11 lipid metabolism	CLCdnDe1_12673 Phospholipase A1	Sotub02g020700.1.1|Sotub12g018310.1.1|PGSC0003DMG400020986|PGSC0003DMG400031758|PGSC0003DMG400031758	-	-	-	-	0	0	0	0	0	0	0	0	0	0	0	0	-	-	-	-	-	-	-	-	-	-	-	-	0.000248893	0.000209825	9.90783e-05	0.00015947	0.000104099	0.000169638	0.000123766	0.000109766	0.000111749	-	5.1802e-05	0.000117663	-	-	-	-	-	-
CLCdnDe1_13009	35.2 not assigned.unknown | 35 not assigned	CLCdnDe1_13009 CHCH domain containing protein	Sotub11g023170.1.1|PGSC0003DMG400029987|PGSC0003DMG400029987	-	AT4G12340	-	-	0	0	0	0	0	0	0	0	0	0	0	0	-	-	-	-	-	-	-	-	-	-	-	-	-	-	-	-	-	-	-	-	-	-	-	-	0.000102167	9.7461e-05	0.000199746	-	9.72743e-05	9.56164e-05
CLCdnDe1_1315	26.3.3 misc.gluco-, galacto- and mannosidases.alpha-mannosidase | 26.3 misc.gluco-, galacto- and mannosidases | 26 misc	CLCdnDe1_1315 Alpha-mannosidase	Sotub06g026070.1.1	-	AT5G13980	-	-	0	0	0	0	0	0	0	0	0	0	0	0	0.000227902	0.000200046	0.000289137	0.000253846	0.000221559	0.000268834	0.000330603	0.000278444	0.000308236	0.000291156	0.000230654	0.000189158	0.000101204	0.000127977	0.000141003	0.000216143	0.000211642	0.000160947	0.00030195	0.000312427	0.000249912	9.35044e-05	0.000210634	0.00026314	0.000316639	0.00021815	0.000257941	0.00023737	0.000284726	0.000181094
CLCdnDe1_13437	26.3.5 misc.gluco-, galacto- and mannosidases.glycosyl hydrolase family 5 | 26.3 misc.gluco-, galacto- and mannosidases | 26 misc	CLCdnDe1_13437 Epoxide hydrolase 1	Sotub06g007560.1.1|PGSC0003DMG400017935	-	AT4G02340	-	-	0	0	0	0	0	0	0	0	0	0	0	0	-	-	-	-	-	-	-	-	-	-	-	-	0.000163581	-	-	6.98727e-05	6.84176e-05	7.43277e-05	8.13429e-05	7.21417e-05	7.34448e-05	7.5568e-05	6.80919e-05	-	-	-	-	-	-	-
CLCdnDe1_1469	33 development | 33.99 development.unspecified	CLCdnDe1_1469 WD-repeat protein	Sotub03g017030.1.1|Sotub03g018040.1.1|PGSC0003DMG400000561|PGSC0003DMG400026477	-	AT5G24520	Transducin/WD40 repeat-like superfamily protein	TTG1	0	0	0	0	0	0	0	0	0	0	0	0	-	-	-	-	-	-	-	-	-	-	-	-	-	-	-	6.49693e-05	6.36163e-05	6.91117e-05	7.56346e-05	6.70791e-05	6.82908e-05	7.0265e-05	6.33135e-05	7.19054e-05	-	-	-	-	-	-
CLCdnDe1_14764	16.8.1.12 secondary metabolism.flavonoids.anthocyanins.anthocyanidin 3-O-glucosyltransferase | 16.8.1 secondary metabolism.flavonoids.anthocyanins | 16.8 secondary metabolism.flavonoids | 16 secondary metabolism	CLCdnDe1_14764 UDP-glucosyltransferase	Sotub11g008890.1.1|PGSC0003DMG400016122	-	-	-	-	0	0	0	0	0	0	0	0	0	0	0	0	7.12106e-05	3.97769e-05	7.90513e-05	4.27093e-05	8.07668e-05	7.84003e-05	4.82071e-05	4.35016e-05	4.21365e-05	8.49102e-05	8.40825e-05	4.13733e-05	0.000332034	0.000139958	0.000132175	0.000141827	9.25821e-05	5.02898e-05	0.000165109	0.000244054	9.93849e-05	0.000102258	9.21413e-05	0.000156968	3.84758e-05	0.000146814	7.52236e-05	7.41691e-05	7.32662e-05	0.000108026
CLCdnDe1_15236	16.5.1.1.1.2 secondary metabolism.sulfur-containing.glucosinolates.synthesis.aliphatic.methylthioalkylmalate synthase (MAM) | 16.5.1.1 secondary metabolism.sulfur-containing.glucosinolates.synthesis | 16.5.1.1.1 secondary metabolism.sulfur-containing.glucosinolates.synthesis.aliphatic | 16.5.1 secondary metabolism.sulfur-containing.glucosinolates | 16.5 secondary metabolism.sulfur-containing | 16…	CLCdnDe1_15236 2-isopropylmalate synthase 1	Sotub08g010880.1.1|PGSC0003DMG400014622	-	AT1G74040	-	-	0	0	0	0	0	0	0	0	0	0	0	0	5.45986e-05	0.000121991	3.03052e-05	6.54922e-05	3.09628e-05	3.00556e-05	3.69614e-05	3.33536e-05	3.23069e-05	6.51025e-05	6.44678e-05	6.34435e-05	8.48592e-05	3.57695e-05	-	-	7.09846e-05	3.85582e-05	4.21975e-05	7.48484e-05	7.62005e-05	-	7.06467e-05	4.01169e-05	2.95002e-05	-	2.88378e-05	2.84335e-05	2.80874e-05	-
CLCdnDe1_15882	-	CLCdnDe1_15882 Calcium-binding EF hand family protein	Sotub01g027400.1.1|PGSC0003DMG400028985	-	AT2G44310	-	-	0	0	0	0	0	0	0	0	0	0	0	0	-	-	-	-	-	-	-	-	-	-	-	-	-	-	-	-	-	-	-	-	-	-	-	-	-	0.000124105	0.000127177	0.000125394	0.000123867	-
CLCdnDe1_16745	-	CLCdnDe1_16745 3-dehydroquinate dehydratase	Sotub09g012220.1.1|PGSC0003DMG400020340|PGSC0003DMG400020340|PGSC0003DMG400020340	-	AT3G09250	Nuclear transport factor 2 (NTF2) family protein	F3L24.12	0	0	0	0	0	0	0	0	0	0	0	0	-	-	-	-	-	-	-	-	-	-	-	-	-	-	-	-	-	-	-	-	-	-	-	-	-	-	-	-	-	-
CLCdnDe1_17375	29.2.3 protein.synthesis.initiation | 29.2 protein.synthesis | 29 protein	CLCdnDe1_17375 Translation initiation factor 2 gamma subunit	Sotub05g027270.1.1|PGSC0003DMG400023536|PGSC0003DMG400023536|PGSC0003DMG400023536|PGSC0003DMG400023536	-	-	-	-	0	0	0	0	0	0	0	0	0	0	0	0	-	-	-	-	-	-	-	-	-	-	-	-	-	4.72558e-05	4.46279e-05	9.57737e-05	4.68896e-05	-	-	-	0.000151005	0.00010358	9.33328e-05	5.29992e-05	3.89733e-05	-	-	-	3.71068e-05	7.29487e-05
CLCdnDe1_17476	7.1.1 OPP.oxidative PP.glucose-6-phosphate 1-dehydrogenase (G6PD) | 7.1 OPP.oxidative PP | 7 OPP	CLCdnDe1_17476 Glucose-6-phosphate 1-dehydrogenase	Sotub02g037020.1.1|PGSC0003DMG400020269	-	AT5G40760	glucose-6-phosphate dehydrogenase 6	ACG12	0	0	0	0	0	0	0	0	0	0	0	0	9.82455e-05	0.000109756	0.000145417	0.00015713	3.71433e-05	3.60549e-05	8.86785e-05	8.00224e-05	3.87557e-05	3.90487e-05	3.86681e-05	7.61074e-05	-	4.29094e-05	8.10464e-05	-	4.25769e-05	4.62548e-05	0.000101241	0.000179578	0.000274232	0.000188107	0.000254245	0.000192498	0.000106166	0.000135034	-	6.82182e-05	0.000101082	6.62391e-05
CLCdnDe1_18047	12.1.2 N-metabolism.nitrate metabolism.nitrite reductase | 12.1 N-metabolism.nitrate metabolism | 12 N-metabolism	CLCdnDe1_18047 Nitrite reductase	Sotub10g014930.1.1|PGSC0003DMG400008262	-	AT2G15620	nitrite reductase 1	NIR1	0	0	0	0	0	0	0	0	0	0	0	0	0.000200585	0.000224086	0.00025448	0.000343722	0.000260003	0.000252384	0.000232781	0.000245069	0.000203467	0.000239173	0.000203007	0.000133188	8.90731e-05	0.000187729	0.000106373	3.80471e-05	7.45095e-05	4.04729e-05	8.85858e-05	7.85652e-05	7.99844e-05	8.22967e-05	3.70774e-05	0.000168436	0.00012386	0.000147693	9.08093e-05	0.000119382	0.000117928	0.000115918
CLCdnDe1_19708	31.2 cell.division | 31 cell	CLCdnDe1_19708 Cell division control protein	Sotub03g025610.1.1|PGSC0003DMG400018104	-	-	-	-	0	0	0	0	0	0	0	0	0	0	0	0	-	-	-	-	-	-	-	-	-	-	-	-	0.000127653	8.07118e-05	0.000101631	8.17896e-05	0.000133477	0.000116006	3.17387e-05	0.000112594	0.000114628	0.000176913	0.000185979	0.000181043	0.000133131	0.000190497	0.000130141	0.000149703	0.000190132	0.000124595
CLCdnDe1_20006	35.1 not assigned.no ontology | 35 not assigned	CLCdnDe1_20006 Oxidoreductase family protein	Sotub04g025960.1.1|PGSC0003DMG400031148	-	AT4G09670	Oxidoreductase family protein	F17A8.20	0	0	0	0	0	0	0	0	0	0	0	0	-	5.17872e-05	0.00010292	0.000166815	5.25767e-05	-	6.27627e-05	0.000113273	0.000109718	5.5274e-05	0.00010947	0.000161596	0.000144096	-	5.73611e-05	0.0001231	6.02681e-05	6.54742e-05	-	0.000127097	0.000258786	0.000133134	0.000239925	0.000272484	0.000100186	0.000143357	0.000195873	9.65637e-05	0.000143082	0.000187525
CLCdnDe1_2017	35.2 not assigned.unknown | 35 not assigned	CLCdnDe1_2017 DNA-directed RNA polymerase (Fragment)	Sotub06g026770.1.1|PGSC0003DMG400033045	-	AT5G62440	EMB514 (DUF3223)	EMB514	0	0	0	0	0	0	0	0	0	0	0	0	7.40464e-05	8.2722e-05	8.21994e-05	8.88202e-05	8.39832e-05	8.15224e-05	0.000100254	9.04678e-05	8.76289e-05	0.000176583	8.74309e-05	0.000172083	0.000230171	9.70208e-05	9.16255e-05	9.83164e-05	9.6269e-05	0.000104585	0.000114456	0.000101509	0.000103343	-	9.58107e-05	0.000108813	8.0016e-05	7.63301e-05	7.82192e-05	7.71228e-05	7.61839e-05	7.48854e-05
CLCdnDe1_2117	29.2.4 protein.synthesis.elongation | 29.2 protein.synthesis | 29 protein	CLCdnDe1_2117 Elongation factor 1-alpha	PGSC0003DMG406000214	-	-	-	-	0	0	0	0	0	0	0	0	0	0	0	0	0.000166928	0.000279728	0.000324288	0.00030035	9.46644e-05	0.000229726	5.65021e-05	0.000203947	0.000197548	0.000199041	0.000246376	0.000242462	0.000389167	0.00032808	0.000154918	0.000277051	0.000108513	0.000353659	0.000258025	0.000400467	0.000232972	0.00017978	0.00026999	0.000183977	-	-	-	-	-	-
CLCdnDe1_2280	33.99 development.unspecified | 33 development	CLCdnDe1_2280 Harpin-induced protein-like (Fragment)	Sotub10g026130.1.1|Sotub10g026140.1.1|PGSC0003DMG400028152|PGSC0003DMG400028235	-	AT2G35980	Late embryogenesis abundant (LEA) hydroxyproline-rich glycoprotein family	YLS9	0	0	0	0	0	0	0	0	0	0	0	0	-	-	-	-	-	-	-	-	-	-	-	-	-	-	-	-	-	-	-	-	-	-	-	-	-	-	-	-	-	-
CLCdnDe1_25922	-	CLCdnDe1_25922 Strictosidine synthase-like protein	Sotub07g022970.1.1|PGSC0003DMG402017288	-	-	-	-	0	0	0	0	0	0	0	0	0	0	0	0	-	-	-	-	-	-	-	-	-	-	-	-	-	-	-	-	-	-	-	-	-	-	-	-	3.25831e-05	-	-	6.28099e-05	-	-
CLCdnDe1_2753	28.1.3.1 DNA.synthesis/chromatin structure.histone.H1 | 28.1.3 DNA.synthesis/chromatin structure.histone | 28.1 DNA.synthesis/chromatin structure | 28 DNA	CLCdnDe1_2753 Histone H1	Sotub06g034460.1.1|PGSC0003DMG400020064|PGSC0003DMG400020064	-	AT2G30620	winged-helix DNA-binding transcription factor family protein	T06B20.3	0	0	0	0	0	0	0	0	0	0	0	0	0.000121264	0.000135472	-	0.000363648	6.87689e-05	0.000133508	-	0.000222236	0.000143508	0.000144593	0.000214776	0.000211363	-	-	-	-	-	-	-	-	-	-	-	-	0.000196561	0.000125004	0.000192147	0.000189454	0.000124765	6.13192e-05
CLCdnDe1_2789	26.22 misc.short chain dehydrogenase/reductase (SDR) | 26 misc	CLCdnDe1_2789 Short-chain dehydrogenase/reductase family protein	-	-	-	-	-	0	0	0	0	0	0	0	0	0	0	0	0	9.29693e-05	5.1931e-05	0.000103206	5.57594e-05	5.27228e-05	5.1178e-05	0.000125874	5.67937e-05	0.000110023	0.000110855	-	0.00010803	0.000144496	0.000121815	0.000115041	6.17208e-05	0.000664791	0.000196968	0.000215559	0.000254901	0.000259505	0.000333759	0.000180443	0.000751412	0.000100465	4.79183e-05	9.82086e-05	9.68319e-05	9.56531e-05	9.40228e-05
CLCdnDe1_3437	23.1.2.30 nucleotide metabolism.synthesis.purine.IMP dehydrogenase | 23.1.2 nucleotide metabolism.synthesis.purine | 23.1 nucleotide metabolism.synthesis | 23 nucleotide metabolism	CLCdnDe1_3437 Inosine-5&apos-monophosphate dehydrogenase	Sotub10g021210.1.1|PGSC0003DMG400008158	-	AT1G16350	Aldolase-type TIM barrel family protein	F3O9.15	0	0	0	0	0	0	0	0	0	0	0	0	0.000168355	0.000300928	0.00022427	0.000242334	3.81895e-05	7.41411e-05	0.000182353	8.22766e-05	0.000199237	0.000120446	7.95146e-05	0.000117377	0.000104665	0.000220591	0.000124994	8.94145e-05	0.000131329	0.000237789	0.000416371	0.000138477	0.000140979	0.000193406	0.000348543	0.000148441	0.000181928	0.000173547	0.000106706	7.01398e-05	0.000207858	0.00013621
CLCdnDe1_4029	29.2.2.3.4 protein.synthesis.ribosome biogenesis.pre-rRNA processing and modifications.WD-repeat proteins | 29.2.2.3 protein.synthesis.ribosome biogenesis.pre-rRNA processing and modifications | 29.2.2 protein.synthesis.ribosome biogenesis | 29.2 protein.synthesis | 29 protein	CLCdnDe1_4029 Guanine nucleotide-binding protein beta subunit-like protein	Sotub06g025890.1.1|PGSC0003DMG400028795	-	AT1G48630	receptor for activated C kinase 1B	RACK1B	0	0	0	0	0	0	0	0	0	0	0	0	0.000497512	0.000707385	0.000502083	0.00103079	0.000512978	0.000547742	0.000612361	0.000497329	0.000428198	0.000755012	0.000694248	0.000735773	0.000281182	0.000474091	0.000503693	0.000600527	0.000588021	0.000638816	0.000699109	0.000558026	0.000631228	0.000519581	0.000819311	0.000598175	0.000537621	0.000839218	0.00100332	0.000612396	0.000698009	0.000686112
CLCdnDe1_4103	-	CLCdnDe1_4103 TPR domain protein	Sotub09g026880.1.1|PGSC0003DMG400001551|PGSC0003DMG400001551|PGSC0003DMG400001551|PGSC0003DMG400001551	-	AT1G04530	Tetratricopeptide repeat (TPR)-like superfamily protein	TPR4	0	0	0	0	0	0	0	0	0	0	0	0	-	-	-	-	-	-	-	-	-	-	-	-	-	-	-	-	-	-	-	-	-	-	-	-	-	4.29119e-05	4.3974e-05	4.33576e-05	-	4.20998e-05
CLCdnDe1_415	28.1 DNA.synthesis/chromatin structure | 28 DNA	CLCdnDe1_415 Pentatricopeptide repeat-containing protein	Sotub11g006530.1.1|PGSC0003DMG400013362	-	AT4G16390	pentatricopeptide (PPR) repeat-containing protein	P67	0	0	0	0	0	0	0	0	0	0	0	0	6.78425e-05	0.000101055	7.53124e-05	0.000135631	0.000128245	0.000149384	6.12361e-05	0.000165776	0.000107049	0.000107859	8.01056e-05	0.000157666	-	-	5.59659e-05	3.00264e-05	8.82032e-05	3.19408e-05	3.49555e-05	6.20028e-05	9.46842e-05	-	-	-	7.3312e-05	0.00013987	7.16657e-05	7.06611e-05	6.98009e-05	0.000114352
CLCdnDe1_4212	35.2 not assigned.unknown | 35 not assigned	CLCdnDe1_4212 E3 UFM1-protein ligase 1 homolog	Sotub11g029760.1.1|PGSC0003DMG400015549|PGSC0003DMG400015549|PGSC0003DMG400015549	-	AT3G46220	E3 UFM1-protein ligase-like protein	F12M12.190	0	0	0	0	0	0	0	0	0	0	0	0	2.05079e-05	2.29107e-05	2.2766e-05	2.45997e-05	-	-	-	-	-	-	-	-	-	-	-	-	-	-	-	-	-	-	-	-	-	-	-	-	-	-
CLCdnDe1_490	29.3.4.99 protein.targeting.secretory pathway.unspecified | 29.3.4 protein.targeting.secretory pathway | 29.3 protein.targeting | 29 protein	CLCdnDe1_490 ADP-RIBOSYLATION FACTOR-like protein	Sotub02g030830.1.1|PGSC0003DMG400021443	-	AT3G49870	ADP-ribosylation factor-like A1C	ARLA1C	0	0	0	0	0	0	0	0	0	0	0	0	0.000178026	0.000298327	0.000197628	0.000106773	0.000302876	0.000294001	0.000361553	0.000217508	0.000105341	0.000212276	0.000210206	0.000206866	0.000276695	0.000233263	0.000110146	0.000118189	0.000231455	0.000251449	0.000137591	0.000244054	0.000248462	0.000127823	0.000230353	0.000261613	0.000192379	0.000275275	0.000188059	0.000185423	9.15827e-05	0.000180044
CLCdnDe1_5012	29.5.11.4.1 protein.degradation.ubiquitin.E3.HECT | 29.5 protein.degradation | 29.5.11.4 protein.degradation.ubiquitin.E3 | 29.5.11 protein.degradation.ubiquitin | 29 protein	CLCdnDe1_5012 Ubiquitin-protein ligase 1	Sotub04g029040.1.1|PGSC0003DMG400009332	-	-	-	-	0	0	0	0	0	0	0	0	0	0	0	0	-	-	-	-	-	-	-	-	-	-	-	-	-	-	-	-	-	-	-	-	-	-	-	-	4.38816e-06	-	-	2.11475e-05	4.178e-06	4.10679e-06
CLCdnDe1_5289	27.3 RNA.regulation of transcription | 27 RNA	CLCdnDe1_5289 KTI12 homolog	Sotub08g009570.1.1|PGSC0003DMG400005786|PGSC0003DMG400005786	-	AT1G13870	KTI12-like%2C chromatin associated protein	KTI12	0	0	0	0	0	0	0	0	0	0	0	0	-	-	-	-	-	-	-	-	-	-	-	-	-	-	-	-	-	-	-	-	-	-	-	-	-	-	-	-	-	-
CLCdnDe1_5384	23.1.1.4 nucleotide metabolism.synthesis.pyrimidine.dihydroorotate dehydrogenase | 23.1.1 nucleotide metabolism.synthesis.pyrimidine | 23.1 nucleotide metabolism.synthesis | 23 nucleotide metabolism	CLCdnDe1_5384 Dihydroorotate dehydrogenase	Sotub01g008670.1.1|PGSC0003DMG401016396	-	AT5G23300	pyrimidine d	PYRD	0	0	0	0	0	0	0	0	0	0	0	0	-	-	-	-	-	-	-	-	-	-	-	-	-	-	-	-	-	-	-	-	-	-	-	-	3.93122e-05	3.75013e-05	3.84294e-05	7.57815e-05	7.48589e-05	3.67915e-05
CLCdnDe1_5610	18.4.4 Co-factor and vitamine metabolism.pantothenate.pantoate beta-alanine ligase (PANC, pantothenate synthetase) | 18.4 Co-factor and vitamine metabolism.pantothenate | 18 Co-factor and vitamine metabolism	CLCdnDe1_5610 Pantothenate synthetase 1	Sotub09g016050.1.1|PGSC0003DMG400002375	-	AT5G48840	pantoate-beta-alanine ligase	PANC	0	0	0	0	0	0	0	0	0	0	0	0	5.32945e-05	0.000119077	0.000118325	6.39279e-05	6.04465e-05	5.86754e-05	-	0.000130228	6.30705e-05	-	-	6.19281e-05	-	-	-	-	-	-	-	-	-	-	-	-	5.75911e-05	5.49382e-05	5.62979e-05	-	0.000109666	5.38984e-05
CLCdnDe1_5640	35.2 not assigned.unknown | 35 not assigned	CLCdnDe1_5640 No protein match	-	-	ATCG00520	-	-	0	0	0	0	0	0	0	0	0	0	0	0	0.000265627	0.000296749	0.000294874	0.00063725	0.000602546	0.000292445	0.00035964	0.000324535	0.000314351	0.000316729	0.000313641	0.000308658	0.00165139	0.000696086	0.000657377	0.000352691	0.000345346	0.000375178	0.000410588	0.000728287	0.000741443	0.000381439	0.000687404	0.000780687	0.000287042	0.000273819	0.000280596	0.000276663	0.000273294	0.000268637
CLCdnDe1_5789	21.1 redox.thioredoxin | 21 redox	CLCdnDe1_5789 Thioredoxin-like 2	Sotub04g031880.1.1|PGSC0003DMG400008013|PGSC0003DMG400008013	-	AT1G07700	Thioredoxin superfamily protein	F24B9.21	0	0	0	0	0	0	0	0	0	0	0	0	7.47075e-05	0.000166921	0.000165867	0.000179227	0.000254199	0.000164501	0.000404595	0.000273827	0.000176823	0.00017816	8.82115e-05	0.00017362	-	-	-	-	-	-	-	-	-	-	-	-	8.07304e-05	0.000154023	0.000157835	7.78114e-05	7.68641e-05	7.5554e-05
CLCdnDe1_6096	27.3.35 RNA.regulation of transcription.bZIP transcription factor family | 27.3 RNA.regulation of transcription | 27 RNA	CLCdnDe1_6096 BZIP transcription factor family protein expressed	Sotub01g047930.1.1|PGSC0003DMG400001659|PGSC0003DMG400001659	-	AT4G00150	GRAS family transcription factor	SCL6	0	0	0	0	0	0	0	0	0	0	0	0	-	-	-	-	-	-	-	-	-	-	-	-	-	-	-	-	-	-	-	-	-	-	-	-	1.96561e-05	3.75013e-05	3.84294e-05	1.89454e-05	-	-
CLCdnDe1_6626	27.3.2 RNA.regulation of transcription.alfin-like | 27.3 RNA.regulation of transcription | 27 RNA	CLCdnDe1_6626 PHD finger family protein	Sotub01g039660.1.1|Sotub01g039670.1.1|PGSC0003DMG400018261	-	AT1G14510	alfin-like 7	AL7	0	0	0	0	0	0	0	0	0	0	0	0	-	-	-	-	-	-	-	-	-	-	-	-	0.00020891	8.80591e-05	-	8.9235e-05	8.73766e-05	9.49245e-05	0.000207767	0.000184265	9.3797e-05	9.65086e-05	8.69607e-05	9.87616e-05	-	-	-	-	-	-
CLCdnDe1_6694	29.2.1.2.1.17 protein.synthesis.ribosomal protein.eukaryotic.40S subunit.S17 | 29.2.1.2.1 protein.synthesis.ribosomal protein.eukaryotic.40S subunit | 29.2 protein.synthesis | 29.2.1.2 protein.synthesis.ribosomal protein.eukaryotic | 29.2.1 protein.synthesis.ribosomal protein | 29 protein	CLCdnDe1_6694 40S ribosomal protein S17-like protein	Sotub05g028310.1.1|PGSC0003DMG400007599|PGSC0003DMG400007599|PGSC0003DMG400023394|PGSC0003DMG400023394|PGSC0003DMG400023394	-	AT5G04800	Ribosomal S17 family protein	RPS17D	0	0	0	0	0	0	0	0	0	0	0	0	0.00220802	0.00272638	0.00129007	0.00139398	0.00210891	0.00230301	0.00141608	0.00227175	0.00233799	0.00180139	0.00246992	0.00229564	0.000722482	0.000913613	0.00129421	0.00138872	0.00105762	0.000820701	0.000898161	0.000477939	0.000973143	0.000667518	0.00135333	0.00153698	0.00163255	0.00227612	0.00171865	0.00193664	0.0017935	0.00117528
CLCdnDe1_6750	18.3.2 Co-factor and vitamine metabolism.riboflavin.riboflavin synthase | 18.3 Co-factor and vitamine metabolism.riboflavin | 18 Co-factor and vitamine metabolism	CLCdnDe1_6750 6 7-dimethyl-8-ribityllumazine synthase	Sotub12g028930.1.1|PGSC0003DMG400029273	-	AT2G44050	6%2C7-dimethyl-8-ribityllumazine synthase / DMRL synthase / lumazine synthase / riboflavin synthase	COS1	0	0	0	0	0	0	0	0	0	0	0	0	0.000126298	7.05478e-05	7.01021e-05	0.000151497	7.16234e-05	6.95248e-05	0.000256498	7.71537e-05	7.47326e-05	0.000150595	7.45637e-05	7.3379e-05	-	-	-	-	-	-	-	-	-	-	-	-	6.82401e-05	6.50966e-05	6.67077e-05	0.000131545	0.000129944	6.38645e-05
CLCdnDe1_7082	1.1.4.7 PS.lightreaction.ATP synthase.delta chain | 1.1.4 PS.lightreaction.ATP synthase | 1.1 PS.lightreaction | 1 PS	CLCdnDe1_7082 ATP synthase delta subunit	Sotub12g025320.1.1|PGSC0003DMG400016959	-	AT4G09650	F-type H+-transporting ATPase subunit delta	ATPD	0	0	0	0	0	0	0	0	0	0	0	0	0.00267752	0.00486074	0.00430988	0.00289057	0.00432749	0.00309524	0.00435021	0.00343488	0.00404004	0.0040706	0.00434706	0.00388909	0.00208075	0.0025435	0.00231923	0.00195532	0.00234973	0.00236362	0.00248324	0.00247763	0.00186844	0.00230694	0.00225193	0.00255753	0.00361672	0.00393314	0.00403048	0.00285848	0.0032369	0.00324943
CLCdnDe1_7335	35.2 not assigned.unknown | 35 not assigned	CLCdnDe1_7335 Transmembrane 9 superfamily protein member 2	Sotub12g007480.1.1|PGSC0003DMG400007821	-	AT5G35160	-	-	0	0	0	0	0	0	0	0	0	0	0	0	-	2.84554e-05	-	3.05531e-05	-	-	-	3.11198e-05	3.01433e-05	6.07425e-05	3.00752e-05	2.95973e-05	-	-	-	-	-	-	-	-	-	-	-	-	-	-	-	-	-	-
CLCdnDe1_7354	13.1.3.5.2 amino acid metabolism.synthesis.aspartate family.lysine.dihydrodipicolinate reductase | 13.1.3.5 amino acid metabolism.synthesis.aspartate family.lysine | 13.1.3 amino acid metabolism.synthesis.aspartate family | 13.1 amino acid metabolism.synthesis | 13 amino acid metabolism	CLCdnDe1_7354 Dihydrodipicolinate reductase	Sotub01g036010.1.1|PGSC0003DMG400028592|PGSC0003DMG400028592	-	AT2G44040	Dihydrodipicolinate reductase%2C bacterial/plant	DAPB1	0	0	0	0	0	0	0	0	0	0	0	0	0.00010081	-	5.5955e-05	6.0462e-05	0.000171508	0.000166483	6.8245e-05	-	0.000119302	6.01021e-05	5.95162e-05	5.85706e-05	0.000156683	0.000264177	0.000187115	0.000133852	0.000196597	0.000142387	7.79128e-05	0.000207299	0.000281391	7.23814e-05	0.000195662	7.40712e-05	-	-	-	-	-	-
CLCdnDe1_7533	11.1.13 lipid metabolism.FA synthesis and FA elongation.acyl-CoA binding protein | 11.1 lipid metabolism.FA synthesis and FA elongation | 11 lipid metabolism	CLCdnDe1_7533 Acyl-CoA binding protein 4 acyl-CoA-binding domain 4	Sotub01g037180.1.1|PGSC0003DMG400024701	-	AT3G05420	acyl-CoA binding protein 4	ACBP4	0	0	0	0	0	0	0	0	0	0	0	0	-	-	-	-	-	-	-	-	-	-	-	-	-	-	-	-	-	-	-	-	-	-	-	-	-	2.59018e-05	-	5.23416e-05	-	-
CLCdnDe1_775	13.1.4.1.1 amino acid metabolism.synthesis.branched chain group.common.acetolactate synthase | 13.1.4.1 amino acid metabolism.synthesis.branched chain group.common | 13.1.4 amino acid metabolism.synthesis.branched chain group | 13.1 amino acid metabolism.synthesis | 13 amino acid metabolism	CLCdnDe1_775 Acetolactate synthase	Sotub07g025380.1.1|PGSC0003DMG400007078|PGSC0003DMG400007078|PGSC0003DMG400034102	-	AT3G48560	chlorsulfuron/imidazolinone resistant 1	ALS	0	0	0	0	0	0	0	0	0	0	0	0	0.000126969	0.000113476	5.63796e-05	0.000152302	8.64046e-05	0.000139788	0.000137526	0.000155127	0.000180311	0.000242232	8.99517e-05	0.000206552	-	0.000133091	6.28448e-05	6.7434e-05	0.000132059	0.000143467	7.85039e-05	0.000104436	0.000106322	3.64653e-05	9.85731e-05	-	2.7441e-05	0.000130885	0.000107299	7.93463e-05	7.83804e-05	7.70445e-05
CLCdnDe1_7813	31.3.1 cell.cycle.peptidylprolyl isomerase | 31.3 cell.cycle | 31 cell	CLCdnDe1_7813 Peptidyl-prolyl cis-trans isomerase D	Sotub01g045510.1.1|PGSC0003DMG400025806	-	AT2G15790	peptidyl-prolyl cis-trans isomerase / cyclophilin-40 (CYP40) / rotamase	CYP40	0	0	0	0	0	0	0	0	0	0	0	0	-	5.16441e-05	5.13179e-05	5.54513e-05	-	-	-	5.64799e-05	5.47076e-05	5.51213e-05	5.45839e-05	5.37167e-05	-	-	-	-	-	-	-	-	-	-	-	-	-	-	-	-	-	-
CLCdnDe1_7918	15.2 metal handling.binding, chelation and storage | 15 metal handling	CLCdnDe1_7918 Copper chaperone	-	-	-	-	-	0	0	0	0	0	0	0	0	0	0	0	0	0.000149415	0.000166921	0.000165867	0.000179227	0.000169466	0.000164501	0.000404595	0.000365102	0.000353645	0.00017816	-	0.00017362	-	-	-	-	-	-	-	-	-	-	-	-	0.000322922	0.000154023	0.000157835	0.000155623	0.000153728	0.000151108
CLCdnDe1_8545	25.6 C1-metabolism.methylenetetrahydrofolate reductase | 25 C1-metabolism	CLCdnDe1_8545 Methylenetetrahydrofolate reductase	Sotub11g009840.1.1|PGSC0003DMG400016168	-	AT2G44160	methylenetetrahydrofolate reductase 2	MTHFR2	0	0	0	0	0	0	0	0	0	0	0	0	0.00022538	0.000220313	0.000250196	0.000371729	0.000287579	0.000341186	0.000457724	0.000344204	0.000400084	0.000403109	0.00026612	0.000360101	0.000262721	0.000369136	0.000488052	0.000411472	0.000439531	0.000318333	0.000304831	0.000424834	0.00035387	0.000445012	0.000510345	0.000496801	0.000182663	0.000232331	0.000297602	0.000205401	0.0002029	0.000256426
CLCdnDe1_89	1.3.9 PS.calvin cycle.sedoheptulose bisphosphatase | 1.3 PS.calvin cycle | 1 PS	CLCdnDe1_89 Fructose-1 6-bisphosphatase class 1	Sotub05g025260.1.1|PGSC0003DMG400027125|PGSC0003DMG400027125	-	AT3G55800	sedoheptulose-bisphosphatase	SBPASE	0	0	0	0	0	0	0	0	0	0	0	0	0.000911284	0.000879228	0.00114957	0.000546552	0.000892633	0.0011401	0.000897321	0.000961557	0.00112746	0.00128416	0.00122273	0.000770116	0.00154511	0.00162822	0.00153768	0.000989978	0.00107707	0.000994592	0.00096041	0.00107891	0.00104059	0.00101119	0.000857553	0.000852186	0.000895229	0.000597793	0.000568832	0.000474572	0.000511412	0.000418913
CLCdnDe1_9406	34.16 transport.ABC transporters and multidrug resistance systems | 34 transport	CLCdnDe1_9406 ATP-binding cassette	Sotub07g009990.1.1|Sotub10g010330.1.1|PGSC0003DMG400019392|PGSC0003DMG400022987	-	AT3G54540	general control non-repressible 4	ABCF4	0	0	0	0	0	0	0	0	0	0	0	0	2.29554e-05	2.56449e-05	5.09659e-05	2.75355e-05	5.20719e-05	2.52731e-05	-	-	2.71662e-05	5.47432e-05	5.42095e-05	2.66741e-05	-	6.01556e-05	5.68103e-05	6.09589e-05	0.000119379	6.48455e-05	7.09658e-05	6.29384e-05	3.20376e-05	6.59277e-05	-	3.37334e-05	2.48061e-05	4.73267e-05	-	-	2.3618e-05	4.6431e-05
CLCdnDe10_10100	24 biodegradation of xenobiotics | 24.1 biodegradation of xenobiotics.hydroxyacylglutathione hydrolase	CLCdnDe10_10100 Hydroxyacylglutathione hydrolase 2	Sotub06g017660.1.1	-	AT1G06130	glyoxalase 2-4	GLX2-4	0	0	0	0	0	0	0	0	0	0	0	0	-	-	-	-	-	-	-	-	-	-	-	-	-	-	6.29403e-05	-	6.613e-05	7.18425e-05	7.86233e-05	6.97296e-05	-	0.000146083	-	-	-	-	-	-	-	-
CLCdnDe10_1028	27.1 RNA.processing | 27 RNA	CLCdnDe10_1028 Poly(A) RNA binding protein	Sotub01g045020.1.1|PGSC0003DMG400025777|PGSC0003DMG400025777	-	AT4G34110	poly(A) binding protein 2	PAB2	0	0	0	0	0	0	0	0	0	0	0	0	0.000546538	0.000755948	0.000346695	0.00056193	0.0006494	0.000802292	0.000599028	0.000667746	0.000523593	0.000558585	0.00046095	0.000665318	0.0004854	0.000511509	0.000579677	0.000587452	0.000642891	0.000661666	0.000563202	0.000463816	0.000472194	0.000448472	0.000471454	0.000573678	0.000646848	0.000509738	0.000467369	0.000515031	0.000562315	0.000526411
CLCdnDe10_10348	13.1 amino acid metabolism.synthesis | 13.1.5 amino acid metabolism.synthesis.serine-glycine-cysteine group | 13.1.5.3 amino acid metabolism.synthesis.serine-glycine-cysteine group.cysteine | 13 amino acid metabolism	CLCdnDe10_10348 Cysteine desulfurase	-	-	AT5G65720	nitrogen fixation S (NIFS)-like 1	NIFS1	0	0	0	0	0	0	0	0	0	0	0	0	3.67791e-05	0.000164353	0.000163315	0.000176469	0.000125144	0.000202462	-	8.98714e-05	4.35256e-05	0.000175419	8.68544e-05	0.000213686	-	4.81906e-05	0.000136532	9.76682e-05	0.000143451	0.000155843	0.000170552	0.00015126	0.000102661	5.28146e-05	0.000142768	-	3.97442e-05	0.000189567	0.000155407	0.000114921	0.000113522	0.000148783
CLCdnDe10_10354	17.5 hormone metabolism.ethylene | 17.5.1 hormone metabolism.ethylene.synthesis-degradation | 17 hormone metabolism	CLCdnDe10_10354 1-aminocyclopropane-1-carboxylate deaminase	Sotub03g022900.1.1|Sotub03g022910.1.1|Sotub03g022940.1.1|Sotub08g011110.1.1|PGSC0003DMG400031041	-	AT1G48420	D-cysteine desulfhydrase	DCD	0	0	0	0	0	0	0	0	0	0	0	0	0.000157501	0.000175955	0.000131132	0.000188926	8.93186e-05	0.000216754	5.33114e-05	0.000144323	0.000139794	0.000140851	0.000139478	0.000274524	-	0.000103184	9.74464e-05	0.000104562	0.00020477	5.56146e-05	6.08636e-05	0.000161937	0.000164862	0.000169628	0.000254744	0.000173588	0.000255298	0.000284127	0.00029116	0.000287078	0.000162048	0.000119464
CLCdnDe10_10493	31.4 cell.vesicle transport | 31 cell	CLCdnDe10_10493 Coatomer subunit zeta-1	Sotub03g035140.1.1|PGSC0003DMG400002579	-	AT1G60970	SNARE-like superfamily protein	T7P1.11	0	0	0	0	0	0	0	0	0	0	0	0	0.000363793	0.000203208	0.000302887	0.000218189	0.000103153	0.000200262	0.000123138	0.000444472	0.000215262	0.00021689	0.000107388	0.000211363	0.000848131	0.000119167	0.0005627	0.000120758	0.000236487	0.000128458	-	0.00012468	0.000126932	0.000130601	0.000235361	0.00013365	9.82805e-05	0.00028126	0.000192147	9.47269e-05	9.35737e-05	-
CLCdnDe10_10537	8 TCA / organic transformation | 8.2 TCA / organic transformation.other organic acid transformations | 8.2.10 TCA / organic transformation.other organic acid transformations.malic	CLCdnDe10_10537 NAD-dependent malic enzyme 2	Sotub01g031560.1.1|PGSC0003DMG401000020	-	AT4G00570	NAD-dependent malic enzyme 2	NAD-ME2	0	0	0	0	0	0	0	0	0	0	0	0	0.000194911	0.000279961	0.000185462	0.0003006	0.000189486	0.00021459	0.000150798	0.000136078	0.00016476	0.000232408	0.00026302	0.000258841	0.000259661	0.000255386	0.000206729	0.000295767	0.000289608	0.000353953	0.00034432	0.000343543	0.000427471	0.000439829	0.000396315	0.000491015	0.000270803	0.000200922	0.000205895	0.000319014	0.000229185	0.000225279
CLCdnDe10_10655	30.5 signalling.G-proteins | 30 signalling	CLCdnDe10_10655 Mitochondrial Rho GTPase	Sotub01g036620.1.1|Sotub01g036630.1.1|Sotub01g036640.1.1|Sotub01g036680.1.1|PGSC0003DMG400003454|PGSC0003DMG400022111|PGSC0003DMG400022112|PGSC0003DMG400022112|PGSC0003DMG400028589	-	AT5G27540	MIRO-related GTP-ase 1	MIRO1	0	0	0	0	0	0	0	0	0	0	0	0	7.78348e-05	8.69543e-05	0.000115207	0.000217851	5.88533e-05	5.71289e-05	7.02553e-05	6.33976e-05	9.21123e-05	0.000123745	0.000153173	0.00015074	8.06492e-05	6.79898e-05	6.42089e-05	0.000137795	3.37314e-05	7.32905e-05	0.000160416	0.00014227	0.00010863	0.000149027	0.000134284	0.00011438	5.60732e-05	0.000133726	0.000109628	8.10686e-05	5.33878e-05	0.000131195
CLCdnDe10_10776	35.2 not assigned.unknown | 35 not assigned	CLCdnDe10_10776 Coiled-coil domain containing 47	Sotub01g040660.1.1|PGSC0003DMG400024923	-	AT4G24330	-	-	0	0	0	0	0	0	0	0	0	0	0	0	6.69379e-05	3.73903e-05	0.000111462	4.01467e-05	7.59208e-05	3.68481e-05	0.000135944	4.08915e-05	-	3.99078e-05	0.000118556	0.000116673	-	8.77068e-05	8.28295e-05	-	8.70271e-05	9.45448e-05	0.000103468	9.17642e-05	4.67109e-05	4.80613e-05	8.66129e-05	4.91833e-05	7.23345e-05	-	3.53551e-05	6.9719e-05	0.000103305	6.76964e-05
CLCdnDe10_10869	-	CLCdnDe10_10869 Peptidyl-prolyl cis-trans isomerase	Sotub08g007190.1.1|PGSC0003DMG400014848	-	AT1G01940	Cyclophilin-like peptidyl-prolyl cis-trans isomerase family protein	CYP18-1	0	0	0	0	0	0	0	0	0	0	0	0	-	-	-	-	-	-	-	-	-	-	-	-	-	-	-	-	-	-	-	-	-	-	-	-	-	-	-	-	-	-
CLCdnDe10_108828	-	CLCdnDe10_108828 Phosphoglycerate kinase	-	-	-	-	-	0	0	0	0	0	0	0	0	0	0	0	0	-	-	-	-	-	-	-	-	-	-	-	-	-	-	-	-	-	-	-	-	-	-	-	-	-	-	-	-	-	-
CLCdnDe10_110664	1.1.1.1 PS.lightreaction.photosystem II.LHC-II | 1.1 PS.lightreaction | 1.1.1 PS.lightreaction.photosystem II | 1 PS	CLCdnDe10_110664 Chlorophyll a-b binding protein 6, chloroplastic	-	-	AT5G01530	light harvesting complex photosystem II	LHCB4.1	0	0	0	0	0	0	0	0	0	0	0	0	5.9766e-05	6.67685e-05	6.63467e-05	7.16906e-05	-	6.58002e-05	8.09191e-05	7.30205e-05	7.07291e-05	7.12639e-05	7.05692e-05	6.9448e-05	-	-	-	-	-	-	-	-	-	-	-	-	6.45843e-05	6.16093e-05	6.31341e-05	6.22491e-05	6.14913e-05	6.04432e-05
CLCdnDe10_111225	1.1.2 PS.lightreaction.photosystem I | 1.1.2.2 PS.lightreaction.photosystem I.PSI polypeptide subunits | 1.1 PS.lightreaction | 1 PS	CLCdnDe10_111225 Sex-linked protein 9 (Fragment)	-	-	AT1G08380	photosystem I subunit O	PSAO	0	0	0	0	0	0	0	0	0	0	0	0	0.000229239	0.000128049	0.000381721	0.000137489	0.000130001	0.000126192	-	0.000140039	0.00027129	-	0.000676691	-	-	-	-	-	-	-	-	-	-	-	-	-	-	-	-	-	-	-
CLCdnDe10_11339	27.1.1 RNA.processing.splicing | 27.1 RNA.processing | 27 RNA	CLCdnDe10_11339 Splicing factor 3B subunit 1	Sotub03g033820.1.1|Sotub03g033830.1.1|Sotub10g027050.1.1|Sotub10g027060.1.1|Sotub10g027070.1.1|Sotub12g012370.1.1|Sotub12g012380.1.1|Sotub12g012390.1.1|PGSC0003DMG400009195|PGSC0003DMG400019022|PGSC0003DMG400028106	-	AT5G64270	splicing factor	-	0	0	0	0	0	0	0	0	0	0	0	0	-	-	-	-	-	-	-	-	-	-	-	-	4.13175e-05	1.7416e-05	1.64475e-05	-	1.7281e-05	1.87738e-05	2.05457e-05	1.82216e-05	-	-	3.43975e-05	1.95327e-05	2.8727e-05	2.74037e-05	4.21228e-05	2.76882e-05	1.36756e-05	2.6885e-05
CLCdnDe10_11399	29.5.5 protein.degradation.serine protease | 29.5 protein.degradation | 29 protein	CLCdnDe10_11399 Tripeptidyl peptidase II	Sotub03g014080.1.1|Sotub03g014090.1.1|Sotub03g014100.1.1|Sotub03g014110.1.1	-	AT4G20850	tripeptidyl peptidase ii	TPP2	0	0	0	0	0	0	0	0	0	0	0	0	6.31014e-05	0.000155088	0.000112079	0.000242213	2.86278e-05	4.16834e-05	8.54349e-05	0.000107934	8.96115e-05	0.000120386	0.00010431	0.000117318	7.84596e-05	3.3072e-05	1.56164e-05	-	1.64078e-05	-	3.90152e-05	1.73009e-05	8.80673e-05	3.62453e-05	3.26595e-05	3.70915e-05	1.36377e-05	0.000104076	0.000106652	7.88676e-05	6.49229e-05	3.82898e-05
CLCdnDe10_11533	29.5.11.1 protein.degradation.ubiquitin.ubiquitin | 29.5.11 protein.degradation.ubiquitin | 29.5 protein.degradation | 29 protein	CLCdnDe10_11533 Ubiquitin-like domain containing CTD phosphatase 1	Sotub01g040810.1.1|PGSC0003DMG400024901	-	AT4G06599	ubiquitin family protein	T11G11	0	0	0	0	0	0	0	0	0	0	0	0	-	-	-	-	-	-	-	-	-	-	-	-	-	-	-	-	-	-	-	-	-	-	-	-	-	-	-	-	-	-
CLCdnDe10_11538	30.5 signalling.G-proteins | 30 signalling	CLCdnDe10_11538 GTP-binding protein YchF	Sotub07g027310.1.1|PGSC0003DMG402022236|PGSC0003DMG402022236	-	AT1G56050	GTP-binding protein-like protein	EngD-2	0	0	0	0	0	0	0	0	0	0	0	0	7.93103e-05	0.000265808	0.000264129	0.000380538	0.000179907	0.000261954	0.000322142	0.000290698	0.000563151	0.000330989	0.000327762	0.000230396	0.000123267	0.000311754	0.000294418	0.000263264	0.000360895	0.00033606	0.000306482	0.000271813	0.000221379	0.000341668	0.000153933	0.000233096	0.00038567	0.000286147	0.00020945	0.000247816	0.000244799	0.000200523
CLCdnDe10_11586	27.4 RNA.RNA binding | 27 RNA	CLCdnDe10_11586 Polyadenylate-binding protein 2	Sotub06g017650.1.1	-	AT2G43410	RNA binding protein	FPA	0	0	0	0	0	0	0	0	0	0	0	0	1.68355e-05	5.6424e-05	3.73784e-05	2.01945e-05	1.90948e-05	3.70706e-05	-	2.05691e-05	3.98474e-05	2.00743e-05	1.98787e-05	-	-	-	-	-	-	-	-	-	-	-	-	-	1.81928e-05	1.73547e-05	1.77843e-05	-	3.4643e-05	3.40525e-05
CLCdnDe10_11658	26.8 misc.nitrilases, nitrile lyases, berberine bridge enzymes, reticuline oxidases, troponine reductases | 26 misc	CLCdnDe10_11658 Succinyl-diaminopimelate desuccinylase	Sotub01g049740.1.1	-	AT4G38220	Peptidase M20/M25/M40 family protein	AQI	0	0	0	0	0	0	0	0	0	0	0	0	0.00011107	0.000206805	0.000123299	0.00013323	0.000167966	0.000122284	0.000150381	0.00022617	0.000175258	0.000132437	8.74309e-05	0.000172083	0.000115086	9.70208e-05	4.58128e-05	9.83164e-05	9.6269e-05	0.000104585	0.000114456	5.07545e-05	5.16713e-05	-	4.79053e-05	5.44063e-05	0.000160032	0.000190825	0.000156438	0.000192807	0.000152368	0.000149771
CLCdnDe10_11698	8.1 TCA / organic transformation.TCA | 8.1.6 TCA / organic transformation.TCA.succinyl-CoA ligase | 8 TCA / organic transformation	CLCdnDe10_11698 Succinyl-CoA ligase	Sotub02g006770.1.1	-	AT5G23250	Succinyl-CoA ligase%2C alpha subunit	MKD15.11	0	0	0	0	0	0	0	0	0	0	0	0	4.96572e-05	5.54753e-05	0.000165374	0.00011913	5.63211e-05	0.000109342	6.72325e-05	6.06698e-05	0.000117532	5.92104e-05	5.86332e-05	5.77016e-05	0.000308716	0.000195193	0.000184339	0.000395599	0.000387361	0.00049096	0.000460541	0.000408446	0.000485128	0.000499153	0.00044977	0.000291889	0.000107321	0.000153566	0.000104911	0.000155161	0.000153272	0.00010044
CLCdnDe10_11770	35.1 not assigned.no ontology | 35 not assigned	CLCdnDe10_11770 Octicosapeptide/Phox/Bem1p domain-containing protein	Sotub02g022320.1.1|PGSC0003DMG400022398|PGSC0003DMG400022398	-	AT4G05150	Octicosapeptide/Phox/Bem1p family protein	-	0	0	0	0	0	0	0	0	0	0	0	0	-	-	-	-	-	-	-	-	-	-	-	-	-	-	-	-	-	-	-	-	-	-	-	-	-	-	-	-	4.13883e-05	4.06829e-05
CLCdnDe10_12066	33.99 development.unspecified | 33 development	CLCdnDe10_12066 1-acyl-sn-glycerol-3-phosphate acyltransferase	Sotub07g006480.1.1|PGSC0003DMG402011138|PGSC0003DMG402011138|PGSC0003DMG402011138	-	AT4G30580	Phospholipid/glycerol acyltransferase family protein	LPAT1	0	0	0	0	0	0	0	0	0	0	0	0	-	-	-	-	-	-	-	-	-	-	-	-	0.000140212	5.91016e-05	5.5815e-05	5.98908e-05	5.86436e-05	6.37094e-05	6.97225e-05	6.18357e-05	6.29527e-05	-	-	-	9.74858e-05	-	-	-	-	4.56175e-05
CLCdnDe10_120844	13.1.1.3 amino acid metabolism.synthesis.central amino acid metabolism.alanine | 13.1.1.3.11 amino acid metabolism.synthesis.central amino acid metabolism.alanine.alanine-glyoxylate aminotransferase | 13.1.1 amino acid metabolism.synthesis.central amino acid metabolism | 13.1 amino acid metabolism.synthesis | 13 amino acid metabolism	CLCdnDe10_120844 Serine-glyoxylate aminotransferase	-	-	AT2G13360	alanine:glyoxylate aminotransferase	AGT1	0	0	0	0	0	0	0	0	0	0	0	0	0.00059766	0.000534148	0.00079616	0.000573525	0.000542292	0.000658002	0.000323676	0.000292082	0.000424374	0.000427584	0.000846831	0.000277792	0.00148625	0.000626477	0.000443729	0.000476132	0.000310811	0.00050649	0.000554294	0.000491594	0.000500474	0.000343295	0.000309332	0.000351309	0.000645843	0.000369656	0.000378805	0.000248996	0.000245965	0.000241773
CLCdnDe10_12235	29.2.3 protein.synthesis.initiation | 29.2 protein.synthesis | 29 protein	CLCdnDe10_12235 Eukaryotic translation initiation factor 5A	Sotub04g005130.1.1|PGSC0003DMG400002819	-	AT1G13950	eukaryotic elongation factor 5A-1	ELF5A-1	0	0	0	0	0	0	0	0	0	0	0	0	0.000420993	0.000705478	0.000817858	0.000757486	0.000477489	0.000463498	0.000712495	0.000642948	0.000373663	0.000376489	0.000745637	0.000978387	-	-	-	-	-	-	-	-	-	-	-	-	0.000682401	0.00075946	0.000778257	0.000438484	0.000324859	0.000425764
CLCdnDe10_12283	23.4.1 nucleotide metabolism.phosphotransfer and pyrophosphatases.adenylate kinase | 23.4 nucleotide metabolism.phosphotransfer and pyrophosphatases | 23 nucleotide metabolism	CLCdnDe10_12283 Adenylate kinase	Sotub03g023880.1.1|PGSC0003DMG400015187	-	AT5G63400	adenylate kinase 1	ADK1	0	0	0	0	0	0	0	0	0	0	0	0	0.00017252	0.000256978	0.000255355	0.000275923	0.00032612	0.000379878	0.000233581	0.000210781	0.000272222	0.000411421	0.000339508	0.000133646	-	0.000150699	0.000213478	7.63557e-05	0.000224297	8.1224e-05	8.88902e-05	7.88352e-05	0.000160519	8.25795e-05	0.000148819	8.45074e-05	0.000310715	0.000237122	0.000182243	0.000179688	0.000295834	0.000348951
CLCdnDe10_12339	29.5.5 protein.degradation.serine protease | 29.5 protein.degradation | 29 protein	CLCdnDe10_12339 ATP-dependent Clp protease proteolytic subunit	Sotub08g020770.1.1|PGSC0003DMG400030851|PGSC0003DMG400030851	-	AT5G45390	CLP protease P4	CLPP4	0	0	0	0	0	0	0	0	0	0	0	0	0.000445593	0.000719045	0.000989311	0.000653275	0.000730008	0.0005996	0.000670336	0.000604903	0.000761698	0.000826493	0.000759976	0.000747901	0.00123121	0.00110282	0.00128655	0.00111755	0.00141612	0.00111887	0.000918357	0.000882348	0.000690989	0.000782062	0.000832816	0.00109135	0.000695524	0.00056141	0.000575305	0.000618807	0.000407516	0.000600856
CLCdnDe10_12373	31.1 cell.organisation | 31 cell	CLCdnDe10_12373 Ankyrin repeat domain protein	Sotub08g008420.1.1|PGSC0003DMG400018460	-	AT4G19150	Ankyrin repeat family protein	T18B16.120	0	0	0	0	0	0	0	0	0	0	0	0	-	-	-	-	-	-	-	-	-	-	-	-	-	-	-	-	-	-	-	-	-	-	-	-	0.000142391	6.79157e-05	0.00020879	0.000137242	6.77856e-05	6.66303e-05
CLCdnDe10_127239	29.2.1.2.2.3 protein.synthesis.ribosomal protein.eukaryotic.60S subunit.L3 | 29.2.1.2.2 protein.synthesis.ribosomal protein.eukaryotic.60S subunit | 29.2.1.2 protein.synthesis.ribosomal protein.eukaryotic | 29.2.1 protein.synthesis.ribosomal protein | 29.2 protein.synthesis | 29 protein	CLCdnDe10_127239 Ribosomal protein L3-like	-	-	-	-	-	0	0	0	0	0	0	0	0	0	0	0	0	-	-	-	-	-	-	-	-	-	-	-	-	0.00124845	0.000350827	0.000331318	0.000355512	0.000348109	0.00018909	0.000413873	0.000367057	-	0.000192245	0.000346451	0.000393466	-	-	-	-	-	-
CLCdnDe10_12874	26.13 misc.acid and other phosphatases | 26 misc	CLCdnDe10_12874 Acid phosphatase-like protein	Sotub08g016230.1.1|PGSC0003DMG401029142	-	AT4G29260	HAD superfamily%2C subfamily IIIB acid phosphatase	-	0	0	0	0	0	0	0	0	0	0	0	0	6.24421e-05	0.000209274	0.000346587	0.000224702	0.000141643	0.000137493	0.000253627	0.00022887	0.000221688	0.00014891	0.000221187	0.000145115	-	0.000163632	7.72663e-05	8.29086e-05	0.000162364	8.81948e-05	9.65188e-05	0.000171202	0.000174294	8.96666e-05	0.000242387	0.00018352	0.000337381	0.000128736	0.000197883	0.000130073	0.000192734	0.000126299
CLCdnDe10_13045	35.2 not assigned.unknown | 35 not assigned	CLCdnDe10_13045 Unknown Protein	Sotub09g005930.1.1|PGSC0003DMG400023935	-	AT5G02740	-	-	0	0	0	0	0	0	0	0	0	0	0	0	-	-	-	-	-	-	-	-	-	-	-	-	-	-	-	-	-	-	-	-	-	-	-	-	-	7.70116e-05	7.89176e-05	7.78114e-05	7.68641e-05	7.5554e-05
CLCdnDe10_13163	29.5.11 protein.degradation.ubiquitin | 29.5 protein.degradation | 29 protein	CLCdnDe10_13163 UBX domain-containing protein	Sotub08g026460.1.1|PGSC0003DMG400003048|PGSC0003DMG400003048|PGSC0003DMG400003048	-	AT4G11740	Ubiquitin-like superfamily protein	PUX8	0	0	0	0	0	0	0	0	0	0	0	0	8.36724e-05	0.000155793	0.000123847	0.000133822	0.000158168	0.000153534	0.000113287	6.81524e-05	3.30069e-05	0.000133026	6.58646e-05	0.000259272	-	-	-	-	-	-	-	-	-	-	-	-	0.000120557	0.000115004	0.00011785	8.71487e-05	0.000172176	0.000141034
CLCdnDe10_131888	-	CLCdnDe10_131888 Chlorophyll a-b binding protein 6, chloroplastic	-	-	AT3G08940	light harvesting complex photosystem II	LHCB4.2	0	0	0	0	0	0	0	0	0	0	0	0	-	-	-	-	-	-	-	-	-	-	-	-	-	-	-	-	-	-	-	-	-	-	-	-	-	-	-	-	-	-
CLCdnDe10_132089	1.3.13 PS.calvin cycle.rubisco interacting | 1.3 PS.calvin cycle | 1 PS	CLCdnDe10_132089 Ribulose-1 5-bisphosphate carboxylase/oxygenase activase 1	-	-	-	-	-	0	0	0	0	0	0	0	0	0	0	0	0	0.000307055	0.000171515	0.000511295	-	0.000348261	0.000169028	0.000207866	0.000187576	0.000181689	0.000183063	0.000181279	-	-	-	-	-	-	-	-	-	-	-	-	-	0.000331809	0.000158262	0.000162179	-	0.000157959	0.000155267
CLCdnDe10_132661	30.7 signalling.14-3-3 proteins | 30 signalling	CLCdnDe10_132661 14-3-3-like protein GF14 epsilon	-	-	-	-	-	0	0	0	0	0	0	0	0	0	0	0	0	-	-	-	-	-	-	-	-	-	-	-	-	0.00124845	0.000701655	0.000828295	0.000533268	0.000870271	0.000756358	0.00103468	0.000550585	0.000747374	0.00076898	0.000692903	0.000983666	-	-	-	-	-	-
CLCdnDe10_133169	1.1.4.1 PS.lightreaction.ATP synthase.alpha subunit | 1.1.4 PS.lightreaction.ATP synthase | 9.9 mitochondrial electron transport / ATP synthesis.F1-ATPase | 9 mitochondrial electron transport / ATP synthesis | 1.1 PS.lightreaction | 1 PS	CLCdnDe10_133169 ATP synthase subunit alpha	-	-	-	-	-	0	0	0	0	0	0	0	0	0	0	0	0	0.000525941	0.000267074	0.000318464	0.00022941	0.000596521	0.000684322	0.000453147	0.000350498	0.0003395	0.000342067	0.000508098	0.000277792	-	-	-	-	-	-	-	-	-	-	-	-	0.000310005	0.000295725	0.000202029	0.000348595	0.000295158	0.000241773
CLCdnDe10_1340	29.2.2.2 protein.synthesis.ribosome biogenesis.assembly factors | 29.2.2.2.1 protein.synthesis.ribosome biogenesis.assembly factors.DExD-box helicases | 29.2.2 protein.synthesis.ribosome biogenesis | 29.2 protein.synthesis | 29 protein	CLCdnDe10_1340 Eukaryotic initiation factor 4A (ATP-dependent RNA helicase eIF4A)	Sotub08g012860.1.1|PGSC0003DMG400008196	-	AT1G54270	eif4a-2	TIF4A-2	0	0	0	0	0	0	0	0	0	0	0	0	0.000729348	0.000814801	0.000899616	0.000972076	0.000919138	0.000758376	0.00109721	0.000891097	0.000911086	0.000869662	0.000861184	0.000988751	0.000629766	0.000955643	0.00115319	0.00107601	0.000948238	0.00103015	0.00119001	0.000999852	0.00118756	0.000872783	0.000943724	0.000952703	0.000919506	0.00100246	0.00077045	0.00075965	0.00100054	0.00102446
CLCdnDe10_134165	29.2.1.2.1.30 protein.synthesis.ribosomal protein.eukaryotic.40S subunit.S30 | 29.2 protein.synthesis | 29.2.1.2.1 protein.synthesis.ribosomal protein.eukaryotic.40S subunit | 29.2.1.2 protein.synthesis.ribosomal protein.eukaryotic | 29.2.1 protein.synthesis.ribosomal protein | 29 protein	CLCdnDe10_134165 40S ribosomal protein S30-like	-	-	AT5G56670	Ribosomal protein S30 family protein	RPS30C	0	0	0	0	0	0	0	0	0	0	0	0	-	-	-	-	-	-	-	-	-	-	-	-	0.000839011	0.000353657	0.00033399	0.000358379	0.000350916	0.000381229	0.00041721	0.000370017	0.000376701	0.000387591	-	0.00039664	-	-	-	-	-	-
CLCdnDe10_136751	29.2.1.2.2.12 protein.synthesis.ribosomal protein.eukaryotic.60S subunit.L12 | 29.2.1.2.2 protein.synthesis.ribosomal protein.eukaryotic.60S subunit | 29.2.1.2 protein.synthesis.ribosomal protein.eukaryotic | 29.2.1 protein.synthesis.ribosomal protein | 29.2 protein.synthesis | 29 protein	CLCdnDe10_136751 Ribosomal protein L12	-	-	-	-	-	0	0	0	0	0	0	0	0	0	0	0	0	-	-	-	-	-	-	-	-	-	-	-	-	0.000344495	0.00014521	0.000137135	0.000147149	0.000144085	0.000156531	0.000171305	0.000151927	0.000154672	0.000159143	0.000143399	0.000162859	-	-	-	-	-	-
CLCdnDe10_14136	1.3.5 PS.calvin cycle.TPI | 4.1.7 glycolysis.cytosolic branch.triosephosphate isomerase (TPI) | 4.1 glycolysis.cytosolic branch | 4 glycolysis | 1.3 PS.calvin cycle | 1 PS	CLCdnDe10_14136 Triosephosphate isomerase	Sotub04g010110.1.1|PGSC0003DMG400027745	-	AT3G55440	triosephosphate isomerase	CTIMC	0	0	0	0	0	0	0	0	0	0	0	0	0.00191063	0.00176647	0.00204787	0.00173864	0.00156923	0.00137818	0.00169484	0.0016099	0.00163735	0.00149261	0.00132248	0.00168425	0.000614394	0.00276242	0.00171203	0.00192452	0.00154182	0.00186112	0.00162942	0.00180638	0.00202291	0.00151374	0.00161973	0.00135545	0.00199347	0.00142623	0.00132234	0.00137242	0.00149128	0.00199891
CLCdnDe10_14256	-	CLCdnDe10_14256 Beta-D-glucosidase	Sotub06g005940.1.1|PGSC0003DMG400004162|PGSC0003DMG400004162|PGSC0003DMG400004162|PGSC0003DMG400004162	-	AT3G47000	-	-	0	0	0	0	0	0	0	0	0	0	0	0	-	-	-	-	-	-	-	-	-	-	-	-	-	-	-	-	-	-	-	-	-	-	-	-	-	-	-	-	-	-
CLCdnDe10_14292	16.8.5 secondary metabolism.flavonoids.isoflavonols | 16.8.5.1 secondary metabolism.flavonoids.isoflavonols.isoflavone reductase | 16.8 secondary metabolism.flavonoids | 16 secondary metabolism	CLCdnDe10_14292 Pinoresinol-lariciresinol reductase	Sotub03g019210.1.1|PGSC0003DMG400022918	-	AT4G34540	NmrA-like negative transcriptional regulator family protein	PLR3	0	0	0	0	0	0	0	0	0	0	0	0	-	-	-	-	-	-	-	-	-	-	-	-	-	-	-	-	-	-	-	-	-	-	-	-	-	-	-	-	-	-
CLCdnDe10_1454	29.2.3 protein.synthesis.initiation | 29.2 protein.synthesis | 29 protein	CLCdnDe10_1454 Eukaryotic translation initiation factor 5A	Sotub01g016040.1.1|PGSC0003DMG400026829	-	AT1G13950	eukaryotic elongation factor 5A-1	ELF5A-1	0	0	0	0	0	0	0	0	0	0	0	0	0.000736738	0.00105822	0.00116837	0.000883733	0.00107435	0.00104287	0.000854994	0.000900127	0.00112099	0.00112947	0.000994183	0.00146758	-	0.000413711	0.00026047	0.000698727	0.00054734	0.000297311	0.000162686	0.00043285	0.000293779	0.000302272	0.000136184	0.000463993	0.00113733	0.000867955	0.0011118	0.000876968	0.000649719	0.00106441
CLCdnDe10_1456	19.10 tetrapyrrole synthesis.magnesium chelatase | 19 tetrapyrrole synthesis	CLCdnDe10_1456 Magnesium chelatase subunit D	Sotub04g012920.1.1	-	AT1G08520	ALBINA 1	CHLD	0	0	0	0	0	0	0	0	0	0	0	0	0.000153126	0.000244381	0.000218554	0.000236157	0.000124054	0.000144502	0.000177705	0.000133632	0.000181214	0.000208668	0.000206634	0.00022877	0.00040799	0.000257961	0.000108274	0.000145226	0.000227522	0.000278073	0.000135253	0.000149941	0.00015265	0.00012565	0.000113219	0.000128584	9.45549e-05	0.000202948	0.000207971	0.000136704	0.000202559	0.000199107
CLCdnDe10_14611	35.1 not assigned.no ontology | 35 not assigned	CLCdnDe10_14611 Oxidoreductase family protein	Sotub01g007170.1.1	-	AT3G20790	NAD(P)-binding Rossmann-fold superfamily protein	-	0	0	0	0	0	0	0	0	0	0	0	0	0.000186457	0.000208303	0.000206987	0.000111829	0.000264348	0.000205282	0.00025245	0.00028476	0.000220659	0.000222328	0.00022016	0.000216662	0.000144899	0.000183232	0.000115361	0.000123786	0.000181812	0.000197517	0.000144106	0.000127805	0.000195171	6.69377e-05	6.03154e-05	6.85004e-05	0.000100744	0.000192207	0.000147723	0.000145652	0.000191839	0.000141427
CLCdnDe10_14692	-	CLCdnDe10_14692 Transporter small conductance mechanosensitive ion channel (MscS) family	Sotub10g010170.1.1	-	AT4G00290	-	-	0	0	0	0	0	0	0	0	0	0	0	0	-	-	-	-	-	-	-	-	-	-	-	-	-	-	-	-	-	-	-	-	-	-	-	-	-	3.31742e-05	3.39953e-05	3.35187e-05	3.31107e-05	-
CLCdnDe10_14757	25.1 C1-metabolism.glycine hydroxymethyltransferase | 25 C1-metabolism	CLCdnDe10_14757 Serine hydroxymethyltransferase	Sotub12g030250.1.1|PGSC0003DMG400004660	-	AT4G13930	serine hydroxymethyltransferase 4	SHM4	0	0	0	0	0	0	0	0	0	0	0	0	-	-	-	-	-	-	-	-	-	-	-	-	0.000331329	0.000232768	0.000351717	0.000235876	0.000184771	0.000250915	0.000219678	0.000243536	9.91739e-05	0.000153061	0.000367783	0.000208846	-	-	-	-	-	-
CLCdnDe10_14803	10.6.2 cell wall.degradation.mannan-xylose-arabinose-fucose | 10.6 cell wall.degradation | 10 cell wall	CLCdnDe10_14803 Endo-1 4-beta-xylanase	Sotub04g030080.1.1|PGSC0003DMG400004955	-	AT1G58370	glycosyl hydrolase family 10 protein / carbohydrate-binding domain-containing protein	RXF12	0	0	0	0	0	0	0	0	0	0	0	0	1.7252e-05	3.85467e-05	3.83032e-05	6.20826e-05	-	1.89939e-05	4.67162e-05	6.32342e-05	4.08333e-05	8.22841e-05	4.0741e-05	6.01405e-05	5.36275e-05	6.78146e-05	4.26956e-05	6.87201e-05	8.97187e-05	9.74689e-05	8.00012e-05	9.46023e-05	4.81556e-05	-	4.46458e-05	-	3.72858e-05	8.89206e-05	7.28971e-05	7.18752e-05	1.77501e-05	6.97901e-05
CLCdnDe10_15255	35.1 not assigned.no ontology | 35 not assigned	CLCdnDe10_15255 Nuclear protein localization 4	Sotub06g034940.1.1|PGSC0003DMG400024040	-	AT3G63000	NPL4-like protein 1	NPL41	0	0	0	0	0	0	0	0	0	0	0	0	-	-	-	-	-	-	-	-	-	-	-	-	0.000126566	0.000160049	0.000100766	-	0.000105872	0.000115018	6.29369e-05	0.000111635	0.000113652	0.000116937	0.000105368	0.000119667	-	4.19723e-05	4.30111e-05	8.48163e-05	4.18919e-05	8.23557e-05
CLCdnDe10_15507	31.4 cell.vesicle transport | 31 cell	CLCdnDe10_15507 Exocyst complex component 6	Sotub09g022850.1.1	-	AT4G02350	exocyst complex component sec15B	SEC15B	0	0	0	0	0	0	0	0	0	0	0	0	-	-	-	-	-	-	-	-	-	-	-	-	-	-	-	-	-	-	-	-	-	-	-	-	-	-	-	-	-	-
CLCdnDe10_15720	11.3.5 lipid metabolism.phospholipid synthesis.diacylglycerol kinase | 11.3 lipid metabolism.phospholipid synthesis | 11 lipid metabolism	CLCdnDe10_15720 Diacylglycerol kinase 7	-	-	AT4G30340	diacylglycerol kinase 7	DGK7	0	0	0	0	0	0	0	0	0	0	0	0	-	-	-	-	-	-	-	-	-	-	-	-	-	-	-	-	-	-	-	-	-	-	-	-	-	-	3.63735e-05	-	-	-
CLCdnDe10_16178	34.30 transport.H+ transporting pyrophosphatase | 34 transport	CLCdnDe10_16178 K(+)-insensitive pyrophosphate-energized proton pump 1	Sotub04g026560.1.1|PGSC0003DMG400025085	-	AT1G16780	-	-	0	0	0	0	0	0	0	0	0	0	0	0	-	-	-	-	-	-	-	-	-	-	-	-	-	-	-	-	-	-	-	-	-	-	-	-	-	-	-	-	-	-
CLCdnDe10_16233	29.2.2.3.3 protein.synthesis.ribosome biogenesis.pre-rRNA processing and modifications.methylotransferases | 29.2.2.3 protein.synthesis.ribosome biogenesis.pre-rRNA processing and modifications | 29.2.2 protein.synthesis.ribosome biogenesis | 29.2 protein.synthesis | 29 protein	CLCdnDe10_16233 Dehydration-responsive protein-like	Sotub02g013930.1.1|PGSC0003DMG400006963|PGSC0003DMG400006963|PGSC0003DMG400006963	-	AT5G14430	-	-	0	0	0	0	0	0	0	0	0	0	0	0	-	-	-	-	-	-	-	-	-	-	-	-	-	-	-	-	-	-	-	-	-	-	-	-	2.96453e-05	2.82797e-05	2.89796e-05	2.85733e-05	-	2.77444e-05
CLCdnDe10_16314	29.3.4.99 protein.targeting.secretory pathway.unspecified | 29.3.4 protein.targeting.secretory pathway | 29.3 protein.targeting | 29 protein	CLCdnDe10_16314 AP-2 complex subunit mu-1	Sotub04g029430.1.1|PGSC0003DMG400009348|PGSC0003DMG400009348|PGSC0003DMG400009348|PGSC0003DMG400009348	-	AT4G24550	Clathrin adaptor complexes medium subunit family protein	AP4M	0	0	0	0	0	0	0	0	0	0	0	0	7.40464e-05	8.2722e-05	4.10997e-05	-	4.19916e-05	8.15224e-05	0.000200507	9.04678e-05	8.76289e-05	8.82916e-05	8.74309e-05	4.30209e-05	0.000230171	4.85104e-05	4.58128e-05	0.000147475	4.81345e-05	5.22925e-05	5.7228e-05	0.000101509	5.16713e-05	0.00010633	0.000143716	5.44063e-05	-	7.63301e-05	3.91096e-05	7.71228e-05	3.80919e-05	3.74427e-05
CLCdnDe10_16539	4.2 glycolysis.plastid branch | 4.2.4 glycolysis.plastid branch.phosphofructokinase (PFK) | 4 glycolysis	CLCdnDe10_16539 Phosphofructokinase family protein	Sotub04g011320.1.1|PGSC0003DMG402023631	-	AT2G22480	phosphofructokinase 5	PFK5	0	0	0	0	0	0	0	0	0	0	0	0	-	-	-	-	-	-	-	-	-	-	-	-	9.68691e-05	4.08319e-05	3.85612e-05	4.13771e-05	-	4.40153e-05	4.81696e-05	-	4.34924e-05	4.47498e-05	4.03226e-05	9.1589e-05	-	-	-	-	-	-
CLCdnDe10_16591	16.2.1 secondary metabolism.phenylpropanoids.lignin biosynthesis | 16.2.1.10 secondary metabolism.phenylpropanoids.lignin biosynthesis.CAD | 16.2 secondary metabolism.phenylpropanoids | 16 secondary metabolism	CLCdnDe10_16591 Alcohol dehydrogenase	-	-	AT1G72680	cinnamyl-alcohol dehydrogenase	CAD1	0	0	0	0	0	0	0	0	0	0	0	0	-	-	-	-	-	-	-	-	-	-	-	-	0.000146532	6.17654e-05	5.83306e-05	6.25902e-05	0.000122573	6.65808e-05	0.00014573	6.46227e-05	6.579e-05	6.76919e-05	6.0995e-05	6.92723e-05	-	-	-	-	-	-
CLCdnDe10_17126	35.1 not assigned.no ontology | 35 not assigned	CLCdnDe10_17126 Protein PPLZ12	PGSC0003DMG400002061|PGSC0003DMG400002061	-	-	-	-	0	0	0	0	0	0	0	0	0	0	0	0	-	-	-	-	-	-	-	-	-	-	-	-	-	-	-	-	-	-	-	-	-	-	-	-	6.32294e-05	6.03168e-05	0.000123619	0.000182829	0.000120402	0.00011835
CLCdnDe10_1742	27.3.34 RNA.regulation of transcription.orphan family | 27.3 RNA.regulation of transcription | 27 RNA	CLCdnDe10_1742 MAR-binding filament-like protein 1	Sotub03g036820.1.1|PGSC0003DMG400002564	-	AT3G16000	MAR binding filament-like protein 1	MFP1	0	0	0	0	0	0	0	0	0	0	0	0	0.000256378	0.000546795	0.00062096	0.000531189	0.000581566	0.000461885	0.000599568	0.000484091	0.000386153	0.000500237	0.000550401	0.000622904	0.000144899	0.000122154	0.000173042	0.000154732	0.00015151	0.000230436	0.000252186	0.000223659	0.000195171	0.000133875	0.000241261	0.000239751	0.000478536	0.00040844	0.000590893	0.000631161	0.000407658	0.000306425
CLCdnDe10_1746	27.3.67 RNA.regulation of transcription.putative transcription regulator | 27.3 RNA.regulation of transcription | 27 RNA	CLCdnDe10_1746 Remorin 2	Sotub01g031730.1.1|PGSC0003DMG400000157	-	-	-	-	0	0	0	0	0	0	0	0	0	0	0	0	-	0.000107443	0.000106765	0.000115364	0.000218163	0.000105885	0.000130215	0.000117504	0.000113817	-	0.00011356	0.000335266	-	-	-	-	-	-	-	-	-	-	-	-	-	0.000198283	-	0.000100171	9.89515e-05	9.72649e-05
CLCdnDe10_1753	29.1.22 protein.aa activation.asparagine-tRNA ligase | 29.1 protein.aa activation | 29 protein	CLCdnDe10_1753 Asparaginyl-tRNA synthetase 2	Sotub10g022480.1.1|PGSC0003DMG400023661	-	AT5G56680	Class II aminoacyl-tRNA and biotin synthetases superfamily protein	SYNC1	0	0	0	0	0	0	0	0	0	0	0	0	0.000201968	0.000257864	0.000256235	0.000276874	0.000196347	0.000190594	0.000195322	0.000352513	0.000341451	0.000447243	0.000238475	0.000234686	0.000538125	0.000340242	0.000357024	0.000229857	0.000412629	0.000366769	0.000312189	0.000276875	0.000322144	8.28643e-05	0.000298665	0.000211997	9.3536e-05	0.000267682	0.000304785	0.000120205	0.000178113	0.000116718
CLCdnDe10_17881	-	CLCdnDe10_17881 Aluminum resistance family protein	Sotub07g026840.1.1|PGSC0003DMG400019289|PGSC0003DMG400019289|PGSC0003DMG400019289	-	-	-	-	0	0	0	0	0	0	0	0	0	0	0	0	-	-	-	-	-	-	-	-	-	-	-	-	-	-	-	-	-	-	-	-	-	-	-	-	-	-	-	-	-	-
CLCdnDe10_18369	1.1.1.2 PS.lightreaction.photosystem II.PSII polypeptide subunits | 1.1.1 PS.lightreaction.photosystem II | 1.1 PS.lightreaction | 1 PS	CLCdnDe10_18369 Photosystem II reaction center psb28 protein	Sotub09g015510.1.1|PGSC0003DMG400008585	-	AT4G28660	photosystem II reaction center PSB28 protein	PSB28	0	0	0	0	0	0	0	0	0	0	0	0	0.000371877	0.00051931	0.00051603	0.000446075	0.000527228	0.000409424	0.000755245	0.000681524	0.000440092	0.000554275	0.00076842	0.000432121	0.000866978	0.00024363	0.000575205	0.000864092	0.000604355	0.000787873	0.00100594	0.000764702	0.000648762	0.000667518	0.000240591	0.000409861	0.000502323	0.000383347	0.000589252	0.000580991	0.000286959	0.000282068
CLCdnDe10_18390	35.2 not assigned.unknown | 35 not assigned	CLCdnDe10_18390 PDE320	Sotub01g028740.1.1|Sotub08g011380.1.1|PGSC0003DMG401001686|PGSC0003DMG401001686|PGSC0003DMG402001686	-	AT2G44640	TRIGALACTOSYLDIACYLGLYCEROL-like protein	-	0	0	0	0	0	0	0	0	0	0	0	0	0.000219229	0.000122457	0.000162245	0.000175313	0.000207207	0.000241363	0.000148411	0.000178565	0.000172962	0.00017427	0.000172571	8.49146e-05	0.000113578	0.000239375	0.00018085	0.000194057	0.000237519	0.000361252	0.000282391	0.000400717	0.000407955	0.000262343	0.000236389	0.000375855	0.000197419	0.00022599	0.000115792	0.000114169	0.000112779	7.39044e-05
CLCdnDe10_18432	27.3.11 RNA.regulation of transcription.C2H2 zinc finger family | 27.3 RNA.regulation of transcription | 27 RNA	CLCdnDe10_18432 Serrate RNA effector molecule homolog	Sotub01g009920.1.1	-	AT2G27100	C2H2 zinc-finger protein SERRATE (SE)	SE	0	0	0	0	0	0	0	0	0	0	0	0	8.97291e-05	5.01211e-05	2.49022e-05	8.0724e-05	2.54426e-05	2.46971e-05	9.11153e-05	2.74071e-05	2.65471e-05	8.02436e-05	2.64871e-05	2.60663e-05	-	-	-	-	-	-	-	-	-	-	-	-	4.84815e-05	6.93724e-05	4.73929e-05	4.67285e-05	6.92395e-05	4.53729e-05
CLCdnDe10_1896	16.1.1.2 secondary metabolism.isoprenoids.non-mevalonate pathway.DXR | 16.1.1 secondary metabolism.isoprenoids.non-mevalonate pathway | 16.1 secondary metabolism.isoprenoids | 16 secondary metabolism	CLCdnDe10_1896 1-deoxy-D-xylulose-5-phosphate reductoisomerase	Sotub03g027760.1.1|PGSC0003DMG400024503|PGSC0003DMG400024503|PGSC0003DMG400024503	-	AT5G62790	-	-	0	0	0	0	0	0	0	0	0	0	0	0	0.000317074	0.000511657	0.000234658	0.000422597	0.00023975	0.000271513	0.000476997	0.00047348	0.000500315	0.00046209	0.000415987	0.000450315	0.000657078	0.000507776	0.00039235	0.000561335	0.000458038	0.000497604	0.000544569	0.000386376	0.000344185	0.000404727	0.0003191	0.000362403	0.000380708	0.000435805	0.000446591	0.000403636	0.000471217	0.000391927
CLCdnDe10_18962	31.2 cell.division | 31 cell	CLCdnDe10_18962 Gpn-loop GTPase 1	Sotub08g029090.1.1|PGSC0003DMG400012333|PGSC0003DMG400012333|PGSC0003DMG400012333	-	AT4G21800	P-loop containing nucleoside triphosphate hydrolases superfamily protein	QQT2	0	0	0	0	0	0	0	0	0	0	0	0	-	-	-	-	-	-	-	-	-	-	-	-	-	0.000112734	0.000106465	5.71195e-05	0.00011186	0.000121523	0.000132993	5.89744e-05	6.00397e-05	-	5.56638e-05	0.000126435	-	-	-	-	-	-
CLCdnDe10_19091	35.1.27 not assigned.no ontology.tetratricopeptide repeat (TPR) | 35.1 not assigned.no ontology | 35 not assigned	CLCdnDe10_19091 TPR repeat	Sotub11g013660.1.1|PGSC0003DMG400009235|PGSC0003DMG400009235	-	AT1G22700	Tetratricopeptide repeat (TPR)-like superfamily protein	PPL1	0	0	0	0	0	0	0	0	0	0	0	0	5.24592e-05	0.000293028	0.000291177	0.000125852	0.000118998	0.000115511	0.000284105	0.00019228	0.00031041	0.000375308	0.00037165	0.000304787	-	0.000343679	0.00038948	0.000417922	0.000409218	0.000370473	8.10879e-05	0.000287662	0.000366073	0.000225993	0.000339392	0.000231269	0.000226754	0.000324463	0.000166247	0.000218555	5.39735e-05	0.000212214
CLCdnDe10_1932	29.5 protein.degradation | 29 protein	CLCdnDe10_1932 Peptidase S16 lon domain protein	Sotub04g034260.1.1|Sotub04g034270.1.1|PGSC0003DMG400003704	-	AT1G75460	ATP-dependent protease La (LON) domain protein	F1B16.1	0	0	0	0	0	0	0	0	0	0	0	0	0.000117024	6.53677e-05	6.49548e-05	-	-	-	7.92215e-05	0.000214466	0.00013849	0.000209307	6.90887e-05	0.000135982	-	0.000306667	0.000289614	0.000233072	0.000304291	0.000247932	0.000180888	0.00024064	0.00032665	0.000336093	0.000227132	0.00017197	-	-	-	6.09432e-05	6.02012e-05	0.00011835
CLCdnDe10_20366	7.1.2 OPP.oxidative PP.6-phosphogluconolactonase | 7.1 OPP.oxidative PP | 7 OPP	CLCdnDe10_20366 6-phosphogluconolactonase	-	-	AT5G24400	-	-	0	0	0	0	0	0	0	0	0	0	0	0	6.43634e-05	0.000215713	0.0001429	0.000154411	7.30008e-05	-	0.000261431	0.000157275	7.61698e-05	0.000230237	7.59976e-05	0.00022437	0.000200072	0.000168667	0.000238931	0.000256379	0.00016736	0.000181817	0.000198977	0.000264704	0.000179657	0.000277277	0.000166563	0.000189167	-	-	-	-	-	-
CLCdnDe10_2108	35.1.27 not assigned.no ontology.tetratricopeptide repeat (TPR) | 35.1 not assigned.no ontology | 35 not assigned	CLCdnDe10_2108 TPR repeat-containing protein	Sotub08g027220.1.1	-	AT5G41950	Tetratricopeptide repeat (TPR)-like superfamily protein	-	0	0	0	0	0	0	0	0	0	0	0	0	2.94103e-05	3.28562e-05	3.26486e-05	3.52783e-05	3.33571e-05	6.47595e-05	-	-	3.48052e-05	3.50684e-05	3.47265e-05	6.83495e-05	-	-	-	-	-	-	-	-	-	-	-	-	-	-	-	-	-	-
CLCdnDe10_21126	26.9 misc.glutathione S transferases | 26 misc	CLCdnDe10_21126 Glutathione S-transferase 1	Sotub12g016940.1.1|PGSC0003DMG400015726	-	AT1G10370	Glutathione S-transferase family protein	GSTU17	0	0	0	0	0	0	0	0	0	0	0	0	7.24436e-05	8.09315e-05	0.00016084	0.000173795	-	-	0.000196168	8.85097e-05	-	8.63805e-05	-	0.000168359	-	-	-	-	-	-	-	-	-	-	-	-	0.000156568	0.000149356	0.000153052	0.00022636	0.00014907	0.000146529
CLCdnDe10_21197	29.5.11.20 protein.degradation.ubiquitin.proteasom | 29.5.11 protein.degradation.ubiquitin | 29.5 protein.degradation | 29 protein	CLCdnDe10_21197 Proteasome subunit beta type	Sotub03g009470.1.1|PGSC0003DMG400022569	-	AT3G60820	N-terminal nucleophile aminohydrolases (Ntn hydrolases) superfamily protein	PBF1	0	0	0	0	0	0	0	0	0	0	0	0	-	0.00016767	0.00016661	9.00151e-05	-	8.26191e-05	0.000203205	9.16849e-05	0.000177616	8.94794e-05	0.000177214	0.000523195	0.000233268	0.000589956	0.000278574	0.000298917	0.00048782	0.000847935	0.000695974	0.000720123	0.000628398	0.000538804	0.000679697	0.000220553	0.000162185	0.000154714	0.000158543	0.000312641	0.000154418	-
CLCdnDe10_22126	29.6 protein.folding | 29 protein	CLCdnDe10_22126 T-complex protein 1 subunit delta	Sotub03g032420.1.1|PGSC0003DMG400005665	-	AT3G18190	TCP-1/cpn60 chaperonin family protein	CCT4	0	0	0	0	0	0	0	0	0	0	0	0	0.000155236	0.000208109	0.000137863	0.000260693	0.000140855	0.000136728	0.000168144	0.000265529	0.000293939	0.000185101	0.000146637	0.000252538	0.000193019	0.000284762	0.000345763	0.000247341	0.000322921	0.000306964	0.000383927	0.000212811	0.000173324	0.000267502	0.000321384	0.000364997	0.000167752	0.000288043	0.000163985	0.000129349	0.000159718	0.000188394
CLCdnDe10_22643	29.5.1 protein.degradation.subtilases | 29.5 protein.degradation | 29 protein	CLCdnDe10_22643 Subtilisin-like serine protease	Sotub07g009390.1.1|PGSC0003DMG400028737|PGSC0003DMG400028737	-	AT4G30020	PA-domain containing subtilase family protein	SBT2.6	0	0	0	0	0	0	0	0	0	0	0	0	2.04828e-05	-	2.27381e-05	2.45696e-05	2.32316e-05	2.25509e-05	2.77324e-05	2.50254e-05	-	2.44234e-05	2.41853e-05	2.3801e-05	-	2.68381e-05	-	-	-	-	-	-	2.85868e-05	2.94133e-05	2.65033e-05	3.00999e-05	-	-	-	-	-	-
CLCdnDe10_2367	29.5.11.1 protein.degradation.ubiquitin.ubiquitin | 29.5.11 protein.degradation.ubiquitin | 29.5 protein.degradation | 29 protein	CLCdnDe10_2367 Small ubiquitin-related modifier	Sotub12g011720.1.1|PGSC0003DMG400013899	-	AT4G26840	small ubiquitin-like modifier 1	SUMO1	0	0	0	0	0	0	0	0	0	0	0	0	0.000169035	0.00018884	0.000562941	0.000202761	0.000191719	0.000372203	0.000457724	0.000413045	0.000400084	0.000403109	0.00019959	0.000392837	0.00157632	0.000442964	0.000836661	0.000448879	0.000439531	0.000238749	0.000522567	0.000231728	0.000471827	0.000728201	0.000437439	0.000496801	0.000547988	0.000174248	0.000357122	0.000352116	0.000347829	0.000341901
CLCdnDe10_2388	-	CLCdnDe10_2388 CCR4-NOT transcription complex subunit 1	Sotub01g029930.1.1	-	AT1G02080	transcription regulator	-	0	0	0	0	0	0	0	0	0	0	0	0	-	-	-	-	-	-	-	-	-	-	-	-	-	-	-	-	-	-	-	-	-	-	-	-	-	-	-	-	-	-
CLCdnDe10_23900	11.1.3 lipid metabolism.FA synthesis and FA elongation.ketoacyl ACP synthase | 11.1 lipid metabolism.FA synthesis and FA elongation | 11 lipid metabolism	CLCdnDe10_23900 3-oxoacyl-	Sotub02g017190.1.1|PGSC0003DMG400008311	-	AT5G46290	3-ketoacyl-acyl carrier protein synthase I	KAS1	0	0	0	0	0	0	0	0	0	0	0	0	0.000107044	0.000398618	0.00031688	0.000299603	0.000242817	0.000196419	0.000386479	0.000217972	0.00033781	0.000468002	0.000337047	0.000373153	-	0.000280512	0.000264913	0.000189505	0.000278338	0.000251985	0.000386075	0.000342404	0.000348589	0.000307428	0.000323182	0.00036704	0.000385578	0.00044138	0.000301536	0.000260145	0.000256978	0.00032477
CLCdnDe10_24267	29.6 protein.folding | 29 protein	CLCdnDe10_24267 Protein grpE	Sotub10g026890.1.1|PGSC0003DMG400028115|PGSC0003DMG400028115|PGSC0003DMG400028115	-	AT5G17710	Co-chaperone GrpE family protein	grpE	0	0	0	0	0	0	0	0	0	0	0	0	0.000515628	0.000890246	0.000832586	0.000562279	0.000425327	0.000567688	0.000444262	0.000400897	0.000499264	0.000670719	0.000719529	0.000762566	0.00101997	0.000368516	0.000464031	0.000622395	0.000487547	0.000728286	0.000869481	0.000642606	0.000588793	0.000673127	0.000545879	0.000619958	0.000861125	0.000434889	0.000544686	0.000732342	0.000723427	0.000711097
CLCdnDe10_24989	20.2.1 stress.abiotic.heat | 20.2 stress.abiotic | 20 stress	CLCdnDe10_24989 Chaperone protein htpG	Sotub07g017930.1.1|PGSC0003DMG401006147|PGSC0003DMG401006147	-	AT3G07770	HEAT SHOCK PROTEIN 89.1	HSP90-6	0	0	0	0	0	0	0	0	0	0	0	0	0.000231838	0.000235455	0.000257365	0.000303376	0.000167332	0.000255245	0.000342428	0.000360504	0.000324249	0.000326701	0.00029863	0.000269395	0.000196544	0.000386617	0.000312958	0.000447748	0.000438424	0.000476296	0.000390938	0.000433395	0.000411809	0.000393449	0.000327253	0.000309719	0.000273304	0.000282441	0.000200375	0.000219518	0.000108423	0.00017052
CLCdnDe10_25091	16.8.2 secondary metabolism.flavonoids.chalcones | 16.8.2.1 secondary metabolism.flavonoids.chalcones.naringenin-chalcone synthase | 16.8 secondary metabolism.flavonoids | 16 secondary metabolism	CLCdnDe10_25091 Chalcone synthase	Sotub09g027860.1.1|Sotub09g027870.1.1|PGSC0003DMG400029620|PGSC0003DMG400029621	-	AT5G13930	Chalcone and stilbene synthase family protein	CHS	0	0	0	0	0	0	0	0	0	0	0	0	-	-	-	-	-	-	-	-	-	-	-	-	0.000133724	5.63669e-05	5.32323e-05	-	5.593e-05	6.07614e-05	6.64963e-05	5.89744e-05	-	-	5.56638e-05	6.32176e-05	4.64874e-05	-	-	-	-	4.35067e-05
CLCdnDe10_2526	11.9.3.3 lipid metabolism.lipid degradation.lysophospholipases.glycerophosphodiester phosphodiesterase | 11.9.3 lipid metabolism.lipid degradation.lysophospholipases | 11.9 lipid metabolism.lipid degradation | 11 lipid metabolism	CLCdnDe10_2526 Glycerophosphoryl diester phosphodiesterase family protein expressed	Sotub06g026430.1.1|PGSC0003DMG400004067	-	AT1G74210	-	-	0	0	0	0	0	0	0	0	0	0	0	0	-	4.78137e-05	4.75117e-05	5.13385e-05	-	4.71204e-05	-	-	0.0001013	5.1033e-05	5.05355e-05	4.97326e-05	-	-	-	-	-	-	-	-	-	-	-	-	4.62497e-05	4.41192e-05	9.04222e-05	4.45773e-05	4.40347e-05	4.32841e-05
CLCdnDe10_25404	26.8 misc.nitrilases, nitrile lyases, berberine bridge enzymes, reticuline oxidases, troponine reductases | 26 misc	CLCdnDe10_25404 Hydrolase alpha/beta fold family protein	Sotub02g012030.1.1|PGSC0003DMG400000757	-	AT2G23620	methyl esterase 1	MES1	0	0	0	0	0	0	0	0	0	0	0	0	6.33882e-05	7.0815e-05	7.03677e-05	0.000152071	0.000143789	6.97881e-05	8.58233e-05	7.7446e-05	0.000150031	0.000151166	0.000149692	0.000147314	0.000197041	8.30557e-05	7.8437e-05	0.000336659	0.000164824	0.000268593	0.000293944	0.000347592	0.000176935	9.10251e-05	8.20198e-05	0.000279451	0.000205496	6.53432e-05	0.000133921	6.60218e-05	0.000130436	0.000192319
CLCdnDe10_258	1.2.4 PS.photorespiration.glycine cleavage | 1.2.4.1 PS.photorespiration.glycine cleavage.P subunit | 1.2 PS.photorespiration | 1 PS	CLCdnDe10_258 Glycine dehydrogenase P protein	Sotub08g014650.1.1|PGSC0003DMG400029938	-	AT4G33010	glycine decarboxylase P-protein 1	GLDP1	0	0	0	0	0	0	0	0	0	0	0	0	0.00045272	0.000578015	0.000646159	0.000872755	0.000678519	0.000569633	0.000634844	0.000612384	0.00068884	0.000713328	0.00047728	0.000638787	0.000653375	0.000953335	0.000840299	0.000772852	0.000651652	0.000776455	0.000774762	0.000908776	0.000902626	0.000673322	0.000753155	0.000855362	0.000611523	0.000566686	0.000597791	0.000639933	0.000715319	0.00073583
CLCdnDe10_2642	3.5 minor CHO metabolism.others | 3 minor CHO metabolism	CLCdnDe10_2642 Aldose 1-epimerase family protein	Sotub07g010500.1.1	-	AT5G57330	Galactose mutarotase-like superfamily protein	-	0	0	0	0	0	0	0	0	0	0	0	0	0.000159376	0.000237399	0.00011795	6.3725e-05	-	0.000175467	0.000143856	0.000129814	0.000188611	6.33457e-05	0.000125456	0.000123463	0.000165139	0.000139217	0.000197213	7.05381e-05	6.90692e-05	0.000150071	8.21176e-05	0.000145657	-	0.000305151	0.000206221	7.80687e-05	-	-	0.000112238	0.000276663	5.46589e-05	0.000214909
CLCdnDe10_2717	18.11 Co-factor and vitamine metabolism.lipoic acid | 18 Co-factor and vitamine metabolism	CLCdnDe10_2717 Lipoyl synthase mitochondrial	Sotub07g020110.1.1|PGSC0003DMG400018323	-	AT2G20860	lipoic acid synthase 1	LIP1	0	0	0	0	0	0	0	0	0	0	0	0	8.80762e-05	4.91978e-05	-	-	9.98958e-05	4.84844e-05	-	0.000107609	5.21162e-05	0.000105021	0.000103997	0.000102344	-	-	-	-	-	-	-	-	-	-	-	-	-	-	-	-	-	-
CLCdnDe10_2731	17.1.1.1.10 hormone metabolism.abscisic acid.synthesis-degradation.synthesis.9-cis-epoxycarotenoid dioxygenase | 17.1.1.1 hormone metabolism.abscisic acid.synthesis-degradation.synthesis | 17.1.1 hormone metabolism.abscisic acid.synthesis-degradation | 17.1 hormone metabolism.abscisic acid | 17 hormone metabolism	CLCdnDe10_2731 9-cis-epoxycarotenoid dioxygenase	Sotub01g026220.1.1	-	AT3G63520	carotenoid cleavage dioxygenase 1	CCD1	0	0	0	0	0	0	0	0	0	0	0	0	9.21164e-05	6.86061e-05	6.81727e-05	7.36637e-05	3.48261e-05	0.000101417	4.15731e-05	0.000112545	7.26757e-05	3.66127e-05	3.62557e-05	3.56797e-05	9.54472e-05	4.02325e-05	7.59903e-05	8.15395e-05	3.99207e-05	-	4.74625e-05	4.20937e-05	0.000128562	4.40929e-05	7.94613e-05	0.000135367	3.31809e-05	6.33049e-05	6.48717e-05	3.19812e-05	6.31837e-05	9.31602e-05
CLCdnDe10_27842	29.5.7 protein.degradation.metalloprotease | 29.5 protein.degradation | 29 protein	CLCdnDe10_27842 ATP-dependent zinc metalloprotease FtsH 1	Sotub02g021970.1.1	-	AT1G79560	FTSH protease 12	FTSH12	0	0	0	0	0	0	0	0	0	0	0	0	3.35697e-05	-	-	2.01338e-05	5.71119e-05	1.84795e-05	4.5451e-05	4.10145e-05	3.97275e-05	6.00418e-05	5.94565e-05	1.95039e-05	-	-	-	-	-	-	-	-	-	-	-	-	-	3.4605e-05	1.77307e-05	1.74822e-05	-	-
CLCdnDe10_2815	11.3 lipid metabolism.phospholipid synthesis | 11 lipid metabolism	CLCdnDe10_2815 Glycerol-3-phosphate O-acyltransferase	Sotub01g032090.1.1|PGSC0003DMG400000046|PGSC0003DMG400000046	-	AT1G01610	glycerol-3-phosphate acyltransferase 4	GPAT4	0	0	0	0	0	0	0	0	0	0	0	0	-	-	-	-	-	-	-	-	-	-	-	-	-	-	-	-	-	-	-	-	-	-	-	-	7.21901e-05	3.44323e-05	7.0569e-05	3.47899e-05	3.43664e-05	6.75613e-05
CLCdnDe10_2896	1.1.2.1 PS.lightreaction.photosystem I.LHC-I | 1.1.2 PS.lightreaction.photosystem I | 1.1 PS.lightreaction | 1 PS	CLCdnDe10_2896 Chlorophyll a-b binding protein 8, chloroplastic	Sotub12g006400.1.1|PGSC0003DMG400007787	-	AT1G61520	PSI type III chlorophyll a/b-binding protein	LHCA3	0	0	0	0	0	0	0	0	0	0	0	0	0.00177766	0.00136961	0.00108877	0.00154411	0.00139049	0.00148472	0.00157688	0.00119828	0.00145085	0.00146182	0.00130282	0.00128212	0.000762179	0.000963811	0.000758512	0.000488341	0.000637561	0.000606056	0.000568507	0.000504199	0.000598858	0.000880243	0.000555211	0.000990872	0.000993605	0.00145335	0.00142456	0.00146844	0.00107216	0.00142584
CLCdnDe10_2915	34.15 transport.potassium | 34 transport	CLCdnDe10_2915 Glutathione-regulated potassium-efflux system protein	Sotub01g031650.1.1|PGSC0003DMG400000153	-	AT4G00630	K+ efflux antiporter 2	KEA2	0	0	0	0	0	0	0	0	0	0	0	0	0.000153272	0.000108964	0.00015468	0.000133711	0.000126429	0.000122725	0.000188654	8.51196e-05	6.59588e-05	9.96864e-05	9.87146e-05	0.00016191	0.000129938	3.65141e-05	5.17253e-05	3.70017e-05	3.62311e-05	3.93609e-05	2.15379e-05	3.82032e-05	1.94467e-05	4.00177e-05	1.80293e-05	4.0952e-05	7.52857e-05	0.000129272	0.00014719	0.000101589	0.000114688	0.000112733
CLCdnDe10_2962	35.2 not assigned.unknown | 35 not assigned	CLCdnDe10_2962 Conserved thioredoxin domain protein	Sotub09g022450.1.1|PGSC0003DMG400011361	-	AT4G03200	-	-	0	0	0	0	0	0	0	0	0	0	0	0	-	-	-	-	-	-	-	-	-	-	-	-	-	-	2.51608e-05	2.69982e-05	2.64359e-05	2.87196e-05	-	0.0001115	8.51353e-05	2.91988e-05	2.63101e-05	5.9761e-05	2.19728e-05	2.09606e-05	2.14794e-05	2.11783e-05	-	-
CLCdnDe10_2990	34.5 transport.ammonium | 34 transport	CLCdnDe10_2990 Developmentally-regulated GTP-binding protein 2	Sotub03g034950.1.1|PGSC0003DMG400002482	-	AT1G17470	developmentally regulated G-protein 1	DRG1	0	0	0	0	0	0	0	0	0	0	0	0	4.18362e-05	0.000140214	4.64427e-05	0.000200734	4.74505e-05	9.21203e-05	5.66434e-05	0.000102229	4.95104e-05	0.000149654	9.87969e-05	9.72272e-05	-	0.000109634	5.17684e-05	-	5.4392e-05	0.000118181	-	5.73526e-05	5.83886e-05	0.000120153	0.000108266	6.14791e-05	4.5209e-05	0.000129379	8.83877e-05	8.71487e-05	8.60878e-05	4.23103e-05
CLCdnDe10_2995	21.1 redox.thioredoxin | 21 redox	CLCdnDe10_2995 Thioredoxin m	Sotub10g007190.1.1|PGSC0003DMG400025034|PGSC0003DMG400025034	-	-	-	-	0	0	0	0	0	0	0	0	0	0	0	0	0.000447446	0.000199948	0.000298028	0.000214688	0.000405994	0.000295573	0.000242325	0.000546677	0.000423618	0.000320116	0.000316995	0.000311959	0.000278175	0.000703531	0.000221469	0.000356463	0.000116346	0.000126397	0.000276653	0.000245359	0.000624477	0.000385518	0.000231585	0.000394518	0.000386815	0.000184498	0.000756259	0.000932072	0.000920725	0.000995535
CLCdnDe10_3020	29.1.14 protein.aa activation.glycine-tRNA ligase | 29.1 protein.aa activation | 29 protein	CLCdnDe10_3020 Glycyl-tRNA synthetase	Sotub11g017630.1.1|PGSC0003DMG400015909	-	AT1G29880	glycyl-tRNA synthetase / glycine-tRNA ligase	F1N18.8	0	0	0	0	0	0	0	0	0	0	0	0	0.000226755	0.000202658	0.000125861	0.000244797	0.000257184	0.000149789	9.2103e-05	0.000249338	0.000187844	0.000189265	0.00018742	0.000184442	0.00035243	0.000207977	0.000168353	0.000210754	0.000176884	0.000192164	0.000210301	0.000279769	0.000379763	0.000227933	0.000234723	0.000299898	0.000171525	0.000163624	0.000239533	0.000118088	0.00020997	0.000206391
CLCdnDe10_3042	30.2.11 signalling.receptor kinases.leucine rich repeat XI | 20.1.2 stress.biotic.receptors | 20.1 stress.biotic | 30.2 signalling.receptor kinases | 20 stress | 30 signalling	CLCdnDe10_3042 Leucine-rich repeat receptor-like serine/threonine-protein kinase At1g17230	Sotub11g016550.1.1|PGSC0003DMG400001252	-	AT3G20820	Leucine-rich repeat (LRR) family protein	DRT100	0	0	0	0	0	0	0	0	0	0	0	0	0.000505712	0.000308162	0.000408287	0.00049632	0.000312861	0.000253078	0.000311227	0.000393187	0.000380849	0.000383729	0.000434272	0.000373951	0.000285817	0.000481906	0.000398219	0.000427298	0.000478171	0.000649346	0.000568507	0.000819323	0.000705796	0.000726201	0.000713842	0.000540476	0.000496803	0.000426526	0.000388517	0.000430955	0.00047301	0.000418453
CLCdnDe10_31536	1.2.2 PS.photorespiration.glycolate oxydase | 1.2 PS.photorespiration | 1 PS	CLCdnDe10_31536 L-lactate dehydrogenase	-	-	AT3G14420	Aldolase-type TIM barrel family protein	GLO1	0	0	0	0	0	0	0	0	0	0	0	0	0.00109435	0.000916929	0.000860518	0.000382871	0.000879192	0.00110444	0.00074084	0.00116992	0.000809434	0.000652444	0.000538403	0.000688803	0.00198436	0.00107542	0.00129774	0.00121087	0.000948525	0.00103046	0.00155061	0.00100015	0.00108186	0.00117861	0.00100301	0.00113912	0.00103476	0.000705065	0.000722515	0.000997342	0.00117286	0.000645606
CLCdnDe10_31544	4.2.14 glycolysis.plastid branch.pyruvate kinase (PK) | 4.2 glycolysis.plastid branch | 4 glycolysis	CLCdnDe10_31544 Pyruvate kinase	Sotub03g012540.1.1|PGSC0003DMG400006590	-	AT5G52920	plastidic pyruvate kinase beta subunit 1	PKP2	0	0	0	0	0	0	0	0	0	0	0	0	0.000144762	0.000194067	0.000128561	0.000243103	3.28377e-05	0.000127502	0.000156798	0.00010612	0.00010279	0.000276179	0.0002393	0.000302784	8.99978e-05	0.000151742	0.000214955	0.000269094	0.000150566	0.000245358	0.000268516	0.000158762	0.000161629	0.000124726	0.000112387	4.25461e-05	9.38596e-05	0.000179072	0.000183504	0.000120621	0.000119153	0.000204963
CLCdnDe10_31696	29.5.5 protein.degradation.serine protease | 29.5 protein.degradation | 29 protein	CLCdnDe10_31696 Transmembrane protein 115	Sotub04g016720.1.1	-	AT3G07950	rhomboid protein-like protein	RBL19	0	0	0	0	0	0	0	0	0	0	0	0	4.7007e-05	0.000105029	0.000104366	0.000112772	-	5.1753e-05	0.000127288	5.74318e-05	5.56296e-05	5.60503e-05	-	5.4622e-05	-	-	-	-	-	-	-	-	-	-	-	-	0.000101593	9.69135e-05	9.93121e-05	-	4.83639e-05	9.50792e-05
CLCdnDe10_31989	26.28 misc.GDSL-motif lipase | 26 misc	CLCdnDe10_31989 Esterase	PGSC0003DMG400004379	-	AT5G45910	-	-	0	0	0	0	0	0	0	0	0	0	0	0	4.49852e-05	5.02558e-05	4.99383e-05	-	-	4.95271e-05	6.09068e-05	-	5.32369e-05	5.36395e-05	5.31166e-05	5.22727e-05	-	-	-	-	-	-	-	-	-	-	-	-	-	-	-	-	-	-
CLCdnDe10_3254	33.99 development.unspecified | 33 development	CLCdnDe10_3254 Embryo-specific 3	Sotub03g030030.1.1|PGSC0003DMG400000634	-	AT5G62200	-	-	0	0	0	0	0	0	0	0	0	0	0	0	-	-	-	-	-	-	-	-	-	-	-	-	-	0.000110184	0.000208114	0.000334967	0.000218661	0.00023755	0.00025997	0.000345845	0.000352092	0.000362271	0.00021762	0.000247152	9.08724e-05	-	8.88319e-05	8.75866e-05	0.000173041	0.000170091
CLCdnDe10_32937	1.1.1.2 PS.lightreaction.photosystem II.PSII polypeptide subunits | 1.1.1 PS.lightreaction.photosystem II | 1.1 PS.lightreaction | 1 PS	CLCdnDe10_32937 PsbN	Sotub01g017100.1.1	-	ATCG00710	photosystem II reaction center protein H	psbH	0	0	0	0	0	0	0	0	0	0	0	0	0.000847316	0.000236648	0.000470305	0.000254093	0.000240256	0.000466432	0.000573604	0.000517614	0.000501371	0.000505162	0.000500237	0.000492289	-	0.000555106	0.000524237	0.00028126	0.000550805	0.000598385	0.000327431	0.000580786	0.000591277	0.000608371	0.000548183	0.000622573	0.000457813	0.000436724	0.000447533	0.000441259	0.000653831	0.000428458
CLCdnDe10_333	31.4 cell.vesicle transport | 31 cell	CLCdnDe10_333 Vacuolar protein sorting-associated protein 27	Sotub03g017720.1.1	-	AT5G16880	Target of Myb protein 1	F2K13_30	0	0	0	0	0	0	0	0	0	0	0	0	4.22588e-05	4.721e-05	0.000140735	0.000101381	-	-	0.000114431	5.16306e-05	5.00105e-05	-	4.98974e-05	4.91046e-05	0.00013136	5.53705e-05	5.22913e-05	5.61099e-05	0.000109883	5.96874e-05	0.000130642	5.79319e-05	5.89784e-05	6.06834e-05	0.00016404	0.0001242	4.56657e-05	8.71242e-05	4.46403e-05	8.8029e-05	4.34787e-05	4.27376e-05
CLCdnDe10_3349	17.3.1.2.8 hormone metabolism.brassinosteroid.synthesis-degradation.sterols.DWF1 | 17.3 hormone metabolism.brassinosteroid | 17.3.1 hormone metabolism.brassinosteroid.synthesis-degradation | 17.3.1.2 hormone metabolism.brassinosteroid.synthesis-degradation.sterols | 17 hormone metabolism	CLCdnDe10_3349 FAD binding domain-containing protein	Sotub02g007890.1.1|Sotub08g011650.1.1|PGSC0003DMG400004305|PGSC0003DMG400011801	-	AT3G19820	cell elongation protein / DWARF1 / DIMINUTO (DIM)	DIM	0	0	0	0	0	0	0	0	0	0	0	0	0.000118056	0.000197832	0.000131055	0.000141611	-	9.74818e-05	0.00015984	0.000108178	6.98559e-05	0.000140768	0.000209094	0.000240067	0.000183487	0.000116014	0.000109563	0.000117564	0.000115115	0.000166746	0.000136863	0.000121381	8.23825e-05	-	7.63782e-05	8.6743e-05	0.000127574	0.000182546	0.000155887	0.000184442	0.000121464	0.000119394
CLCdnDe10_34058	26.3 misc.gluco-, galacto- and mannosidases | 26 misc	CLCdnDe10_34058 Beta-glucosidase 01	Sotub01g026950.1.1|PGSC0003DMG400006319	-	-	-	-	0	0	0	0	0	0	0	0	0	0	0	0	-	-	-	-	-	-	-	-	-	-	-	-	0.000100616	-	-	4.29778e-05	4.20828e-05	4.5718e-05	0.000100066	4.43734e-05	4.51749e-05	9.29618e-05	0.000125647	9.51321e-05	6.9956e-05	0.0001001	3.41925e-05	3.37132e-05	3.33028e-05	3.27352e-05
CLCdnDe10_3412	29.5.11.20 protein.degradation.ubiquitin.proteasom | 29.5.11 protein.degradation.ubiquitin | 29.5 protein.degradation | 29 protein	CLCdnDe10_3412 Proteasome subunit alpha type	Sotub10g008440.1.1|PGSC0003DMG400010543|PGSC0003DMG400010543	-	AT1G16470	proteasome subunit PAB1	PAB1	0	0	0	0	0	0	0	0	0	0	0	0	0.000854527	0.0010342	0.00126482	0.000683349	0.000807668	0.000940803	0.00106056	0.000783028	0.00109555	0.000934012	0.000756742	0.000910212	0.000664069	0.000559831	0.000881165	0.000661858	0.000740656	0.000502898	0.00044029	0.000780972	0.000795079	0.000920322	0.000921413	0.000837163	0.00123122	0.0010277	0.000977907	0.00133504	0.00102573	0.00129631
CLCdnDe10_3417	29.5.7 protein.degradation.metalloprotease | 29.5 protein.degradation | 29 protein	CLCdnDe10_3417 Insulin degrading enzyme	Sotub04g012670.1.1|PGSC0003DMG400027247	-	AT2G41790	Insulinase (Peptidase family M16) family protein	PXM16	0	0	0	0	0	0	0	0	0	0	0	0	-	-	-	-	-	-	-	-	-	-	-	-	5.35723e-05	2.25816e-05	4.26516e-05	4.57662e-05	6.72197e-05	4.86842e-05	2.66396e-05	4.72524e-05	2.4053e-05	-	8.91997e-05	2.53261e-05	1.86237e-05	-	-	1.79503e-05	1.77318e-05	1.74296e-05
CLCdnDe10_3419	26.7 misc.oxidases - copper, flavone etc | 26 misc	CLCdnDe10_3419 Monooxygenase FAD-binding protein	Sotub08g023620.1.1|Sotub08g023630.1.1|PGSC0003DMG400026225	-	AT2G35660	FAD/NAD(P)-binding oxidoreductase family protein	CTF2A	0	0	0	0	0	0	0	0	0	0	0	0	-	-	-	-	-	-	-	-	-	-	-	-	-	-	-	-	-	-	-	5.33513e-05	0.000162945	0.00011177	0.000100713	5.71899e-05	-	-	-	4.05343e-05	4.00408e-05	-
CLCdnDe10_3547	26.8 misc.nitrilases, nitrile lyases, berberine bridge enzymes, reticuline oxidases, troponine reductases | 26 misc	CLCdnDe10_3547 Alpha-N-acetylglucosaminidase	Sotub01g025820.1.1	-	AT5G13690	-	-	0	0	0	0	0	0	0	0	0	0	0	0	-	2.31663e-05	6.90597e-05	7.46222e-05	2.35195e-05	4.56606e-05	5.6152e-05	2.53355e-05	2.45404e-05	7.41781e-05	2.4485e-05	4.81919e-05	6.44594e-05	-	2.56597e-05	2.75335e-05	2.69601e-05	5.85779e-05	3.20533e-05	2.84276e-05	2.89411e-05	5.95555e-05	5.36635e-05	6.09458e-05	2.24084e-05	4.27524e-05	8.7621e-05	8.63928e-05	2.13353e-05	2.09716e-05
CLCdnDe10_36585	20.2.1 stress.abiotic.heat | 20.2 stress.abiotic | 20 stress	CLCdnDe10_36585 Heat shock protein 22	Sotub08g024500.1.1|PGSC0003DMG400004808	-	AT4G25200	mitochondrion-localized small heat shock protein 23.6	HSP23.6	0	0	0	0	0	0	0	0	0	0	0	0	-	-	-	-	-	-	-	-	-	-	-	-	-	-	9.81392e-05	-	0.000206225	0.00022404	0.000122593	0.000217451	-	-	-	-	-	-	-	-	-	-
CLCdnDe10_3727	35.1 not assigned.no ontology | 35 not assigned	CLCdnDe10_3727 Inner membrane protein oxaA	Sotub11g023900.1.1|PGSC0003DMG400000401|PGSC0003DMG400000401	-	AT2G28800	63 kDa inner membrane family protein	ALB3	0	0	0	0	0	0	0	0	0	0	0	0	0.000149415	0.000208651	0.000165867	0.00013442	0.000211833	0.000123375	0.000151723	9.12756e-05	0.000132617	0.00013362	8.82115e-05	0.000217025	-	9.78871e-05	9.24436e-05	4.95971e-05	4.85642e-05	0.000105519	5.77389e-05	5.12077e-05	5.21327e-05	5.36398e-05	-	5.48921e-05	8.07304e-05	0.000115517	0.000197294	7.78114e-05	0.000153728	0.000151108
CLCdnDe10_3747	27.1.1 RNA.processing.splicing | 27.1 RNA.processing | 27 RNA	CLCdnDe10_3747 Pre-mRNA-splicing factor SLU7-A	Sotub09g019650.1.1|PGSC0003DMG400010324	-	AT1G65660	Pre-mRNA splicing Prp18-interacting factor	SMP1	0	0	0	0	0	0	0	0	0	0	0	0	-	-	-	-	-	-	-	-	-	-	-	-	-	-	-	-	-	-	-	-	-	-	-	-	-	-	-	3.25182e-05	-	-
CLCdnDe10_3842	27.4 RNA.RNA binding | 27 RNA	CLCdnDe10_3842 Heterogeneous nuclear ribonucleoprotein A3	Sotub09g025420.1.1|PGSC0003DMG400017156|PGSC0003DMG400017156	-	AT4G14300	RNA-binding (RRM/RBD/RNP motifs) family protein	RNP1	0	0	0	0	0	0	0	0	0	0	0	0	0.000317074	0.000432941	0.000430206	0.000464857	0.00023975	0.000349088	0.000333898	0.000387393	0.000458622	0.000378074	0.000415987	0.000450315	0.000219026	0.000369292	0.000348756	0.000374223	0.00036643	0.000348323	0.000544569	0.000434672	0.000295016	0.000202363	0.000501443	0.000465947	0.000532991	0.000581073	0.000446591	0.000550413	0.000398722	0.000570075
CLCdnDe10_3947	30.5 signalling.G-proteins | 30 signalling	CLCdnDe10_3947 WD repeat-containing protein 61	Sotub12g010210.1.1|PGSC0003DMG400000330	-	AT4G29830	Transducin/WD40 repeat-like superfamily protein	VIP3	0	0	0	0	0	0	0	0	0	0	0	0	5.18095e-05	5.78798e-05	5.75141e-05	6.21467e-05	-	-	7.01466e-05	6.32995e-05	6.13131e-05	-	-	6.02026e-05	-	-	-	-	-	-	-	-	-	-	-	-	-	-	-	-	-	-
CLCdnDe10_40240	20.1.7 stress.biotic.PR-proteins | 20.1 stress.biotic | 20 stress	CLCdnDe10_40240 Pathogenesis-related protein 4B (Fragment)	Sotub01g034730.1.1|PGSC0003DMG400019437|PGSC0003DMG400019437	-	-	-	-	0	0	0	0	0	0	0	0	0	0	0	0	0.000117024	0.000261471	0.000389729	0.000280746	-	-	0.000158443	-	0.00013849	-	0.000138177	0.000271964	0.0010913	0.000460001	0.000579227	0.000310762	0.000304291	0.000495864	0.000542665	0.000481281	0.000816624	0.000672186	0.000605684	0.000687878	0.000379377	0.000120634	0.000123619	0.000365659	0.000361207	0.000236701
CLCdnDe10_41482	-	CLCdnDe10_41482 Tp53-regulated inhibitor of apoptosis 1	Sotub08g013000.1.1|PGSC0003DMG400008211	-	AT4G33100	protein phosphatase	F4I10.30	0	0	0	0	0	0	0	0	0	0	0	0	-	-	-	-	-	-	-	-	-	-	-	-	-	-	-	-	-	-	-	-	-	-	-	-	-	-	-	-	-	-
CLCdnDe10_4175	33.99 development.unspecified | 33 development	CLCdnDe10_4175 Unknown Protein	Sotub04g021090.1.1|Sotub08g007150.1.1|PGSC0003DMG400014846|PGSC0003DMG400016552|PGSC0003DMG400016552	-	AT1G56200	embryo defective 1303	EMB1303	0	0	0	0	0	0	0	0	0	0	0	0	-	-	-	-	-	-	-	-	-	-	-	-	-	-	0.000129421	0.000138872	0.00013598	0.000147726	0.000161669	0.000143382	0.000145972	0.000150191	0.000135333	0.000153698	0.000113023	0.000107816	0.000110485	0.000108936	0.00010761	0.000105776
CLCdnDe10_41937	-	CLCdnDe10_41937 50S ribosomal protein L25	Sotub02g032440.1.1|PGSC0003DMG400010066|PGSC0003DMG400010066	-	AT5G66860	Ribosomal protein L25/Gln-tRNA synthetase%2C anti-codon-binding domain-containing protein	-	0	0	0	0	0	0	0	0	0	0	0	0	-	-	-	-	-	-	-	-	-	-	-	-	-	-	-	-	-	-	-	-	-	-	-	-	-	-	-	-	-	-
CLCdnDe10_42964	-	CLCdnDe10_42964 Pectinesterase	Sotub01g030180.1.1|PGSC0003DMG400025967	-	AT2G45220	Plant invertase/pectin methylesterase inhibitor superfamily	PME17	0	0	0	0	0	0	0	0	0	0	0	0	-	-	-	-	-	-	-	-	-	-	-	-	-	-	-	-	-	-	-	-	-	-	-	-	-	-	-	-	-	-
CLCdnDe10_43802	30.5 signalling.G-proteins | 30 signalling	CLCdnDe10_43802 Ras-related protein Rab-25	Sotub02g018760.1.1|PGSC0003DMG400028422	-	AT4G18800	RAB GTPase homolog A1D	RABA1D	0	0	0	0	0	0	0	0	0	0	0	0	0.000231352	0.000344611	0.000171217	0.000370016	0.000524798	0.000509421	-	9.422e-05	0.00027379	0.000459767	0.000182114	0.000537662	-	-	-	-	-	-	-	-	-	-	-	-	0.000250004	0.000238488	0.000407317	8.03214e-05	7.93436e-05	0.000311965
CLCdnDe10_45	29.2.3 protein.synthesis.initiation | 29 protein | 29.2 protein.synthesis	CLCdnDe10_45 Eukaryotic translation initiation factor 3 subunit B	Sotub01g028380.1.1|PGSC0003DMG400001674	-	AT5G27640	translation initiation factor 3B1	TIF3B1	0	0	0	0	0	0	0	0	0	0	0	0	9.33583e-05	0.000208593	0.000155457	0.000195974	7.94151e-05	7.70881e-05	9.48006e-05	0.000171094	0.000110483	0.000139149	0.00016535	0.000189844	7.25505e-05	0.000183487	0.000144403	0.000185937	0.000303442	0.000230758	0.000252537	0.000319959	6.51477e-05	3.35155e-05	9.05992e-05	0.000102894	0.000126106	0.000216535	0.000147929	0.000170165	0.000264147	0.000188832
CLCdnDe10_4536	10.6.1 cell wall.degradation.cellulases and beta-1,4-glucanases | 10.6 cell wall.degradation | 10 cell wall	CLCdnDe10_4536 Beta-D-glucosidase	Sotub06g030410.1.1|Sotub06g030420.1.1|PGSC0003DMG401005942|PGSC0003DMG402005942	-	-	-	-	0	0	0	0	0	0	0	0	0	0	0	0	0.000266473	0.000208386	0.000236651	0.000287676	0.000211563	0.000205364	0.00025255	0.000195341	0.000283817	0.000158869	0.00015732	0.000216748	0.000414162	0.000488812	0.00056055	0.000495339	0.000519668	0.000526922	0.000700223	0.000986319	0.000595043	0.000650511	0.00124127	0.000704856	0.000374342	0.000384567	0.000225192	0.000388561	0.000383831	0.000377289
CLCdnDe10_4579	26.17 misc.dynamin | 26 misc	CLCdnDe10_4579 Dynamin-2A	Sotub11g015620.1.1	-	AT1G59610	dynamin-like 3	DRP2B	0	0	0	0	0	0	0	0	0	0	0	0	5.46283e-05	0.000162744	0.000121287	0.000174741	0.000103266	8.01918e-05	0.000147926	0.000133487	0.000129298	0.000108563	8.60038e-05	0.000105797	5.66036e-05	7.15779e-05	0.000157727	9.67117e-05	0.000236744	0.000128597	0.000168882	9.98522e-05	0.00012707	0.000130743	0.000188494	0.000160555	3.9355e-05	0.000206482	0.000115414	9.48299e-05	0.000112411	7.36631e-05
CLCdnDe10_5081	16.1.4 secondary metabolism.isoprenoids.carotenoids | 16.1.4.21 secondary metabolism.isoprenoids.carotenoids.violaxanthin de-epoxidase | 16.1 secondary metabolism.isoprenoids | 16 secondary metabolism	CLCdnDe10_5081 Violaxanthin de-epoxidase (Fragment)	Sotub04g019510.1.1|Sotub04g019520.1.1|Sotub04g019610.1.1|PGSC0003DMG400010688|PGSC0003DMG400010688|PGSC0003DMG400010690|PGSC0003DMG400010690	-	AT1G08550	non-photochemical quenching 1	VDE1	0	0	0	0	0	0	0	0	0	0	0	0	0.000140038	0.000234667	0.000349777	0.000419945	0.000277953	0.00019272	0.000521403	0.000342188	0.000414313	0.000250467	0.000372039	0.000244085	0.000217651	0.000229359	0.000216604	0.00032539	0.000273098	0.000346137	0.000432921	0.000383951	0.000146582	0.00015082	0.000271798	0.000257235	0.000340487	0.000360891	0.000221894	0.000291711	0.00025214	0.000283249
CLCdnDe10_513	30.3 signalling.calcium | 30 signalling	CLCdnDe10_513 YTH domain family 2 (Predicted)	Sotub01g040480.1.1|PGSC0003DMG400024891|PGSC0003DMG400024891	-	AT1G09810	evolutionarily conserved C-terminal region 11	ECT11	0	0	0	0	0	0	0	0	0	0	0	0	-	-	-	-	-	-	-	-	-	-	-	-	-	-	-	-	-	-	-	-	-	-	-	-	3.17256e-05	3.02642e-05	3.10132e-05	3.05785e-05	-	-
CLCdnDe10_5175	35.2 not assigned.unknown | 35 not assigned	CLCdnDe10_5175 Plastid RNA-binding protein	Sotub03g024070.1.1|PGSC0003DMG400015251|PGSC0003DMG400015251|PGSC0003DMG400015251	-	AT3G48500	-	-	0	0	0	0	0	0	0	0	0	0	0	0	-	2.73721e-05	2.71992e-05	8.817e-05	2.77895e-05	5.39504e-05	3.31733e-05	8.98056e-05	2.89958e-05	5.84302e-05	2.89303e-05	2.84706e-05	0.000152324	3.21035e-05	3.03183e-05	9.75967e-05	0.000127419	0.000138426	7.57454e-05	6.71773e-05	-	-	-	-	5.29535e-05	7.57713e-05	7.76466e-05	2.55194e-05	2.52087e-05	7.43372e-05
CLCdnDe10_5228	29.2.1.1.3.2.15 protein.synthesis.ribosomal protein.prokaryotic.unknown organellar.50S subunit.L15 | 29.2.1.1.3.2 protein.synthesis.ribosomal protein.prokaryotic.unknown organellar.50S subunit | 29.2.1.1.3 protein.synthesis.ribosomal protein.prokaryotic.unknown organellar | 29.2.1.1 protein.synthesis.ribosomal protein.prokaryotic | 29.2.1 protein.synthesis.ribosomal protein | 29.2 protein.synthes…	CLCdnDe10_5228 50S ribosomal protein L15	Sotub02g024420.1.1|PGSC0003DMG400016731	-	AT5G64670	Ribosomal protein L18e/L15 superfamily protein	-	0	0	0	0	0	0	0	0	0	0	0	0	-	-	-	-	-	-	-	-	-	-	-	-	-	-	-	-	-	-	-	-	-	-	-	-	-	5.98979e-05	6.13804e-05	0.00012104	5.97832e-05	5.87642e-05
CLCdnDe10_5395	19.15 tetrapyrrole synthesis.chlorophyll synthase | 19 tetrapyrrole synthesis	CLCdnDe10_5395 Chlorophyll synthase	Sotub09g005010.1.1|PGSC0003DMG400008481	-	AT3G51820	UbiA prenyltransferase family protein	CHLG	0	0	0	0	0	0	0	0	0	0	0	0	-	-	0.000100689	-	5.14369e-05	9.98594e-05	6.1402e-05	0.000166225	-	5.40756e-05	-	-	-	-	5.61175e-05	-	5.89615e-05	6.40547e-05	7.01004e-05	6.21709e-05	-	-	-	-	4.90071e-05	-	-	-	0.00013998	9.17295e-05
CLCdnDe10_5464	34.30 transport.H+ transporting pyrophosphatase | 34 transport	CLCdnDe10_5464 K(+)-insensitive pyrophosphate-energized proton pump	Sotub03g030940.1.1|Sotub06g023770.1.1|PGSC0003DMG400014208|PGSC0003DMG401028529	-	AT1G15690	Inorganic H pyrophosphatase family protein	AVP1	0	0	0	0	0	0	0	0	0	0	0	0	6.54543e-05	0.000146246	0.000145323	0.000157028	0.000197968	0.000168147	0.000236322	0.000213254	0.000154922	0.000208124	0.000154571	0.000152116	-	-	-	-	-	-	-	-	-	-	-	-	9.43083e-05	0.000112455	0.000115238	0.000136347	0.000157135	0.000176523
CLCdnDe10_5550	35.2 not assigned.unknown | 35 not assigned	CLCdnDe10_5550 Membrane protein	-	-	AT1G54520	myelin-associated oligodendrocyte basic protein	-	0	0	0	0	0	0	0	0	0	0	0	0	8.60385e-05	9.61191e-05	0.000143268	0.000154807	9.75846e-05	9.47253e-05	0.00023298	0.000157679	0.000203642	0.000205182	0.000253977	0.000149965	0.000133724	0.000112734	0.000159697	0.000171359	0.00011186	0.000182284	0.000199489	0.000176923	0.000240159	0.000247102	0.000166991	0.000126435	0.000232437	0.000177384	9.08871e-05	0.000179226	0.000132783	0.00013052
CLCdnDe10_56556	-	CLCdnDe10_56556 FAD-binding domain-containing protein	-	-	AT2G46760	-	-	0	0	0	0	0	0	0	0	0	0	0	0	-	-	-	-	-	-	-	-	-	-	-	-	-	-	-	-	-	-	-	-	-	-	-	-	-	-	-	-	-	-
CLCdnDe10_57133	26.16 misc.myrosinases-lectin-jacalin | 26 misc	CLCdnDe10_57133 Myrosinase-binding protein-like protein	Sotub04g033780.1.1|PGSC0003DMG400003733|PGSC0003DMG400003733	-	AT1G19715	-	-	0	0	0	0	0	0	0	0	0	0	0	0	-	-	-	-	-	-	-	-	-	-	-	-	-	-	-	-	-	-	-	-	-	-	-	-	-	-	-	-	-	-
CLCdnDe10_5889	13.1.3.4.1 amino acid metabolism.synthesis.aspartate family.methionine.cystathionine gamma-synthase | 13.1.3.4 amino acid metabolism.synthesis.aspartate family.methionine | 13.1.3 amino acid metabolism.synthesis.aspartate family | 13.1 amino acid metabolism.synthesis | 13 amino acid metabolism	CLCdnDe10_5889 Cystathionine gamma-synthase isoform 2	PGSC0003DMG400008477	-	AT3G01120	Pyridoxal phosphate (PLP)-dependent transferases superfamily protein	CGS1	0	0	0	0	0	0	0	0	0	0	0	0	-	-	-	-	-	-	-	-	-	-	-	-	0.000192662	4.0605e-05	3.8347e-05	4.11472e-05	-	4.37707e-05	4.79019e-05	-	-	-	4.00986e-05	-	3.34882e-05	-	-	-	-	3.13409e-05
CLCdnDe10_591	31.1 cell.organisation | 31 cell	CLCdnDe10_591 Annexin	Sotub04g031760.1.1|PGSC0003DMG400007966	-	AT1G68090	annexin 5	ANN5	0	0	0	0	0	0	0	0	0	0	0	0	0.000211829	0.00029581	0.000235153	0.00019057	0.000180192	0.000116608	0.000215101	0.00038821	0.000250685	0.000315726	0.000187589	0.000246145	0.000823081	0.000485718	0.000327648	0.000421889	0.000550805	0.000448789	0.000491147	0.00043559	0.000369548	0.000228139	0.000411137	0.000389108	0.000286133	0.000272952	0.000223766	0.000165472	0.000326916	0.000214229
CLCdnDe10_6153	35.2 not assigned.unknown | 35 not assigned	CLCdnDe10_6153 Activator of 90 kDa heat shock protein ATPase homolog 1	Sotub05g020310.1.1	-	AT5G58110	chaperone binding / ATPase activator	-	0	0	0	0	0	0	0	0	0	0	0	0	0.000164872	-	-	-	9.34985e-05	9.07589e-05	0.000223225	0.000201436	-	9.82951e-05	9.73368e-05	-	0.0005125	0.000108013	0.000204013	0.000218911	0.000214353	0.000116434	0.000254848	0.00022602	0.000115051	-	0.000106666	-	0.000178164	8.49783e-05	8.70815e-05	0.000171722	8.48155e-05	-
CLCdnDe10_63342	-	CLCdnDe10_63342 Os01g0611000 protein (Fragment)	Sotub01g025910.1.1|PGSC0003DMG400006856	-	AT3G08030	DNA-directed RNA polymerase subunit beta (Protein of unknown function%2C DUF642)	F17A17.37	0	0	0	0	0	0	0	0	0	0	0	0	-	-	-	-	-	-	-	-	-	-	-	-	-	-	-	-	-	-	-	-	-	-	-	-	-	-	-	-	-	-
CLCdnDe10_6355	1.1.1.2 PS.lightreaction.photosystem II.PSII polypeptide subunits | 1.1.1 PS.lightreaction.photosystem II | 1.1 PS.lightreaction | 1 PS	CLCdnDe10_6355 Photosystem II oxygen evolving complex protein PsbP	Sotub03g028450.1.1|PGSC0003DMG400024531|PGSC0003DMG400024531|PGSC0003DMG400024531	-	AT3G55330	-	-	0	0	0	0	0	0	0	0	0	0	0	0	0.000884343	0.00113995	0.00128378	0.00114239	0.0013888	0.00112342	0.00156575	0.00091424	0.00104656	0.00113559	0.00112452	0.0011857	0.000845833	0.000534798	0.00067341	0.000812909	0.000619095	0.000768657	0.000736054	0.00102582	0.000664586	0.000586113	0.000616148	0.000699762	0.00124968	0.000981741	0.000862319	0.00106279	0.000979861	0.000756769
CLCdnDe10_6500	29.4 protein.postranslational modification | 29 protein	CLCdnDe10_6500 Low molecular weight protein-tyrosine-phosphatase slr0328	Sotub11g024870.1.1|PGSC0003DMG400026546	-	AT3G44620	protein-tyrosine phosphatase	-	0	0	0	0	0	0	0	0	0	0	0	0	0.000132288	0.000147788	0.000146854	7.93414e-05	0.000150041	0.000218467	8.95547e-05	8.08132e-05	0.000156554	7.88692e-05	0.000156201	0.000153719	0.000205608	8.66668e-05	8.18473e-05	8.78241e-05	8.59952e-05	-	0.000204483	9.06761e-05	9.2314e-05	0.000189966	0.000256758	0.0001944	0.00021443	0.000136368	6.98717e-05	0.000275569	0.000136107	0.000200681
CLCdnDe10_6899	27.3 RNA.regulation of transcription | 27 RNA	CLCdnDe10_6899 PTAC12	Sotub02g016750.1.1|PGSC0003DMG402021097|PGSC0003DMG402021097|PGSC0003DMG402021097|PGSC0003DMG402021097	-	AT2G34640	plastid transcriptionally active 12	PTAC12	0	0	0	0	0	0	0	0	0	0	0	0	6.33882e-05	0.000318668	0.000140735	0.000228106	7.18947e-05	0.000104682	0.000128735	0.000271061	0.000187539	0.00026454	0.000224538	0.000331456	9.85203e-05	-	3.92185e-05	-	4.1206e-05	4.47655e-05	4.89906e-05	4.3449e-05	-	-	-	-	6.84985e-05	0.00019603	0.000234361	0.000198065	9.7827e-05	0.000160266
CLCdnDe10_714	29.2.3 protein.synthesis.initiation | 29.2 protein.synthesis | 29 protein	CLCdnDe10_714 Translation initiation factor IF-3	Sotub07g006160.1.1|PGSC0003DMG400011147|PGSC0003DMG400011147	-	AT4G30690	Translation initiation factor 3 protein	AtIF3- 4	0	0	0	0	0	0	0	0	0	0	0	0	0.000557816	0.000900138	0.000963255	0.00104084	0.000913862	0.000682373	0.00117483	0.00106015	0.000953533	0.000812937	0.000951378	0.000936262	0.000963309	0.00089331	0.00076694	0.000822945	0.000644645	0.000525249	0.000766431	0.000424834	0.000432508	0.000534014	0.000400986	0.000455401	0.00073674	0.000894475	0.000720196	0.000774655	0.000701456	0.0006895
CLCdnDe10_7217	-	CLCdnDe10_7217 Cytochrome c biogenesis protein CcsB	Sotub10g014700.1.1|PGSC0003DMG400005550	-	AT1G49380	cytochrome c biogenesis protein family	CCS1	0	0	0	0	0	0	0	0	0	0	0	0	-	-	-	-	-	-	-	-	-	-	-	-	-	-	-	-	-	-	-	-	-	-	-	-	-	-	-	-	-	-
CLCdnDe10_7229	35.1 not assigned.no ontology | 35 not assigned	CLCdnDe10_7229 LysM domain containing protein	Sotub11g014730.1.1|PGSC0003DMG400000897|PGSC0003DMG400000897	-	AT1G21880	lysm domain GPI-anchored protein 1 precursor	LYM1	0	0	0	0	0	0	0	0	0	0	0	0	4.05193e-05	0.000181067	0.000134942	0.000145811	9.19138e-05	4.46103e-05	0.000109721	0.000148516	0.000143856	0.000144944	0.000191374	0.00014125	-	-	-	-	-	-	-	-	-	-	-	-	8.7572e-05	0.000125307	8.56055e-05	0.000126608	8.3378e-05	8.19569e-05
CLCdnDe10_7260	29.2.1.2.1.20 protein.synthesis.ribosomal protein.eukaryotic.40S subunit.S20 | 29.2.1.2.1 protein.synthesis.ribosomal protein.eukaryotic.40S subunit | 29.2.1.2 protein.synthesis.ribosomal protein.eukaryotic | 29.2.1 protein.synthesis.ribosomal protein | 29.2 protein.synthesis | 29 protein	CLCdnDe10_7260 30S ribosomal protein S10	Sotub08g012520.1.1|PGSC0003DMG400000965	-	AT3G47370	Ribosomal protein S10p/S20e family protein	RPS20B	0	0	0	0	0	0	0	0	0	0	0	0	0.000323893	0.000361842	0.000239704	0.000388517	0.000367359	0.00047546	0.000292353	0.000395724	0.000383306	0.000386205	0.00038244	0.000376363	0.000671209	0.000424388	0.000267192	0.000430055	0.000421099	0.000457475	0.000500653	0.000296014	0.000301361	0.000155036	0.000139698	0.000158656	0.000116668	0.000333883	0.000342146	0.00011245	0.000333243	0.000327563
CLCdnDe10_7425	30.7 signalling.14-3-3 proteins | 30 signalling	CLCdnDe10_7425 14-3-3-like protein GF14 epsilon	Sotub11g009500.1.1|PGSC0003DMG400016221	-	AT1G78300	general regulatory factor 2	GRF2	0	0	0	0	0	0	0	0	0	0	0	0	0.00219869	0.00211515	0.00203399	0.00212455	0.00270156	0.00221896	0.00198459	0.00216396	0.00202378	0.00182061	0.00216344	0.00212906	0.00227819	0.00216066	0.00204051	0.00178405	0.00214392	0.00198406	0.00226573	0.00200943	0.00170478	0.00157865	0.00221274	0.00197451	0.00217795	0.00214059	0.00258066	0.00229004	0.00257635	0.00352071
CLCdnDe10_7612	31.1 cell.organisation | 31 cell	CLCdnDe10_7612 Actin	Sotub10g022240.1.1|PGSC0003DMG400023708|PGSC0003DMG400023708	-	AT3G12110	actin-11	ACT11	0	0	0	0	0	0	0	0	0	0	0	0	0.000754605	0.000942197	0.000886969	0.00085192	0.0011076	0.00112401	0.000901486	0.000921956	0.00110315	0.000740994	0.000943419	0.000980009	0.00124183	0.00116322	0.00109853	0.00129663	0.00138505	0.00125391	0.00109781	0.00127788	0.00136292	0.00101987	0.000976405	0.00110891	0.000911376	0.000915151	0.000656461	0.000739724	0.000639379	0.000448915
CLCdnDe10_776	1.3.7 PS.calvin cycle.FBPase | 1.3 PS.calvin cycle | 1 PS	CLCdnDe10_776 Fructose-1 6-bisphosphatase class 1	Sotub09g012120.1.1|PGSC0003DMG400020363	-	AT3G54050	high cyclic electron flow 1	FBP	0	0	0	0	0	0	0	0	0	0	0	0	0.000861334	0.000687322	0.000819576	0.000787191	0.000651281	0.000812826	0.000721925	0.000801793	0.000728093	0.000684693	0.000581158	0.000619585	0.000509987	0.00107484	0.00091356	0.000816894	0.000959858	0.00104277	0.000950994	0.000899649	0.000858656	0.000824581	0.000955289	0.00102465	0.000842129	0.000634213	0.000736564	0.000683519	0.000717398	0.000580729
CLCdnDe10_801	21.2.2 redox.ascorbate and glutathione.glutathione | 21.2 redox.ascorbate and glutathione | 21 redox	CLCdnDe10_801 Glutamate-cysteine ligase	Sotub08g029420.1.1|PGSC0003DMG400012210|PGSC0003DMG400012210	-	AT4G23100	glutamate-cysteine ligase	GSH1	0	0	0	0	0	0	0	0	0	0	0	0	0.000127988	0.000214476	0.000213121	0.000153525	0.000145164	0.000140911	0.000216609	0.000156373	0.000113599	0.000190764	0.000226685	0.000260264	0.000198924	0.000125775	7.91869e-05	4.24847e-05	0.0001248	0.000180774	9.8918e-05	8.77287e-05	0.00013397	4.59477e-05	0.000124206	-	6.91534e-05	0.00016492	0.000101401	0.000166632	9.87623e-05	0.000226518
CLCdnDe10_8026	29.5.11.20 protein.degradation.ubiquitin.proteasom | 29.5.11 protein.degradation.ubiquitin | 29.5 protein.degradation | 29 protein	CLCdnDe10_8026 Eukaryotic translation initiation factor 3 subunit 5	Sotub05g025340.1.1|PGSC0003DMG400027182|PGSC0003DMG400027182	-	AT2G39990	eukaryotic translation initiation factor 2	TIF3F1	0	0	0	0	0	0	0	0	0	0	0	0	0.000117435	0.000262388	0.000260731	0.000140866	-	0.000193938	7.94995e-05	0.000143479	0.000277953	0.000350068	0.000207993	0.000272918	0.000182522	0.000230807	0.000363287	0.000311853	0.000152679	8.2934e-05	9.07616e-05	8.04949e-05	0.000163898	0.000168636	0.000227929	8.62865e-05	6.34513e-05	0.000181585	6.20265e-05	6.1157e-05	0.000181237	0.000118766
CLCdnDe10_8131	-	CLCdnDe10_8131 UDP-N-acetylglucosamine--dolichyl-phosphate N-acetylglucosaminephosphotransferase	Sotub04g014550.1.1|PGSC0003DMG400012722	-	AT2G41490	UDP-glcnac-adolichol phosphate glcnac-1-p-transferase	GPT	0	0	0	0	0	0	0	0	0	0	0	0	-	-	-	-	-	-	-	-	-	-	-	-	-	-	-	-	-	-	-	-	-	-	-	-	-	-	-	-	-	-
CLCdnDe10_8258	29.5.11.20 protein.degradation.ubiquitin.proteasom | 29.5.11 protein.degradation.ubiquitin | 29.5 protein.degradation | 29 protein	CLCdnDe10_8258 Proteasome subunit beta type	Sotub11g026010.1.1|PGSC0003DMG400008067|PGSC0003DMG400008067	-	AT1G56450	20S proteasome beta subunit G1	PBG1	0	0	0	0	0	0	0	0	0	0	0	0	0.000805095	0.000770935	0.000957581	0.000827768	0.000521793	0.000823068	0.000856463	0.000772863	0.000884721	0.000754271	0.000882721	0.000801874	0.000357517	0.000376748	0.000355797	0.000763557	0.000598125	0.000487344	0.000711122	0.000394176	0.000561815	0.000412898	0.000669687	0.00033803	0.000870002	0.000889206	0.000789719	0.00101823	0.000828336	0.000756059
CLCdnDe10_8305	13.1.1.2 amino acid metabolism.synthesis.central amino acid metabolism.aspartate | 13.1.1.2.1 amino acid metabolism.synthesis.central amino acid metabolism.aspartate.aspartate aminotransferase | 13.1.1 amino acid metabolism.synthesis.central amino acid metabolism | 13.1 amino acid metabolism.synthesis | 13 amino acid metabolism	CLCdnDe10_8305 Aspartate aminotransferase	-	-	AT5G19550	aspartate aminotransferase 2	ASP2	0	0	0	0	0	0	0	0	0	0	0	0	0.00020609	0.000276283	0.000137269	0.000247209	4.67493e-05	0.000181518	0.000111613	0.000201436	4.87787e-05	9.82951e-05	0.000243342	0.000191581	0.000384375	0.000432053	0.000357024	0.000383095	0.000535881	0.000349303	0.00031856	0.00033903	0.000287629	0.000236755	0.000319998	0.000181712	8.90819e-05	0.000254935	0.000217704	0.000128791	0.000127223	0.000125055
CLCdnDe10_8503	-	CLCdnDe10_8503 Transmembrane emp24 domain-containing protein 10	Sotub04g005190.1.1|PGSC0003DMG400002852	-	AT1G26690	emp24/gp25L/p24 family/GOLD family protein	T24P13.7	0	0	0	0	0	0	0	0	0	0	0	0	-	-	-	-	-	-	-	-	-	-	-	-	-	-	-	-	-	-	-	-	-	-	-	-	-	-	-	-	-	-
CLCdnDe10_8650	31.4 cell.vesicle transport | 31 cell	CLCdnDe10_8650 Coatomer subunit beta-1	Sotub10g026180.1.1|PGSC0003DMG400028234|PGSC0003DMG400028234	-	AT4G31480	Coatomer%2C beta subunit	F3L17.50	0	0	0	0	0	0	0	0	0	0	0	0	7.06096e-05	3.94413e-05	7.83842e-05	0.000148221	4.00426e-05	3.88693e-05	4.78003e-05	2.15672e-05	6.26713e-05	6.31453e-05	8.33729e-05	6.15362e-05	5.4872e-05	0.000115647	4.36864e-05	4.68766e-05	2.29502e-05	9.97308e-05	8.18578e-05	0.000120997	4.92731e-05	2.53488e-05	0.000114205	5.18811e-05	3.81511e-05	7.27873e-05	3.72944e-05	5.51574e-05	5.44859e-05	5.35573e-05
CLCdnDe10_8706	29.1.7 protein.aa activation.alanine-tRNA ligase | 29.1 protein.aa activation | 29 protein	CLCdnDe10_8706 Alanyl-tRNA synthetase	Sotub01g049410.1.1	-	AT5G22800	Alanyl-tRNA synthetase%2C class IIc	EMB86	0	0	0	0	0	0	0	0	0	0	0	0	0.000186504	0.000170473	0.000207039	0.000264391	0.000230762	0.000224001	0.000206602	0.00016572	0.000220715	0.000283034	0.000220216	0.000197016	0.000210815	0.000177724	0.000104901	0.000112561	0.00013226	0.000143685	0.000157247	0.000255675	0.000189305	0.000121736	0.00013163	0.000124578	0.000128253	0.000174778	0.000161193	0.000176593	0.000191888	0.000137176
CLCdnDe10_8876	27.3 RNA.regulation of transcription | 27 RNA	CLCdnDe10_8876 Os11g0110100 protein (Fragment)	Sotub04g025340.1.1|PGSC0003DMG400028061	-	AT1G21600	plastid transcriptionally active 6	PTAC6	0	0	0	0	0	0	0	0	0	0	0	0	4.99537e-05	0.000167419	-	5.99205e-05	5.66573e-05	0.000109994	-	0.000122064	0.000177351	5.95639e-05	0.000117966	5.80461e-05	-	-	-	-	-	-	-	-	-	-	-	-	-	-	-	-	-	-
CLCdnDe10_8893	16.1.4.1 secondary metabolism.isoprenoids.carotenoids.phytoene synthase | 16.1.4 secondary metabolism.isoprenoids.carotenoids | 16.1 secondary metabolism.isoprenoids | 16 secondary metabolism	CLCdnDe10_8893 Phytoene synthase 2	Sotub02g024440.1.1|PGSC0003DMG400016721|PGSC0003DMG400016721|PGSC0003DMG400016721	-	AT5G17230	PHYTOENE SYNTHASE	PSY1	0	0	0	0	0	0	0	0	0	0	0	0	-	-	-	-	-	-	-	-	-	-	-	-	-	-	-	-	-	-	-	-	-	-	-	-	-	7.87699e-05	0.000121079	3.97939e-05	-	-
CLCdnDe10_8947	5.2 fermentation.PDC | 5 fermentation	CLCdnDe10_8947 Oxalyl-CoA decarboxylase	Sotub02g029680.1.1|PGSC0003DMG400030633	-	AT5G17380	Thiamine pyrophosphate dependent pyruvate decarboxylase family protein	HACL	0	0	0	0	0	0	0	0	0	0	0	0	5.83083e-05	9.77099e-05	6.47284e-05	0.000209826	3.30666e-05	-	3.94727e-05	0.000142479	6.9004e-05	6.95258e-05	3.4424e-05	6.77541e-05	9.06249e-05	7.63997e-05	7.21511e-05	3.87099e-05	0.000113711	4.1178e-05	0.000225323	0.000159868	0.000203445	0.000334922	0.00033951	0.000257056	9.45137e-05	0.00018032	0.000123188	3.03654e-05	8.99872e-05	8.84535e-05
CLCdnDe10_908	9.1.2 mitochondrial electron transport / ATP synthesis.NADH-DH (type I).localisation not clear | 9.1 mitochondrial electron transport / ATP synthesis.NADH-DH (type I) | 9 mitochondrial electron transport / ATP synthesis	CLCdnDe10_908 NADH-quinone oxidoreductase subunit B	Sotub11g027230.1.1	-	AT5G11770	NADH-ubiquinone oxidoreductase 20 kDa subunit	T22P22_160	0	0	0	0	0	0	0	0	0	0	0	0	6.91508e-05	7.72528e-05	7.67647e-05	8.29478e-05	0.000156861	0.000152265	9.36254e-05	8.44865e-05	-	8.24541e-05	8.16503e-05	8.0353e-05	0.000214953	9.06062e-05	8.55676e-05	9.18161e-05	0.000269712	0.00019534	0.000106889	0.000284393	0.00028953	0.0002979	0.000268428	0.000203237	-	0.000142567	7.30477e-05	0.000144047	7.11469e-05	-
CLCdnDe10_9237	29.5.11.20 protein.degradation.ubiquitin.proteasom | 29.5.11 protein.degradation.ubiquitin | 29.5 protein.degradation | 29 protein	CLCdnDe10_9237 26S proteasome regulatory subunit	Sotub07g021600.1.1|PGSC0003DMG402009395	-	AT2G20580	26S proteasome regulatory subunit S2 1A	RPN1A	0	0	0	0	0	0	0	0	0	0	0	0	0.000130738	0.000104326	0.0001244	0.00026884	0.000169466	6.16877e-05	0.000252872	0.000136913	0.000221028	0.00017816	0.00015437	8.681e-05	0.00017417	0.000195774	0.000231109	9.91942e-05	0.000194257	0.000184658	0.000202086	0.000256038	0.000260663	0.000268199	0.000386665	0.000301906	0.000121096	0.000115517	0.000118376	0.000116717	9.60801e-05	0.000113331
CLCdnDe10_9557	20.2.1 stress.abiotic.heat | 20.2 stress.abiotic | 20 stress	CLCdnDe10_9557 Heat shock protein 4	Sotub07g016650.1.1|PGSC0003DMG400015920|PGSC0003DMG400015920|PGSC0003DMG400015920	-	AT4G16660	heat shock protein 70 (Hsp 70) family protein	HSP70-17	0	0	0	0	0	0	0	0	0	0	0	0	0.000112817	8.40232e-05	8.34924e-05	9.02174e-05	4.26521e-05	4.14024e-05	0.000101831	0.000160809	0.000200267	0.000134521	0.000111008	4.36976e-05	0.000116896	4.92735e-05	2.32667e-05	2.49657e-05	4.88916e-05	2.65575e-05	5.81282e-05	0.000103106	7.87262e-05	5.40014e-05	7.29884e-05	5.52621e-05	0.000121912	7.75308e-05	5.95872e-05	0.000117504	5.80367e-05	9.50792e-05
CLCdnDe10_95572	-	CLCdnDe10_95572 Expansin-like protein	Sotub06g021010.1.1|PGSC0003DMG400026590	-	AT4G17030	expansin-like B1	EXLB1	0	0	0	0	0	0	0	0	0	0	0	0	-	-	-	-	-	-	-	-	-	-	-	-	-	-	-	-	-	-	-	-	-	-	-	-	-	-	-	-	-	-
CLCdnDe10_9635	27.3.55 RNA.regulation of transcription.HDA | 27.3 RNA.regulation of transcription | 27 RNA	CLCdnDe10_9635 Histone deacetylase	-	-	AT3G44750	histone deacetylase 3	HDT1	0	0	0	0	0	0	0	0	0	0	0	0	5.83083e-05	6.514e-05	0.000129457	6.99421e-05	6.61331e-05	6.41953e-05	7.89455e-05	7.12395e-05	6.9004e-05	6.95258e-05	6.8848e-05	6.77541e-05	0.00018125	7.63997e-05	7.21511e-05	7.74199e-05	7.58076e-05	8.23561e-05	9.01291e-05	7.9934e-05	8.13779e-05	8.37304e-05	7.54467e-05	8.56852e-05	0.000126018	0.00018032	0.000123188	0.000121462	0.000119983	5.8969e-05
CLCdnDe10_9642	20.2.3 stress.abiotic.drought/salt | 20 stress | 20.2 stress.abiotic	CLCdnDe10_9642 Dolichyl-diphosphooligosaccharide-protein glycosyltransferase subunit STT3	Sotub03g016150.1.1|PGSC0003DMG400010152|PGSC0003DMG400010152	-	AT1G34130	staurosporin and temperature sensitive 3-like b	STT3B	0	0	0	0	0	0	0	0	0	0	0	0	-	-	-	-	-	-	-	-	-	-	-	-	-	-	-	-	-	-	-	-	-	-	-	-	4.98858e-05	2.37939e-05	-	2.4041e-05	2.37483e-05	4.66872e-05
CLCdnDe10_9892	3.5 minor CHO metabolism.others | 3 minor CHO metabolism	CLCdnDe10_9892 Aldose 1-epimerase family protein	Sotub02g028250.1.1|PGSC0003DMG400003513	-	AT5G66530	Galactose mutarotase-like superfamily protein	-	0	0	0	0	0	0	0	0	0	0	0	0	0.000277061	0.000309523	0.000369081	0.000465277	0.000439938	0.000427048	0.000225073	0.000338506	0.000327883	0.00026429	0.000523427	0.000321944	0.000172247	0.000217815	0.00027427	0.000294298	0.000216127	0.000156531	0.000256957	0.000151927	0.000232008	0.000238715	0.000286798	0.000162859	0.000419157	0.000399848	0.000292675	0.000173143	0.000513106	0.00016812
CLCdnDe10_9925	9.1.1.5 mitochondrial electron transport / ATP synthesis.NADH-DH (type I).complex I.carbonic anhydrase | 9.1.1 mitochondrial electron transport / ATP synthesis.NADH-DH (type I).complex I | 9.1 mitochondrial electron transport / ATP synthesis.NADH-DH (type I) | 9 mitochondrial electron transport / ATP synthesis	CLCdnDe10_9925 Carnitine operon protein CaiE	Sotub03g024370.1.1|PGSC0003DMG402015205	-	AT3G48680	gamma carbonic anhydrase-like 2	GAMMACAL2	0	0	0	0	0	0	0	0	0	0	0	0	-	7.41872e-05	7.37185e-05	-	-	-	8.99101e-05	8.11339e-05	7.85879e-05	7.91821e-05	7.84102e-05	7.71644e-05	-	8.70107e-05	8.21721e-05	8.81726e-05	8.63364e-05	0.000187589	0.000102647	9.10359e-05	9.26803e-05	-	8.59255e-05	9.75859e-05	7.17604e-05	6.84548e-05	7.0149e-05	6.91656e-05	6.83236e-05	6.71591e-05
CLCdnDe11_1010	1.3.4 PS.calvin cycle.GAP | 1.3 PS.calvin cycle | 1 PS	CLCdnDe11_1010 Glyceraldehyde-3-phosphate dehydrogenase B	Sotub04g036110.1.1|PGSC0003DMG400009992	-	-	-	-	0	0	0	0	0	0	0	0	0	0	0	0	0.00168751	0.00109972	0.00163915	0.00118079	0.00147535	0.00150953	0.00133279	0.00120269	0.00124816	0.00138336	0.00116232	0.00130726	-	-	-	-	-	-	-	-	-	-	-	-	0.00132968	0.0009785	0.00115127	0.00117175	0.00133834	0.00142219
CLCdnDe11_10134	26.3 misc.gluco-, galacto- and mannosidases | 26 misc	CLCdnDe11_10134 Beta Galactosidase-like protein	Sotub08g010330.1.1	-	AT3G54440	glycoside hydrolase family 2 protein	-	0	0	0	0	0	0	0	0	0	0	0	0	-	-	-	-	-	-	-	-	-	-	-	-	-	-	-	-	-	-	-	-	-	-	-	-	-	-	1.59257e-05	1.57025e-05	-	1.52469e-05
CLCdnDe11_10221	29.2.2.2 protein.synthesis.ribosome biogenesis.assembly factors | 29.2.2.2.1 protein.synthesis.ribosome biogenesis.assembly factors.DExD-box helicases | 29.2.2 protein.synthesis.ribosome biogenesis | 29.2 protein.synthesis | 29 protein	CLCdnDe11_10221 Eukaryotic initiation factor 4A-3	PGSC0003DMG400007646|PGSC0003DMG400007646	-	AT3G19760	eukaryotic initiation factor 4A-III	RH2	0	0	0	0	0	0	0	0	0	0	0	0	0.000163662	0.000182838	0.000317945	9.81583e-05	0.000232032	0.000225233	0.000221588	0.000199958	0.000242104	0.000146361	0.000241557	0.000190175	0.000635925	0.000482495	0.000759439	0.000597591	0.000638341	0.000462322	0.000505957	0.000673087	0.000628142	0.000352528	0.000635302	0.000541137	0.000176857	0.000253065	0.000172886	0.000127847	0.00025258	0.000165517
CLCdnDe11_103168	1.1.1.1 PS.lightreaction.photosystem II.LHC-II | 1.1.1 PS.lightreaction.photosystem II | 1.1 PS.lightreaction | 1 PS	CLCdnDe11_103168 Chlorophyll a-b binding protein, chloroplastic	-	-	AT4G10340	light harvesting complex of photosystem II 5	LHCB5	0	0	0	0	0	0	0	0	0	0	0	0	0.0036717	0.00236648	0.00313537	0.00203275	0.00296315	0.00295407	0.00267682	0.00215672	0.00217261	0.00277839	0.00241781	0.0023794	0.000658465	0.00148028	0.00122322	0.00131254	0.00119341	0.0012965	0.00109144	0.00106477	0.0012811	0.00172372	0.00118773	0.00124515	0.00274688	0.00145575	0.0020139	0.00161795	0.00174355	0.00164242
CLCdnDe11_1038	35.2 not assigned.unknown | 35 not assigned	CLCdnDe11_1038 Tubulin alpha-6 chain	Sotub01g044040.1.1|PGSC0003DMG400025735|PGSC0003DMG400025735|PGSC0003DMG400025735	-	AT1G50020	tubulin alpha-6 chain	F2J10.10	0	0	0	0	0	0	0	0	0	0	0	0	7.60658e-05	8.4978e-05	8.44412e-05	9.12426e-05	8.62737e-05	8.37457e-05	0.000205976	9.29352e-05	9.00188e-05	0.000181399	8.98154e-05	8.83883e-05	-	-	-	-	-	-	-	-	-	-	-	-	8.21983e-05	7.84118e-05	8.03525e-05	7.92261e-05	0.000156523	0.000153855
CLCdnDe11_10535	26.3.5 misc.gluco-, galacto- and mannosidases.glycosyl hydrolase family 5 | 26.3 misc.gluco-, galacto- and mannosidases | 26 misc	CLCdnDe11_10535 Gibberellin receptor GID1-like protein	Sotub12g025180.1.1|PGSC0003DMG400018789	-	-	-	-	0	0	0	0	0	0	0	0	0	0	0	0	5.11758e-05	0.000171515	5.68106e-05	-	0.000116087	5.63427e-05	-	0.00012505	6.05631e-05	6.10211e-05	0.000120852	0.000118932	-	-	-	-	-	-	-	-	-	-	-	-	-	5.27541e-05	0.00010812	0.000106604	0.000105306	0.000155267
CLCdnDe11_10589	-	CLCdnDe11_10589 Serine/threonine protein kinase	Sotub01g045450.1.1|PGSC0003DMG400025895	-	AT4G33950	Protein kinase superfamily protein	SRK2E	0	0	0	0	0	0	0	0	0	0	0	0	-	-	-	-	-	-	-	-	-	-	-	-	-	-	-	-	-	-	-	-	-	-	-	-	-	-	-	-	-	-
CLCdnDe11_11215	30.5 signalling.G-proteins | 30 signalling	CLCdnDe11_11215 Sec7 guanine nucleotide exchange factor	Sotub12g014710.1.1	-	AT3G43300	HOPM interactor 7	BIG5	0	0	0	0	0	0	0	0	0	0	0	0	-	-	-	-	-	-	-	-	-	-	-	-	-	-	1.16991e-05	1.25534e-05	1.2292e-05	1.33538e-05	1.46142e-05	1.2961e-05	-	-	-	-	-	-	-	-	-	-
CLCdnDe11_11305	29.5.11 protein.degradation.ubiquitin | 29.5 protein.degradation | 29 protein	CLCdnDe11_11305 Ubiquitin conjugation factor E4	Sotub02g034330.1.1|PGSC0003DMG400001440|PGSC0003DMG400001440|PGSC0003DMG400001440|PGSC0003DMG400001440	-	AT5G15400	U-box domain-containing protein	PUB1	0	0	0	0	0	0	0	0	0	0	0	0	-	-	-	-	-	-	-	-	-	-	-	-	-	-	-	-	-	-	-	-	-	-	-	-	-	-	1.69976e-05	1.67594e-05	3.31107e-05	-
CLCdnDe11_11426	35.2 not assigned.unknown | 35 not assigned	CLCdnDe11_11426 Unknown Protein	Sotub09g005230.1.1|PGSC0003DMG400008502	-	AT2G40060	Clathrin light chain protein	CLC2	0	0	0	0	0	0	0	0	0	0	0	0	-	-	-	-	-	-	-	-	-	-	-	-	-	-	-	-	-	-	-	-	-	-	-	-	7.66255e-05	-	-	-	-	-
CLCdnDe11_11864	2.1.2.4 major CHO metabolism.synthesis.starch.debranching | 2.1.2 major CHO metabolism.synthesis.starch | 2.1 major CHO metabolism.synthesis | 2 major CHO metabolism	CLCdnDe11_11864 Glycogen debranching enzyme	Sotub09g015190.1.1|PGSC0003DMG400000954	-	AT1G03310	debranching enzyme 1	ISA2	0	0	0	0	0	0	0	0	0	0	0	0	1.90598e-05	-	-	2.28626e-05	2.16175e-05	4.19683e-05	2.58056e-05	2.32867e-05	2.2556e-05	2.27265e-05	-	-	-	-	-	-	-	-	-	5.22575e-05	2.66007e-05	2.73697e-05	2.4662e-05	2.80087e-05	-	-	-	1.98516e-05	1.961e-05	-
CLCdnDe11_12246	9.7 mitochondrial electron transport / ATP synthesis.cytochrome c oxidase | 9 mitochondrial electron transport / ATP synthesis	CLCdnDe11_12246 Conserved hypothetical membrane protein	Sotub05g005330.1.1|PGSC0003DMG400028387|PGSC0003DMG400028387|PGSC0003DMG400028387	-	AT1G28140	integral membrane family protein	F3H9.20	0	0	0	0	0	0	0	0	0	0	0	0	5.77051e-05	0.000128932	0.000128118	0.000138437	6.5449e-05	-	0.000156258	0.000141005	0.00013658	0.000137613	0.000204407	0.000134106	-	-	-	-	-	-	-	-	-	-	-	-	-	-	0.000182871	-	0.000118742	5.8359e-05
CLCdnDe11_12358	29.4 protein.postranslational modification | 29 protein	CLCdnDe11_12358 Genomic DNA chromosome 5 P1 clone MPL12	Sotub03g005970.1.1	-	AT1G29370	-	-	0	0	0	0	0	0	0	0	0	0	0	0	5.94124e-05	6.63734e-05	2.19847e-05	4.75109e-05	-	4.36073e-05	2.68134e-05	4.83923e-05	4.68737e-05	7.08423e-05	9.35355e-05	9.20494e-05	-	-	-	-	-	-	-	-	-	-	-	-	4.28015e-05	6.12447e-05	6.27605e-05	4.12538e-05	2.03758e-05	2.00285e-05
CLCdnDe11_12736	33.99 development.unspecified | 33 development	CLCdnDe11_12736 Early-responsive to dehydration 7	Sotub01g048840.1.1|Sotub01g048850.1.1|PGSC0003DMG401006194|PGSC0003DMG402006194|PGSC0003DMG402006194|PGSC0003DMG402006194|PGSC0003DMG402006194	-	AT2G17840	-	-	0	0	0	0	0	0	0	0	0	0	0	0	-	-	-	-	-	-	-	-	-	-	-	-	-	4.9496e-05	-	-	4.91124e-05	-	5.83906e-05	5.17857e-05	0.000105442	0.00010849	9.77572e-05	5.55116e-05	8.16416e-05	3.89404e-05	7.98083e-05	0.000118034	7.77316e-05	7.64068e-05
CLCdnDe11_12981	27.3.99 RNA.regulation of transcription.unclassified | 27.3 RNA.regulation of transcription | 27 RNA	CLCdnDe11_12981 Ankyrin repeat domain-containing protein 2	Sotub10g013750.1.1|PGSC0003DMG400024167	-	AT2G17390	ankyrin repeat-containing 2B	AKR2B	0	0	0	0	0	0	0	0	0	0	0	0	7.9688e-05	4.45123e-05	4.42311e-05	4.77937e-05	9.03819e-05	4.38668e-05	5.39461e-05	4.86803e-05	-	4.75093e-05	-	4.62986e-05	-	-	-	-	-	-	-	-	-	-	-	-	-	-	-	-	-	-
CLCdnDe11_13101	29.2.1.2.2.26 protein.synthesis.ribosomal protein.eukaryotic.60S subunit.L26 | 29.2.1.2.2 protein.synthesis.ribosomal protein.eukaryotic.60S subunit | 29.2.1.2 protein.synthesis.ribosomal protein.eukaryotic | 29.2.1 protein.synthesis.ribosomal protein | 29.2 protein.synthesis | 29 protein	CLCdnDe11_13101 Ribosomal protein L26	Sotub02g030930.1.1|PGSC0003DMG400021420	-	AT3G49910	Translation protein SH3-like family protein	RPL26A	0	0	0	0	0	0	0	0	0	0	0	0	0.000483656	0.000432258	0.000429528	0.000116031	0.000767985	0.00042599	0.000392902	0.00035455	0.00022895	0.000346021	0.00057108	0.000449605	0.00120274	0.000506976	0.000598479	0.000256873	0.000628809	0.000409876	0.000299041	0.000530429	0.000270005	0.000416716	0.000250326	0.000568593	0.000418118	0.000498572	0.000306547	0.000403	0.000398094	0.000391309
CLCdnDe11_13279	21.2.1 redox.ascorbate and glutathione.ascorbate | 21.2 redox.ascorbate and glutathione | 21 redox	CLCdnDe11_13279 Ascorbate peroxidase	Sotub09g006730.1.1|PGSC0003DMG401001731	-	AT3G09640	ascorbate peroxidase 2	APX2	0	0	0	0	0	0	0	0	0	0	0	0	0.000401628	0.000448684	0.000371541	0.000321174	0.000607367	0.000515874	0.000634406	0.000572481	0.000712949	0.000399078	0.000395188	0.000388909	0.00041615	0.00026312	0.000496977	0.00088878	0.000522163	0.000567269	0.000620809	0.000642349	0.000747374	0.00038449	0.000433064	0.000491833	0.000868014	0.000552019	0.000424261	0.000627471	0.000344351	0.000473875
CLCdnDe11_13586	27.3.12 RNA.regulation of transcription.C3H zinc finger family | 27.3 RNA.regulation of transcription | 27 RNA	CLCdnDe11_13586 Zinc finger CCCH domain-containing protein 14	Sotub01g013660.1.1|Sotub01g013670.1.1|PGSC0003DMG400024054	-	AT3G12130	KH domain-containing protein / zinc finger (CCCH type) family protein	T21B14.5	0	0	0	0	0	0	0	0	0	0	0	0	-	-	-	-	-	-	-	-	-	-	-	-	0.000175739	7.40767e-05	-	7.50659e-05	0.000147005	0.000239556	8.73887e-05	7.75035e-05	0.000236711	0.000162369	7.31528e-05	8.30799e-05	-	5.8279e-05	-	5.88843e-05	0.000116335	5.7176e-05
CLCdnDe11_13823	26.12 misc.peroxidases | 26 misc	CLCdnDe11_13823 Peroxidase	Sotub04g026530.1.1|PGSC0003DMG402025083	-	AT1G71695	Peroxidase superfamily protein	PER12	0	0	0	0	0	0	0	0	0	0	0	0	0.000326299	0.000312454	0.000413974	0.000391403	0.000264348	0.000205282	0.000378674	0.000455615	0.000330988	0.000333491	0.00033024	0.000324993	0.000289798	0.000549695	0.000461445	0.000371357	0.000424227	0.000724229	0.000576424	0.000702929	0.000780683	0.000669377	0.000603154	0.000479503	0.000352605	0.000384414	0.000344688	0.000291305	0.000335718	0.000377139
CLCdnDe11_1388	29.2.3 protein.synthesis.initiation | 29.2 protein.synthesis | 29 protein	CLCdnDe11_1388 Eukaryotic translation initiation factor 1A	Sotub01g032860.1.1|PGSC0003DMG400000086	-	AT2G04520	Nucleic acid-binding%2C OB-fold-like protein	MXH1.2	0	0	0	0	0	0	0	0	0	0	0	0	0.000232423	0.00051931	0.00051603	0.000418195	0.000263614	0.000383835	0.000314685	0.000141984	0.000275058	0.000415706	0.000411654	0.000540151	0.000722482	0.000761344	0.000143801	0.000617208	0.000755444	0.000328281	0.000359265	0.000477939	-	0.000166879	0.000601478	0.000512326	0.000376742	0.000479183	0.000368282	0.00024208	0.000119566	0.000235057
CLCdnDe11_13923	-	CLCdnDe11_13923 Zinc finger-homeodomain protein 3 (Fragment)	Sotub03g022700.1.1|PGSC0003DMG400033694	-	-	-	-	0	0	0	0	0	0	0	0	0	0	0	0	-	-	-	-	-	-	-	-	-	-	-	-	-	-	-	-	-	-	-	-	-	-	-	-	-	-	-	-	-	-
CLCdnDe11_13969	27.3.67 RNA.regulation of transcription.putative transcription regulator | 27.3 RNA.regulation of transcription | 27 RNA	CLCdnDe11_13969 Ribonuclease P protein subunit p25	Sotub09g027940.1.1|PGSC0003DMG400029627|PGSC0003DMG400029627|PGSC0003DMG400029627|PGSC0003DMG400029627|PGSC0003DMG400029627	-	-	-	-	0	0	0	0	0	0	0	0	0	0	0	0	0.000112312	0.000188206	0.000187017	0.000134721	0.000127384	0.000123651	0.000152063	0.00020583	0.000132914	0.000200878	0.00019892	0.000195759	-	0.000147159	6.94878e-05	7.45621e-05	0.000292037	0.000237948	0.000260407	0.000153967	0.000156748	0.000241919	7.26618e-05	0.000330089	0.00018205	0.000173664	0.000177962	0.000175467	0.000173331	0.000170377
CLCdnDe11_13992	29.3.3 protein.targeting.chloroplast | 29.3 protein.targeting | 29 protein	CLCdnDe11_13992 Outer envelope membrane protein	Sotub06g032170.1.1|PGSC0003DMG400030420|PGSC0003DMG400030420	-	AT3G46740	translocon at the outer envelope membrane of chloroplasts 75-III	TOC75-3	0	0	0	0	0	0	0	0	0	0	0	0	0.000143908	0.000160769	0.00011411	0.000246602	0.00016322	0.00011317	0.000167007	0.000200941	9.73176e-05	0.000171594	0.000194195	0.000262776	0.00012781	0.000350181	0.000152634	0.000136483	0.000240554	0.000290371	0.000254222	0.000225465	0.000229538	0.000118087	0.000133005	0.000211476	8.8863e-05	0.000148347	0.000130301	8.56498e-05	0.000190366	0.000187122
CLCdnDe11_140613	1.1.5.3 PS.lightreaction.other electron carrier (ox/red).ferredoxin reductase | 1.1.5 PS.lightreaction.other electron carrier (ox/red) | 1.1 PS.lightreaction | 1 PS	CLCdnDe11_140613 Ferredoxin--NADP reductase	-	-	AT5G66190	ferredoxin-NADP[+]-oxidoreductase 1	LFNR1	0	0	0	0	0	0	0	0	0	0	0	0	0.000278908	0.000207724	0.000309618	0.000334556	0.000210891	0.000307068	0.000251748	0.000227175	0.000220046	0.000277138	0.000219549	0.00021606	0.000433489	0.00024363	0.000287602	0.000246883	0.000181307	0.000393937	0.000431117	0.000254901	0.000259505	0.000267007	0.000300739	0.000409861	-	-	-	-	-	-
CLCdnDe11_14067	16.8.3.1 secondary metabolism.flavonoids.dihydroflavonols.dihydroflavonol 4-reductase | 16.8.3 secondary metabolism.flavonoids.dihydroflavonols | 16.8 secondary metabolism.flavonoids | 16 secondary metabolism	CLCdnDe11_14067 Cinnamoyl CoA reductase-like protein	Sotub01g009170.1.1	-	AT1G51410	-	-	0	0	0	0	0	0	0	0	0	0	0	0	-	-	-	-	-	-	-	-	-	-	-	-	-	-	6.31322e-05	6.77424e-05	6.63317e-05	0.000144123	7.8863e-05	0.000139884	7.12056e-05	-	6.60159e-05	-	0.000165399	5.25933e-05	5.3895e-05	5.31395e-05	-	-
CLCdnDe11_14073	35.2 not assigned.unknown | 35 not assigned	CLCdnDe11_14073 Peptide-N4-(N-acetyl-beta-glucosaminyl)asparagine amidase A	Sotub06g011310.1.1|PGSC0003DMG400030036	-	-	-	-	0	0	0	0	0	0	0	0	0	0	0	0	-	-	-	-	-	-	-	-	-	-	-	-	-	-	-	-	-	-	-	-	-	-	-	-	-	-	-	2.90012e-05	-	-
CLCdnDe11_14268	29.2.1.2.1.17 protein.synthesis.ribosomal protein.eukaryotic.40S subunit.S17 | 29.2.1.2.1 protein.synthesis.ribosomal protein.eukaryotic.40S subunit | 29.2.1.2 protein.synthesis.ribosomal protein.eukaryotic | 29.2.1 protein.synthesis.ribosomal protein | 29.2 protein.synthesis | 29 protein	CLCdnDe11_14268 40S ribosomal protein S17-like protein	Sotub10g025970.1.1|PGSC0003DMG400028243	-	AT5G04800	Ribosomal S17 family protein	RPS17D	0	0	0	0	0	0	0	0	0	0	0	0	0.00132989	0.00148571	0.00123027	0.0014623	0.00100557	0.00158618	0.00150049	0.00148942	0.00104923	0.0014536	0.00117771	0.001159	0.00137798	0.00058084	0.00109708	0.00103004	0.00129676	0.00109572	0.000856525	0.00060771	0.0010827	0.000636573	0.000860393	0.00114001	0.000838313	0.00137091	0.0011707	0.00126972	0.00125426	0.0011208
CLCdnDe11_14287	-	CLCdnDe11_14287 Pathogenesis-related protein 1	Sotub01g043810.1.1|Sotub01g043830.1.1|Sotub01g043850.1.1|Sotub01g043870.1.1|PGSC0003DMG400005111|PGSC0003DMG400005112|PGSC0003DMG400005113	-	AT2G14580	basic pathogenesis-related protein 1	PRB1	0	0	0	0	0	0	0	0	0	0	0	0	-	-	-	-	-	-	-	-	-	-	-	-	-	-	-	-	-	-	-	-	-	-	-	-	-	-	-	-	9.51246e-05	9.35033e-05
CLCdnDe11_14650	29.5.11.5 protein.degradation.ubiquitin.ubiquitin protease | 29.5.11 protein.degradation.ubiquitin | 29.5 protein.degradation | 29 protein	CLCdnDe11_14650 Ubiquitin carboxyl-terminal hydrolase family protein expressed	Sotub10g026510.1.1|PGSC0003DMG400028223	-	AT5G06600	ubiquitin-specific protease 12	UBP12	0	0	0	0	0	0	0	0	0	0	0	0	1.49149e-05	1.66624e-05	-	1.78907e-05	3.38328e-05	3.28415e-05	2.01937e-05	3.64452e-05	-	1.77842e-05	3.52217e-05	1.7331e-05	-	-	-	-	-	-	-	-	-	-	-	-	-	1.53749e-05	1.57554e-05	3.10691e-05	-	1.50839e-05
CLCdnDe11_14905	29.3.3 protein.targeting.chloroplast | 29.3 protein.targeting | 29 protein	CLCdnDe11_14905 Signal peptidase I	Sotub12g009210.1.1|PGSC0003DMG400000378	-	AT3G24590	plastidic type i signal peptidase 1	PLSP1	0	0	0	0	0	0	0	0	0	0	0	0	0.000273439	0.000244381	0.000242837	0.000327996	0.000310134	0.000240837	0.000444262	0.000400897	0.000388316	0.000391253	0.000452012	0.000381283	0.000169996	7.16559e-05	0.000135342	7.26128e-05	0.000142201	0.000154485	0.000169066	0.000299883	0.00015265	0.000157063	0.000283049	0.000241095	0.000118194	0.000281873	0.000404388	0.00034176	0.000393866	0.000497768
CLCdnDe11_149166	29.2.4 protein.synthesis.elongation | 29.2 protein.synthesis | 29 protein	CLCdnDe11_149166 Elongation factor 1-alpha	-	-	-	-	-	0	0	0	0	0	0	0	0	0	0	0	0	-	-	-	-	-	-	-	-	-	-	-	-	0.000198545	0.000167379	7.90358e-05	0.000169615	8.30412e-05	0.000180429	9.87292e-05	0.000350245	0.000178286	0.00018344	0.000247938	9.38613e-05	-	-	-	-	-	-
CLCdnDe11_15131	27.4 RNA.RNA binding | 27 RNA	CLCdnDe11_15131 RNA-binding protein-like	Sotub05g010070.1.1|PGSC0003DMG400018409|PGSC0003DMG400018409|PGSC0003DMG400018409|PGSC0003DMG400018409	-	-	-	-	0	0	0	0	0	0	0	0	0	0	0	0	9.41903e-05	3.50754e-05	3.48538e-05	-	7.12203e-05	3.45667e-05	4.25091e-05	3.83597e-05	-	7.48739e-05	0.000111216	3.6483e-05	-	-	-	-	-	-	-	-	-	-	-	-	-	3.23651e-05	-	-	3.23031e-05	3.17525e-05
CLCdnDe11_151565	1.1.1.1 PS.lightreaction.photosystem II.LHC-II | 1.1.1 PS.lightreaction.photosystem II | 1.1 PS.lightreaction | 1 PS	CLCdnDe11_151565 Chlorophyll a-b binding protein 1B, chloroplastic	-	-	-	-	-	0	0	0	0	0	0	0	0	0	0	0	0	-	-	-	-	-	-	-	-	-	-	-	-	0.00316001	0.00143446	0.00154821	0.0017651	0.00152501	0.00132539	0.00157136	0.00150082	0.00152793	0.00213356	0.00131538	0.0016088	-	-	-	-	-	-
CLCdnDe11_15363	29.1.3 protein.aa activation.threonine-tRNA ligase | 29.1 protein.aa activation | 29 protein	CLCdnDe11_15363 Threonyl-tRNA synthetase	Sotub07g018210.1.1|PGSC0003DMG400006139|PGSC0003DMG400006139|PGSC0003DMG400006139	-	AT2G04842	threonyl-tRNA synthetase%2C putative / threonine-tRNA ligase	EMB2761	0	0	0	0	0	0	0	0	0	0	0	0	0.000149861	0.000111613	5.54539e-05	0.000179762	8.4986e-05	2.74986e-05	0.000101451	6.1032e-05	5.91168e-05	5.95639e-05	8.84748e-05	5.80461e-05	-	6.54529e-05	6.1813e-05	6.63269e-05	9.74184e-05	7.05558e-05	7.72151e-05	3.42404e-05	6.97177e-05	7.17332e-05	0.000129273	0.000110112	5.39809e-05	5.14943e-05	7.91532e-05	0.000104058	5.13957e-05	7.57796e-05
CLCdnDe11_15370	20.2.1 stress.abiotic.heat | 20.2 stress.abiotic | 20 stress	CLCdnDe11_15370 Chaperone protein dnaJ 10	Sotub01g047330.1.1|PGSC0003DMG400030947|PGSC0003DMG400030947|PGSC0003DMG400030947	-	AT4G39150	DNAJ heat shock N-terminal domain-containing protein	T22F8.50	0	0	0	0	0	0	0	0	0	0	0	0	0.000148531	0.000110622	5.49617e-05	0.000118777	5.61544e-05	0.000109018	0.000134067	6.04903e-05	5.85921e-05	5.90352e-05	5.84597e-05	0.000115062	-	-	-	-	-	-	-	-	-	-	-	-	-	0.000153112	0.000104601	0.000154702	0.000101879	0.000100143
CLCdnDe11_155334	29.2.4 protein.synthesis.elongation | 29.2 protein.synthesis | 29 protein	CLCdnDe11_155334 Elongation factor 1-alpha	-	-	-	-	-	0	0	0	0	0	0	0	0	0	0	0	0	-	-	-	-	-	-	-	-	-	-	-	-	0.000928905	0.000391548	0.000369774	0.000529036	0.000388514	0.000562767	0.000461912	0.000409662	0.000417061	0.000286079	0.000386665	0.000146379	-	-	-	-	-	-
CLCdnDe11_156355	1.1.1.1 PS.lightreaction.photosystem II.LHC-II | 1.1.1 PS.lightreaction.photosystem II | 1.1 PS.lightreaction | 1 PS	CLCdnDe11_156355 Chlorophyll a-b binding protein 3C, chloroplastic	-	-	-	-	-	0	0	0	0	0	0	0	0	0	0	0	0	-	-	-	-	-	-	-	-	-	-	-	-	0.00245582	0.00094106	0.00106647	0.00162117	0.000840391	0.00101443	0.000888139	0.000787675	0.00100238	0.00123763	0.000743458	0.000949892	-	-	-	-	-	-
CLCdnDe11_156458	20.2.1 stress.abiotic.heat | 29.6 protein.folding | 20.2 stress.abiotic | 20 stress | 29 protein	CLCdnDe11_156458 heat shock protein	-	-	-	-	-	0	0	0	0	0	0	0	0	0	0	0	0	-	-	-	-	-	-	-	-	-	-	-	-	0.000125045	-	-	0.000106825	5.23e-05	0.000113636	6.21804e-05	5.51468e-05	-	5.7766e-05	5.2051e-05	5.91145e-05	-	-	-	-	-	-
CLCdnDe11_156583	29.5.7 protein.degradation.metalloprotease | 29.5 protein.degradation | 29 protein	CLCdnDe11_156583 ATP-dependent zinc metalloprotease FtsH 1	-	-	AT1G50250	FTSH protease 1	FTSH1	0	0	0	0	0	0	0	0	0	0	0	0	0.000710217	0.000843018	0.000689864	0.000692185	0.000604144	0.000879664	0.000961585	0.000813491	0.000787963	0.000582209	0.000576534	0.000773691	0.000275961	0.00122138	0.00109853	0.000943003	0.000923365	0.000940432	0.00137226	0.000851922	0.000929262	0.000509934	0.000574356	0.000978448	0.000575606	0.000640606	0.000656461	0.00050856	0.000639379	0.00058359
CLCdnDe11_15669	29.4 protein.postranslational modification | 29 protein	CLCdnDe11_15669 Glycylpeptide N-tetradecanoyltransferase	Sotub06g021860.1.1|PGSC0003DMG400004855|PGSC0003DMG400004855	-	AT5G57020	myristoyl-CoA:protein N-myristoyltransferase	NMT1	0	0	0	0	0	0	0	0	0	0	0	0	-	-	-	-	-	-	-	-	-	-	-	-	-	-	-	-	-	-	-	-	-	-	-	-	-	3.99319e-05	4.09202e-05	4.03466e-05	-	7.83523e-05
CLCdnDe11_1569	26.3 misc.gluco-, galacto- and mannosidases | 26 misc	CLCdnDe11_1569 Beta-glucosidase	Sotub03g032550.1.1|PGSC0003DMG400005656|PGSC0003DMG400005656	-	AT3G18080	B-S glucosidase 44	BGLU44	0	0	0	0	0	0	0	0	0	0	0	0	9.80536e-05	0.000109542	0.000145133	0.000274441	0.000185354	0.000215907	0.000177011	0.000199665	0.0001934	0.00031178	0.000347333	0.000227876	0.000609594	0.000556733	0.000444885	0.000477372	0.000467431	0.000646302	0.000454694	0.000537681	0.000456161	0.000422414	0.000507497	0.000480306	0.000211917	0.000269541	0.000207159	0.000170212	0.000201768	0.000198329
CLCdnDe11_157534	1.3.4 PS.calvin cycle.GAP | 1.3 PS.calvin cycle | 1 PS	CLCdnDe11_157534 Glyceraldehyde-3-phosphate dehydrogenase	-	-	AT3G26650	glyceraldehyde 3-phosphate dehydrogenase A subunit	GAPA1	0	0	0	0	0	0	0	0	0	0	0	0	0.00191014	0.00125253	0.00202827	0.00144449	0.0016955	0.00192013	0.00140554	0.00136981	0.00162168	0.00158443	0.00137286	0.0014958	-	-	-	-	-	-	-	-	-	-	-	-	-	-	-	-	-	-
CLCdnDe11_157551	1.3.13 PS.calvin cycle.rubisco interacting | 1.3 PS.calvin cycle | 1 PS	CLCdnDe11_157551 Ribulose-1 5-bisphosphate carboxylase/oxygenase activase 1	-	-	-	-	-	0	0	0	0	0	0	0	0	0	0	0	0	0.000831058	0.000464214	0.000503216	0.00131406	0.000942583	0.000914965	0.000409162	0.000692293	0.000491751	0.000450427	0.000490639	0.000438949	-	-	-	-	-	-	-	-	-	-	-	-	0.000571491	0.00144079	0.00163607	0.00165248	0.00132144	0.0011461
CLCdnDe11_157615	-	CLCdnDe11_157615 Chlorophyll a-b binding protein 4, chloroplastic	-	-	-	-	-	0	0	0	0	0	0	0	0	0	0	0	0	-	-	-	-	-	-	-	-	-	-	-	-	-	-	-	-	-	-	-	-	-	-	-	-	-	-	-	-	-	-
CLCdnDe11_157690	26.3.5 misc.gluco-, galacto- and mannosidases.glycosyl hydrolase family 5 | 26.3 misc.gluco-, galacto- and mannosidases | 26 misc	CLCdnDe11_157690 Hydrolase alpha/beta fold family protein	-	-	AT1G52510	alpha/beta-Hydrolases superfamily protein	-	0	0	0	0	0	0	0	0	0	0	0	0	-	0.000325133	0.000484619	0.000523653	-	-	0.00019702	0.000177789	0.00034442	0.000347024	0.000515462	0.000507272	-	-	-	-	-	-	-	-	-	-	-	-	-	-	-	-	-	-
CLCdnDe11_157716	1.1.3 PS.lightreaction.cytochrome b6/f | 1.1 PS.lightreaction | 1 PS	CLCdnDe11_157716 Cytochrome b6-f complex iron-sulfur subunit	-	-	AT4G03280	photosynthetic electron transfer C	petC	0	0	0	0	0	0	0	0	0	0	0	0	0.000363793	0.000270944	0.000538466	0.000436378	0.000962764	0.00106806	0.000492551	0.000444472	0.000574033	0.00043378	0.000572736	0.000422727	-	0.000317778	0.000150053	0.000322022	0.000315316	0.000171277	0.000187442	0.000166239	0.000169242	0.00034827	0.000156907	0.000356401	0.000393122	0.00087503	0.00140908	0.00315756	0.00262006	0.00196221
CLCdnDe11_157728	1.2.6 PS.photorespiration.hydroxypyruvate reductase | 1.2 PS.photorespiration | 1 PS	CLCdnDe11_157728 Glyoxylate/hydroxypyruvate reductase B	-	-	-	-	-	0	0	0	0	0	0	0	0	0	0	0	0	-	-	-	-	-	-	-	-	-	-	-	-	-	-	-	-	-	-	-	-	-	-	-	-	-	-	-	-	-	-
CLCdnDe11_157838	1.3.3 PS.calvin cycle.phosphoglycerate kinase | 4.1.11 glycolysis.cytosolic branch.3-phosphoglycerate kinase (PGK) | 1.3 PS.calvin cycle | 4.1 glycolysis.cytosolic branch | 4 glycolysis | 1 PS	CLCdnDe11_157838 Phosphoglycerate kinase	-	-	-	-	-	0	0	0	0	0	0	0	0	0	0	0	0	0.00499537	0.00446452	0.00540676	0.00359523	0.00240794	0.0039873	0.00371986	0.0061032	0.00458155	0.00640312	0.00545595	0.0047888	-	-	-	-	-	-	-	-	-	-	-	-	-	-	-	-	-	-
CLCdnDe11_157981	21.2.1 redox.ascorbate and glutathione.ascorbate | 21.2 redox.ascorbate and glutathione | 21 redox	CLCdnDe11_157981 Ascorbate peroxidase	-	-	-	-	-	0	0	0	0	0	0	0	0	0	0	0	0	-	-	-	-	-	-	-	-	-	-	-	-	-	-	-	-	-	-	-	-	-	-	-	-	0.000262081	0.000125004	0.000128098	0.000126302	0.00024953	0.000122638
CLCdnDe11_15799	17.1.2 hormone metabolism.abscisic acid.signal transduction | 17.1 hormone metabolism.abscisic acid | 17 hormone metabolism	CLCdnDe11_15799 ADP-ribosylation factor GTPase-activating protein 3	Sotub08g007030.1.1|PGSC0003DMG400001155	-	AT5G46750	ARF-GAP domain 9	AGD9	0	0	0	0	0	0	0	0	0	0	0	0	0.00012335	0.000275604	0.000182576	0.000147961	0.000186538	4.5268e-05	0.000167007	5.02352e-05	4.86588e-05	0.000196107	0.000291293	0.00019111	-	-	-	-	-	-	-	-	-	-	-	-	8.8863e-05	0.000296693	0.000217169	0.0001713	0.000253821	0.00016633
CLCdnDe11_158040	1.2.4.2 PS.photorespiration.glycine cleavage.T subunit | 13.2.5 amino acid metabolism.degradation.serine-glycine-cysteine group | 13.2.5.2 amino acid metabolism.degradation.serine-glycine-cysteine group.glycine | 1.2.4 PS.photorespiration.glycine cleavage | 1.2 PS.photorespiration | 13.2 amino acid metabolism.degradation | 13 amino acid metabolism | 1 PS	CLCdnDe11_158040 Aminomethyltransferase	-	-	AT1G11860	Glycine cleavage T-protein family	GDCST	0	0	0	0	0	0	0	0	0	0	0	0	0.00146992	0.000505275	0.000502083	0.000813785	0.000384734	0.000871408	0.000459271	0.000967028	0.000669059	0.000539295	0.000534037	0.000394164	0.000702955	0.00118523	0.000839488	0.000600527	0.000735026	0.00079852	0.000873887	0.000930043	0.000631228	0.000974215	0.000585222	0.000664639	0.000977493	0.00058279	0.0008361	0.00082438	0.000814344	0.000914816
CLCdnDe11_158094	1.3.9 PS.calvin cycle.sedoheptulose bisphosphatase | 1.3 PS.calvin cycle | 1 PS	CLCdnDe11_158094 Fructose-1 6-bisphosphatase class 1	-	-	AT3G55800	sedoheptulose-bisphosphatase	SBPASE	0	0	0	0	0	0	0	0	0	0	0	0	0.000467444	0.000417769	0.00041513	0.000224283	0.000742243	0.000823422	0.000253155	0.000456888	0.000331913	0.000445897	0.000551938	0.000325901	0.000581215	0.000857469	0.000694102	0.000744788	0.000243093	0.000660229	0.000578035	0.00115346	0.000913341	0.000939746	0.000725806	0.000549534	0.000404103	0.000385488	0.000493786	0.000389491	0.000288562	0.000378192
CLCdnDe11_15893	20.1.7.3 stress.biotic.PR-proteins.PR3/4/8/11 (chitinases and chitin binding proteins) | 20.1.7 stress.biotic.PR-proteins | 20.1 stress.biotic | 20 stress	CLCdnDe11_15893 Homology to unknown gene	Sotub04g019680.1.1|PGSC0003DMG401023121|PGSC0003DMG402023121	-	AT1G08530	chitinase-like protein	-	0	0	0	0	0	0	0	0	0	0	0	0	-	-	-	-	-	-	-	-	-	-	-	-	-	-	-	-	-	-	-	-	-	-	-	-	-	6.20525e-05	-	6.26969e-05	6.19336e-05	6.08781e-05
CLCdnDe11_15896	13.1.6.2.1 amino acid metabolism.synthesis.aromatic aa.phenylalanine and tyrosine.chorismate mutase | 13.1.6.2 amino acid metabolism.synthesis.aromatic aa.phenylalanine and tyrosine | 13.1.6 amino acid metabolism.synthesis.aromatic aa | 13.1 amino acid metabolism.synthesis | 13 amino acid metabolism	CLCdnDe11_15896 Chorismate mutase 1	Sotub02g034450.1.1|PGSC0003DMG400001438	-	AT3G29200	chorismate mutase 1	CM1	0	0	0	0	0	0	0	0	0	0	0	0	5.22953e-05	0.000175267	0.000116107	0.000125459	0.000118626	5.75752e-05	7.08042e-05	-	6.18879e-05	-	6.17481e-05	0.000121534	-	-	-	-	-	-	-	-	-	-	-	-	5.65113e-05	5.39081e-05	0.000165727	0.000163404	0.000215219	5.28878e-05
CLCdnDe11_15904	33.99 development.unspecified | 33 development	CLCdnDe11_15904 Metallo-beta-lactamase family protein	Sotub03g023840.1.1|PGSC0003DMG401015244|PGSC0003DMG402015244	-	AT5G63420	RNA-metabolising metallo-beta-lactamase family protein	EMB2746	0	0	0	0	0	0	0	0	0	0	0	0	-	-	-	-	-	-	-	-	-	-	-	-	-	-	-	-	-	-	-	-	-	-	-	-	-	-	2.07483e-05	-	-	-
CLCdnDe11_16305	29.5.7 protein.degradation.metalloprotease | 29.5 protein.degradation | 29 protein	CLCdnDe11_16305 Membrane-associated zinc metalloprotease family protein expressed	Sotub07g019430.1.1|PGSC0003DMG400028948	-	AT2G32480	chloroplastic membrane metallo proteases	ARASP	0	0	0	0	0	0	0	0	0	0	0	0	0.000150085	0.000251504	0.000124958	0.000270045	0.000212783	0.000165238	0.000203205	0.000137527	0.000133212	0.000223698	0.000221518	0.000305197	0.000116634	4.9163e-05	9.28581e-05	9.9639e-05	4.8782e-05	5.2996e-05	5.79979e-05	5.14373e-05	5.23665e-05	5.38804e-05	4.85498e-05	5.51382e-05	8.10925e-05	0.000154714	0.000237815	0.00011724	0.000115813	0.000151786
CLCdnDe11_16965	35.1 not assigned.no ontology | 35 not assigned	CLCdnDe11_16965 Ribosomal RNA small subunit methyltransferase NEP1	Sotub08g018070.1.1|PGSC0003DMG400033615	-	AT3G57000	nucleolar essential protein-like protein	F24I3.80	0	0	0	0	0	0	0	0	0	0	0	0	-	-	-	-	-	-	-	-	-	-	-	-	-	-	-	-	-	-	-	-	-	-	-	-	6.5049e-05	6.20525e-05	6.35883e-05	6.26969e-05	6.19336e-05	-
CLCdnDe11_17151	31.4 cell.vesicle transport | 31 cell	CLCdnDe11_17151 Syntaxin-like protein	Sotub12g027330.1.1|PGSC0003DMG400015457|PGSC0003DMG400015457	-	AT1G28490	syntaxin of plants 61	SYP61	0	0	0	0	0	0	0	0	0	0	0	0	-	-	-	-	-	-	-	-	-	-	-	-	-	-	-	-	-	-	-	-	-	-	-	-	0.000146426	6.98405e-05	0.000143138	7.05658e-05	0.000139413	6.85186e-05
CLCdnDe11_1729	35.2 not assigned.unknown | 35 not assigned	CLCdnDe11_1729 Alpha/beta superfamily hydrolase	-	-	AT3G43540	initiation factor 4F subunit (DUF1350)	T18D12_110	0	0	0	0	0	0	0	0	0	0	0	0	0.000123048	0.000137464	9.1064e-05	0.000196798	9.30402e-05	0.000135471	0.000222131	0.000150336	0.000145619	0.000195626	0.000193719	0.000238302	-	0.000214968	0.000101507	0.000163379	0.000159976	0.000173796	0.000190199	0.000224912	0.000171731	0.000176696	0.000159215	0.000241095	0.00017729	0.000169124	0.000173309	0.0002136	0.000210999	0.000124442
CLCdnDe11_1772	34.16 transport.ABC transporters and multidrug resistance systems | 34 transport	CLCdnDe11_1772 FeS assembly protein SufD	Sotub08g006230.1.1|PGSC0003DMG400020501	-	AT1G32500	non-intrinsic ABC protein 6	ABCI7	0	0	0	0	0	0	0	0	0	0	0	0	3.4292e-05	7.66195e-05	7.61355e-05	0.000123402	7.77877e-05	7.55085e-05	0.000139287	8.3794e-05	8.11645e-05	0.000122667	8.09811e-05	7.96944e-05	-	4.49318e-05	4.24331e-05	-	0.000178334	9.68697e-05	0.000159019	9.40207e-05	0.000143579	0.000147729	0.000133114	0.000100785	3.70566e-05	3.53496e-05	0.000108673	3.57167e-05	3.52819e-05	3.46805e-05
CLCdnDe11_1800	21.2.1.1 redox.ascorbate and glutathione.ascorbate.GME | 21.2.1 redox.ascorbate and glutathione.ascorbate | 21.2 redox.ascorbate and glutathione | 21 redox	CLCdnDe11_1800 NAD-dependent epimerase/dehydratase family protein-like protein	Sotub01g034840.1.1|PGSC0003DMG400019454|PGSC0003DMG400019454	-	AT5G28840	GDP-D-mannose 3'%2C5'-epimerase	GME	0	0	0	0	0	0	0	0	0	0	0	0	0.000534079	0.000546933	0.000691699	0.000427093	0.00065623	0.000490002	0.000602589	0.000380639	0.000632047	0.000583758	0.000525515	0.000879182	0.000968433	0.00040821	0.000550728	0.000768228	0.000752229	0.000628622	0.000756749	0.000793175	0.00055904	0.00051129	0.000518295	0.000523227	0.000529042	0.000504672	0.000235074	0.000509913	0.000412122	0.000450109
CLCdnDe11_18120	35.2 not assigned.unknown | 35 not assigned	CLCdnDe11_18120 Unknown Protein	Sotub07g023280.1.1	-	AT1G06530	Tropomyosin-like protein	PMD2	0	0	0	0	0	0	0	0	0	0	0	0	0.00017076	0.000381534	0.000379124	0.000477937	0.000193676	0.000125334	0.000539461	0.000556347	0.000336805	0.000475093	0.000336044	0.000462986	-	0.000223742	0.000422599	0.000302306	0.000222008	0.00016079	0.000175966	0.000234092	0.000158881	0.000326947	0.000294602	0.00016729	0.000184527	0.000293378	0.000360766	0.000296424	0.000351379	0.00011513
CLCdnDe11_18215	35.1.27 not assigned.no ontology.tetratricopeptide repeat (TPR) | 35.1 not assigned.no ontology | 35 not assigned	CLCdnDe11_18215 Peptidyl-prolyl cis-trans isomerase D	Sotub06g030310.1.1|PGSC0003DMG400005939	-	AT5G21990	Tetratricopeptide repeat (TPR)-like superfamily protein	OEP61	0	0	0	0	0	0	0	0	0	0	0	0	-	-	-	-	-	-	-	-	-	-	-	-	-	-	-	-	-	-	-	-	-	-	-	-	3.07545e-05	-	6.01277e-05	2.96424e-05	2.92816e-05	5.7565e-05
CLCdnDe11_19028	28.1 DNA.synthesis/chromatin structure | 28 DNA	CLCdnDe11_19028 Pentatricopeptide repeat protein	Sotub04g019260.1.1	-	AT3G04260	plastid transcriptionally active 3	PTAC3	0	0	0	0	0	0	0	0	0	0	0	0	1.88028e-05	6.30174e-05	4.17462e-05	4.51087e-05	4.26521e-05	2.07012e-05	5.09154e-05	4.59455e-05	2.22518e-05	4.48402e-05	2.22016e-05	2.18488e-05	-	7.39102e-05	4.65334e-05	7.48972e-05	9.77833e-05	7.96726e-05	2.90641e-05	2.57765e-05	2.62421e-05	-	-	5.52621e-05	2.03187e-05	5.81481e-05	3.97248e-05	1.9584e-05	3.86911e-05	-
CLCdnDe11_192	29.2.3 protein.synthesis.initiation | 29.2 protein.synthesis | 29 protein	CLCdnDe11_192 Eukaryotic translation initiation factor 4E	Sotub10g022430.1.1|PGSC0003DMG400023664	-	AT5G18110	Putative cap-binding protein	NCBP	0	0	0	0	0	0	0	0	0	0	0	0	0.000225128	0.00016767	8.33052e-05	-	0.000170226	8.26191e-05	0.000101602	0.00018337	8.88078e-05	8.94794e-05	8.86071e-05	8.71992e-05	-	-	0.000185716	0.000199278	9.7564e-05	0.000105992	0.000115996	0.000205749	-	-	9.70996e-05	-	-	-	-	-	-	-
CLCdnDe11_1942	-	CLCdnDe11_1942 Pectate lyase 1-27	Sotub09g027740.1.1|PGSC0003DMG400029645	-	AT4G13710	Pectin lyase-like superfamily protein	F18A5.100	0	0	0	0	0	0	0	0	0	0	0	0	-	-	-	-	-	-	-	-	-	-	-	-	-	-	-	-	-	-	-	-	-	-	-	-	-	-	-	-	-	-
CLCdnDe11_1965	30.5 signalling.G-proteins | 30 signalling	CLCdnDe11_1965 Ras-related protein Rab-8A	Sotub09g009610.1.1|PGSC0003DMG400008853|PGSC0003DMG400008853|PGSC0003DMG400008853	-	AT3G53610	RAB GTPase homolog 8	RABE1A	0	0	0	0	0	0	0	0	0	0	0	0	0.000464847	0.000432758	0.000688039	0.000371729	0.000615099	0.00051178	0.000839161	0.000378625	0.000458429	0.000554275	0.000274436	0.000450126	0.000481655	0.000609075	0.000671072	0.000411472	0.000805807	0.000656561	0.000479019	0.000318626	0.000216254	0.000667518	0.000601478	0.000683101	0.000502323	0.000479183	0.000245521	0.000403466	0.000398554	0.000470114
CLCdnDe11_19980	1.1.2.2 PS.lightreaction.photosystem I.PSI polypeptide subunits | 1.1.2 PS.lightreaction.photosystem I | 1.1 PS.lightreaction | 1 PS	CLCdnDe11_19980 Photosystem I P700 chlorophyll a apoprotein A1	Sotub01g015190.1.1|Sotub01g041480.1.1|Sotub07g012680.1.1|Sotub07g012870.1.1|PGSC0003DMG400005372|PGSC0003DMG400015960	-	ATCG00350	Photosystem I%2C PsaA/PsaB protein	psaA	0	0	0	0	0	0	0	0	0	0	0	0	6.69379e-05	9.97076e-05	0.000173386	0.000187351	0.000303683	0.00031935	0.000120839	0.000163566	0.000211244	0.000133026	0.000131729	0.000129636	0.000277433	0.000350827	0.000220879	0.000177756	0.000261081	0.000315149	0.000448362	0.000275293	0.000404828	0.000288368	8.66129e-05	0.000262311	0.00016878	9.20032e-05	7.07102e-05	0.000185917	0.000160697	6.76964e-05
CLCdnDe11_20017	29.5.11.20 protein.degradation.ubiquitin.proteasom | 29.5.11 protein.degradation.ubiquitin | 29.5 protein.degradation | 29 protein	CLCdnDe11_20017 26S proteasome regulatory subunit	Sotub04g032270.1.1|PGSC0003DMG400008026	-	AT5G23540	Mov34/MPN/PAD-1 family protein	RPN11	0	0	0	0	0	0	0	0	0	0	0	0	0.000268181	0.000479363	0.000238167	0.000257351	0.000243336	0.000295257	0.000217859	0.000327656	0.000444324	0.000255819	0.000379988	0.000436276	0.00133381	0.000562223	0.000862807	0.000640947	0.0006276	0.000530299	0.000331629	0.000441174	0.000524	0.000693191	0.000624612	0.000788194	0.000231841	0.000165871	0.000283294	0.000446916	0.000386291	0.000488195
CLCdnDe11_20293	35.1 not assigned.no ontology | 35 not assigned	CLCdnDe11_20293 Hydrolase	Sotub08g013260.1.1	-	AT5G12040	Nitrilase/cyanide hydratase and apolipoprotein N-acyltransferase family protein	NLP3	0	0	0	0	0	0	0	0	0	0	0	0	0.000134956	5.02558e-05	9.98767e-05	0.000107921	0.000153066	0.000148581	6.09068e-05	5.49617e-05	0.000106474	-	0.00015935	0.000104545	0.00027967	0.000176828	0.00022266	0.000238919	0.00029243	0.000190614	0.00027814	0.000431686	0.000439484	0.000452189	0.000349245	0.000330533	0.000145836	0.000139118	4.75203e-05	4.68541e-05	9.25675e-05	4.54949e-05
CLCdnDe11_20325	35.2 not assigned.unknown | 35 not assigned	CLCdnDe11_20325 LOC555512 protein (Fragment)	Sotub06g021230.1.1|Sotub06g021240.1.1|PGSC0003DMG400002104|PGSC0003DMG400002104	-	AT1G32520	TLDc domain protein	-	0	0	0	0	0	0	0	0	0	0	0	0	-	-	-	-	-	-	-	-	-	-	-	-	-	-	-	-	-	-	-	-	-	-	-	-	0.000155224	7.40369e-05	7.58693e-05	-	7.38951e-05	0.000145271
CLCdnDe11_20503	35 not assigned | 35.2 not assigned.unknown	CLCdnDe11_20503 Cytidyltransferase-related	Sotub02g021840.1.1|Sotub05g008780.1.1|PGSC0003DMG400022364|PGSC0003DMG401030529|PGSC0003DMG402030529	-	AT2G01220	-	-	0	0	0	0	0	0	0	0	0	0	0	0	8.71588e-05	9.73707e-05	9.67555e-05	0.000104549	4.94276e-05	-	5.90035e-05	5.32441e-05	-	0.000103927	5.14567e-05	0.000151917	-	-	-	-	-	-	-	-	-	-	-	-	-	-	-	-	-	-
CLCdnDe11_2076	30.11 signalling.light | 30 signalling	CLCdnDe11_2076 Serine/threonine protein kinase	Sotub01g035280.1.1|PGSC0003DMG401022475|PGSC0003DMG401022475|PGSC0003DMG402022475	-	AT5G58140	phototropin 2	PHOT2	0	0	0	0	0	0	0	0	0	0	0	0	0.000140478	0.00013732	0.000175439	0.00018957	0.00015933	0.000193327	0.000142649	0.000171633	0.000187028	0.000146566	0.000124403	0.000122427	0.000218337	9.20323e-05	6.51858e-05	4.66307e-05	6.84893e-05	0.000124009	0.000135714	0.000144435	0.000122536	0.000126079	6.81633e-05	0.000129022	0.000189755	0.000108608	0.000148395	0.000146315	0.000126467	0.00014207
CLCdnDe11_2084	29.2.1.2.1.13 protein.synthesis.ribosomal protein.eukaryotic.40S subunit.S13 | 29.2.1.2.1 protein.synthesis.ribosomal protein.eukaryotic.40S subunit | 29.2.1.2 protein.synthesis.ribosomal protein.eukaryotic | 29.2.1 protein.synthesis.ribosomal protein | 29.2 protein.synthesis | 29 protein	CLCdnDe11_2084 40S ribosomal protein S13	Sotub05g023380.1.1|PGSC0003DMG400006991|PGSC0003DMG400009588	-	AT4G00100	ribosomal protein S13A	RPS13B	0	0	0	0	0	0	0	0	0	0	0	0	0.000332473	0.000123809	0.000123027	0.000132936	0.000125697	0.000122014	0.000150049	0.000135402	0.000262306	0.000132145	0.000130857	0.000257555	0.000688989	0.00043563	0.000685674	0.000588596	0.000720423	0.000469593	0.000513915	0.00060771	0.000309344	0.00047743	0.000286798	0.000325717	0.000359277	0.000114242	-	0.000230858	0.000228047	0.00011208
CLCdnDe11_21913	35.1 not assigned.no ontology | 35 not assigned	CLCdnDe11_21913 cDNA clone J033118E13 full insert sequence	Sotub09g011070.1.1|PGSC0003DMG400002711	-	AT3G09980	ankyrin repeat 30A-like protein (DUF662)	ACIP1	0	0	0	0	0	0	0	0	0	0	0	0	-	-	-	-	-	-	-	-	-	-	-	-	-	-	-	-	-	-	-	-	-	-	-	-	-	-	-	-	-	-
CLCdnDe11_2260	9.9 mitochondrial electron transport / ATP synthesis.F1-ATPase | 9 mitochondrial electron transport / ATP synthesis	CLCdnDe11_2260 ATP synthase gamma chain	Sotub03g028650.1.1|PGSC0003DMG400024638	-	AT2G33040	gamma subunit of Mt ATP synthase	ATPC	0	0	0	0	0	0	0	0	0	0	0	0	0.000568146	0.000577011	0.000401356	0.000557594	0.000410066	0.00051178	0.000699301	0.000567937	0.000488991	0.000615861	0.000365914	0.000360101	0.000481655	0.000473725	0.000575205	0.000754366	0.000537205	0.000510659	0.000638693	0.000708057	0.000504593	0.000890024	0.000601478	0.000759002	0.000669764	0.000585668	0.000491043	0.000591751	0.000425125	0.000470114
CLCdnDe11_22615	29.5.11.1 protein.degradation.ubiquitin.ubiquitin | 29.5.11 protein.degradation.ubiquitin | 29.5 protein.degradation | 29 protein	CLCdnDe11_22615 DNA-damage inducible protein DDI1-like	Sotub10g005700.1.1|PGSC0003DMG400014406	-	AT3G13235	ubiquitin family protein	DDI1	0	0	0	0	0	0	0	0	0	0	0	0	0.000123048	0.000137464	0.000273192	0.000245997	0.00013956	0.000225785	0.000222131	0.000150336	0.000145619	0.00014672	9.68597e-05	0.000142981	-	5.37419e-05	5.07534e-05	0.000108919	5.33254e-05	5.79319e-05	6.33996e-05	5.62281e-05	5.72437e-05	5.88986e-05	5.30716e-05	-	0.000221613	0.000295966	0.000173309	0.0002136	0.000337599	0.000207403
CLCdnDe11_22970	29.4 protein.postranslational modification | 29 protein	CLCdnDe11_22970 Serine/threonine protein phosphatase family protein	Sotub09g011110.1.1|PGSC0003DMG400002713|PGSC0003DMG400002713	-	AT3G09970	Calcineurin-like metallo-phosphoesterase superfamily protein	T22K18.22	0	0	0	0	0	0	0	0	0	0	0	0	-	-	-	-	-	-	-	-	-	-	-	-	-	6.96086e-05	-	7.05381e-05	6.90692e-05	7.50355e-05	8.21176e-05	7.28287e-05	-	7.62877e-05	6.87404e-05	-	-	-	-	-	-	-
CLCdnDe11_23216	-	CLCdnDe11_23216 Nucellin-like aspartic protease (Fragment)	Sotub06g011470.1.1|PGSC0003DMG400031212|PGSC0003DMG400031212	-	AT4G33490	Eukaryotic aspartyl protease family protein	F17M5.250	0	0	0	0	0	0	0	0	0	0	0	0	-	-	-	-	-	-	-	-	-	-	-	-	-	-	-	-	-	-	-	-	-	-	-	-	-	-	-	-	-	-
CLCdnDe11_23362	27.2 RNA.transcription | 27 RNA	CLCdnDe11_23362 RNA polymerase II accessory factor Cdc73 family	Sotub06g016710.1.1|PGSC0003DMG400016264|PGSC0003DMG400016264|PGSC0003DMG400016264	-	AT3G22590	PLANT HOMOLOGOUS TO PARAFIBROMIN	CDC73	0	0	0	0	0	0	0	0	0	0	0	0	-	-	-	-	-	-	-	-	-	-	-	-	-	-	-	-	-	-	-	-	-	-	-	-	4.60143e-05	4.38947e-05	4.4981e-05	8.8701e-05	4.38106e-05	4.30639e-05
CLCdnDe11_23714	29.2.2.3.3 protein.synthesis.ribosome biogenesis.pre-rRNA processing and modifications.methylotransferases | 29.2.2.3 protein.synthesis.ribosome biogenesis.pre-rRNA processing and modifications | 29.2.2 protein.synthesis.ribosome biogenesis | 29.2 protein.synthesis | 29 protein	CLCdnDe11_23714 Dehydration-responsive protein-like	Sotub03g005850.1.1|PGSC0003DMG400013406	-	AT1G04430	S-adenosyl-L-methionine-dependent methyltransferases superfamily protein	F19P19.11	0	0	0	0	0	0	0	0	0	0	0	0	2.69911e-05	6.0307e-05	5.9926e-05	9.71292e-05	3.06132e-05	8.91487e-05	3.65441e-05	6.5954e-05	0.000127769	6.43674e-05	3.187e-05	6.27272e-05	-	-	-	-	-	-	-	-	-	-	-	-	5.83342e-05	8.34706e-05	5.70243e-05	8.43375e-05	-	8.18908e-05
CLCdnDe11_23853	29.2.1.2.2.81 protein.synthesis.ribosomal protein.eukaryotic.60S subunit.P1 | 29.2.1.2.2 protein.synthesis.ribosomal protein.eukaryotic.60S subunit | 29.2.1.2 protein.synthesis.ribosomal protein.eukaryotic | 29.2.1 protein.synthesis.ribosomal protein | 29.2 protein.synthesis | 29 protein	CLCdnDe11_23853 60S acidic ribosomal protein	Sotub01g013740.1.1|PGSC0003DMG400015998	-	-	-	-	0	0	0	0	0	0	0	0	0	0	0	0	-	-	-	-	-	-	-	-	-	-	-	-	0.000368927	0.000155509	0.000146861	0.000157585	0.000154303	0.000167633	0.000183454	0.000162702	0.000165641	0.00017043	0.000153569	0.000174409	-	-	0.000125373	0.000123615	0.00012211	0.000120029
CLCdnDe11_24051	20.2.1 stress.abiotic.heat | 20.2 stress.abiotic | 20 stress	CLCdnDe11_24051 class IV heat shock protein	Sotub01g039960.1.1|PGSC0003DMG400020718	-	-	-	-	0	0	0	0	0	0	0	0	0	0	0	0	-	-	-	-	-	-	-	-	-	-	-	-	-	-	-	-	-	-	-	-	-	-	-	-	-	-	-	-	-	-
CLCdnDe11_25211	20.2.1 stress.abiotic.heat | 20.2 stress.abiotic | 20 stress	CLCdnDe11_25211 Chaperone protein dnaJ	Sotub01g026830.1.1|PGSC0003DMG400025245|PGSC0003DMG400025245|PGSC0003DMG400025245|PGSC0003DMG400025245	-	AT5G48030	-	-	0	0	0	0	0	0	0	0	0	0	0	0	-	-	-	-	-	-	-	-	-	-	-	-	-	-	-	-	-	-	-	-	-	-	-	-	4.08208e-05	3.89404e-05	3.99042e-05	3.93448e-05	-	-
CLCdnDe11_25563	26.10 misc.cytochrome P450 | 26 misc	CLCdnDe11_25563 Cytochrome P450	Sotub05g028550.1.1|PGSC0003DMG400023382	-	AT5G04660	-	-	0	0	0	0	0	0	0	0	0	0	0	0	3.26845e-05	3.6514e-05	3.62833e-05	7.84116e-05	3.70707e-05	3.59845e-05	-	3.99331e-05	7.73599e-05	7.79449e-05	-	3.79794e-05	0.000101599	8.56512e-05	4.04441e-05	4.33975e-05	-	-	5.05216e-05	-	-	9.38697e-05	8.45829e-05	9.60611e-05	-	6.73851e-05	3.45265e-05	3.40425e-05	3.3628e-05	3.30549e-05
CLCdnDe11_26260	16.2.1.1 secondary metabolism.phenylpropanoids.lignin biosynthesis.PAL | 16.2.1 secondary metabolism.phenylpropanoids.lignin biosynthesis | 16.2 secondary metabolism.phenylpropanoids | 16 secondary metabolism	CLCdnDe11_26260 Phenylalanine ammonia-lyase	Sotub05g029380.1.1|PGSC0003DMG400023458	-	-	-	-	0	0	0	0	0	0	0	0	0	0	0	0	-	-	-	-	-	-	-	-	-	-	-	-	-	6.15919e-05	2.90834e-05	3.12072e-05	3.05573e-05	3.31969e-05	3.63301e-05	3.22206e-05	-	-	3.04118e-05	-	-	-	-	-	-	-
CLCdnDe11_26599	35.1 not assigned.no ontology | 35 not assigned	CLCdnDe11_26599 Sorting and assembly machinery (Sam50) protein	Sotub04g032440.1.1|PGSC0003DMG400008029	-	AT5G05520	Outer membrane OMP85 family protein	MOP10.6	0	0	0	0	0	0	0	0	0	0	0	0	3.1936e-05	3.56778e-05	3.54524e-05	7.66159e-05	-	-	8.64784e-05	7.80372e-05	3.77942e-05	7.61599e-05	7.54175e-05	7.42192e-05	0.000198545	4.18449e-05	3.95179e-05	4.24036e-05	8.30412e-05	9.02145e-05	-	4.37806e-05	4.45715e-05	4.586e-05	4.13229e-05	4.69306e-05	6.90214e-05	3.2921e-05	3.37358e-05	3.32629e-05	6.57159e-05	6.45958e-05
CLCdnDe11_26603	35.2 not assigned.unknown | 35 not assigned	CLCdnDe11_26603 Phosphoglycerate mutase family protein	Sotub05g023110.1.1|PGSC0003DMG400006995	-	AT3G60450	-	-	0	0	0	0	0	0	0	0	0	0	0	0	0.000195344	7.27438e-05	7.22843e-05	7.81065e-05	-	-	8.81609e-05	-	7.70589e-05	-	7.68847e-05	-	-	-	-	-	-	-	-	-	-	-	-	-	-	6.71229e-05	6.87842e-05	-	6.69944e-05	6.58525e-05
CLCdnDe11_26665	35.2 not assigned.unknown | 35 not assigned	CLCdnDe11_26665 MYG1 protein	Sotub11g015210.1.1|PGSC0003DMG400009282	-	AT5G41970	Metal-dependent protein hydrolase	T1G12.2	0	0	0	0	0	0	0	0	0	0	0	0	8.92506e-05	9.97076e-05	0.000198155	0.000160587	5.06139e-05	9.82617e-05	0.000181259	0.000109044	0.000211244	0.000106421	0.000105383	0.000207418	0.000277433	0.000233885	0.000276098	0.00029626	0.000232072	0.000252119	0.000275915	0.000305881	0.000124562	0.000128163	0.000173226	0.000196733	0.000144669	0.000138005	0.00018856	0.000139438	0.000183654	0.000225655
CLCdnDe11_2692	19.4 tetrapyrrole synthesis.ALA dehydratase | 19 tetrapyrrole synthesis	CLCdnDe11_2692 Delta-aminolevulinic acid dehydratase	Sotub08g017090.1.1|PGSC0003DMG400029545	-	AT1G69740	Aldolase superfamily protein	HEMB1	0	0	0	0	0	0	0	0	0	0	0	0	0.000272422	0.000521726	0.000259215	0.000233411	0.00039726	0.000342773	0.000263458	0.000427934	0.000414505	0.000371235	0.000321664	0.000406997	0.000846816	0.000509923	0.000626037	0.000775099	0.000556569	0.000549679	0.000421092	0.000213405	0.00032589	0.000391196	0.000302138	0.000343139	8.41098e-05	0.000481412	0.000328885	0.000243206	0.000320327	0.000275509
CLCdnDe11_26968	-	CLCdnDe11_26968 Ribose-phosphate pyrophosphokinase 4	Sotub04g018220.1.1|PGSC0003DMG400013675	-	AT1G10700	phosphoribosyl pyrophosphate (PRPP) synthase 3	PRS3	0	0	0	0	0	0	0	0	0	0	0	0	-	-	-	-	-	-	-	-	-	-	-	-	-	-	-	-	-	-	-	-	-	-	-	-	-	-	-	-	-	-
CLCdnDe11_28479	35.2 not assigned.unknown | 35 not assigned	CLCdnDe11_28479 Cyclin delta-3	Sotub02g031650.1.1|PGSC0003DMG400004028|PGSC0003DMG400004028	-	AT4G34090	cyclin delta-3	F28A23.80	0	0	0	0	0	0	0	0	0	0	0	0	0.000457226	0.000459717	0.000456813	0.000438762	0.000466726	0.000402712	0.000433337	0.000446901	0.000432877	0.000436151	0.000485886	0.000478166	0.000852766	0.000359454	0.00045262	0.000485672	0.000237779	0.000387479	0.00042405	0.000376083	0.000191438	0.00026263	0.000177485	0.000335951	0.000197635	0.000424195	0.000338095	0.000333356	0.000235212	0.000416166
CLCdnDe11_2854	34.2 transport.sugars | 34 transport	CLCdnDe11_2854 Solute carrier family 2, facilitated glucose transporter member 12	Sotub04g036180.1.1|PGSC0003DMG400009994	-	AT4G35300	tonoplast monosaccharide transporter2	MSSP2	0	0	0	0	0	0	0	0	0	0	0	0	-	-	-	-	-	-	-	-	-	-	-	-	-	-	-	-	-	-	-	-	-	-	-	-	2.45368e-05	2.34065e-05	-	-	2.33617e-05	2.29635e-05
CLCdnDe11_28644	35.2 not assigned.unknown | 35 not assigned	CLCdnDe11_28644 Adenylyl cyclase	Sotub07g015010.1.1	-	AT3G21465	-	-	0	0	0	0	0	0	0	0	0	0	0	0	-	-	-	-	-	-	-	-	-	-	-	-	-	-	-	-	-	-	-	-	-	-	-	-	4.50963e-05	4.30189e-05	-	-	-	-
CLCdnDe11_28804	29.2.1.2.2.28 protein.synthesis.ribosomal protein.eukaryotic.60S subunit.L28 | 29.2.1.2.2 protein.synthesis.ribosomal protein.eukaryotic.60S subunit | 29.2.1.2 protein.synthesis.ribosomal protein.eukaryotic | 29.2.1 protein.synthesis.ribosomal protein | 29.2 protein.synthesis | 29 protein	CLCdnDe11_28804 60S ribosomal protein L28	Sotub12g022620.1.1|PGSC0003DMG400006491	-	AT2G19730	Ribosomal L28e protein family	RPL28A	0	0	0	0	0	0	0	0	0	0	0	0	0.000585122	0.000392206	0.000649548	0.00042112	0.000398186	0.000257679	0.000792215	0.000571909	0.000692452	0.000418613	0.000276355	0.000407946	0.0010913	0.000306667	0.000579227	0.000621525	0.000608581	0.000661152	0.000542665	0.000481281	0.000489974	0.000672186	0.000605684	0.000515909	0.000632294	0.000361901	0.000370858	0.000365659	0.000602012	0.000473401
CLCdnDe11_2897	-	CLCdnDe11_2897 Glycosyltransferase	Sotub01g031200.1.1|PGSC0003DMG400000010|PGSC0003DMG400000010	-	AT3G61130	galacturonosyltransferase 1	GAUT1	0	0	0	0	0	0	0	0	0	0	0	0	-	-	-	-	-	-	-	-	-	-	-	-	-	-	-	-	-	-	-	-	-	-	-	-	-	-	-	-	-	-
CLCdnDe11_29	1.1.1.1 PS.lightreaction.photosystem II.LHC-II | 1.1.1 PS.lightreaction.photosystem II | 1.1 PS.lightreaction | 1 PS	CLCdnDe11_29 Chlorophyll a-b binding protein, chloroplastic	Sotub06g022580.1.1|PGSC0003DMG400026500	-	AT4G10340	light harvesting complex of photosystem II 5	LHCB5	0	0	0	0	0	0	0	0	0	0	0	0	0.00516714	0.00341105	0.00462797	0.00239472	0.004795	0.00497773	0.00373647	0.00408915	0.00396083	0.00371073	0.00346656	0.00293387	0.000547565	0.00400066	0.00254301	0.00265075	0.00267189	0.00265389	0.00226904	0.00281732	0.00278626	0.00379431	0.00250721	0.00276117	0.00361672	0.00278431	0.00272916	0.00244628	0.00265815	0.0024347
CLCdnDe11_29848	17.7.1.3 hormone metabolism.jasmonate.synthesis-degradation.allene oxidase synthase | 17.7 hormone metabolism.jasmonate | 17.7.1 hormone metabolism.jasmonate.synthesis-degradation | 17 hormone metabolism	CLCdnDe11_29848 Allene oxide synthase	Sotub11g026710.1.1|PGSC0003DMG400001149	-	AT5G42650	allene oxide synthase	CYP74A	0	0	0	0	0	0	0	0	0	0	0	0	0.000196876	0.000329915	0.000327831	0.000472315	0.000111648	0.000216754	0.000177705	0.000200448	0.00023299	0.000273877	0.000348695	0.000343155	0.000203995	0.000171974	0.000162411	0.000304974	0.000255962	0.000324418	0.000355038	0.00035986	0.000503745	0.00042407	0.000509487	0.00043397	0.000354581	0.000304422	0.000277295	0.000615167	0.000371359	0.000298661
CLCdnDe11_2985	-	CLCdnDe11_2985 50S ribosomal protein L14	Sotub06g011870.1.1|Sotub09g021270.1.1|Sotub11g018530.1.1|Sotub12g017590.1.1|PGSC0003DMG400003826|PGSC0003DMG400015736|PGSC0003DMG400015736	-	-	-	-	0	0	0	0	0	0	0	0	0	0	0	0	-	-	-	-	-	-	-	-	-	-	-	-	-	-	-	-	-	-	-	-	-	-	-	-	-	-	-	-	-	-
CLCdnDe11_30069	21.2 redox.ascorbate and glutathione | 21 redox	CLCdnDe11_30069 Cytochrome b5	Sotub01g033740.1.1|Sotub01g033750.1.1|PGSC0003DMG400000127|PGSC0003DMG400000127	-	-	-	-	0	0	0	0	0	0	0	0	0	0	0	0	0.000507106	0.00042489	0.000422206	0.000304142	0.000431368	0.000418729	0.000171647	0.000309784	0.000450094	0.000302332	0.000449077	0.000441942	-	0.000332223	0.000313748	0.000673318	0.000494472	0.000358124	0.000587887	0.000521387	0.00035387	0.000364101	0.000328079	0.0001863	0.000410991	0.000392059	0.000267842	0.000528174	0.000260872	0.000384639
CLCdnDe11_3036	27.1.2 RNA.processing.RNA helicase | 27.1 RNA.processing | 27 RNA	CLCdnDe11_3036 ATP dependent RNA helicase	Sotub01g012700.1.1|Sotub01g012710.1.1	-	AT3G06480	DEAD box RNA helicase family protein	RH40	0	0	0	0	0	0	0	0	0	0	0	0	1.43644e-05	3.20947e-05	1.5946e-05	5.16911e-05	1.6292e-05	-	3.88967e-05	1.755e-05	1.69993e-05	-	1.69608e-05	1.66914e-05	-	-	-	-	-	-	-	-	-	-	-	-	-	-	1.51739e-05	4.48835e-05	4.4337e-05	2.90542e-05
CLCdnDe11_30967	30.6 signalling.MAP kinases | 29.4 protein.postranslational modification | 30 signalling | 29 protein	CLCdnDe11_30967 Mitogen-activated protein kinase 4	Sotub01g032370.1.1|PGSC0003DMG401000057|PGSC0003DMG401000057	-	AT4G01370	MAP kinase 4	MPK4	0	0	0	0	0	0	0	0	0	0	0	0	8.97291e-05	-	4.98045e-05	5.3816e-05	5.08853e-05	4.93943e-05	6.07436e-05	5.48143e-05	-	-	-	-	-	0.000117569	0.000166547	0.000119139	0.000174988	0.000126736	0.000138697	0.000123008	0.000187845	0.000193276	0.000174155	0.000131859	4.84815e-05	4.62483e-05	4.73929e-05	-	-	9.07458e-05
CLCdnDe11_3162	35.2 not assigned.unknown | 35 not assigned	CLCdnDe11_3162 NAD-dependent epimerase/dehydratase	Sotub08g010970.1.1|PGSC0003DMG400007658|PGSC0003DMG400007658	-	AT1G16720	high chlorophyll fluorescence phenotype 173	HCF173	0	0	0	0	0	0	0	0	0	0	0	0	0.000112312	9.41032e-05	6.23391e-05	0.000202081	9.55379e-05	3.09129e-05	7.60314e-05	6.86098e-05	3.32284e-05	0.000133919	9.946e-05	0.000163133	8.72797e-05	0.000147159	0.000104232	3.7281e-05	7.30093e-05	7.93161e-05	8.68022e-05	-	0.000117561	4.03199e-05	3.63309e-05	4.12612e-05	-	5.78879e-05	2.96603e-05	2.92445e-05	2.88885e-05	2.83961e-05
CLCdnDe11_32002	35.2 not assigned.unknown | 35 not assigned	CLCdnDe11_32002 Phosphohistidine phosphatase SixA	Sotub04g013080.1.1|PGSC0003DMG400027262	-	AT3G52155	Phosphoglycerate mutase family protein	-	0	0	0	0	0	0	0	0	0	0	0	0	0.000136053	7.59966e-05	0.000151033	-	7.71553e-05	7.48946e-05	9.2103e-05	8.31127e-05	8.05046e-05	-	8.03227e-05	-	-	-	-	-	-	-	-	-	-	-	-	-	7.35106e-05	7.01244e-05	7.18599e-05	-	-	-
CLCdnDe11_3224	11.10.3 lipid metabolism.glycolipid synthesis.UDP-sulfoquinovose synthase | 11.10 lipid metabolism.glycolipid synthesis | 11 lipid metabolism	CLCdnDe11_3224 UDP-sulfoquinovose synthase	Sotub08g014500.1.1|PGSC0003DMG400019063	-	AT4G33030	sulfoquinovosyldiacylglycerol 1	SQD1	0	0	0	0	0	0	0	0	0	0	0	0	0.000208746	0.000349806	0.000154487	0.000292128	0.000355139	0.000114911	0.000235523	0.000297547	0.000329383	0.000165937	0.000246479	0.000202135	0.000108147	0.000638199	0.000344405	0.000369555	0.000542789	0.000835375	0.000483999	0.000476945	0.000339892	0.000399678	0.00031512	0.00025563	0.000225575	0.00017932	0.000183758	0.000253655	0.000178977	0.000105556
CLCdnDe11_32715	35.2 not assigned.unknown | 35 not assigned	CLCdnDe11_32715 mRNA clone RTFL01-43-H20	Sotub04g026810.1.1|PGSC0003DMG400017722|PGSC0003DMG400017722|PGSC0003DMG400017722|PGSC0003DMG400017722	-	AT1G35780	N-lysine methyltransferase	F14D7.8	0	0	0	0	0	0	0	0	0	0	0	0	-	-	-	-	-	-	-	-	-	-	-	-	-	-	-	-	-	-	-	-	-	-	-	-	6.30091e-05	-	6.15942e-05	6.07308e-05	5.99915e-05	5.8969e-05
CLCdnDe11_32855	9.1.2 mitochondrial electron transport / ATP synthesis.NADH-DH (type I).localisation not clear | 9.1 mitochondrial electron transport / ATP synthesis.NADH-DH (type I) | 9 mitochondrial electron transport / ATP synthesis	CLCdnDe11_32855 NADH dehydrogenase	Sotub06g016350.1.1|PGSC0003DMG400028905	-	AT5G52840	NADH-ubiquinone oxidoreductase-like protein	MXC20.6	0	0	0	0	0	0	0	0	0	0	0	0	9.56256e-05	-	0.000106155	-	0.000216917	0.000210561	0.000258941	0.000116833	0.000226333	0.000114022	-	-	0.00029725	0.000125295	-	-	0.000124324	0.000135064	0.000147812	0.000262183	0.000266919	0.000137318	0.000123733	0.000140524	0.000103335	-	0.000101015	9.95985e-05	9.8386e-05	9.67091e-05
CLCdnDe11_34143	29.2.1.1.1.2.33 protein.synthesis.ribosomal protein.prokaryotic.chloroplast.50S subunit.L33 | 29.2.1.1.1.2 protein.synthesis.ribosomal protein.prokaryotic.chloroplast.50S subunit | 29.2.1.1.1 protein.synthesis.ribosomal protein.prokaryotic.chloroplast | 29.2.1.1 protein.synthesis.ribosomal protein.prokaryotic | 29.2.1 protein.synthesis.ribosomal protein | 29.2 protein.synthesis | 29 protein	CLCdnDe11_34143 50S ribosomal protein L33 chloroplastic	Sotub01g017150.1.1|Sotub04g020180.1.1	-	ATCG00660	ribosomal protein L20	rpl20	0	0	0	0	0	0	0	0	0	0	0	0	0.000130738	0.000146056	0.000145133	0.000156823	0.000148283	0.000143938	0.000177011	0.000159732	0.00015472	0.00015589	0.00015437	0.000151917	-	-	-	-	-	-	-	-	-	-	-	-	0.000141278	0.00013477	0.000138106	0.00013617	0.000134512	0.00013222
CLCdnDe11_34363	18.7 Co-factor and vitamine metabolism.iron-sulphur clusters | 18 Co-factor and vitamine metabolism	CLCdnDe11_34363 Quinolinate synthase A	Sotub03g026190.1.1|PGSC0003DMG400018194	-	AT5G50210	quinolinate synthase	QS	0	0	0	0	0	0	0	0	0	0	0	0	2.24926e-05	2.51279e-05	2.49692e-05	5.39607e-05	2.5511e-05	2.47635e-05	6.09068e-05	5.49617e-05	2.66185e-05	5.36395e-05	2.65583e-05	5.22727e-05	-	-	-	-	-	-	-	-	-	-	-	-	-	2.31863e-05	2.37601e-05	-	-	-
CLCdnDe11_34681	10.6.3 cell wall.degradation.pectate lyases and polygalacturonases | 10.6 cell wall.degradation | 10 cell wall	CLCdnDe11_34681 Pectate lyase 1-27	Sotub06g034050.1.1|PGSC0003DMG400020156|PGSC0003DMG400020156	-	AT3G07010	Pectin lyase-like superfamily protein	F17A9.16	0	0	0	0	0	0	0	0	0	0	0	0	0.000115676	8.61528e-05	0.000171217	9.2504e-05	8.74664e-05	4.24518e-05	-	9.422e-05	4.56317e-05	4.59767e-05	9.1057e-05	8.96103e-05	-	0.000202089	0.000190851	0.000153591	0.000150393	0.000163384	0.000178804	5.28596e-05	0.000161443	0.00011074	0.000199569	5.66628e-05	8.33346e-05	0.000158992	8.14633e-05	8.03214e-05	7.93436e-05	7.79912e-05
CLCdnDe11_36034	31.4 cell.vesicle transport | 31 cell	CLCdnDe11_36034 Syntaxin	Sotub10g026250.1.1|PGSC0003DMG400028145	-	AT3G11820	syntaxin of plants 121	SYP121	0	0	0	0	0	0	0	0	0	0	0	0	-	-	-	-	-	-	-	-	-	-	-	-	-	-	-	-	-	-	-	-	-	-	-	-	-	-	-	-	-	-
CLCdnDe11_36847	-	CLCdnDe11_36847 Subtilisin-like protease	Sotub04g031680.1.1|PGSC0003DMG400007958|PGSC0003DMG400007958	-	AT5G67090	Subtilisin-like serine endopeptidase family protein	SBT1.9	0	0	0	0	0	0	0	0	0	0	0	0	-	-	-	-	-	-	-	-	-	-	-	-	-	-	-	-	-	-	-	-	-	-	-	-	-	-	-	2.28138e-05	-	4.43039e-05
CLCdnDe11_3747	29.5.11.20 protein.degradation.ubiquitin.proteasom | 29.5.11 protein.degradation.ubiquitin | 29.5 protein.degradation | 29 protein	CLCdnDe11_3747 Proteasome subunit beta type	Sotub04g009360.1.1|PGSC0003DMG400032557	-	AT1G21720	proteasome beta subunit C1	PBC1	0	0	0	0	0	0	0	0	0	0	0	0	-	-	-	-	-	-	-	-	-	-	-	-	-	8.98635e-05	-	-	8.91671e-05	9.68697e-05	-	0.000188041	9.5719e-05	9.84862e-05	8.87427e-05	0.000201571	7.41132e-05	7.06992e-05	7.2449e-05	-	7.05637e-05	6.93611e-05
CLCdnDe11_37592	-	CLCdnDe11_37592 Hydrolase alpha/beta fold family protein	Sotub03g019220.1.1|PGSC0003DMG400022911	-	AT3G50440	methylesterase	MES10	0	0	0	0	0	0	0	0	0	0	0	0	-	-	-	-	-	-	-	-	-	-	-	-	-	-	-	-	-	-	-	-	-	-	-	-	-	-	-	-	-	-
CLCdnDe11_40066	33.1 development.storage proteins | 33 development	CLCdnDe11_40066 Patatin-like protein 3	Sotub02g032380.1.1|PGSC0003DMG400010022|PGSC0003DMG400010022	-	-	-	-	0	0	0	0	0	0	0	0	0	0	0	0	-	-	-	-	-	-	-	-	-	-	-	-	-	-	5.02606e-05	-	-	5.73694e-05	-	5.56822e-05	0.000113376	0.000233307	0.000315338	0.000238754	8.77845e-05	-	-	-	4.17902e-05	8.21558e-05
CLCdnDe11_4008	26.7 misc.oxidases - copper, flavone etc | 26 misc	CLCdnDe11_4008 Laccase-22	Sotub02g011890.1.1|PGSC0003DMG400000761|PGSC0003DMG400000761|PGSC0003DMG400000761	-	AT5G66920	SKU5 similar 17	sks17	0	0	0	0	0	0	0	0	0	0	0	0	0.000186284	0.000208109	0.000172329	0.000148967	7.04275e-05	0.000102546	0.000126108	0.000189664	0.000257197	0.000259142	0.000256615	0.000216461	0.000193019	0.000244082	0.000153672	0.000206118	0.00016146	0.000131556	9.59816e-05	0.000127687	8.66621e-05	4.45837e-05	8.03459e-05	9.12492e-05	6.71006e-05	0.000224034	0.000196782	0.000161686	0.000191661	0.000156995
CLCdnDe11_41607	35 not assigned | 35.2 not assigned.unknown	CLCdnDe11_41607 Expressed protein (Fragment)	Sotub05g006850.1.1|PGSC0003DMG400025119	-	AT3G25545	trigger factor	-	0	0	0	0	0	0	0	0	0	0	0	0	0.000123959	6.92414e-05	6.88039e-05	7.43458e-05	7.02971e-05	6.82373e-05	8.39161e-05	7.57249e-05	7.33487e-05	7.39033e-05	7.31829e-05	7.20201e-05	-	-	-	-	-	-	-	-	-	-	-	-	6.69764e-05	6.38911e-05	6.54724e-05	6.45546e-05	6.37687e-05	6.26819e-05
CLCdnDe11_4262	10.1.5 cell wall.precursor synthesis.UXS | 10.1 cell wall.precursor synthesis | 10 cell wall	CLCdnDe11_4262 UDP-glucuronic acid decarboxylase 1 isoform 2	Sotub07g025110.1.1|Sotub09g005770.1.1|Sotub09g005780.1.1|Sotub09g005790.1.1|PGSC0003DMG400007063|PGSC0003DMG402023929|PGSC0003DMG402023929	-	AT3G53520	-	-	0	0	0	0	0	0	0	0	0	0	0	0	-	-	-	-	-	-	-	-	-	-	-	-	0.000238618	0.000100581	0.000142482	5.09622e-05	4.99009e-05	5.42115e-05	5.93281e-05	5.26171e-05	5.35675e-05	-	0.000198653	5.64029e-05	-	-	-	-	-	-
CLCdnDe11_43115	3.4.5 minor CHO metabolism.myo-inositol.inositol phosphatase | 3.4 minor CHO metabolism.myo-inositol | 3 minor CHO metabolism	CLCdnDe11_43115 Inositol monophosphatase family protein	Sotub02g015140.1.1	-	AT1G31190	myo-inositol monophosphatase like 1	IMPL1	0	0	0	0	0	0	0	0	0	0	0	0	4.61005e-05	0.000154506	0.000153529	0.000110597	0.000104574	5.0755e-05	0.000187251	0.000168973	0.000163671	0.000164908	0.000163301	0.000160706	0.000143302	0.000302021	0.000285225	0.000244843	0.000359616	0.000325567	0.000356295	0.000189595	0.00012868	0.0002648	5.96507e-05	0.000203237	0.000199269	0.000142567	0.000146095	0.000144047	0.000142294	0.000139869
CLCdnDe11_43915	35.1 not assigned.no ontology | 35 not assigned	CLCdnDe11_43915 Nucleoporin nup53	Sotub03g036110.1.1|PGSC0003DMG400002533|PGSC0003DMG400002533|PGSC0003DMG400002534|PGSC0003DMG400002534	-	AT3G16310	mitotic phosphoprotein N' end (MPPN) family protein	NUP35	0	0	0	0	0	0	0	0	0	0	0	0	4.99537e-05	0.000111613	0.000110908	5.99205e-05	5.66573e-05	5.49972e-05	0.000135268	0.000183096	0.000118234	-	0.000117966	0.000116092	-	-	6.1813e-05	6.63269e-05	0.000129891	7.05558e-05	7.72151e-05	6.84807e-05	6.97177e-05	7.17332e-05	0.000129273	7.34079e-05	5.39809e-05	0.000102989	0.000105538	5.20291e-05	0.000154187	5.05197e-05
CLCdnDe11_44807	21.2.1 redox.ascorbate and glutathione.ascorbate | 21.2 redox.ascorbate and glutathione | 21 redox	CLCdnDe11_44807 Ascorbate peroxidase	Sotub02g026940.1.1|PGSC0003DMG400003645|PGSC0003DMG400003645	-	-	-	-	0	0	0	0	0	0	0	0	0	0	0	0	-	-	-	-	-	-	-	-	-	-	-	-	-	-	-	-	-	-	-	-	-	-	-	-	6.19302e-05	5.90774e-05	6.05395e-05	5.96909e-05	5.89642e-05	5.79592e-05
CLCdnDe11_456	22.1.5 polyamine metabolism.synthesis.N-carbamoylputrescine amidohydrolase | 22 polyamine metabolism | 22.1 polyamine metabolism.synthesis	CLCdnDe11_456 N-carbamoylputrescine amidase	Sotub11g025650.1.1|PGSC0003DMG400026336	-	AT2G27450	nitrilase-like protein 1	CPA	0	0	0	0	0	0	0	0	0	0	0	0	0.000278908	0.000249269	0.000185771	0.000334556	0.000126535	0.000122827	0.000302098	0.00027261	0.000198041	0.000266052	0.000263458	0.000324091	-	7.3089e-05	-	0.00014813	7.25226e-05	0.000236362	0.000172447	0.00022941	0.000155703	0.000160204	0.000216532	0.000163944	0.000301394	0.000230008	0.000294626	0.000290496	0.000286959	0.000225655
CLCdnDe11_46594	20.1 stress.biotic | 20 stress	CLCdnDe11_46594 Major pollen allergen Bet v 1-F/I	Sotub05g012710.1.1|PGSC0003DMG400004131	-	AT1G24020	-	-	0	0	0	0	0	0	0	0	0	0	0	0	-	0.000244381	0.000242837	0.000262397	0.000248107	0.000361256	0.000296174	0.000400897	0.000258878	0.000260835	0.000258293	0.000254189	-	-	-	-	-	-	-	-	-	-	-	-	0.000236387	0.000225498	0.000231079	0.00022784	0.000225066	0.000331845
CLCdnDe11_4682	27.4 RNA.RNA binding | 27 RNA	CLCdnDe11_4682 Small nuclear ribonucleoprotein F	Sotub10g026740.1.1|PGSC0003DMG401028122	-	AT4G30220	small nuclear ribonucleoprotein F	RUXF	0	0	0	0	0	0	0	0	0	0	0	0	-	0.000212445	0.000422206	0.000456213	-	0.000209364	0.00025747	0.000232338	0.000225047	0.000226749	0.000224538	0.000220971	0.00118224	-	0.000235311	0.000504989	0.000494472	0.000268593	0.000587887	0.000521387	0.000530806	0.000273075	0.000246059	0.000558901	0.000410991	0.000392059	0.000200881	0.000198065	0.000391308	-
CLCdnDe11_47734	-	CLCdnDe11_47734 Peroxidase	Sotub03g007840.1.1|Sotub03g008510.1.1|Sotub03g011660.1.1|PGSC0003DMG400005062	-	-	-	-	0	0	0	0	0	0	0	0	0	0	0	0	-	-	-	-	-	-	-	-	-	-	-	-	-	-	-	-	-	-	-	-	-	-	-	-	-	-	-	-	-	-
CLCdnDe11_48536	10.1.12 cell wall.precursor synthesis.KDO pathway | 10.1.12.2 cell wall.precursor synthesis.KDO pathway.KDO-8-phosphate synthase | 10.1 cell wall.precursor synthesis | 10 cell wall	CLCdnDe11_48536 3-desoxy-D-manno octulosonic acid-8-phosphate synthase	PGSC0003DMG400025362|PGSC0003DMG400025362|PGSC0003DMG400025362|PGSC0003DMG400025362	-	AT1G16340	Aldolase superfamily protein	KDSA2	0	0	0	0	0	0	0	0	0	0	0	0	0.00011541	0.000128932	0.000128118	0.000138437	6.5449e-05	6.35313e-05	0.000156258	-	6.82901e-05	6.88066e-05	6.81358e-05	0.000134106	0.000179375	7.56093e-05	0.000142809	0.000229857	0.000150047	0.000163008	0.00026759	0.000158214	0.000161072	8.28643e-05	0.000149333	0.000169598	0.000124715	0.000178454	0.000182871	0.000120205	5.93709e-05	5.8359e-05
CLCdnDe11_4900	29.6 protein.folding | 29 protein	CLCdnDe11_4900 T-complex protein 1 subunit epsilon	Sotub01g036270.1.1|Sotub01g036290.1.1|Sotub01g036300.1.1|Sotub05g015070.1.1|PGSC0003DMG400010776|PGSC0003DMG400028571|PGSC0003DMG400028571|PGSC0003DMG400028571|PGSC0003DMG401028569|PGSC0003DMG401028572|PGSC0003DMG402028569|PGSC0003DMG402028569|PGSC0003DMG402028569|PGSC0003DMG402028572	-	AT1G24510	TCP-1/cpn60 chaperonin family protein	CCT5	0	0	0	0	0	0	0	0	0	0	0	0	0.000156397	0.000209665	0.00010417	0.000187602	0.000212862	0.000206625	0.000169401	0.000191082	0.000111051	0.000186485	0.000258534	0.000181733	0.000194462	0.000163938	0.000232232	0.000332254	0.000325335	0.000265079	0.000338447	0.000300163	0.00026193	0.000359337	0.00036426	0.000229828	0.000270409	0.000225709	0.000165211	0.000162895	-	0.000158169
CLCdnDe11_51522	34.9 transport.metabolite transporters at the mitochondrial membrane | 34 transport	CLCdnDe11_51522 Mitochondrial carrier protein	Sotub09g016880.1.1|PGSC0003DMG400011790	-	AT3G51870	-	-	0	0	0	0	0	0	0	0	0	0	0	0	-	4.91978e-05	-	-	4.99479e-05	-	5.96246e-05	5.38046e-05	5.21162e-05	5.25103e-05	5.19984e-05	5.11722e-05	-	-	-	-	-	-	-	-	-	-	-	-	-	-	-	-	-	-
CLCdnDe11_5291	-	CLCdnDe11_5291 Bactericidal permeability-increasing protein	Sotub07g028840.1.1|PGSC0003DMG401022202|PGSC0003DMG401022202|PGSC0003DMG401022202|PGSC0003DMG401022202	-	AT1G04970	lipid-binding serum glycoprotein family protein	F13M7.4	0	0	0	0	0	0	0	0	0	0	0	0	-	-	-	-	-	-	-	-	-	-	-	-	-	-	-	-	-	-	-	-	-	-	-	-	-	3.52053e-05	-	3.55709e-05	3.51379e-05	-
CLCdnDe11_5293	29.3 protein.targeting | 29 protein	CLCdnDe11_5293 Protein thf1	Sotub07g020450.1.1|PGSC0003DMG400018330|PGSC0003DMG400018330	-	AT2G20890	photosystem II reaction center PSB29 protein	THF1	0	0	0	0	0	0	0	0	0	0	0	0	0.0007996	0.000829478	0.000697432	0.000685098	0.000971683	0.000754569	0.000850617	0.000767587	0.0007435	0.000817225	0.00074182	0.000862767	0.00106523	0.00119736	0.00113078	0.000910014	0.000891063	0.000726027	0.000882834	0.00101786	0.000797114	0.00098419	0.000739018	0.00100717	0.000740626	0.000706509	0.000784328	0.000654359	0.000528867	0.000750899
CLCdnDe11_5353	28.99 DNA.unspecified | 28 DNA	CLCdnDe11_5353 Transmembrane 9 superfamily protein member 4	Sotub07g006460.1.1|PGSC0003DMG400011183|PGSC0003DMG400011183	-	AT5G10840	Endomembrane protein 70 protein family	TMN8	0	0	0	0	0	0	0	0	0	0	0	0	7.83205e-05	0.000116663	2.89814e-05	9.39471e-05	8.88309e-05	8.62281e-05	0.000106041	6.37932e-05	9.26871e-05	6.22587e-05	6.16517e-05	9.10083e-05	-	-	-	-	-	-	-	-	-	-	-	-	-	5.3824e-05	0.000110312	5.4383e-05	2.68605e-05	5.28053e-05
CLCdnDe11_5543	31.4 cell.vesicle transport | 31 cell	CLCdnDe11_5543 Class E vacuolar protein-sorting machinery protein HSE1	Sotub04g025000.1.1	-	AT1G21380	Target of Myb protein 1	F24J8.3	0	0	0	0	0	0	0	0	0	0	0	0	-	-	-	-	-	-	-	-	-	-	-	-	9.72312e-05	-	3.87054e-05	-	-	4.41798e-05	4.83496e-05	4.28805e-05	4.3655e-05	4.49171e-05	4.04733e-05	4.59657e-05	-	-	-	-	-	-
CLCdnDe11_5660	8.2.10 TCA / organic transformation.other organic acid transformations.malic | 8.2 TCA / organic transformation.other organic acid transformations | 8 TCA / organic transformation	CLCdnDe11_5660 Malic enzyme	Sotub12g022410.1.1|PGSC0003DMG400026456	-	AT1G79750	NADP-malic enzyme 4	NADP-ME4	0	0	0	0	0	0	0	0	0	0	0	0	5.22953e-05	0.000116845	5.80533e-05	3.13646e-05	8.89697e-05	-	3.54021e-05	6.38929e-05	6.18879e-05	0.000124712	0.000123496	9.11505e-05	0.000162558	0.000137042	6.47105e-05	6.9436e-05	6.79899e-05	7.38631e-05	8.08345e-05	3.58454e-05	-	-	6.76663e-05	-	-	5.39081e-05	5.52423e-05	5.44679e-05	8.07073e-05	7.93317e-05
CLCdnDe11_57157	27.3.67 RNA.regulation of transcription.putative transcription regulator | 27.3 RNA.regulation of transcription | 27 RNA	CLCdnDe11_57157 Proliferating cell nuclear antigen	Sotub06g032450.1.1|PGSC0003DMG400030432	-	AT2G29570	proliferating cell nuclear antigen 2	PCNA2	0	0	0	0	0	0	0	0	0	0	0	0	0.000126776	0.00028326	0.000140735	0.000304142	0.000143789	6.97881e-05	0.00025747	7.7446e-05	0.000375078	0.000226749	0.000224538	0.000220971	-	0.000166111	0.000313748	0.000420824	0.000329648	8.95311e-05	0.000293944	0.000173796	0.000265403	0.000364101	0.000492119	0.000465751	0.000273994	0.000326716	0.000200881	0.000330109	0.000195654	0.000448745
CLCdnDe11_57206	11.1.6 lipid metabolism.FA synthesis and FA elongation.enoyl ACP reductase | 11.1 lipid metabolism.FA synthesis and FA elongation | 11 lipid metabolism	CLCdnDe11_57206 Enoyl-	Sotub10g020170.1.1|PGSC0003DMG400011436	-	AT2G05990	NAD(P)-binding Rossmann-fold superfamily protein	MOD1	0	0	0	0	0	0	0	0	0	0	0	0	0.00051228	0.000476918	0.000379124	0.000409661	0.000338932	0.000423001	0.000462395	0.00041726	0.000353645	0.000458125	0.000554472	0.000446451	0.000265402	0.000279677	0.000369774	0.000510142	0.000333012	0.000361779	0.000395924	0.000351138	0.000357481	0.000490421	0.00049714	0.000376403	0.000461317	0.00052808	0.000676437	0.000578027	0.00074668	0.000561258
CLCdnDe11_577	29.2.3 protein.synthesis.initiation | 29.2 protein.synthesis | 29 protein	CLCdnDe11_577 Eukaryotic translation initiation factor 5A	Sotub07g006500.1.1|PGSC0003DMG400011137	-	AT1G13950	eukaryotic elongation factor 5A-1	ELF5A-1	0	0	0	0	0	0	0	0	0	0	0	0	0.000522953	0.000817914	0.000928853	0.000752751	0.000711758	0.000575752	0.000708042	0.000766715	0.000742655	0.000748271	0.000864473	0.00109381	0.000975351	0.000411126	0.000388263	0.00069436	0.00040794	0.000443179	0.000161669	0.000286763	0.000291943	0.000450574	0.000405998	0.000768489	0.00113023	0.00107816	0.000994362	0.000653615	0.000753268	0.000951981
CLCdnDe11_57994	-	CLCdnDe11_57994 Proteinase inhibitor I	Sotub09g026650.1.1	-	-	-	-	0	0	0	0	0	0	0	0	0	0	0	0	-	-	-	-	-	-	-	-	-	-	-	-	-	-	-	-	-	-	-	-	-	-	-	-	0.000475885	-	0.000155066	0.000152892	-	-
CLCdnDe11_5976	29.2.3 protein.synthesis.initiation | 29.2 protein.synthesis | 29 protein	CLCdnDe11_5976 Eukaryotic translation initiation factor 3 subunit 3	Sotub12g030540.1.1|PGSC0003DMG400004583|PGSC0003DMG400004583	-	AT1G10840	translation initiation factor 3 subunit H1	TIF3H1	0	0	0	0	0	0	0	0	0	0	0	0	-	0.000110622	0.000109923	0.000118777	5.61544e-05	0.000163527	6.70336e-05	0.000120981	5.85921e-05	0.000177106	0.000175379	0.000172593	-	-	-	-	-	-	-	-	-	-	-	-	0.000107004	0.000102075	0.000104601	0.000103135	0.000101879	0.000150214
CLCdnDe11_60	29.2.1.2.2.34 protein.synthesis.ribosomal protein.eukaryotic.60S subunit.L34 | 29.2.1.2.2 protein.synthesis.ribosomal protein.eukaryotic.60S subunit | 29.2 protein.synthesis | 29.2.1.2 protein.synthesis.ribosomal protein.eukaryotic | 29.2.1 protein.synthesis.ribosomal protein | 29 protein	CLCdnDe11_60 60S ribosomal protein L34	Sotub02g034930.1.1|Sotub04g022590.1.1|PGSC0003DMG400001421	-	AT1G26880	Ribosomal protein L34e superfamily protein	RPL34A	0	0	0	0	0	0	0	0	0	0	0	0	0.000139454	0.000155793	0.000154809	0.000167278	0.000316337	0.000307068	0.000188811	0.000170381	-	0.000166283	0.000164661	0.000162045	0.000866978	0.000182723	0.000172561	0.000185163	0.000181307	0.000196968	0.000215559	0.000191175	0.000194629	0.000400511	0.000360887	0.000409861	0.000150697	0.000143755	0.000147313	0.000145248	0.00014348	0.000141034
CLCdnDe11_6041	29.8 protein.assembly and cofactor ligation | 29 protein	CLCdnDe11_6041 Thioredoxin family protein	Sotub07g028910.1.1|PGSC0003DMG400022206|PGSC0003DMG400022206	-	AT4G37200	Thioredoxin superfamily protein	HCF164	0	0	0	0	0	0	0	0	0	0	0	0	0.000125352	0.000140039	0.000208731	0.000150362	7.10869e-05	6.9004e-05	8.4859e-05	7.65758e-05	7.41728e-05	7.47337e-05	0.00014801	0.000145659	0.000194827	8.21225e-05	7.75557e-05	0.000166438	0.000162972	8.85251e-05	0.000193761	8.59215e-05	0.000174947	9.00024e-05	0.000162196	0.000184207	0.000203187	0.000129218	6.6208e-05	0.00013056	0.000193456	0.000126772
CLCdnDe11_6092	9.5 mitochondrial electron transport / ATP synthesis.cytochrome c reductase | 9 mitochondrial electron transport / ATP synthesis	CLCdnDe11_6092 Ubiquinol-cytochrome c reductase iron-sulfur subunit	Sotub11g017640.1.1|PGSC0003DMG400015910	-	AT5G13430	Ubiquinol-cytochrome C reductase iron-sulfur subunit	T22N19_90	0	0	0	0	0	0	0	0	0	0	0	0	0.000189447	-	0.000210306	0.000227246	0.000286494	0.000208574	0.000341998	0.000154307	0.00029893	0.000225893	0.000298255	0.000146758	0.000588891	0.000165485	0.000156282	0.000167694	0.000164202	0.000178386	9.76115e-05	0.00017314	0.000176267	0.000181363	0.000163421	0.000278396	0.00020472	0.000260386	0.000200123	0.000197318	0.000324859	0.000255458
CLCdnDe11_6142	29.5.1 protein.degradation.subtilases | 29.5 protein.degradation | 29 protein	CLCdnDe11_6142 Subtilisin-like protease	Sotub03g010350.1.1|PGSC0003DMG400014862	-	AT5G67360	Subtilase family protein	SBT1.7	0	0	0	0	0	0	0	0	0	0	0	0	6.51993e-05	4.85589e-05	9.65042e-05	5.21386e-05	4.92992e-05	2.39274e-05	5.88503e-05	5.31058e-05	2.57197e-05	5.18283e-05	0.000128308	7.57614e-05	-	2.84762e-05	2.68927e-05	-	2.82556e-05	-	-	2.97936e-05	3.03317e-05	3.12086e-05	2.81211e-05	3.19372e-05	2.34852e-05	6.72101e-05	6.88736e-05	6.79081e-05	8.94418e-05	0.000131876
CLCdnDe11_61437	29.2.2.3.3 protein.synthesis.ribosome biogenesis.pre-rRNA processing and modifications.methylotransferases | 29.2.2.3 protein.synthesis.ribosome biogenesis.pre-rRNA processing and modifications | 29.2.2 protein.synthesis.ribosome biogenesis | 29.2 protein.synthesis | 29 protein	CLCdnDe11_61437 Genomic DNA chromosome 5 TAC clone K15C23	Sotub08g009180.1.1|PGSC0003DMG400005855|PGSC0003DMG400005855	-	AT5G44600	-	-	0	0	0	0	0	0	0	0	0	0	0	0	-	0.000113304	0.000168882	6.08284e-05	-	-	-	6.19568e-05	0.000120025	0.000120933	0.000179631	5.89256e-05	-	-	-	-	-	-	-	-	-	-	-	-	-	-	-	-	-	-
CLCdnDe11_6243	33.99 development.unspecified | 33 development	CLCdnDe11_6243 WD-40 repeat protein	Sotub06g020190.1.1|PGSC0003DMG400005186	-	AT1G73720	transducin family protein / WD-40 repeat family protein	SMU1	0	0	0	0	0	0	0	0	0	0	0	0	-	-	-	-	-	-	-	-	-	-	-	-	-	-	-	-	-	-	-	-	-	-	-	-	-	3.35615e-05	3.43921e-05	-	-	-
CLCdnDe11_6341	29.2.3 protein.synthesis.initiation | 29.2 protein.synthesis | 29 protein	CLCdnDe11_6341 Eukaryotic translation initiation factor 2 alpha subunit family protein expressed	Sotub03g020970.1.1|PGSC0003DMG400027714	-	AT2G40290	Eukaryotic translation initiation factor 2 subunit 1	EIF2 ALPHA	0	0	0	0	0	0	0	0	0	0	0	0	0.000130399	9.71177e-05	0.000144756	0.000104277	9.85985e-05	9.57094e-05	0.000235401	0.000212423	0.000154318	0.000207313	0.000153969	0.00020203	-	0.00022781	0.000161356	5.7713e-05	0.000226044	0.000245571	0.000201561	0.000119174	6.06635e-05	6.24172e-05	0.000168726	6.38744e-05	9.39409e-05	8.96135e-05	9.18314e-05	9.05441e-05	0.000178884	8.79174e-05
CLCdnDe11_6388	29.3.4.1 protein.targeting.secretory pathway.ER | 29.3.4 protein.targeting.secretory pathway | 29.3 protein.targeting | 29 protein	CLCdnDe11_6388 RER1 protein	Sotub01g047190.1.1|PGSC0003DMG400000734	-	AT2G21600	endoplasmatic reticulum retrieval protein 1B	RER1B	0	0	0	0	0	0	0	0	0	0	0	0	-	9.63668e-05	-	0.000103471	9.78361e-05	9.49694e-05	0.000233581	0.000210781	0.000102083	0.000102855	0.000101852	0.000100234	-	-	-	-	-	-	-	-	-	-	-	-	9.32145e-05	8.89206e-05	9.11214e-05	8.9844e-05	8.87503e-05	8.72376e-05
CLCdnDe11_642	9.5 mitochondrial electron transport / ATP synthesis.cytochrome c reductase | 9 mitochondrial electron transport / ATP synthesis	CLCdnDe11_642 Cytochrome b-c1 complex subunit 8	Sotub06g006750.1.1|PGSC0003DMG400020649|PGSC0003DMG400020649	-	AT5G05370	-	-	0	0	0	0	0	0	0	0	0	0	0	0	-	-	-	-	-	-	-	-	-	-	-	-	-	-	-	-	-	-	-	-	-	-	-	-	-	-	-	0.00024208	0.000239133	0.000235057
CLCdnDe11_67265	26.9 misc.glutathione S transferases | 26 misc	CLCdnDe11_67265 Glutathione S-transferase	Sotub12g006380.1.1|PGSC0003DMG400007844	-	-	-	-	0	0	0	0	0	0	0	0	0	0	0	0	-	-	-	-	-	-	-	-	-	-	-	-	-	-	-	-	-	-	-	-	-	-	-	-	8.21983e-05	7.84118e-05	8.03525e-05	7.92261e-05	0.000156523	7.69277e-05
CLCdnDe11_70802	35 not assigned | 35.2 not assigned.unknown	CLCdnDe11_70802 No protein match	-	-	-	-	-	0	0	0	0	0	0	0	0	0	0	0	0	7.33969e-05	0.000163993	0.000162957	0.000264123	0.000166493	0.000242422	9.93743e-05	0.000269023	0.000260581	0.000350068	0.000173328	0.000170574	-	-	-	-	-	-	-	-	-	-	-	-	0.000158628	0.000151321	0.000155066	0.000152892	7.55156e-05	0.000222686
CLCdnDe11_71640	35.2 not assigned.unknown | 35 not assigned	CLCdnDe11_71640 Conserved gene of unknown function	Sotub11g024750.1.1|PGSC0003DMG402026539	-	AT5G22580	-	-	0	0	0	0	0	0	0	0	0	0	0	0	-	-	-	-	-	-	-	-	-	-	-	-	-	-	-	-	-	-	-	-	-	-	-	-	0.000303926	0.000289926	0.000297102	0.000146468	0.000144685	0.000142219
CLCdnDe11_728	31.4 cell.vesicle transport | 31 cell	CLCdnDe11_728 Coatomer subunit gamma	Sotub01g046920.1.1|PGSC0003DMG400000704	-	AT4G34450	coatomer gamma-2 subunit%2C putative / gamma-2 coat protein%2C putative / gamma-2 COP	T4L20.30	0	0	0	0	0	0	0	0	0	0	0	0	0.000151101	0.000211006	0.000125804	0.000181249	0.000171379	0.000166357	0.000204581	0.000207688	0.000178818	0.000202692	0.000156112	0.000153632	5.87119e-05	7.42439e-05	0.000163602	0.000100314	0.000147337	8.00323e-05	0.000116781	0.000103571	0.000131803	0.000162736	9.77572e-05	8.32674e-05	0.000142873	0.000194702	0.000179569	9.8362e-05	0.000116597	0.000152814
CLCdnDe11_7587	31.1 cell.organisation | 31 cell	CLCdnDe11_7587 Cobalamin synthesis protein P	Sotub03g030890.1.1|PGSC0003DMG400014140	-	AT1G80480	-	-	0	0	0	0	0	0	0	0	0	0	0	0	0.000368601	0.00032943	0.000368268	0.00039793	0.000334453	0.00024349	0.00024953	0.000360277	0.000348972	0.000263708	0.00030466	0.000342651	0.000343736	0.000241484	0.000228055	0.000342591	0.000383379	0.000416497	0.000170928	0.000202124	0.000308662	0.000158793	0.000190777	0.000270833	0.000318654	0.000341972	0.000311499	0.000345524	0.000341317	0.0003355
CLCdnDe11_7643	31.1 cell.organisation | 31 cell	CLCdnDe11_7643 Profilin	-	-	-	-	-	0	0	0	0	0	0	0	0	0	0	0	0	-	-	-	-	-	-	-	-	-	-	-	-	0.000307803	0.000259488	0.000245058	0.000262953	-	0.000139859	-	0.000135746	-	-	-	0.000145513	-	-	-	-	-	-
CLCdnDe11_79517	35.2 not assigned.unknown | 35 not assigned	CLCdnDe11_79517 Unknown Protein	Sotub01g020970.1.1|PGSC0003DMG400044996	-	AT1G63310	-	-	0	0	0	0	0	0	0	0	0	0	0	0	0.000107272	0.000119841	0.000238167	0.000128675	-	-	0.000145239	0.000131062	0.00012695	0.00012791	0.000126663	0.00012465	0.000333453	0.000140556	0.000265479	0.000284865	0.000139467	0.000151514	-	-	-	0.000154043	-	0.000157639	0.000347762	0.000221162	0.000113318	0.000223458	0.000220738	0.000108488
CLCdnDe11_8173	34.20 transport.porins | 34 transport	CLCdnDe11_8173 Porin/voltage-dependent anion-selective channel protein	Sotub01g017570.1.1|PGSC0003DMG400000864	-	-	-	-	0	0	0	0	0	0	0	0	0	0	0	0	0.000424425	0.000406417	0.000403849	0.000363648	0.000412613	0.000333769	0.000410459	0.000518551	0.000502279	0.00043378	0.000429552	0.000493181	0.000565421	0.000238334	0.00022508	0.000241516	0.000315316	0.000171277	0.000187442	0.000166239	0.000253864	0.00034827	0.000313815	0.000445501	0.000524163	0.000375013	0.000384294	0.000378907	0.000623824	0.000429234
CLCdnDe11_8676	5.10 fermentation.aldehyde dehydrogenase | 5 fermentation	CLCdnDe11_8676 Aldehyde dehydrogenase 7b	Sotub03g034650.1.1|PGSC0003DMG400022885|PGSC0003DMG400022885|PGSC0003DMG400022885|PGSC0003DMG400022885|PGSC0003DMG400022885	-	AT1G54100	aldehyde dehydrogenase 7B4	ALDH7B4	0	0	0	0	0	0	0	0	0	0	0	0	8.538e-05	9.53835e-05	6.31873e-05	0.000102415	6.45585e-05	9.40003e-05	3.85329e-05	-	6.7361e-05	6.78704e-05	3.36044e-05	9.92114e-05	8.84672e-05	3.72903e-05	7.04332e-05	7.55765e-05	7.40027e-05	4.01976e-05	8.79832e-05	3.90154e-05	0.000198601	8.17369e-05	7.36504e-05	8.36451e-05	0.000153772	5.86755e-05	9.01916e-05	0.000148212	5.85631e-05	8.63475e-05
CLCdnDe11_890	29.5.5 protein.degradation.serine protease | 29.5 protein.degradation | 29 protein	CLCdnDe11_890 ATP-dependent Clp protease proteolytic subunit	Sotub04g009260.1.1|PGSC0003DMG400032562	-	AT5G23140	nuclear-encoded CLP protease P7	CLPP2	0	0	0	0	0	0	0	0	0	0	0	0	0.000141818	7.92168e-05	-	0.000170113	8.04246e-05	0.000156136	9.60057e-05	8.66345e-05	8.39158e-05	8.45504e-05	8.37262e-05	8.23959e-05	0.000440836	9.29098e-05	0.000175486	9.41504e-05	9.21898e-05	0.000200307	0.000109606	0.000194416	9.89637e-05	0.000203649	0.000275253	0.000104202	0.000306502	7.30958e-05	0.000224715	0.00014771	0.000145911	7.17123e-05
CLCdnDe11_9093	31.5.1 cell.cell death.plants | 31.5 cell.cell death | 31 cell	CLCdnDe11_9093 Pheophorbide a oxygenase	Sotub04g018760.1.1|PGSC0003DMG400010641|PGSC0003DMG400010641	-	AT4G25650	ACD1-like protein	PTC52	0	0	0	0	0	0	0	0	0	0	0	0	3.08186e-05	3.44294e-05	3.42119e-05	7.39351e-05	6.99087e-05	-	-	0.00011296	7.29434e-05	7.3495e-05	3.63893e-05	3.58111e-05	-	-	-	-	-	-	-	-	-	-	-	-	-	-	-	-	-	-
CLCdnDe11_9120	31 cell	CLCdnDe11_9120 Reticulon family protein	Sotub01g032640.1.1|PGSC0003DMG400000072|PGSC0003DMG400000072|PGSC0003DMG400000072	-	AT4G23630	VIRB2-interacting protein 1	RTNLB1	0	0	0	0	0	0	0	0	0	0	0	0	6.3149e-05	0.000141096	0.000140204	7.57486e-05	7.16234e-05	0.00013905	-	7.71537e-05	7.47326e-05	0.000225893	0.000149127	0.000146758	-	-	-	-	-	-	-	-	-	-	-	-	0.00013648	0.000130193	0.000133415	6.57726e-05	0.000259888	0.000191594
CLCdnDe11_9190	26.6 misc.O-methyl transferases | 26 misc	CLCdnDe11_9190 Carboxyl methyltransferase	Sotub02g029720.1.1|PGSC0003DMG400030636|PGSC0003DMG400030636	-	AT1G15125	S-adenosyl-L-methionine-dependent methyltransferases superfamily protein	F9L1.6	0	0	0	0	0	0	0	0	0	0	0	0	-	-	0.000100146	0.000108212	5.11596e-05	4.96606e-05	6.1071e-05	0.00011022	-	5.37841e-05	5.32598e-05	5.24136e-05	-	-	-	-	-	-	-	-	-	-	-	-	9.74858e-05	0.000139493	4.76484e-05	4.69804e-05	4.64085e-05	0.000136853
CLCdnDe11_925	1.1.4.4 PS.lightreaction.ATP synthase.gamma chain | 1.1.4 PS.lightreaction.ATP synthase | 1.1 PS.lightreaction | 1 PS	CLCdnDe11_925 ATP synthase gamma chain	Sotub02g023710.1.1|PGSC0003DMG400016482	-	AT4G04640	ATPase%2C F1 complex%2C gamma subunit protein	ATPC1	0	0	0	0	0	0	0	0	0	0	0	0	0.00133166	0.00104138	0.00113335	0.000692185	0.00135932	0.00127063	0.00108178	0.000867723	0.000998087	0.00111149	0.000786182	0.00087685	0.00206971	0.00180299	0.00302097	0.00147344	0.00196215	0.00169278	0.00171532	0.00170384	0.00161072	0.00127483	0.00143589	0.00150029	0.00100731	0.000823636	0.000844021	0.000924655	0.00100474	0.0010325
CLCdnDe11_9443	9.6 mitochondrial electron transport / ATP synthesis.cytochrome c | 9 mitochondrial electron transport / ATP synthesis	CLCdnDe11_9443 Cytochrome c1	Sotub02g037090.1.1|PGSC0003DMG400020224	-	AT5G40810	Cytochrome C1 family	CYC12	0	0	0	0	0	0	0	0	0	0	0	0	0.000431858	0.000422149	0.000659186	0.000647528	0.000244906	0.000297162	0.000584706	0.000395724	0.00044719	0.000514939	0.00044618	0.000501818	0.000167802	0.000424388	0.000267192	0.000286703	0.000350916	0.000304983	0.000333768	0.000592027	0.000376701	0.000697664	0.000558793	0.000475967	0.000525008	0.000667765	0.000570243	0.0004498	0.000722026	0.000600533
CLCdnDe11_9533	30.5 signalling.G-proteins | 30 signalling	CLCdnDe11_9533 Ras-related protein Rab-18	Sotub04g024710.1.1|PGSC0003DMG400024823	-	AT1G43890	RAB GTPASE HOMOLOG B18	RABC1	0	0	0	0	0	0	0	0	0	0	0	0	0.000240208	0.000268352	0.000266656	0.000288135	0.000272443	8.81534e-05	0.000433633	0.000293479	0.00028427	0.000381893	0.00037817	0.000372161	-	0.000209825	0.000198157	0.00031894	0.000104099	0.000113092	0.000247532	0.000219532	0.000223497	0.000229958	0.000207208	0.00035299	0.000173049	0.000330155	0.000253745	0.000250188	0.000247142	0.00024293
CLCdnDe11_9855	20.1 stress.biotic | 20 stress	CLCdnDe11_9855 PBSP domain-containing protein	Sotub01g022120.1.1|PGSC0003DMG400006276	-	AT2G15220	-	-	0	0	0	0	0	0	0	0	0	0	0	0	0.000148093	0.000165444	-	0.00017764	8.39832e-05	0.000163045	0.000200507	0.000180936	8.76289e-05	0.000176583	0.000174862	0.000258125	0.000920685	0.000291062	0.000183251	9.83164e-05	-	-	-	0.000304527	0.000206685	0.000425321	0.000383243	0.00043525	-	0.00015266	0.000234658	0.000154246	0.000380919	0.000449312
CLCdnDe11_9996	-	CLCdnDe11_9996 Pleckstrin homology domain-containing family F member 2	Sotub02g022890.1.1|Sotub02g022900.1.1|PGSC0003DMG400021720	-	AT1G61690	phosphoinositide binding protein	-	0	0	0	0	0	0	0	0	0	0	0	0	-	-	-	-	-	-	-	-	-	-	-	-	-	-	-	-	-	-	-	-	-	-	-	-	-	-	-	-	-	-
CLCdnDe12_10047	28.1.3 DNA.synthesis/chromatin structure.histone | 28.1.3.2 DNA.synthesis/chromatin structure.histone.core | 28.1.3.2.1 DNA.synthesis/chromatin structure.histone.core.H2A | 28.1 DNA.synthesis/chromatin structure | 28 DNA	CLCdnDe12_10047 Histone H2A	Sotub01g037240.1.1|PGSC0003DMG400024748|PGSC0003DMG400024748	-	AT5G59870	histone H2A 6	HTA6	0	0	0	0	0	0	0	0	0	0	0	0	0.00263625	0.000896344	0.000636201	0.000549955	0.00117001	0.000883346	0.000775937	0.00126035	0.0012208	0.000546682	0.000541353	0.000932315	0.00106888	0.00240293	0.00156014	0.00121751	0.00119215	0.00129513	0.000708686	0.0015713	0.00127975	0.00148134	0.00192803	0.00151592	0.00136246	0.00106339	0.00145295	0.00214887	0.00294821	0.0012751
CLCdnDe12_113731	20.1.7.6.1 stress.biotic.PR-proteins.PR6 (proteinase inhibitors).trypsin inhibitor | 20.1.7.6 stress.biotic.PR-proteins.PR6 (proteinase inhibitors) | 20.1.7 stress.biotic.PR-proteins | 20 stress | 20.1 stress.biotic	CLCdnDe12_113731 Alpha-amylase/subtilisin inhibitor	Sotub03g016000.1.1|PGSC0003DMG400010141	-	-	-	-	0	0	0	0	0	0	0	0	0	0	0	0	-	-	-	-	-	-	-	-	-	-	-	-	-	9.8326e-05	9.28581e-05	9.9639e-05	9.7564e-05	0.000105992	0.000115996	0.000102875	0.000104733	0.000107761	9.70996e-05	0.000110276	-	-	-	-	-	-
CLCdnDe12_11394	35.1.42 not assigned.no ontology.proline rich family | 35.1 not assigned.no ontology | 35 not assigned	CLCdnDe12_11394 mRNA clone RTFL01-05-M03	Sotub06g027170.1.1|PGSC0003DMG400033066	-	AT5G62640	proline-rich family protein	ELF5	0	0	0	0	0	0	0	0	0	0	0	0	-	-	-	-	-	-	-	-	-	-	-	-	-	-	-	-	-	-	-	-	-	-	-	-	3.48432e-05	6.64763e-05	3.40608e-05	3.35833e-05	3.31745e-05	3.26091e-05
CLCdnDe12_11983	27.4 RNA.RNA binding | 27 RNA	CLCdnDe12_11983 Heterogeneous nuclear ribonucleoprotein a1	Sotub12g011420.1.1|PGSC0003DMG400028835|PGSC0003DMG400028835	-	AT3G07810	RNA-binding (RRM/RBD/RNP motifs) family protein	F17A17.15	0	0	0	0	0	0	0	0	0	0	0	0	3.53048e-05	7.88826e-05	-	4.23489e-05	-	-	4.78003e-05	4.31345e-05	8.35618e-05	4.20968e-05	4.16865e-05	4.10241e-05	-	-	-	-	-	-	-	-	-	-	-	-	-	-	-	-	-	-
CLCdnDe12_12078	18.3 Co-factor and vitamine metabolism.riboflavin | 18 Co-factor and vitamine metabolism	CLCdnDe12_12078 Riboflavin biosynthesis protein RibF	Sotub04g008710.1.1|PGSC0003DMG400011512|PGSC0003DMG400011512|PGSC0003DMG400011512	-	AT5G23330	Nucleotidylyl transferase superfamily protein	RIBF1	0	0	0	0	0	0	0	0	0	0	0	0	-	-	-	-	-	-	-	-	-	-	-	-	0.000137616	5.80072e-05	5.47814e-05	-	5.75576e-05	6.25296e-05	6.84313e-05	-	6.17869e-05	6.35731e-05	5.72836e-05	6.50573e-05	-	-	-	-	-	-
CLCdnDe12_12235	16.5.1.3 secondary metabolism.sulfur-containing.glucosinolates.degradation | 16.5.1.3.3 secondary metabolism.sulfur-containing.glucosinolates.degradation.nitrilase | 16.5.1 secondary metabolism.sulfur-containing.glucosinolates | 16.5 secondary metabolism.sulfur-containing | 16 secondary metabolism	CLCdnDe12_12235 Bifunctional nitrilase/nitrile hydratase NIT4	Sotub11g025460.1.1|PGSC0003DMG400026329	-	AT5G22300	nitrilase 4	NIT4	0	0	0	0	0	0	0	0	0	0	0	0	4.76766e-05	0.000159788	5.29261e-05	0.000114378	-	5.24902e-05	0.000129102	5.825e-05	0.000112844	0.000113697	0.000112589	0.0001108	-	-	5.89953e-05	0.000126607	0.00012397	6.73396e-05	0.000147391	0.000130718	6.65397e-05	0.000136927	6.16901e-05	0.000140123	0.000103041	9.8294e-05	0.000100727	9.93148e-05	4.90529e-05	0.00014465
CLCdnDe12_12316	-	CLCdnDe12_12316 Pre-mRNA-splicing factor prp46	Sotub01g031860.1.1	-	AT4G15900	pleiotropic regulatory locus 1	PRL1	0	0	0	0	0	0	0	0	0	0	0	0	-	-	-	-	-	-	-	-	-	-	-	-	-	-	-	-	-	-	-	-	-	-	-	-	-	-	-	-	-	-
CLCdnDe12_12595	1.1.4.1 PS.lightreaction.ATP synthase.alpha subunit | 1.1.4 PS.lightreaction.ATP synthase | 9.9 mitochondrial electron transport / ATP synthesis.F1-ATPase | 9 mitochondrial electron transport / ATP synthesis | 1.1 PS.lightreaction | 1 PS	CLCdnDe12_12595 ATP synthase subunit alpha chloroplastic	Sotub06g014420.1.1|PGSC0003DMG400008476|PGSC0003DMG406000247	-	ATCG00120	ATP synthase subunit alpha	atpA	0	0	0	0	0	0	0	0	0	0	0	0	0.00419187	0.00350304	0.00410381	0.00292984	0.0046421	0.00516019	0.00321761	0.00334713	0.00378896	0.00405375	0.00432602	0.00364362	0.00820808	0.00691967	0.0060856	0.00495228	0.00613653	0.00601394	0.00698972	0.00515834	0.0064953	0.00663568	0.00418543	0.0046079	0.00353112	0.00261991	0.00303342	0.00330031	0.00315825	0.00373866
CLCdnDe12_13225	25.2 C1-metabolism.formate-tetrahydrofolate ligase | 25 C1-metabolism	CLCdnDe12_13225 Formate--tetrahydrofolate ligase	Sotub01g006670.1.1|PGSC0003DMG400032146|PGSC0003DMG400032146	-	AT1G50480	10-formyltetrahydrofolate synthetase	THFS	0	0	0	0	0	0	0	0	0	0	0	0	0.000211161	0.000176926	0.000234411	0.00022163	0.000209561	0.00017436	0.00025016	0.000193493	0.000156184	0.000251784	0.000218163	0.000214697	8.20484e-05	0.000276678	0.000261292	0.000280372	0.000240217	0.00033553	0.000407998	0.000398031	0.000405221	0.000303226	0.00030738	0.000232729	0.000199661	0.000244882	0.000167295	0.00016495	0.000190099	0.000266942
CLCdnDe12_13561	17.5.1.2 hormone metabolism.ethylene.synthesis-degradation.1-aminocyclopropane-1-carboxylate oxidase | 17.5.1 hormone metabolism.ethylene.synthesis-degradation | 17.5 hormone metabolism.ethylene | 17 hormone metabolism	CLCdnDe12_13561 1-aminocyclopropane-1-carboxylate oxidase	Sotub02g024300.1.1|PGSC0003DMG400016714|PGSC0003DMG400016714|PGSC0003DMG400016714	-	AT1G05010	ethylene-forming enzyme	ACO4	0	0	0	0	0	0	0	0	0	0	0	0	5.22953e-05	0.000116845	0.00017416	0.000250917	0.000118626	5.75752e-05	7.08042e-05	0.000127786	0.000123776	0.000124712	0.000246992	0.000121534	-	-	-	-	-	-	-	-	-	-	-	-	0.000113023	5.39081e-05	5.52423e-05	0.000163404	0.00010761	0.000105776
CLCdnDe12_13793	27.1.1 RNA.processing.splicing | 27.1 RNA.processing | 27 RNA	CLCdnDe12_13793 U1 small nuclear ribonucleoprotein A	Sotub09g022800.1.1|PGSC0003DMG400031814|PGSC0003DMG400031814	-	AT2G47580	spliceosomal protein U1A	U1A	0	0	0	0	0	0	0	0	0	0	0	0	5.54122e-05	6.19045e-05	6.15135e-05	6.64681e-05	6.28484e-05	6.10068e-05	7.50243e-05	6.77011e-05	6.55766e-05	-	6.54284e-05	6.43888e-05	-	-	-	-	-	-	-	-	-	-	-	-	5.98795e-05	5.71212e-05	5.85349e-05	5.77144e-05	-	5.60401e-05
CLCdnDe12_13906	29.2.1.2.2.26 protein.synthesis.ribosomal protein.eukaryotic.60S subunit.L26 | 29.2.1.2.2 protein.synthesis.ribosomal protein.eukaryotic.60S subunit | 29.2.1.2 protein.synthesis.ribosomal protein.eukaryotic | 29.2.1 protein.synthesis.ribosomal protein | 29.2 protein.synthesis | 29 protein	CLCdnDe12_13906 Ribosomal protein L26	Sotub03g013870.1.1|PGSC0003DMG400009063	-	AT5G67510	Translation protein SH3-like family protein	RPL26B	0	0	0	0	0	0	0	0	0	0	0	0	0.000687718	0.000640245	0.000763441	0.000274978	0.00091001	0.000504769	0.000620749	0.000700196	0.000542579	0.000546682	0.000947368	0.000799127	0.00142517	0.000901098	0.000992819	0.000608754	0.000894114	0.000971351	0.000531515	0.00125704	0.000479906	0.000822967	0.000889858	0.00084218	0.000743162	0.000708929	0.000484316	0.000835673	0.000589642	0.000579592
CLCdnDe12_14546	-	CLCdnDe12_14546 Oxidoreductase zinc-binding dehydrogenase family	Sotub01g027730.1.1|Sotub11g019690.1.1|Sotub11g019700.1.1|PGSC0003DMG400027805	-	-	-	-	0	0	0	0	0	0	0	0	0	0	0	0	-	-	-	-	-	-	-	-	-	-	-	-	-	-	-	-	-	-	-	-	-	-	-	-	-	-	-	-	-	-
CLCdnDe12_14635	29.2.1.1.1.1.10 protein.synthesis.ribosomal protein.prokaryotic.chloroplast.30S subunit.S10 | 29.2.1.1.1.1 protein.synthesis.ribosomal protein.prokaryotic.chloroplast.30S subunit | 29.2.1.1.1 protein.synthesis.ribosomal protein.prokaryotic.chloroplast | 29.2.1.1 protein.synthesis.ribosomal protein.prokaryotic | 29.2 protein.synthesis | 29.2.1 protein.synthesis.ribosomal protein | 29 protein	CLCdnDe12_14635 30S ribosomal protein S10-like	Sotub10g005560.1.1|PGSC0003DMG400014378	-	AT3G13120	Ribosomal protein S10p/S20e family protein	RPS10	0	0	0	0	0	0	0	0	0	0	0	0	0.000534079	0.000497212	0.000592885	0.000533866	0.000605751	0.000490002	0.000361553	0.000217508	0.000421365	0.000318413	0.000210206	0.000310299	0.000276695	0.000233263	0.000660873	0.000354567	0.000231455	0.000251449	0.000137591	0.000122027	-	-	0.000115177	0.000261613	0.000384758	0.000458792	0.000470147	0.000278134	0.000274748	0.000360087
CLCdnDe12_1495	31.4 cell.vesicle transport | 31 cell	CLCdnDe12_1495 Syntaxin 8	Sotub07g028820.1.1|PGSC0003DMG400022297	-	AT1G16240	syntaxin of plants 51	SYP51	0	0	0	0	0	0	0	0	0	0	0	0	0.000215465	0.00024071	0.00015946	0.000430759	0.00032584	0.000395366	0.000291725	0.00026325	0.000254989	0.000428195	0.000678434	0.00025037	-	-	-	-	-	-	-	-	-	-	-	-	0.000310448	0.000370185	0.000531085	0.00052364	0.00029558	0.000508449
CLCdnDe12_15159	28.1 DNA.synthesis/chromatin structure | 28 DNA	CLCdnDe12_15159 Pre-mRNA-processing protein 45	Sotub12g009490.1.1|PGSC0003DMG400000364	-	AT1G77180	chromatin protein family	SKIP	0	0	0	0	0	0	0	0	0	0	0	0	0.000111378	6.22135e-05	9.27308e-05	0.0002004	6.31621e-05	9.1967e-05	7.53988e-05	3.40195e-05	3.2952e-05	9.96035e-05	3.28775e-05	6.47103e-05	-	-	-	3.69709e-05	7.24019e-05	-	4.304e-05	3.81715e-05	7.77219e-05	3.99844e-05	3.60286e-05	8.18358e-05	9.02676e-05	0.000143516	0.000117654	8.70037e-05	0.000114593	8.44797e-05
CLCdnDe12_1531	16.1.2.7 secondary metabolism.isoprenoids.mevalonate pathway.isopentenyl pyrophosphate:dimethyllallyl pyrophosphate isomerase | 16.1.2 secondary metabolism.isoprenoids.mevalonate pathway | 16.1 secondary metabolism.isoprenoids | 16 secondary metabolism	CLCdnDe12_1531 Isopentenyl-diphosphate delta-isomerase	Sotub04g020380.1.1|PGSC0003DMG400007268|PGSC0003DMG400012082	-	AT3G02780	isopentenyl pyrophosphate:dimethylallyl pyrophosphate isomerase 2	IPP2	0	0	0	0	0	0	0	0	0	0	0	0	0.000554122	0.000247618	0.000307567	0.000265872	0.000439938	0.000366041	0.00052517	0.00060931	0.000327883	0.000396435	0.000327142	0.000321944	0.000172247	0.00043563	0.000479972	0.000662171	0.000648381	0.000391328	0.000428262	0.000531746	0.000464015	0.000795716	0.000645295	0.000570005	0.000359277	0.000456969	0.00035121	0.000461715	0.000285059	0.000672481
CLCdnDe12_1538	13.1.6.5.3 amino acid metabolism.synthesis.aromatic aa.tryptophan.phosphoribosyanthranilate isomerase | 13.1.6.5 amino acid metabolism.synthesis.aromatic aa.tryptophan | 13.1.6 amino acid metabolism.synthesis.aromatic aa | 13.1 amino acid metabolism.synthesis | 13 amino acid metabolism	CLCdnDe12_1538 Phosphoribosyltransferase (Fragment)	Sotub01g031770.1.1|PGSC0003DMG401000029|PGSC0003DMG401000029	-	AT4G11610	C2 calcium/lipid-binding plant phosphoribosyltransferase family protein	FTIP1	0	0	0	0	0	0	0	0	0	0	0	0	-	-	-	-	-	-	-	-	-	-	-	-	-	-	-	-	-	-	-	-	-	-	-	-	1.79223e-05	1.70967e-05	1.75199e-05	-	1.7064e-05	-
CLCdnDe12_1558	35.1 not assigned.no ontology | 35 not assigned	CLCdnDe12_1558 Pore protein of (OEP24)	Sotub04g033450.1.1|PGSC0003DMG400005143	-	AT1G45170	outer envelope pore 24B-like protein	OEP24A	0	0	0	0	0	0	0	0	0	0	0	0	0.000236809	0.000440924	0.000438138	0.000568114	0.000537176	0.000521436	0.000427497	0.000482211	0.000186832	0.000658855	0.000466023	0.000550342	0.000736114	0.000206856	0.000390705	0.000419236	0.000410505	0.000445966	0.000366043	0.00043285	0.000110167	0.000340056	0.000510689	0.000231997	0.0005118	0.000244112	0.000416923	0.000411079	0.000487289	0.000478984
CLCdnDe12_15742	35 not assigned | 35.2 not assigned.unknown	CLCdnDe12_15742 At5g03900 (Fragment)	Sotub04g016800.1.1|Sotub04g016810.1.1|PGSC0003DMG400019058	-	AT5G03900	-	-	0	0	0	0	0	0	0	0	0	0	0	0	0.000162156	0.000362309	0.000216012	0.000233411	0.000147133	0.000214233	0.000263458	0.000237741	0.000307041	0.000232022	0.00022976	0.000376849	0.000302434	0.000127481	8.02611e-05	8.61221e-05	0.000210822	9.16132e-05	0.00020052	0.000133378	9.0525e-05	-	-	4.76582e-05	0.000175229	0.000300883	0.000171294	0.000168893	0.000166837	0.000163993
CLCdnDe12_15898	29.5 protein.degradation | 29 protein	CLCdnDe12_15898 Methionine aminopeptidase 2	Sotub06g006220.1.1|PGSC0003DMG400020542|PGSC0003DMG400020542	-	AT3G51800	metallopeptidase M24 family protein	EBP1	0	0	0	0	0	0	0	0	0	0	0	0	0.000300363	0.000239682	0.000381068	0.000411761	0.000292003	0.000330688	0.000348575	0.00031455	0.000406239	0.000255819	0.000405321	0.00019944	0.000533525	0.000449779	0.000477862	0.000626704	0.000669439	0.000606056	0.00046428	0.000352939	0.000479086	0.000431319	0.00049969	0.000441389	0.000231841	0.000221162	0.000271962	0.000134075	0.000309033	0.000216976
CLCdnDe12_16067	31.4 cell.vesicle transport | 31 cell	CLCdnDe12_16067 Nuclear inhibitor of protein phosphatase 1	Sotub02g033540.1.1|PGSC0003DMG400001473|PGSC0003DMG400001473	-	AT5G38840	-	-	0	0	0	0	0	0	0	0	0	0	0	0	2.0711e-05	4.62752e-05	2.29914e-05	4.96866e-05	2.34904e-05	-	2.80413e-05	2.53041e-05	2.45101e-05	4.93908e-05	2.44547e-05	4.81323e-05	-	-	-	-	-	-	-	-	-	-	-	-	-	-	-	-	-	-
CLCdnDe12_16098	30.1 signalling.in sugar and nutrient physiology | 30.1.1 signalling.in sugar and nutrient physiology.misc | 29.4.1 protein.postranslational modification.kinase | 29.4 protein.postranslational modification | 30 signalling | 29 protein	CLCdnDe12_16098 5&apos-AMP-activated protein kinase catalytic subunit alpha-2	Sotub02g012870.1.1	-	AT3G01090	SNF1 kinase homolog 10	KIN10	0	0	0	0	0	0	0	0	0	0	0	0	9.76721e-05	7.27438e-05	3.61421e-05	0.00011716	3.69265e-05	3.58445e-05	8.81609e-05	3.97777e-05	3.85295e-05	3.88208e-05	7.68847e-05	7.56632e-05	0.000101204	8.53179e-05	8.05734e-05	4.32286e-05	8.46567e-05	9.19696e-05	0.00010065	8.92648e-05	0.000136316	4.67522e-05	8.42538e-05	9.56874e-05	3.51821e-05	0.000100684	3.43921e-05	3.391e-05	3.34972e-05	6.58525e-05
CLCdnDe12_16158	33.99 development.unspecified | 33 development	CLCdnDe12_16158 Apoptosis inhibitor 5	Sotub06g022000.1.1|Sotub10g009660.1.1	-	AT2G34040	Apoptosis inhibitory protein 5 (API5)	-	0	0	0	0	0	0	0	0	0	0	0	0	3.02066e-05	3.37458e-05	3.35326e-05	3.62335e-05	-	3.32564e-05	-	-	-	-	-	-	9.38966e-05	-	3.73779e-05	0.000120322	3.92722e-05	8.53292e-05	9.33828e-05	8.28197e-05	8.43157e-05	-	3.90852e-05	0.000133168	9.79257e-05	-	3.19089e-05	9.43849e-05	3.10786e-05	-
CLCdnDe12_16742	12.2.2 N-metabolism.ammonia metabolism.glutamine synthetase | 12.2 N-metabolism.ammonia metabolism | 12 N-metabolism	CLCdnDe12_16742 Glutamine synthetase	Sotub04g011590.1.1|PGSC0003DMG400023620	-	AT5G37600	hypothetical protein	GLN1-1	0	0	0	0	0	0	0	0	0	0	0	0	0.000658098	0.000787718	0.000834924	0.00219905	0.000959673	0.000828048	0.000891019	0.000804046	0.000556296	0.000672603	0.000888062	0.000600842	0.00029224	0.000615919	0.000698001	0.000686558	0.000794489	0.000663938	0.000799263	0.000837735	0.000590447	0.00074252	0.00066906	0.000759854	0.00101593	0.00164753	0.00153934	0.0017136	0.00130583	0.00152127
CLCdnDe12_169254	29.2.1.2.2.30 protein.synthesis.ribosomal protein.eukaryotic.60S subunit.L30 | 29.2.1.2.2 protein.synthesis.ribosomal protein.eukaryotic.60S subunit | 29.2.1.2 protein.synthesis.ribosomal protein.eukaryotic | 29.2.1 protein.synthesis.ribosomal protein | 29.2 protein.synthesis | 29 protein	CLCdnDe12_169254 Ribosomal protein L30	-	-	-	-	-	0	0	0	0	0	0	0	0	0	0	0	0	0.000712106	0.000198885	0.000395257	0.000213546	0.000201917	0.000196001	0.000482071	0.000217508	0.000421365	0.000424551	0.000420412	0.000413733	0.00110678	0.000466526	0.000440582	0.000472755	0.00046291	0.000502898	0.000550363	0.000488107	0.000496924	0.000766935	0.000460707	0.000523227	0.000384758	0.000367034	0.000376118	0.000370846	0.000366331	0.000540131
CLCdnDe12_16938	35.2 not assigned.unknown | 35 not assigned	CLCdnDe12_16938 Peptide-N4-(N-acetyl-beta-glucosaminyl)asparagine amidase A	Sotub06g011300.1.1|PGSC0003DMG400030029	-	AT5G05480	Peptide-N4-(N-acetyl-beta-glucosaminyl)asparagine amidase A protein	-	0	0	0	0	0	0	0	0	0	0	0	0	5.51383e-05	6.15986e-05	6.12094e-05	6.61396e-05	-	3.03527e-05	7.46535e-05	6.73665e-05	6.52525e-05	6.5746e-05	6.5105e-05	6.40706e-05	-	-	-	-	-	-	-	-	-	-	-	-	5.95836e-05	5.68389e-05	2.91228e-05	8.61437e-05	5.673e-05	2.78815e-05
CLCdnDe12_169871	1.3.6 PS.calvin cycle.aldolase | 1.3 PS.calvin cycle | 1 PS	CLCdnDe12_169871 Fructose-bisphosphate aldolase	-	-	-	-	-	0	0	0	0	0	0	0	0	0	0	0	0	0.000358231	0.000343031	0.000227242	0.000306932	0.000464347	0.000394399	0.000346443	0.000437676	0.000302816	0.000244084	0.000302131	0.000356797	0.000636314	0.000603487	0.000379952	0.000339748	0.000332673	0.000650538	0.000711937	0.000491093	0.000499964	0.000440929	0.000397307	0.000376019	0.000276508	0.000316525	0.000324359	0.000373114	0.000368571	0.000414045
CLCdnDe12_169955	1.1.1.2 PS.lightreaction.photosystem II.PSII polypeptide subunits | 1.1.1 PS.lightreaction.photosystem II | 1.1 PS.lightreaction | 1 PS	CLCdnDe12_169955 Oxygen-evolving enhancer protein 2, chloroplastic	-	-	AT1G06680	photosystem II subunit P-1	PSBP1	0	0	0	0	0	0	0	0	0	0	0	0	0.00082718	0.000568674	0.000635717	0.000686921	0.000938185	0.00112086	0.000689197	0.000777404	0.000753009	0.000758703	0.000826438	0.00073937	0.000791159	0.000750344	0.00141723	0.00253454	0.000992705	0.000988586	0.000983538	0.000872283	0.000710432	0.00073097	0.000823316	0.000935044	0.000550072	0.000655916	0.000604935	0.000530182	0.000589194	0.000579152
CLCdnDe12_170142	1.1.1.1 PS.lightreaction.photosystem II.LHC-II | 1.1.1 PS.lightreaction.photosystem II | 1.1 PS.lightreaction | 1 PS	CLCdnDe12_170142 Chlorophyll a-b binding protein 13, chloroplastic	-	-	-	-	-	0	0	0	0	0	0	0	0	0	0	0	0	0.000309898	0.000346207	0.000114673	0.000247819	0.000117162	0.000227458	0.00027972	0.000126208	0.000122248	0.000123172	0.000121971	0.000120034	-	-	-	-	-	-	-	-	-	-	-	-	0.000223255	0.000106485	0.000109121	0.000107591	0.000106281	0.00010447
CLCdnDe12_17031	26.27 misc.calcineurin-like phosphoesterase family protein | 26 misc	CLCdnDe12_17031 Serine-threonine protein phosphatase	Sotub08g010130.1.1|PGSC0003DMG400035743	-	AT1G18480	Calcineurin-like metallo-phosphoesterase superfamily protein	SLP2	0	0	0	0	0	0	0	0	0	0	0	0	-	-	-	-	-	-	-	-	-	-	-	-	0.000131693	5.55106e-05	5.24237e-05	5.62519e-05	5.50805e-05	-	-	5.80786e-05	5.91277e-05	6.08371e-05	0.000109637	6.22573e-05	-	-	-	-	-	-
CLCdnDe12_1715	27.3.99 RNA.regulation of transcription.unclassified | 27.3 RNA.regulation of transcription | 27 RNA	CLCdnDe12_1715 Phage shock protein A PspA	Sotub11g009740.1.1|PGSC0003DMG400016231|PGSC0003DMG400016231	-	AT1G65260	plastid transcriptionally active 4	VIPP1	0	0	0	0	0	0	0	0	0	0	0	0	0.00111563	0.00113304	0.00129477	0.00103408	0.0010928	0.00150742	0.00130451	0.00130109	0.00108023	0.00108839	0.00107778	0.000942809	0.00063053	0.000863779	0.000878494	0.00121197	0.0011208	0.000931123	0.001019	0.000973257	0.000778515	0.000946661	0.000918621	0.000894242	0.000821983	0.000836393	0.000857093	0.000897896	0.00104349	0.000974418
CLCdnDe12_17458	29.2.1.2.1.14 protein.synthesis.ribosomal protein.eukaryotic.40S subunit.S14 | 29.2.1 protein.synthesis.ribosomal protein | 29.2.1.2.1 protein.synthesis.ribosomal protein.eukaryotic.40S subunit | 29.2.1.2 protein.synthesis.ribosomal protein.eukaryotic | 29.2 protein.synthesis | 29 protein	CLCdnDe12_17458 30S ribosomal protein S11	Sotub02g016950.1.1|PGSC0003DMG400021158	-	AT3G11510	Ribosomal protein S11 family protein	RPS14B	0	0	0	0	0	0	0	0	0	0	0	0	0.00134956	0.00100512	0.0012984	0.00161882	0.00142862	0.0010896	0.00121814	0.00131908	0.00149063	0.00118007	0.000849866	0.00104545	0.00223736	0.00200405	0.00200394	0.00191136	0.00187155	0.00228737	0.00180791	0.00160341	0.0015068	0.00193795	0.00186264	0.00171877	0.00116668	0.00139118	0.00133057	0.0011245	0.00101824	0.00154683
CLCdnDe12_17595	20 stress | 20.2.1 stress.abiotic.heat | 20.2 stress.abiotic	CLCdnDe12_17595 Chaperone protein dnaJ	Sotub09g005400.1.1|PGSC0003DMG400023077	-	AT3G08910	-	-	0	0	0	0	0	0	0	0	0	0	0	0	0.000147657	0.000109972	0.000163915	0.000118079	5.58241e-05	5.41884e-05	6.66393e-05	0.000180404	5.82475e-05	0.000117376	0.000116232	0.000114385	0.000152996	0.000193471	6.0904e-05	6.53515e-05	-	0.000139036	-	0.000134947	-	-	6.36859e-05	0.000144657	5.31871e-05	0.000152211	0.000103986	5.12639e-05	5.06399e-05	-
CLCdnDe12_178	2.2.2.2 major CHO metabolism.degradation.starch.starch phosphorylase | 2.2.2 major CHO metabolism.degradation.starch | 2.2 major CHO metabolism.degradation | 2 major CHO metabolism	CLCdnDe12_178 Phosphorylase	Sotub02g020370.1.1|PGSC0003DMG400031765|PGSC0003DMG400031765	-	AT3G46970	alpha-glucan phosphorylase 2	PHS2	0	0	0	0	0	0	0	0	0	0	0	0	1.66512e-05	1.86022e-05	1.84846e-05	3.9947e-05	1.88858e-05	1.83324e-05	2.25446e-05	6.1032e-05	1.97056e-05	5.95639e-05	-	5.80461e-05	-	-	-	-	-	-	-	-	-	-	-	-	1.79936e-05	5.14943e-05	5.27688e-05	5.20291e-05	1.71319e-05	1.68399e-05
CLCdnDe12_18139	29.5.5 protein.degradation.serine protease | 29.5 protein.degradation | 29 protein	CLCdnDe12_18139 Serine carboxypeptidase F13S12.6	Sotub04g024310.1.1|PGSC0003DMG400024802|PGSC0003DMG400024802	-	AT5G42240	serine carboxypeptidase-like 42	SCPL42	0	0	0	0	0	0	0	0	0	0	0	0	0.000177272	7.92168e-05	0.000118075	0.000127585	8.04246e-05	0.000117102	0.000144009	8.66345e-05	8.39158e-05	8.45504e-05	8.37262e-05	0.000123594	-	0.000139365	0.000175486	9.41504e-05	9.21898e-05	0.00015023	0.000109606	9.72078e-05	0.000197927	0.000254562	0.000137626	0.000208404	0.000114938	0.000109644	0.00014981	0.00014771	0.000182389	0.000143425
CLCdnDe12_18673	-	CLCdnDe12_18673 Two-pore calcium channel 2	Sotub07g019590.1.1|PGSC0003DMG400018342	-	AT4G03560	two-pore channel 1	TPC1	0	0	0	0	0	0	0	0	0	0	0	0	-	-	-	-	-	-	-	-	-	-	-	-	-	-	-	-	-	-	-	-	-	-	-	-	-	-	-	-	-	-
CLCdnDe12_18802	31.4 cell.vesicle transport | 31 cell	CLCdnDe12_18802 Coatomer alpha subunit-like protein	Sotub07g015210.1.1	-	AT1G62020	Coatomer%2C alpha subunit	F8K4.21	0	0	0	0	0	0	0	0	0	0	0	0	9.60963e-05	0.000107355	0.000106677	0.000197605	7.78515e-05	4.53422e-05	5.57605e-05	6.70902e-05	6.49849e-05	4.91072e-05	8.10475e-05	4.78559e-05	0.00012802	8.99373e-05	0.000135897	0.000145821	0.000107088	0.000155119	0.000106099	0.000150557	0.000114957	1.97134e-05	0.000106579	0.000100868	5.93392e-05	0.000141514	0.000130515	8.57904e-05	9.88703e-05	8.33016e-05
CLCdnDe12_196	1.1.2.2 PS.lightreaction.photosystem I.PSI polypeptide subunits | 1.1.2 PS.lightreaction.photosystem I | 1.1 PS.lightreaction | 1 PS	CLCdnDe12_196 Photosystem I reaction center subunit II	Sotub06g018020.1.1|PGSC0003DMG400011816	-	AT1G03130	photosystem I subunit D-2	PSAD2	0	0	0	0	0	0	0	0	0	0	0	0	0.00266782	0.00207724	0.00179489	0.00223037	0.00238399	0.00302617	0.00251748	0.00237052	0.00181777	0.00106035	0.00219549	0.00197273	0.00301558	0.00127111	0.00170061	0.00118075	0.00136637	0.00137021	0.00174946	0.00177322	0.0015796	0.00185744	0.00135986	0.001782	0.00235873	0.00158339	0.00204957	0.00210504	0.00191306	0.00204397
CLCdnDe12_20470	13.1.5.3.1 amino acid metabolism.synthesis.serine-glycine-cysteine group.cysteine.OASTL | 13.1.5 amino acid metabolism.synthesis.serine-glycine-cysteine group | 13.1.5.3 amino acid metabolism.synthesis.serine-glycine-cysteine group.cysteine | 13.1 amino acid metabolism.synthesis | 13 amino acid metabolism	CLCdnDe12_20470 Cysteine synthase	Sotub10g012490.1.1|PGSC0003DMG400006506	-	AT3G61440	cysteine synthase C1	CYSC1	0	0	0	0	0	0	0	0	0	0	0	0	4.76766e-05	0.00021305	0.000105852	0.000114378	0.000108149	0.00010498	0.000129102	0.000233	0.000112844	0.000113697	0.000168884	0.0002216	-	-	-	-	-	-	-	-	-	-	-	-	0.000206081	0.000196588	0.00015109	0.000148972	0.000147159	0.000192867
CLCdnDe12_20635	-	CLCdnDe12_20635 UDP-glucose 4-epimerase	Sotub08g027880.1.1|PGSC0003DMG400012274|PGSC0003DMG400012274	-	AT4G10960	UDP-D-glucose/UDP-D-galactose 4-epimerase 5	UGE5	0	0	0	0	0	0	0	0	0	0	0	0	-	-	-	-	-	-	-	-	-	-	-	-	-	-	-	-	-	-	-	-	-	-	-	-	-	-	-	-	-	-
CLCdnDe12_207	9.1.2 mitochondrial electron transport / ATP synthesis.NADH-DH (type I).localisation not clear | 9.1 mitochondrial electron transport / ATP synthesis.NADH-DH (type I) | 9 mitochondrial electron transport / ATP synthesis	CLCdnDe12_207 NADH oxidoreductase F subunit	Sotub02g035610.1.1|PGSC0003DMG400001292	-	AT5G08530	51 kDa subunit of complex I	CI51	0	0	0	0	0	0	0	0	0	0	0	0	0.00013745	0.000191942	0.000114438	0.000123655	0.000155895	0.000189159	9.30487e-05	0.000167932	0.000203328	0.000163892	0.000162295	3.9929e-05	0.000427258	0.000135072	0.000170081	0.000182501	0.000223376	0.000194137	0.000159345	0.000188428	0.000191831	0.000246721	0.00017785	0.000151489	7.42654e-05	0.000141689	0.000181494	0.00010737	0.00024748	0.000139007
CLCdnDe12_2111	31.1 cell.organisation | 31 cell	CLCdnDe12_2111 Gelsolin	Sotub10g021870.1.1|PGSC0003DMG400023689|PGSC0003DMG400023689	-	AT2G41740	villin 2	VLN2	0	0	0	0	0	0	0	0	0	0	0	0	-	-	-	-	-	-	-	-	-	-	-	-	-	-	-	-	-	-	-	-	-	-	-	-	1.91361e-05	3.65092e-05	1.87064e-05	1.84442e-05	1.82196e-05	3.58182e-05
CLCdnDe12_21239	20.1.2 stress.biotic.receptors | 20.1 stress.biotic | 20 stress	CLCdnDe12_21239 Serine-threonine protein kinase, plant-type	PGSC0003DMG400016908	-	AT1G33590	Leucine-rich repeat (LRR) family protein	T1E4.3	0	0	0	0	0	0	0	0	0	0	0	0	7.00188e-05	0.000117334	0.000155457	4.19945e-05	3.97075e-05	3.85441e-05	-	0.000128321	-	8.34891e-05	4.13376e-05	4.06808e-05	-	9.17435e-05	8.66417e-05	0.000185937	0.000136549	0.000148344	0.00010823	0.000239969	0.000293165	0.00030164	0.000452996	0.000205788	0.000264823	-	3.69823e-05	0.000218783	0.00021612	0.000106218
CLCdnDe12_21408	29.5.11.20 protein.degradation.ubiquitin.proteasom | 29.5.11 protein.degradation.ubiquitin | 29.5 protein.degradation | 29 protein	CLCdnDe12_21408 Proteasome subunit alpha type	Sotub10g019430.1.1|Sotub10g027010.1.1|PGSC0003DMG400007189|PGSC0003DMG400007189|PGSC0003DMG400007189|PGSC0003DMG400028108	-	AT2G27020	20S proteasome alpha subunit G1	PAG1	0	0	0	0	0	0	0	0	0	0	0	0	0.000336034	0.000450486	0.00022382	0.000241848	0.000381129	0.000221977	0.000454967	0.000328446	0.000159069	0.000400681	0.000238065	0.000312376	0.000417821	8.80591e-05	0.000166324	0.000446175	0.000436883	0.000284773	0.000311651	9.21327e-05	0.000375188	0.000482543	0.000434804	0.000395047	0.0002905	0.000207839	0.000212982	0.000279996	0.000276587	0.000271873
CLCdnDe12_2161	34.18.1 transport.unspecified anions.arsenite-transporting ATPase | 34.18 transport.unspecified anions | 34 transport	CLCdnDe12_2161 Arsenite-transporting ATPase	Sotub01g031080.1.1|PGSC0003DMG400000004	-	AT1G01910	P-loop containing nucleoside triphosphate hydrolases superfamily protein	-	0	0	0	0	0	0	0	0	0	0	0	0	-	-	-	-	-	-	-	-	-	-	-	-	-	-	5.75205e-05	6.17208e-05	6.04355e-05	6.56561e-05	7.18529e-05	0.00012745	6.48762e-05	6.67518e-05	6.01478e-05	6.83101e-05	-	-	-	-	-	-
CLCdnDe12_22068	29.3.1 protein.targeting.nucleus | 29.3 protein.targeting | 29 protein	CLCdnDe12_22068 Ras GTPase-activating protein-binding protein 2	Sotub02g012690.1.1	-	AT5G60980	Nuclear transport factor 2 (NTF2) family protein with RNA binding (RRM-RBD-RNP motifs) domain-containing protein	-	0	0	0	0	0	0	0	0	0	0	0	0	-	8.12833e-05	4.03849e-05	4.36378e-05	4.12613e-05	4.00523e-05	9.85102e-05	4.44472e-05	8.6105e-05	8.67561e-05	8.59103e-05	4.22727e-05	-	-	-	-	-	-	-	-	-	-	-	-	7.86244e-05	0.000112504	7.68589e-05	7.57815e-05	0.000149718	7.3583e-05
CLCdnDe12_22176	35.1 not assigned.no ontology | 35 not assigned	CLCdnDe12_22176 Huntingtin interacting protein K	Sotub12g031200.1.1|PGSC0003DMG400004620|PGSC0003DMG400004620	-	AT3G06610	DNA-binding enhancer protein-like protein	F5E6.6	0	0	0	0	0	0	0	0	0	0	0	0	0.000608527	0.000169956	0.000168882	0.000182485	0.000345095	0.000167491	0.000411952	-	0.000360075	-	-	0.000353553	-	-	-	-	-	-	-	-	-	-	-	-	0.00049319	0.000470471	0.000482115	0.000158452	0.00046957	-
CLCdnDe12_22186	30.3 signalling.calcium | 30 signalling	CLCdnDe12_22186 Calcium-dependent protein kinase	Sotub12g012910.1.1|PGSC0003DMG400027877	-	AT3G20410	calmodulin-domain protein kinase 9	CPK9	0	0	0	0	0	0	0	0	0	0	0	0	-	-	-	-	-	-	-	-	-	-	-	-	-	-	-	-	-	-	-	-	-	-	-	-	-	-	-	-	-	-
CLCdnDe12_22331	29.8 protein.assembly and cofactor ligation | 29 protein	CLCdnDe12_22331 Conserved gene of unknown function	PGSC0003DMG400001928	-	AT1G59840	cofactor assembly of complex C	CCB4	0	0	0	0	0	0	0	0	0	0	0	0	-	0.000194741	0.000129007	6.96992e-05	6.59035e-05	6.39724e-05	7.86713e-05	-	0.000137529	0.000138569	0.000137218	0.000202557	-	-	-	-	-	-	-	-	-	-	-	-	0.000125581	0.000179694	0.000184141	0.00018156	0.000119566	-
CLCdnDe12_22780	29.5.11.20 protein.degradation.ubiquitin.proteasom | 29.5.11 protein.degradation.ubiquitin | 29.5 protein.degradation | 29 protein	CLCdnDe12_22780 Proteasome subunit alpha type	Sotub04g033990.1.1|PGSC0003DMG400003740	-	AT1G47250	20S proteasome alpha subunit F2	PAF2	0	0	0	0	0	0	0	0	0	0	0	0	0.000244299	0.000272922	0.000271198	0.000146521	0.000138542	0.000336206	0.000165382	0.000223858	0.000144556	0.000218473	0.000144229	0.000283875	0.000379699	0.000240073	0.000377872	0.000243279	0.000238213	0.00025879	9.44053e-05	0.000167453	0.000255717	0.000175406	0.000158053	0.000269252	0.000263994	0.000251834	0.00019355	0.000254449	0.000251351	0.000247067
CLCdnDe12_23321	29.5.11.20 protein.degradation.ubiquitin.proteasom | 29.5.11 protein.degradation.ubiquitin | 29.5 protein.degradation | 29 protein	CLCdnDe12_23321 Proteasome subunit alpha type	Sotub07g022120.1.1|PGSC0003DMG400020441|PGSC0003DMG400020441	-	AT1G16470	proteasome subunit PAB1	PAB1	0	0	0	0	0	0	0	0	0	0	0	0	0.000640895	0.000795539	0.000711462	0.000512512	0.000646135	0.000705602	0.000964142	0.000696025	0.000589911	0.000594372	0.000588577	0.000744719	0.000221356	0.000373221	0.000440582	0.000472755	0.00046291	0.000402318	0.000550363	0.000488107	0.000496924	0.00051129	0.000552848	0.000313936	0.000769516	0.000440441	0.000601789	0.000964199	0.000732662	0.000864209
CLCdnDe12_23601	29.2.3 protein.synthesis.initiation | 29.2 protein.synthesis | 29 protein	CLCdnDe12_23601 Eukaryotic translation initiation factor 3 subunit A	Sotub10g024270.1.1|PGSC0003DMG400010999	-	AT4G11420	eukaryotic translation initiation factor 3A	TIF3A1	0	0	0	0	0	0	0	0	0	0	0	0	3.5492e-05	1.98252e-05	-	6.38601e-05	4.02549e-05	1.95377e-05	2.40269e-05	2.16816e-05	2.10012e-05	2.116e-05	4.19075e-05	2.06208e-05	-	-	-	-	-	-	-	-	-	-	-	-	-	3.65866e-05	3.74921e-05	1.84833e-05	-	-
CLCdnDe12_23841	23.4.10 nucleotide metabolism.phosphotransfer and pyrophosphatases.nucleoside diphosphate kinase | 23.4 nucleotide metabolism.phosphotransfer and pyrophosphatases | 23 nucleotide metabolism	CLCdnDe12_23841 Nucleoside diphosphate kinase	Sotub03g024130.1.1|PGSC0003DMG400015254	-	AT5G63310	nucleoside diphosphate kinase 2	NDPK2	0	0	0	0	0	0	0	0	0	0	0	0	0.000280075	0.000156445	0.000155457	0.000251967	0.000238245	0.000385441	9.48006e-05	0.000171094	0.00033145	0.000250467	0.000330701	0.000162723	0.000217651	0.00110092	0.000346567	0.000278906	0.000273098	0.000988962	0.000216461	0.000191975	0.000488608	0.00110601	0.000362397	0.000205788	0.000378318	0.000144356	0.000221894	0.000218783	0.00028816	0.000212436
CLCdnDe12_2416	35.1 not assigned.no ontology | 35 not assigned	CLCdnDe12_2416 CBS domain-containing protein	Sotub09g017390.1.1|PGSC0003DMG400020298	-	AT5G10860	Cystathionine beta-synthase (CBS) family protein	CBSX3	0	0	0	0	0	0	0	0	0	0	0	0	0.000402271	0.000269642	0.000535877	0.00028952	0.000638757	0.000354309	0.000544648	0.000491484	0.000571273	0.000287797	0.000379988	0.000280463	0.00025009	0.000948752	0.000597328	0.000961421	0.000941399	0.000681813	0.000621804	0.0016544	0.001572	0.00161745	0.00176973	0.00130052	0.000347762	0.000497613	0.000509929	0.000335187	0.000579437	0.000732293
CLCdnDe12_24364	31.2 cell.division | 31 cell	CLCdnDe12_24364 Mitotic checkpoint protein BUB3	Sotub01g044350.1.1|PGSC0003DMG400025750	-	AT3G19590	Transducin/WD40 repeat-like superfamily protein	BUB3.1	0	0	0	0	0	0	0	0	0	0	0	0	-	-	-	-	-	-	-	-	-	-	-	-	0.000152996	6.44903e-05	6.0904e-05	-	6.39905e-05	6.95182e-05	0.000152159	6.74737e-05	0.000137385	0.000141357	0.000127372	7.23284e-05	-	-	-	-	-	-
CLCdnDe12_24749	20 stress	CLCdnDe12_24749 Universal stress protein	Sotub06g035040.1.1|PGSC0003DMG400024035	-	AT2G47710	Adenine nucleotide alpha hydrolases-like superfamily protein	-	0	0	0	0	0	0	0	0	0	0	0	0	0.000319767	0.000238155	0.000236651	0.000255712	0.000241786	0.000117351	0.000288629	0.000260455	0.000252282	0.00025419	0.000251712	0.000247713	-	0.000279321	0.000263788	0.000283051	0.000277156	0.000301098	0.000329517	0.000292243	0.000297522	0.000153061	0.000275837	0.000313269	0.000230365	0.000219753	0.000225192	0.000222035	0.000219332	0.000215594
CLCdnDe12_24924	13.2.6.3 amino acid metabolism.degradation.aromatic aa.tryptophan | 13.2.6 amino acid metabolism.degradation.aromatic aa | 13.2 amino acid metabolism.degradation | 13 amino acid metabolism	CLCdnDe12_24924 Fatty acid oxidation complex subunit alpha	Sotub01g028170.1.1|Sotub01g028260.1.1|PGSC0003DMG400001797|PGSC0003DMG400001814	-	AT5G65940	beta-hydroxyisobutyryl-CoA hydrolase 1	CHY1	0	0	0	0	0	0	0	0	0	0	0	0	0.000174773	9.76249e-05	0.000145512	0.000157233	0.000198227	0.000144314	0.000177473	0.000160149	0.000155124	0.000156297	0.000103182	0.000101543	-	0.0001145	0.000108132	0.000116029	0.000170419	6.17133e-05	0.000135076	0.000119797	6.09803e-05	6.27432e-05	0.000113072	0.000128416	4.72157e-05	0.000180163	0.000184622	9.10169e-05	4.49544e-05	8.83765e-05
CLCdnDe12_24960	-	CLCdnDe12_24960 Thiamin pyrophosphokinase 1	Sotub09g022120.1.1|PGSC0003DMG401011372|PGSC0003DMG401011372|PGSC0003DMG401011372	-	AT1G02880	thiamin pyrophosphokinase1	TPK1	0	0	0	0	0	0	0	0	0	0	0	0	-	-	-	-	-	-	-	-	-	-	-	-	-	-	-	-	-	-	-	-	-	-	-	-	-	-	-	-	-	-
CLCdnDe12_26248	28.1 DNA.synthesis/chromatin structure | 28 DNA	CLCdnDe12_26248 Atp-dependent RNA helicase	Sotub10g028970.1.1|PGSC0003DMG400008589	-	AT3G53110	P-loop containing nucleoside triphosphate hydrolases superfamily protein	RH38	0	0	0	0	0	0	0	0	0	0	0	0	0.000130229	0.000109116	0.000216853	0.000312426	0.000147706	0.000143378	0.000264483	0.000318222	0.000154118	0.000194104	0.000115327	0.000264821	0.000303611	0.000213295	0.000201434	0.0003026	0.00025397	0.000229924	0.000251625	0.000267794	0.000272632	0.000187009	0.000252761	0.000334906	0.000316639	0.00023493	0.000240745	0.00020346	0.000267977	0.000197558
CLCdnDe12_275	27.1.1 RNA.processing.splicing | 27.1 RNA.processing | 27 RNA	CLCdnDe12_275 Pre-mRNA-processing factor 19 homolog 1	Sotub09g025280.1.1|PGSC0003DMG400017196	-	AT1G04510	MOS4-associated complex 3A	PRP19A	0	0	0	0	0	0	0	0	0	0	0	0	-	-	-	-	-	-	-	-	-	-	-	-	9.9844e-05	4.20858e-05	7.94909e-05	4.26478e-05	8.35193e-05	9.0734e-05	4.96488e-05	8.80654e-05	4.48281e-05	4.61241e-05	4.15609e-05	9.44017e-05	-	-	-	-	-	-
CLCdnDe12_28643	-	CLCdnDe12_28643 Glutathione S-transferase	-	-	-	-	-	0	0	0	0	0	0	0	0	0	0	0	0	-	-	-	-	-	-	-	-	-	-	-	-	-	-	-	-	-	-	-	-	-	-	-	-	-	-	-	-	-	-
CLCdnDe12_2989	29.2.1.2.2.535 protein.synthesis.ribosomal protein.eukaryotic.60S subunit.L35A | 29.2.1.2.2 protein.synthesis.ribosomal protein.eukaryotic.60S subunit | 29.2.1.2 protein.synthesis.ribosomal protein.eukaryotic | 29.2.1 protein.synthesis.ribosomal protein | 29.2 protein.synthesis | 29 protein	CLCdnDe12_2989 60S ribosomal protein L33-B	PGSC0003DMG400012101	-	-	-	-	0	0	0	0	0	0	0	0	0	0	0	0	0.000218751	0.000122191	0.000242837	0.000131199	0.000124054	0.000240837	0.000444262	0.000400897	0.000258878	0.000521671	0.000387439	0.000254189	0.000339992	0.000286624	0.000135342	0.000290451	0.000284402	0.000154485	0.000169066	-	0.00015265	0.000628252	0.000141524	0.00016073	0.000236387	0.000338247	0.00011554	0.00022784	0.000225066	0.00044246
CLCdnDe12_30183	35.2 not assigned.unknown | 35 not assigned	CLCdnDe12_30183 Saccharopine dehydrogenase family protein expressed	Sotub11g023140.1.1|PGSC0003DMG400038188	-	AT1G50450	Saccharopine dehydrogenase	-	0	0	0	0	0	0	0	0	0	0	0	0	0.000194587	0.000260863	0.00017281	0.000233411	0.00017656	0.000171387	0.000210766	0.000190193	0.000276337	0.000324831	0.000275712	0.000271332	-	5.09923e-05	0.00014447	5.16733e-05	5.05972e-05	0.000109936	0.000120312	0.000160054	0.00032589	0.000167656	0.000100713	0.00022876	0.000126165	0.000200588	0.000246663	0.000243206	0.000320327	0.000196792
CLCdnDe12_3095	27.4 RNA.RNA binding | 27 RNA	CLCdnDe12_3095 RNA recognition motif-containing protein	Sotub03g017760.1.1|PGSC0003DMG400003159	-	AT4G17720	RNA-binding (RRM/RBD/RNP motifs) family protein	dl4895c	0	0	0	0	0	0	0	0	0	0	0	0	0.000240784	0.000336244	6.6824e-05	0.000144413	0.000136548	0.000265094	8.15012e-05	0.000147092	0.000142476	7.17766e-05	0.000142154	0.000209843	-	-	-	-	-	-	-	-	-	-	-	-	0.000260196	0.000124105	0.000317941	0.000313485	0.000309668	0.000243512
CLCdnDe12_31157	35 not assigned | 35.2 not assigned.unknown	CLCdnDe12_31157 SAP-like protein BP-73	-	-	AT1G06190	-	-	0	0	0	0	0	0	0	0	0	0	0	0	0.00017569	0.000294412	0.000195035	0.000210744	0.00014945	0.000145071	0.000118936	0.00016099	0.000207917	-	5.18619e-05	0.000204152	-	-	-	-	-	-	-	-	-	-	-	-	-	0.000181109	0.000185591	0.000137242	9.03809e-05	0.000177681
CLCdnDe12_31310	29.4 protein.postranslational modification | 29 protein	CLCdnDe12_31310 Serine/threonine-protein phosphatase	-	-	AT3G58500	protein phosphatase 2A-4	PP2A3	0	0	0	0	0	0	0	0	0	0	0	0	5.46879e-05	0.000122191	0.000121419	6.55993e-05	6.20268e-05	0.000120419	0.000148087	0.000133632	0.000129439	6.52088e-05	6.45731e-05	6.35472e-05	0.000339992	0.000143312	0.000203013	0.000217838	0.000213302	0.000231727	0.000253599	0.000224912	0.00015265	0.000235594	0.000141524	8.03649e-05	0.000118194	0.000169124	5.77698e-05	5.69599e-05	0.000112533	0.000110615
CLCdnDe12_31459	-	CLCdnDe12_31459 Pyrrolo-quinoline quinone	Sotub01g017690.1.1|PGSC0003DMG400000869	-	-	-	-	0	0	0	0	0	0	0	0	0	0	0	0	-	-	-	-	-	-	-	-	-	-	-	-	-	-	-	-	-	-	-	-	-	-	-	-	-	-	-	-	-	-
CLCdnDe12_32163	1.3.13 PS.calvin cycle.rubisco interacting | 1.3 PS.calvin cycle | 1 PS	CLCdnDe12_32163 Set domain protein	Sotub05g005050.1.1|Sotub05g005060.1.1|PGSC0003DMG400028348|PGSC0003DMG400028394|PGSC0003DMG400028394	-	AT1G14030	-	-	0	0	0	0	0	0	0	0	0	0	0	0	0.000274336	0.000383098	0.000380678	0.000493607	0.000311151	0.000339788	0.000417861	0.000460867	0.00036524	0.000531559	0.000445396	0.000398472	0.00117255	0.000673977	0.000594064	0.000682977	0.000847088	0.000920262	0.000795094	0.000705155	0.000622174	0.000344702	0.000266228	0.000302356	0.000370566	0.000459545	0.000434694	0.0004286	0.000423382	0.000554889
CLCdnDe12_3244	27.4 RNA.RNA binding | 27 RNA	CLCdnDe12_3244 Heterogeneous nuclear ribonucleoprotein A3-like protein 2	Sotub12g005180.1.1|PGSC0003DMG400015382|PGSC0003DMG400015382	-	AT3G15010	RNA-binding (RRM/RBD/RNP motifs) family protein	UBA2C	0	0	0	0	0	0	0	0	0	0	0	0	0.000150085	0.000251504	0.00016661	0.000135023	8.5113e-05	0.000123929	0.000152404	0.000137527	0.00022202	0.000223698	0.000177214	0.000217998	0.000116634	0.000294978	0.000139287	0.000298917	0.000146346	0.000370972	0.000231991	0.000308624	0.000157099	0.000161641	0.000194199	0.000220553	0.000121639	0.000232071	0.000198179	0.000234481	0.000270231	0.000189732
CLCdnDe12_3253	-	CLCdnDe12_3253 MLO-like protein 17	-	-	-	-	-	0	0	0	0	0	0	0	0	0	0	0	0	-	-	-	-	-	-	-	-	-	-	-	-	-	-	-	-	-	-	-	-	-	-	-	-	-	-	-	-	-	-
CLCdnDe12_327	30.5 signalling.G-proteins | 30 signalling	CLCdnDe12_327 Elongation factor Tu	-	-	AT4G20360	RAB GTPase homolog E1B	TUFA	0	0	0	0	0	0	0	0	0	0	0	0	0.00210497	0.00133257	0.00132415	0.00176747	0.00210891	0.00185399	0.00142499	0.0016288	0.00157769	0.00146412	0.00186409	0.00158988	0.00152675	0.00179275	0.00269152	0.00246883	0.00228059	0.00292355	0.0022776	0.00245282	0.00205645	0.00156174	0.00204276	0.00206219	0.00189556	0.00155509	0.00166769	0.00186356	0.00194916	0.00166757
CLCdnDe12_32847	27.4 RNA.RNA binding | 27 RNA	CLCdnDe12_32847 RNA binding protein	Sotub09g008780.1.1|PGSC0003DMG400008817|PGSC0003DMG400008817	-	AT1G73530	RNA-binding (RRM/RBD/RNP motifs) family protein	T9L24.48	0	0	0	0	0	0	0	0	0	0	0	0	0.000102666	-	-	-	0.000116443	-	0.000139002	0.000125434	0.000121498	0.000122417	0.000121223	0.000119297	-	-	-	-	-	-	-	-	-	-	-	-	0.000110942	0.000105832	0.000108451	0.000106931	0.000105629	-
CLCdnDe12_32861	35.1 not assigned.no ontology | 35 not assigned	CLCdnDe12_32861 Acylphosphatase	PGSC0003DMG400003886|PGSC0003DMG400003886|PGSC0003DMG400003886|PGSC0003DMG400003886	-	AT5G03370	acylphosphatase family	F12E4_110	0	0	0	0	0	0	0	0	0	0	0	0	-	-	-	-	-	9.12082e-05	0.000112165	0.000101217	9.80403e-05	9.87817e-05	9.78187e-05	9.62645e-05	-	-	-	-	-	-	-	-	-	-	-	-	8.95229e-05	-	-	-	-	-
CLCdnDe12_3319	35.2 not assigned.unknown | 35 not assigned	CLCdnDe12_3319 Golgi to ER traffic protein 4 homolog	Sotub08g010920.1.1|PGSC0003DMG400007657	-	AT5G63220	golgi-to-ER traffic-like protein	-	0	0	0	0	0	0	0	0	0	0	0	0	5.10198e-05	5.69975e-05	0.000113275	6.11993e-05	0.000115733	0.000112342	6.90773e-05	-	-	6.08351e-05	-	5.92849e-05	-	-	-	-	-	-	-	-	-	-	-	-	5.5133e-05	5.25933e-05	5.3895e-05	-	5.24925e-05	-
CLCdnDe12_3441	27.1.2 RNA.processing.RNA helicase | 27.1 RNA.processing | 27 RNA	CLCdnDe12_3441 Pre-mRNA-splicing factor ATP-dependent RNA helicase	Sotub01g023520.1.1|PGSC0003DMG400009019|PGSC0003DMG400009019|PGSC0003DMG400009019	-	AT3G62310	RNA helicase family protein	T12C14_10	0	0	0	0	0	0	0	0	0	0	0	0	2.31459e-05	2.58578e-05	-	2.7764e-05	2.6252e-05	2.54828e-05	3.1338e-05	2.8279e-05	-	2.75988e-05	-	-	-	-	-	-	-	-	-	-	-	-	-	-	-	-	-	-	-	-
CLCdnDe12_34831	16.2.1.10 secondary metabolism.phenylpropanoids.lignin biosynthesis.CAD | 16.2.1 secondary metabolism.phenylpropanoids.lignin biosynthesis | 16.2 secondary metabolism.phenylpropanoids | 16 secondary metabolism	CLCdnDe12_34831 Alcohol dehydrogenase	Sotub02g006220.1.1|PGSC0003DMG400012919	-	-	-	-	0	0	0	0	0	0	0	0	0	0	0	0	-	-	-	-	-	-	-	-	-	-	-	-	0.000144496	0.000121815	0.000115041	0.000123442	0.000120871	0.000131312	7.18529e-05	6.37251e-05	-	-	6.01478e-05	6.83101e-05	-	4.79183e-05	4.91043e-05	-	-	9.40228e-05
CLCdnDe12_34879	29.5.1 protein.degradation.subtilases | 29.5 protein.degradation | 29 protein	CLCdnDe12_34879 Subtilisin-like protease	Sotub08g025330.1.1|PGSC0003DMG400003912	-	-	-	-	0	0	0	0	0	0	0	0	0	0	0	0	4.48045e-05	0.000100108	9.94756e-05	8.06159e-05	0.000101634	4.93282e-05	9.09934e-05	0.000109482	7.95347e-05	8.01362e-05	0.000105807	0.000104125	-	0.000117412	5.54414e-05	8.9235e-05	5.82511e-05	3.16415e-05	0.000103884	0.000122844	6.25313e-05	6.43391e-05	8.69607e-05	0.000131682	7.2625e-05	9.23727e-05	9.46589e-05	6.9999e-05	9.21957e-05	0.000135937
CLCdnDe12_35995	34.9 transport.metabolite transporters at the mitochondrial membrane | 34 transport	CLCdnDe12_35995 Mitochondrial carrier protein expressed	Sotub04g027880.1.1|PGSC0003DMG400006405	-	AT5G64970	-	-	0	0	0	0	0	0	0	0	0	0	0	0	-	-	-	-	-	-	-	-	-	-	-	-	-	-	-	-	-	-	-	-	-	-	-	-	8.35271e-05	-	-	4.02534e-05	7.95268e-05	3.90857e-05
CLCdnDe12_3699	29.5.1 protein.degradation.subtilases | 29.5 protein.degradation | 29 protein	CLCdnDe12_3699 Subtilisin-like protease	Sotub02g018080.1.1|PGSC0003DMG400007225	-	AT5G45650	subtilase family protein	SBT5.6	0	0	0	0	0	0	0	0	0	0	0	0	6.47786e-05	2.41228e-05	2.39704e-05	2.59011e-05	2.44906e-05	2.3773e-05	2.92353e-05	2.63816e-05	2.55537e-05	2.5747e-05	2.5496e-05	2.50909e-05	-	2.82925e-05	5.34384e-05	-	2.80733e-05	3.04983e-05	3.33768e-05	5.92027e-05	3.01361e-05	3.10073e-05	2.79396e-05	3.17312e-05	2.33337e-05	2.22588e-05	2.28097e-05	2.249e-05	2.22162e-05	2.18375e-05
CLCdnDe12_3788	29.5.11.20 protein.degradation.ubiquitin.proteasom | 29.5.11 protein.degradation.ubiquitin | 29.5 protein.degradation | 29 protein	CLCdnDe12_3788 26S protease regulatory subunit 4	Sotub06g034090.1.1|PGSC0003DMG400020086	-	AT4G29040	regulatory particle AAA-ATPase 2A	RPT2A	0	0	0	0	0	0	0	0	0	0	0	0	0.000301522	0.000463169	0.000334722	0.000632944	0.000427482	0.000414956	0.00035721	0.000414441	0.000312227	0.000449412	0.000311522	0.000481756	0.000234318	0.000395076	0.000326467	0.000450395	0.000343012	0.000372643	0.000524332	0.000413352	0.000631228	0.000541231	0.000390148	0.00033232	0.000529475	0.000388527	0.000597214	0.000314049	0.000310226	0.000304939
CLCdnDe12_38575	26.9 misc.glutathione S transferases | 26 misc	CLCdnDe12_38575 Glutathione S-transferase	Sotub04g009470.1.1|PGSC0003DMG400032537|PGSC0003DMG400032537|PGSC0003DMG400032537	-	AT3G55040	-	-	0	0	0	0	0	0	0	0	0	0	0	0	0.000340362	0.000380241	0.000251892	0.000272181	0.000386038	0.000312272	0.000460827	0.00027723	0.000268531	0.000270561	0.000267924	0.0003955	-	0.000222983	0.000491361	0.000376602	0.000368759	0.000320491	0.00017537	0.000233299	0.000237513	0.000244379	0.000293603	0.000333446	0.000306502	0.00017543	0.000179772	0.000413587	0.000350188	0.000344219
CLCdnDe12_3880	31 cell | 31.1 cell.organisation	CLCdnDe12_3880 Actin	PGSC0003DMG400029745|PGSC0003DMG400029745|PGSC0003DMG400029746	-	-	-	-	0	0	0	0	0	0	0	0	0	0	0	0	0.000754605	0.00104138	0.000886969	0.00085192	0.000855871	0.000928534	0.000781288	0.000813491	0.000998087	0.000793922	0.00104824	0.000928429	0.00110385	0.00122138	0.00104361	0.00111982	0.00121192	0.00112852	0.00096058	0.00121703	0.00130097	0.000956126	0.00109128	0.00104368	0.000815442	0.000869394	0.00056268	0.000693491	0.000639379	0.000493807
CLCdnDe12_40955	10.5.5 cell wall.cell wall proteins.RGP | 10.5 cell wall.cell wall proteins | 10 cell wall	CLCdnDe12_40955 Alpha-1 4-glucan-protein synthase	Sotub03g024390.1.1|PGSC0003DMG400015269	-	-	-	-	0	0	0	0	0	0	0	0	0	0	0	0	-	-	-	-	-	-	-	-	-	-	-	-	-	-	5.93334e-05	0.000127332	0.000124681	0.000135451	0.000148235	-	6.6921e-05	6.88557e-05	6.20436e-05	0.000140926	-	-	-	-	-	-
CLCdnDe12_4109	-	CLCdnDe12_4109 Serine endopeptidase degp2	PGSC0003DMG400021960	-	AT5G40200	DegP protease 9	DEGP9	0	0	0	0	0	0	0	0	0	0	0	0	-	-	-	-	-	-	-	-	-	-	-	-	-	-	-	-	-	-	-	-	-	-	-	-	-	-	-	-	-	-
CLCdnDe12_4199	-	CLCdnDe12_4199 Histidine amino acid transporter	Sotub02g037050.1.1|PGSC0003DMG400020266	-	AT5G40780	lysine histidine transporter 1	LHT1	0	0	0	0	0	0	0	0	0	0	0	0	-	-	-	-	-	-	-	-	-	-	-	-	-	-	-	-	-	-	-	-	-	-	-	-	-	-	-	-	-	-
CLCdnDe12_45605	26.4.1 misc.beta 1,3 glucan hydrolases.glucan endo-1,3-beta-glucosidase | 26.4 misc.beta 1,3 glucan hydrolases | 26 misc	CLCdnDe12_45605 Glucan endo-1 3-beta-glucosidase 3	Sotub04g007880.1.1|PGSC0003DMG400029476	-	AT1G66250	O-Glycosyl hydrolases family 17 protein	T6J19.7	0	0	0	0	0	0	0	0	0	0	0	0	-	-	-	-	-	-	-	-	-	-	-	-	0.000103007	4.34192e-05	-	8.7998e-05	8.61655e-05	4.68044e-05	5.12219e-05	4.54278e-05	4.62484e-05	-	4.28777e-05	4.86963e-05	3.58091e-05	3.41596e-05	3.5005e-05	-	3.40942e-05	3.35131e-05
CLCdnDe12_4599	34.8 transport.metabolite transporters at the envelope membrane | 34 transport	CLCdnDe12_4599 Glucose-6-phosphate/phosphate-translocator	Sotub07g025910.1.1|PGSC0003DMG400001041|PGSC0003DMG400001041|PGSC0003DMG400001041|PGSC0003DMG400001041|PGSC0003DMG400005602	-	AT5G54800	glucose 6-phosphate/phosphate translocator 1	GPT1	0	0	0	0	0	0	0	0	0	0	0	0	0.000126776	0.00014163	0.000187647	0.000101381	9.58596e-05	0.000139576	0.000171647	0.000154892	0.000150031	0.000151166	0.000149692	0.000196419	-	-	-	-	-	-	-	-	-	-	-	-	9.13314e-05	0.000217811	0.000133921	0.000132044	0.000130436	0.000128213
CLCdnDe12_4693	35.1 not assigned.no ontology | 35 not assigned	CLCdnDe12_4693 Whole genome shotgun assembly allelic scaffold set scaffold scaffoldA_149 (Fragment)	Sotub09g008370.1.1|PGSC0003DMG400012982	-	AT5G11560	catalytics	F15N18_150	0	0	0	0	0	0	0	0	0	0	0	0	-	3.80757e-05	1.89176e-05	6.13239e-05	-	1.87618e-05	-	4.1641e-05	4.03343e-05	2.03197e-05	2.01216e-05	1.98019e-05	-	-	-	-	-	-	-	-	-	-	-	-	-	1.75668e-05	5.40047e-05	1.77492e-05	1.75331e-05	-
CLCdnDe12_4787	29.4 protein.postranslational modification | 29 protein	CLCdnDe12_4787 Serine/threonine-protein phosphatase	Sotub03g024560.1.1|PGSC0003DMG400015212|PGSC0003DMG400015212	-	AT3G19980	flower-specific%2C phytochrome-associated protein phosphatase 3	FYPP3	0	0	0	0	0	0	0	0	0	0	0	0	5.52293e-05	6.17002e-05	6.13104e-05	0.000132497	6.26409e-05	6.08055e-05	-	-	6.53602e-05	6.58545e-05	6.52125e-05	6.41763e-05	-	0.000144731	0.000136682	7.33317e-05	0.000143609	7.80073e-05	8.53698e-05	7.5713e-05	0.000154161	7.9309e-05	0.000142926	0.000162321	-	-	-	-	-	-
CLCdnDe12_48889	23.4.1 nucleotide metabolism.phosphotransfer and pyrophosphatases.adenylate kinase | 23.4 nucleotide metabolism.phosphotransfer and pyrophosphatases | 23 nucleotide metabolism	CLCdnDe12_48889 Adenylate kinase	Sotub05g016010.1.1|PGSC0003DMG400001247	-	AT5G63400	adenylate kinase 1	ADK1	0	0	0	0	0	0	0	0	0	0	0	0	0.000276603	7.72528e-05	0.000153529	0.000248843	0.000392153	0.00030453	0.000280876	0.00025346	0.000245506	0.000164908	0.000163301	0.000160706	0.000214953	0.000271819	0.000256703	0.000275448	0.000269712	-	0.000106889	0.000189595	0.00028953	9.93001e-05	0.000178952	0.000203237	0.000149451	0.00021385	0.000219143	0.000216071	0.000284588	0.000209803
CLCdnDe12_49504	25.5 C1-metabolism.methylenetetrahydrofolate dehydrogenase and methenyltetrahydrofolate cyclohydrolase | 25 C1-metabolism	CLCdnDe12_49504 FolD bifunctional protein	Sotub10g027180.1.1|PGSC0003DMG401028101|PGSC0003DMG402028101|PGSC0003DMG402028101	-	AT3G12290	Amino acid dehydrogenase family protein	FOLD2	0	0	0	0	0	0	0	0	0	0	0	0	0.000167905	0.000312628	0.000248523	0.000335675	0.000126958	0.000123238	0.000151554	0.000205141	6.62346e-05	0.000133471	0.00026434	0.00026014	-	7.33335e-05	0.000277022	7.43127e-05	7.27652e-05	7.90508e-05	8.65119e-05	7.67259e-05	-	8.037e-05	7.24188e-05	8.22463e-05	0.000120961	0.000346166	0.000177367	0.000233174	0.000172751	0.000169807
CLCdnDe12_4986	30.5 signalling.G-proteins | 30 signalling	CLCdnDe12_4986 Rab GDP dissociation inhibitor	Sotub08g010660.1.1|PGSC0003DMG400013714	-	-	-	-	0	0	0	0	0	0	0	0	0	0	0	0	0.000150761	0.000210531	0.000167361	0.000226051	0.000170993	0.000207478	0.00020412	0.000276294	0.000312227	8.98824e-05	0.000311522	0.000306572	0.000117159	0.000296307	9.32764e-05	0.000100088	0.000147005	0.000212939	0.000233036	0.000258345	0.000315614	0.000378861	0.000243843	0.00016616	0.000203644	0.000271969	0.000318514	0.000157025	0.000155113	0.000228704
CLCdnDe12_51	25 C1-metabolism	CLCdnDe12_51 S-formylglutathione hydrolase	Sotub04g014400.1.1|PGSC0003DMG401012699	-	AT2G41530	S-formylglutathione hydrolase	SFGH	0	0	0	0	0	0	0	0	0	0	0	0	0.000176773	0.000197484	0.000130824	0.000212043	0.000133663	0.00019462	0.000159559	7.1992e-05	6.97329e-05	0.000210781	0.000278301	0.00013694	0.000366329	0.000154413	0.00021874	0.000312951	0.000306434	0.000166452	0.000273243	0.000323113	0.000246712	0.000507689	0.000381219	0.000432952	0.000318374	0.000182225	0.000186735	0.000184117	0.00012125	0.000119184
CLCdnDe12_5205	31.4 cell.vesicle transport | 31 cell	CLCdnDe12_5205 AP-1 complex subunit beta-1	Sotub08g029100.1.1|PGSC0003DMG400012194	-	AT4G23460	Adaptin family protein	BETAC-AD	0	0	0	0	0	0	0	0	0	0	0	0	7.49585e-05	8.37409e-05	0.000124818	0.000112393	6.37633e-05	6.1895e-05	7.61165e-05	0.000114478	8.87084e-05	8.93792e-05	8.85079e-05	8.71016e-05	5.82516e-05	4.9108e-05	9.27542e-05	2.48819e-05	7.30911e-05	7.94049e-05	5.79329e-05	7.70696e-05	5.23078e-05	2.691e-05	9.69909e-05	8.26147e-05	6.07512e-05	9.65879e-05	7.91827e-05	0.000117109	7.71223e-05	3.79039e-05
CLCdnDe12_5258	3.3 minor CHO metabolism.sugar alcohols | 3 minor CHO metabolism	CLCdnDe12_5258 Glycerol kinase	Sotub07g007980.1.1|PGSC0003DMG400018753|PGSC0003DMG400018753	-	AT4G30310	FGGY family of carbohydrate kinase	-	0	0	0	0	0	0	0	0	0	0	0	0	-	-	-	-	-	-	-	-	-	-	-	-	-	-	-	-	-	-	-	-	-	-	-	-	-	-	-	-	-	2.69922e-05
CLCdnDe12_5323	29.5.11.2 protein.degradation.ubiquitin.E1 | 29.5.11 protein.degradation.ubiquitin | 29.5 protein.degradation | 29 protein	CLCdnDe12_5323 NEDD8-activating enzyme E1 catalytic subunit	Sotub01g024160.1.1|PGSC0003DMG400008991|PGSC0003DMG400008991	-	AT5G19180	E1 C-terminal related 1	ECR1	0	0	0	0	0	0	0	0	0	0	0	0	7.47075e-05	-	4.14667e-05	4.48066e-05	-	8.22503e-05	5.05744e-05	4.56378e-05	4.42057e-05	4.454e-05	4.41058e-05	8.681e-05	-	4.89435e-05	9.24436e-05	9.91942e-05	9.71285e-05	0.000105519	0.000115478	5.12077e-05	0.000104265	5.36398e-05	4.83331e-05	5.48921e-05	8.07304e-05	0.000115517	7.89176e-05	3.89057e-05	-	3.7777e-05
CLCdnDe12_560	9.1.2 mitochondrial electron transport / ATP synthesis.NADH-DH (type I).localisation not clear | 9.1 mitochondrial electron transport / ATP synthesis.NADH-DH (type I) | 9 mitochondrial electron transport / ATP synthesis	CLCdnDe12_560 NADH-ubiquinone oxidoreductase subunit	-	-	AT1G49140	NADH dehydrogenase ubiquinone 1 beta subcomplex subunit 10-B-like protein (Complex I subunit NDUFS6)	F27J15.9	0	0	0	0	0	0	0	0	0	0	0	0	0.000113071	0.000126319	0.000251041	-	0.000128245	0.000124487	0.00030618	0.000276294	-	-	-	-	-	0.000148153	-	-	0.000147005	0.000159704	0.000174777	0.000155007	0.000315614	0.000162369	0.000146306	0.00016616	0.00036656	0.000233116	0.000119443	0.000235537	0.000349004	0.000228704
CLCdnDe12_589	8.1.1.1 TCA / organic transformation.TCA.pyruvate DH.E1 | 8.1.1 TCA / organic transformation.TCA.pyruvate DH | 8.1 TCA / organic transformation.TCA | 8 TCA / organic transformation	CLCdnDe12_589 Pyruvate dehydrogenase E1 component alpha subunit	Sotub05g011910.1.1|PGSC0003DMG400022607	-	AT1G59900	pyruvate dehydrogenase complex E1 alpha subunit	E1-ALPHA	0	0	0	0	0	0	0	0	0	0	0	0	0.000299594	0.000334696	0.000380093	0.000308031	0.000291256	0.000188481	0.000289736	0.000366036	0.0003039	0.000357231	0.000252677	0.000397861	0.000665201	0.000336471	0.00047664	0.000397792	0.000445152	0.000423154	0.000463093	0.000586728	0.000418128	0.000430216	0.000498412	0.000566048	0.000184999	0.000308834	0.0004069	0.000356619	0.000308243	0.000173137
CLCdnDe12_5897	-	CLCdnDe12_5897 Pinoresinol-lariciresinol reductase	Sotub06g025230.1.1|PGSC0003DMG400020471	-	AT1G32100	pinoresinol reductase 1	PRR1	0	0	0	0	0	0	0	0	0	0	0	0	-	-	-	-	-	-	-	-	-	-	-	-	-	-	-	-	-	-	-	-	-	-	-	-	-	-	-	-	-	-
CLCdnDe12_592	12.2.2 N-metabolism.ammonia metabolism.glutamine synthetase | 12.2 N-metabolism.ammonia metabolism | 12 N-metabolism	CLCdnDe12_592 Glutamine synthetase	Sotub01g022730.1.1|PGSC0003DMG400004355	-	AT5G35630	glutamine synthetase 2	GLN2	0	0	0	0	0	0	0	0	0	0	0	0	0.000890956	0.0010819	0.00107506	0.00204451	0.00105446	0.000980911	0.00120629	0.00113587	0.00114607	0.00106236	0.000869047	0.000855239	0.000722482	0.000862856	0.00148595	0.00113155	0.00146052	0.00103955	0.000958039	0.00106209	0.000865016	0.00100128	0.000952341	0.000853877	0.00133953	0.00167714	0.00175957	0.00185594	0.00171378	0.00152787
CLCdnDe12_5975	29.7.4 protein.glycosylation.UDP-glucose glycoprotein glucosyltransferase | 29.7 protein.glycosylation | 29 protein	CLCdnDe12_5975 UDP-glucose glycoprotein glucosyltransferase	Sotub01g041040.1.1	-	AT1G71220	EMS-MUTAGENIZED BRI1 SUPPRESSOR 1	UGGT	0	0	0	0	0	0	0	0	0	0	0	0	3.03161e-05	4.51574e-05	-	7.27296e-05	-	1.11256e-05	2.73639e-05	3.70394e-05	1.1959e-05	3.61484e-05	3.5796e-05	4.69696e-05	-	-	-	-	-	-	-	-	-	-	-	-	2.18401e-05	4.16681e-05	5.33742e-05	1.05252e-05	2.07941e-05	1.02199e-05
CLCdnDe12_6148	29.5 protein.degradation | 29 protein	CLCdnDe12_6148 Xaa-Pro aminopeptidase	Sotub01g036920.1.1|PGSC0003DMG400024739	-	AT3G05350	Metallopeptidase M24 family protein	-	0	0	0	0	0	0	0	0	0	0	0	0	2.36697e-05	7.93289e-05	7.88277e-05	0.000141962	5.36922e-05	2.60595e-05	3.20472e-05	5.7838e-05	5.6023e-05	5.64467e-05	8.38446e-05	8.25124e-05	-	3.10137e-05	5.85781e-05	6.28557e-05	6.15468e-05	0.000100295	3.65871e-05	9.73453e-05	9.91037e-05	6.79792e-05	6.12538e-05	0.000104349	5.11559e-05	7.31991e-05	0.000100014	7.39593e-05	4.87059e-05	7.18137e-05
CLCdnDe12_6233	11.9.4.9 lipid metabolism.lipid degradation.beta-oxidation.multifunctional | 11.9.4 lipid metabolism.lipid degradation.beta-oxidation | 11.9 lipid metabolism.lipid degradation | 11 lipid metabolism	CLCdnDe12_6233 Fatty acid oxidation complex subunit alpha 1	Sotub07g011920.1.1	-	AT4G29010	Enoyl-CoA hydratase/isomerase family	AIM1	0	0	0	0	0	0	0	0	0	0	0	0	6.93418e-05	2.58221e-05	7.69768e-05	0.000110903	5.24315e-05	7.63428e-05	9.3884e-05	5.64799e-05	8.20614e-05	8.26819e-05	5.45839e-05	5.37167e-05	0.000143698	9.08565e-05	8.5804e-05	6.13798e-05	3.00508e-05	-	7.14559e-05	9.50596e-05	0.000225812	0.000199149	0.000209354	0.000135865	9.99095e-05	4.76536e-05	0.000122082	0.000144445	7.13435e-05	7.01275e-05
CLCdnDe12_6239	29.2.1.1.1.2.24 protein.synthesis.ribosomal protein.prokaryotic.chloroplast.50S subunit.L24 | 29.2.1.1.1.2 protein.synthesis.ribosomal protein.prokaryotic.chloroplast.50S subunit | 29.2.1.1.1 protein.synthesis.ribosomal protein.prokaryotic.chloroplast | 29.2.1.1 protein.synthesis.ribosomal protein.prokaryotic | 29.2.1 protein.synthesis.ribosomal protein | 29.2 protein.synthesis | 29 protein	CLCdnDe12_6239 50S ribosomal protein L24	Sotub07g026360.1.1|PGSC0003DMG400019266|PGSC0003DMG400019266	-	AT5G54600	Translation protein SH3-like family protein	RPL24	0	0	0	0	0	0	0	0	0	0	0	0	0.000619796	0.00079133	0.000884622	0.000849666	0.000702971	0.000779855	0.000839161	0.000865428	0.00083827	0.000739033	0.000627282	0.000823087	0.000825694	0.000464057	0.000547814	0.000352691	0.000460461	0.000375178	0.000410588	0.000485525	0.000247148	0.000254292	0.000687404	0.000520458	0.000669764	0.000821457	0.000841788	0.000922209	0.000728785	0.000626819
CLCdnDe12_6340	29.2.5 protein.synthesis.release | 29.2 protein.synthesis | 29 protein	CLCdnDe12_6340 Eukaryotic peptide chain release factor subunit 1-3-like	Sotub05g028290.1.1|PGSC0003DMG400023496|PGSC0003DMG400023496|PGSC0003DMG400023496|PGSC0003DMG401007604|PGSC0003DMG401007604|PGSC0003DMG401007604|PGSC0003DMG401007604|PGSC0003DMG401007604|PGSC0003DMG402007604	-	-	-	-	0	0	0	0	0	0	0	0	0	0	0	0	3.8294e-05	4.27807e-05	4.25104e-05	4.59345e-05	4.3433e-05	-	5.18475e-05	-	-	-	4.5216e-05	8.89951e-05	-	-	-	-	-	-	-	-	-	-	-	-	-	3.94751e-05	8.09041e-05	-	-	3.87279e-05
CLCdnDe12_6655	31.1 cell.organisation | 31 cell	CLCdnDe12_6655 Pre-mRNA-splicing regulator WTAP	Sotub03g025680.1.1|PGSC0003DMG400018108	-	AT3G54170	FKBP12 interacting protein 37	FIP37	0	0	0	0	0	0	0	0	0	0	0	0	-	-	-	-	-	-	-	-	-	-	-	-	-	-	-	-	-	-	-	-	-	-	-	-	-	0.000100881	5.16887e-05	-	5.03437e-05	-
CLCdnDe12_6684	26.17 misc.dynamin | 26 misc	CLCdnDe12_6684 Dynamin-2	Sotub01g043250.1.1|PGSC0003DMG400010675	-	AT4G33650	dynamin-related protein 3A	DRP3A	0	0	0	0	0	0	0	0	0	0	0	0	6.04861e-05	0.000135146	0.000134292	0.000120924	4.57354e-05	6.6593e-05	8.1894e-05	4.92668e-05	4.77208e-05	0.000144245	0.000119032	9.37129e-05	0.000188019	7.92532e-05	7.48459e-05	0.000133852	5.2426e-05	5.69547e-05	3.11651e-05	5.52796e-05	5.62782e-05	5.79051e-05	0.000104353	0.000148142	-	-	-	-	-	-
CLCdnDe12_68	34.16 transport.ABC transporters and multidrug resistance systems | 34 transport	CLCdnDe12_68 ABC transporter ATP-binding protein	Sotub04g021060.1.1|PGSC0003DMG400016576	-	AT5G64840	general control non-repressible 5	ABCF5	0	0	0	0	0	0	0	0	0	0	0	0	2.40784e-05	0.000107598	2.67296e-05	2.88825e-05	-	-	-	8.8255e-05	8.54855e-05	5.74213e-05	8.52923e-05	2.7979e-05	7.48471e-05	-	5.95895e-05	6.3941e-05	6.26094e-05	3.40089e-05	3.72188e-05	6.60174e-05	6.72099e-05	6.91529e-05	-	-	2.60196e-05	4.9642e-05	2.54353e-05	2.50788e-05	2.47735e-05	2.43512e-05
CLCdnDe12_7533	11.6 lipid metabolism.lipid transfer proteins etc | 11 lipid metabolism	CLCdnDe12_7533 Glycolipid transfer protein domain-containing protein 1	Sotub06g034260.1.1|PGSC0003DMG401020076|PGSC0003DMG401020076	-	AT2G33470	glycolipid transfer protein 1	GLTP1	0	0	0	0	0	0	0	0	0	0	0	0	0.000248532	0.000185101	0.000183931	0.000198746	0.000281884	0.000273625	0.00022433	0.000202433	0.000294121	0.000296345	0.000391275	0.000192529	0.000257518	0.000108548	0.000102512	0.000219995	0.000107707	-	0.000128055	0.00011357	0.000115621	0.000118964	-	0.000121741	0.000179046	0.000256197	0.000175025	8.62859e-05	8.52354e-05	0.000167565
CLCdnDe12_7557	29.1.18 protein.aa activation.glutamine-tRNA ligase | 29.1 protein.aa activation | 29 protein	CLCdnDe12_7557 Glutaminyl-tRNA synthetase	Sotub05g008200.1.1|PGSC0003DMG400014572|PGSC0003DMG400014572	-	AT1G25350	glutamine-tRNA ligase%2C putative / glutaminyl-tRNA synthetase%2C putative / GlnRS	OVA9	0	0	0	0	0	0	0	0	0	0	0	0	8.47316e-05	7.09943e-05	7.05458e-05	0.000152456	7.20767e-05	2.33216e-05	8.60406e-05	0.000103523	0.000100274	5.05162e-05	7.50356e-05	7.38434e-05	6.58465e-05	5.55106e-05	2.62119e-05	8.43779e-05	5.50805e-05	8.97577e-05	6.54862e-05	2.90393e-05	8.86916e-05	9.12556e-05	0.000109637	0.000124515	4.57813e-05	4.36724e-05	4.47533e-05	8.82519e-05	2.17944e-05	6.42687e-05
CLCdnDe12_7612	-	CLCdnDe12_7612 FolD bifunctional protein	Sotub01g031640.1.1|PGSC0003DMG400000152	-	AT4G00620	Amino acid dehydrogenase family protein	FOLD4	0	0	0	0	0	0	0	0	0	0	0	0	-	-	-	-	-	-	-	-	-	-	-	-	-	-	-	-	-	-	-	-	-	-	-	-	-	-	-	-	-	-
CLCdnDe12_7623	28.1.3.1 DNA.synthesis/chromatin structure.histone.H1 | 28.1.3 DNA.synthesis/chromatin structure.histone | 28.1 DNA.synthesis/chromatin structure | 28 DNA	CLCdnDe12_7623 Histone H1 (Fragment)	Sotub03g032640.1.1|PGSC0003DMG400005735	-	AT3G18035	winged-helix DNA-binding transcription factor family protein	HON4	0	0	0	0	0	0	0	0	0	0	0	0	9.45451e-05	3.52075e-05	0.00013994	7.56059e-05	0.000142977	-	4.26692e-05	7.70084e-05	0.000149184	3.7578e-05	3.72116e-05	7.32408e-05	0.000195927	-	7.79938e-05	8.36893e-05	0.00012292	0.000133538	0.000146142	0.000172814	0.000175936	0.000135766	0.000203891	0.000185248	0.000102167	9.7461e-05	0.000166455	0.000131297	0.000129699	3.18721e-05
CLCdnDe12_767	1.1.5.3 PS.lightreaction.other electron carrier (ox/red).ferredoxin reductase | 1.1.5 PS.lightreaction.other electron carrier (ox/red) | 1.1 PS.lightreaction | 1 PS	CLCdnDe12_767 Ferredoxin--NADP reductase	Sotub02g027160.1.1|PGSC0003DMG402003567|PGSC0003DMG402003567	-	AT1G20020	ferredoxin-NADP[+]-oxidoreductase 2	LFNR2	0	0	0	0	0	0	0	0	0	0	0	0	0.00346709	0.00268549	0.00271985	0.00404794	0.00387993	0.00351177	0.00244098	0.00242864	0.00273538	0.00253558	0.00283836	0.0025784	0.00517313	0.00260455	0.00354657	0.00300761	0.00306518	0.0029382	0.00314406	0.00266167	0.00251619	0.00258894	0.00245244	0.00271731	0.00289738	0.00300218	0.00302765	0.00269631	0.00285374	0.0028986
CLCdnDe12_7797	26.1 misc.misc2 | 26 misc	CLCdnDe12_7797 Alcohol dehydrogenase zinc-binding	Sotub03g018420.1.1	-	AT3G56460	GroES-like zinc-binding alcohol dehydrogenase family protein	T5P19_110	0	0	0	0	0	0	0	0	0	0	0	0	0.000130061	0.000193732	0.000240636	0.000208014	9.8343e-05	9.54615e-05	0.000117396	0.000105936	0.00025653	0.000206776	0.00020476	0.00015113	0.000134763	-	5.3646e-05	5.75635e-05	-	6.12337e-05	-	5.94328e-05	0.000121013	0.000124511	0.000112193	0.000127418	0.000234244	0.000134072	0.000183187	0.000180619	0.000133815	0.000175379
CLCdnDe12_7800	23.1.1.1 nucleotide metabolism.synthesis.pyrimidine.carbamoyl phosphate synthetase | 23.1.1 nucleotide metabolism.synthesis.pyrimidine | 23.1 nucleotide metabolism.synthesis | 23 nucleotide metabolism	CLCdnDe12_7800 Carbamoyl phosphate synthase large subunit	PGSC0003DMG400007504|PGSC0003DMG400007504	-	AT1G29900	carbamoyl phosphate synthetase B	CARB	0	0	0	0	0	0	0	0	0	0	0	0	5.58281e-05	9.35538e-05	6.19752e-05	0.000167418	7.91501e-05	7.6831e-05	0.000170072	0.000136419	0.000148655	0.000149779	0.000148319	0.000145962	8.67701e-05	7.315e-05	8.63527e-05	0.00011119	9.07289e-05	0.000137993	0.000107869	5.74005e-05	0.000116875	6.01267e-05	7.22376e-05	8.20405e-05	7.54112e-05	0.000100712	0.000103205	8.72214e-05	7.17996e-05	5.64607e-05
CLCdnDe12_7947	-	CLCdnDe12_7947 Genomic DNA chromosome 5 P1 clone MBG8	Sotub07g029370.1.1|Sotub10g011120.1.1|PGSC0003DMG401022324|PGSC0003DMG401022324|PGSC0003DMG401022324|PGSC0003DMG401022324	-	AT4G27020	inositol-1%2C4%2C5-trisphosphate 5-phosphatase	F10M23.360	0	0	0	0	0	0	0	0	0	0	0	0	-	-	-	-	-	-	-	-	-	-	-	-	-	-	-	-	-	-	-	-	-	-	-	-	-	-	-	-	-	-
CLCdnDe12_8124	30.5 signalling.G-proteins | 30 signalling	CLCdnDe12_8124 Ras-related protein Rab-8A	Sotub10g028490.1.1|PGSC0003DMG400019159	-	AT5G59840	Ras-related small GTP-binding family protein	RABE1A	0	0	0	0	0	0	0	0	0	0	0	0	-	-	-	-	-	-	-	-	-	-	-	-	0.000481655	0.000609075	0.000671072	0.00051434	0.000805807	0.000547134	0.000598774	0.000318626	0.000216254	0.000556265	0.000601478	0.000683101	0.000586043	0.000399319	0.000245521	0.000322773	0.000318844	0.000313409
CLCdnDe12_8195	8.2.10 TCA / organic transformation.other organic acid transformations.malic | 8.2 TCA / organic transformation.other organic acid transformations | 8 TCA / organic transformation	CLCdnDe12_8195 NAD-dependent malic enzyme 2	Sotub08g008850.1.1	-	AT2G13560	NAD-dependent malic enzyme 1	NAD-ME1	0	0	0	0	0	0	0	0	0	0	0	0	0.00010693	0.000149322	0.000148379	0.000192397	0.000151599	5.88628e-05	7.23877e-05	0.000130644	0.000189816	0.000191251	0.000157823	0.000124252	8.3097e-05	7.00534e-05	0.000165394	0.000141978	0.000173776	0.000113273	0.000123963	0.000219882	0.000261163	0.000191938	0.000242129	0.000274986	0.000173325	0.000165341	0.000141194	0.000111372	0.000165024	8.11059e-05
CLCdnDe12_8355	35.2 not assigned.unknown | 35 not assigned	CLCdnDe12_8355 Unknown Protein	Sotub09g017310.1.1|PGSC0003DMG400020288|PGSC0003DMG400020288	-	AT2G04039	-	-	0	0	0	0	0	0	0	0	0	0	0	0	0.000260121	0.000387465	0.000481271	0.000416028	0.000295029	0.000286384	0.000352187	0.000317809	0.000307836	0.000206776	0.000409521	0.000503768	0.000539054	0.00034083	0.000429168	0.000345381	0.000338188	0.000367402	0.000268052	0.000594328	0.000242025	0.000373533	0.000224386	0.000254836	0.000281092	0.000357525	0.000366374	0.000361238	0.000535261	0.000263069
CLCdnDe12_8408	27.3.67 RNA.regulation of transcription.putative transcription regulator | 27.3 RNA.regulation of transcription | 27 RNA	CLCdnDe12_8408 Remorin 1	Sotub06g015720.1.1	-	AT3G48940	Remorin family protein	T2J13.220	0	0	0	0	0	0	0	0	0	0	0	0	-	-	-	-	-	-	-	-	-	-	-	-	-	-	-	-	-	-	-	-	-	-	-	-	-	-	-	9.42148e-05	-	9.14816e-05
CLCdnDe12_8884	-	CLCdnDe12_8884 Cleavage and polyadenylation specificity factor subunit 2	Sotub03g015290.1.1	-	AT5G23880	cleavage and polyadenylation specificity factor 100	CPSF100	0	0	0	0	0	0	0	0	0	0	0	0	-	-	-	-	-	-	-	-	-	-	-	-	-	-	-	-	-	-	-	-	-	-	-	-	-	-	-	-	-	-
CLCdnDe12_9043	13.1.1.2 amino acid metabolism.synthesis.central amino acid metabolism.aspartate | 13.1.1.2.1 amino acid metabolism.synthesis.central amino acid metabolism.aspartate.aspartate aminotransferase | 13.1.1 amino acid metabolism.synthesis.central amino acid metabolism | 13.1 amino acid metabolism.synthesis | 13 amino acid metabolism	CLCdnDe12_9043 Aspartate aminotransferase	Sotub03g006720.1.1|Sotub08g018900.1.1|PGSC0003DMG400010840|PGSC0003DMG400010840	-	AT5G11520	aspartate aminotransferase 3	ASP3	0	0	0	0	0	0	0	0	0	0	0	0	0.000221649	0.000165079	8.20179e-05	0.000132936	4.18989e-05	0.000162685	0.000200065	0.000270804	0.000131153	0.000176193	0.000218095	0.000128778	0.000229663	0.000242017	0.000228558	0.000245248	0.000288169	0.000156531	0.000171305	0.00020257	0.000257786	0.000159143	0.000191198	0.000162859	0.000159679	0.000152323	0.000195116	0.000115429	0.000266055	0.00014944
CLCdnDe12_9305	28.1 DNA.synthesis/chromatin structure | 28 DNA	CLCdnDe12_9305 Nucleosome assembly protein family	Sotub06g026880.1.1|PGSC0003DMG400033079	-	AT1G18800	NAP1-related protein 2	NRP2	0	0	0	0	0	0	0	0	0	0	0	0	0.000103941	0.000348357	0.000173078	0.000124679	0.000294724	5.72176e-05	0.000281458	0.000253984	0.000184511	0.000309843	0.000245458	0.000301948	-	-	-	-	-	-	-	-	-	-	-	-	0.000224641	0.000267866	0.000329395	0.000324778	0.000160412	0.000105119
CLCdnDe12_932	8.2.11 TCA / organic transformation.other organic acid transformations.atp-citrate lyase | 8.2 TCA / organic transformation.other organic acid transformations | 8 TCA / organic transformation	CLCdnDe12_932 ATP citrate lyase	Sotub01g018060.1.1|PGSC0003DMG400024016|PGSC0003DMG400024016	-	AT5G49460	ATP citrate lyase subunit B 2	ACLB-2	0	0	0	0	0	0	0	0	0	0	0	0	2.75238e-05	6.14973e-05	6.11088e-05	0.000132062	9.36523e-05	0.000121211	3.72654e-05	0.000100884	6.51452e-05	9.84568e-05	6.4998e-05	9.59479e-05	8.55571e-05	0.000108191	0.000102175	-	3.57842e-05	3.88753e-05	8.5089e-05	0.000150928	0.000153654	3.95241e-05	0.000178069	8.08936e-05	8.92284e-05	0.000226982	0.000145375	0.000114669	0.000113273	0.000111343
CLCdnDe12_9629	34.1.1 transport.p- and v-ATPases.H+-transporting two-sector ATPase | 34.1 transport.p- and v-ATPases | 34 transport	CLCdnDe12_9629 V-type proton ATPase subunit d	Sotub10g026590.1.1|PGSC0003DMG400028218	-	AT3G28715	ATPase%2C V0/A0 complex%2C subunit C/D	VHA-d2	0	0	0	0	0	0	0	0	0	0	0	0	4.76766e-05	5.32626e-05	0.000105852	0.000114378	5.40747e-05	0.00010498	6.45508e-05	5.825e-05	0.000112844	5.68487e-05	5.62945e-05	5.54001e-05	-	6.24692e-05	0.000117991	6.33034e-05	0.000185955	0.000269358	0.000147391	0.000130718	0.000133079	6.84634e-05	0.00012338	0.000210185	0.000103041	9.8294e-05	5.03634e-05	4.96574e-05	9.81057e-05	4.82168e-05
CLCdnDe12_9663	31.1 cell.organisation | 31 cell	CLCdnDe12_9663 TBCC domain containing 1	Sotub10g022170.1.1	-	AT3G57890	-	-	0	0	0	0	0	0	0	0	0	0	0	0	-	-	-	-	-	-	-	-	-	-	-	-	9.14213e-05	7.7071e-05	7.27851e-05	0.00011715	7.64738e-05	0.00016616	9.09211e-05	8.06364e-05	4.10465e-05	4.22331e-05	3.80549e-05	-	3.17814e-05	9.09522e-05	-	3.06322e-05	6.05186e-05	2.97436e-05
CLCdnDe12_971	21.5 redox.peroxiredoxin | 21 redox	CLCdnDe12_971 Alkyl hydroperoxide reductase/ Thiol specific antioxidant/ Mal allergen	Sotub07g016220.1.1|PGSC0003DMG400013551	-	AT3G26060	Thioredoxin superfamily protein	PRXQ	0	0	0	0	0	0	0	0	0	0	0	0	0.00117848	0.000702166	0.000959379	0.000942412	0.00106931	0.00112447	0.00106373	0.000959894	0.00111573	0.000843123	0.00102044	0.00100422	0.000244219	0.00175002	0.00126383	0.000834535	0.00153217	0.00133162	0.00133586	0.000861636	0.0013158	0.00101538	0.00132156	0.00115454	0.00118859	0.000890876	0.000829932	0.00147294	0.00210167	0.00182749
CLCdnDe12_9714	3.8.1 minor CHO metabolism.galactose.galactokinases | 3.8 minor CHO metabolism.galactose | 3 minor CHO metabolism	CLCdnDe12_9714 Galactokinase	Sotub01g013340.1.1|PGSC0003DMG400017095	-	AT3G06580	Mevalonate/galactokinase family protein	GAL1	0	0	0	0	0	0	0	0	0	0	0	0	0.000133876	0.000112171	0.000185771	0.000200734	0.000227762	0.000257937	0.000135944	0.000245349	0.000198041	0.000199539	0.000237113	0.000233345	0.000208075	0.00013156	0.000165659	0.000133317	8.70271e-05	0.000236362	0.000206936	0.000137646	0.000233554	0.000240306	0.000216532	0.000196733	0.000217003	0.000172506	0.00014142	0.000174297	0.00013774	0.000169241
CLCdnDe13_10240	35.2 not assigned.unknown | 35 not assigned	CLCdnDe13_10240 Pre-mRNA-splicing factor isy-1	Sotub05g023440.1.1|PGSC0003DMG400006987	-	AT3G18790	pre-mRNA-splicing factor ISY1-like protein	-	0	0	0	0	0	0	0	0	0	0	0	0	0.000111936	0.000125051	6.21307e-05	6.7135e-05	6.34789e-05	-	0.000151554	6.83804e-05	6.62346e-05	0.000133471	0.00013217	0.00013007	-	-	-	-	-	-	-	-	-	-	-	-	6.04803e-05	0.000115389	5.91222e-05	0.000116587	0.000115168	0.000113205
CLCdnDe13_10251	27.3.30 RNA.regulation of transcription.triple-helix transcription factor family (Trihelix) | 27 RNA | 27.3 RNA.regulation of transcription	CLCdnDe13_10251 Os05g0169400 protein (Fragment)	Sotub02g036400.1.1|PGSC0003DMG400012598|PGSC0003DMG400012598|PGSC0003DMG400012598	-	AT5G14540	-	-	0	0	0	0	0	0	0	0	0	0	0	0	-	3.40531e-05	3.3838e-05	3.65635e-05	6.91446e-05	3.35593e-05	4.12702e-05	3.72418e-05	3.60731e-05	7.26918e-05	3.59916e-05	7.08395e-05	-	-	-	-	-	-	-	-	-	-	-	-	6.58784e-05	3.14219e-05	3.21995e-05	6.34963e-05	9.4085e-05	3.08271e-05
CLCdnDe13_10411	29.4.1 protein.postranslational modification.kinase | 29.4 protein.postranslational modification | 29 protein	CLCdnDe13_10411 Uncharacterized aarF domain-containing protein kinase, chloroplastic	PGSC0003DMG400022947|PGSC0003DMG400022947	-	AT5G05200	-	-	0	0	0	0	0	0	0	0	0	0	0	0	3.12211e-05	3.4879e-05	6.93174e-05	3.74503e-05	3.54108e-05	6.87465e-05	8.45423e-05	7.62901e-05	3.6948e-05	3.72274e-05	3.68645e-05	7.25576e-05	-	4.0908e-05	3.86331e-05	-	4.0591e-05	-	-	8.56009e-05	0.000261442	0.0001345	0.000121193	0.00018352	6.74762e-05	6.43679e-05	6.5961e-05	0.000130073	9.63669e-05	6.31496e-05
CLCdnDe13_105103	25.6 C1-metabolism.methylenetetrahydrofolate reductase | 25 C1-metabolism	CLCdnDe13_105103 Methylenetetrahydrofolate reductase	Sotub05g028920.1.1|PGSC0003DMG400023361|PGSC0003DMG400023361|PGSC0003DMG400023361	-	AT2G44160	methylenetetrahydrofolate reductase 2	MTHFR2	0	0	0	0	0	0	0	0	0	0	0	0	-	-	-	-	-	-	-	-	-	-	-	-	-	-	-	-	-	-	-	-	-	-	-	-	3.02908e-05	-	-	-	-	-
CLCdnDe13_1091	20 stress | 20.2.1 stress.abiotic.heat | 20.2 stress.abiotic	CLCdnDe13_1091 Heat shock protein 90	Sotub12g013560.1.1|PGSC0003DMG400029787	-	-	-	-	0	0	0	0	0	0	0	0	0	0	0	0	0.000837921	0.000936096	0.000823876	0.00094767	0.000787448	0.000790732	0.00100483	0.000965249	0.000821631	0.000970576	0.000791506	0.0010293	0.00148837	0.00119201	0.0012146	0.00114435	0.00140065	0.00121731	0.00151724	0.00121433	0.0010692	0.000687572	0.00102225	0.00109062	0.000879604	0.000937801	0.000708113	0.000723122	0.000837478	0.000920051
CLCdnDe13_11239	14.3 S-assimilation.sulfite redox | 14 S-assimilation	CLCdnDe13_11239 Sulfite reductase	PGSC0003DMG400010304	-	AT5G04590	sulfite reductase	SIR	0	0	0	0	0	0	0	0	0	0	0	0	0.00021796	0.000486994	0.000349496	0.000377647	0.000439484	0.000239966	0.000393471	0.000355063	0.000458562	0.000346522	0.000400335	0.000422115	0.000225841	0.000475978	0.000359607	0.000160778	0.000346345	0.000376264	0.000224605	0.000331998	0.000270396	0.000173883	0.000188016	0.000249119	0.000183191	0.000324541	0.000306991	0.000252239	0.000249169	0.000293906
CLCdnDe13_11491	26.3.1 misc.gluco-, galacto- and mannosidases.alpha-galactosidase | 26.3 misc.gluco-, galacto- and mannosidases | 26 misc	CLCdnDe13_11491 Alpha-glucosidase	Sotub05g007930.1.1|PGSC0003DMG400014540	-	AT1G68560	alpha-xylosidase 1	XYL1	0	0	0	0	0	0	0	0	0	0	0	0	0.00012623	0.000181311	0.000240221	0.000108154	0.000184075	0.000138975	0.000122076	0.00022032	0.000170725	0.000193518	0.000127755	0.000125725	0.000224219	0.000212651	0.000178512	9.57737e-05	0.000187558	0.00015282	0.000250866	0.000222489	0.000251675	0.000207161	0.000209999	0.000211997	0.000253327	0.00018589	0.00020954	0.000225385	0.000185534	0.000145897
CLCdnDe13_115185	26.12 misc.peroxidases | 26 misc	CLCdnDe13_115185 Class III peroxidase	PGSC0003DMG400026575|PGSC0003DMG400026575	-	-	-	-	0	0	0	0	0	0	0	0	0	0	0	0	-	-	-	-	-	-	-	-	-	-	-	-	-	-	-	-	-	-	-	-	7.39096e-05	7.60463e-05	6.85228e-05	7.78217e-05	5.72266e-05	-	-	-	5.44859e-05	-
CLCdnDe13_11941	29.5.5 protein.degradation.serine protease | 29 protein | 29.5 protein.degradation	CLCdnDe13_11941 Serine carboxypeptidase K10B2.2	Sotub07g005980.1.1|PGSC0003DMG400011208	-	AT4G30810	serine carboxypeptidase-like 29	SCPL29	0	0	0	0	0	0	0	0	0	0	0	0	0.000107964	0.000120614	7.99014e-05	0.000129506	8.16353e-05	0.000118865	0.000146176	8.79386e-05	0.000127769	8.58232e-05	0.00012748	0.000125454	0.000111868	9.43084e-05	8.90639e-05	0.000143352	9.35776e-05	0.000101661	0.000166884	9.86712e-05	0.000200907	0.000103358	0.000139698	0.000105771	0.000116668	0.000111294	7.60325e-05	7.49666e-05	7.4054e-05	7.27918e-05
CLCdnDe13_12183	1.1.1.2 PS.lightreaction.photosystem II.PSII polypeptide subunits | 1.1.1 PS.lightreaction.photosystem II | 1.1 PS.lightreaction | 1 PS	CLCdnDe13_12183 Photosystem II CP43 chlorophyll apoprotein	-	-	ATCG00280	photosystem II reaction center protein C	psbC	0	0	0	0	0	0	0	0	0	0	0	0	0.00176897	0.00201576	0.00200302	0.00203704	0.00188598	0.00151911	0.00210766	0.00233419	0.00221907	0.00206711	0.00204695	0.00201443	0.00318931	0.00208605	0.00166359	0.0015502	0.00133393	0.00184892	0.00185937	0.00189155	0.00246886	0.00162575	0.00132758	0.00166371	0.00202628	0.00142235	0.00164442	0.00173192	0.00167443	0.0021826
CLCdnDe13_12362	29.5.5 protein.degradation.serine protease | 29.5 protein.degradation | 29 protein	CLCdnDe13_12362 Serine protease	Sotub02g013220.1.1|PGSC0003DMG400006931|PGSC0003DMG400006931|PGSC0003DMG400006931	-	AT5G39830	Trypsin family protein with PDZ domain-containing protein	DEGP8	0	0	0	0	0	0	0	0	0	0	0	0	0.000109138	0.000162567	0.00016154	8.72755e-05	0.000165045	0.000120157	0.000147765	0.000177789	0.000215262	0.000173512	0.000214776	0.000126818	-	0.000190667	0.000135048	4.83033e-05	0.000189189	0.000205532	0.000112465	9.97437e-05	0.000203091	0.000156722	0.000141217	0.00010692	0.000117937	0.000112504	0.000115288	0.000113672	0.000149718	0.000110375
CLCdnDe13_12390	35.1 not assigned.no ontology | 35 not assigned	CLCdnDe13_12390 Gamma-interferon-inducible lysosomal thiol reductase	Sotub06g006410.1.1|Sotub06g006420.1.1|PGSC0003DMG400020559|PGSC0003DMG400020559	-	AT1G07080	Thioredoxin superfamily protein	-	0	0	0	0	0	0	0	0	0	0	0	0	-	-	-	-	-	-	-	-	-	-	-	-	-	8.49872e-05	-	8.61221e-05	-	-	0.00010026	0.000177838	0.000271575	0.000186284	0.000167854	9.53165e-05	7.00915e-05	-	-	6.75571e-05	6.67347e-05	6.55973e-05
CLCdnDe13_12470	11.1.8 lipid metabolism.FA synthesis and FA elongation.acyl CoA ligase | 11.1 lipid metabolism.FA synthesis and FA elongation | 11 lipid metabolism	CLCdnDe13_12470 Acetyl-coenzyme A synthetase 2	Sotub07g010520.1.1|PGSC0003DMG400004100|PGSC0003DMG400004100|PGSC0003DMG400004100	-	AT5G36880	acetyl-CoA synthetase	ACS	0	0	0	0	0	0	0	0	0	0	0	0	-	-	-	-	-	-	-	-	-	-	-	-	-	-	-	-	-	-	-	-	-	-	-	-	2.6438e-05	2.52202e-05	2.58444e-05	-	-	2.47428e-05
CLCdnDe13_12714	-	CLCdnDe13_12714 HD domain containing protein	Sotub05g007100.1.1|PGSC0003DMG400025101|PGSC0003DMG400025101|PGSC0003DMG400025101	-	AT1G26160	Metal-dependent phosphohydrolase	-	0	0	0	0	0	0	0	0	0	0	0	0	-	-	-	-	-	-	-	-	-	-	-	-	-	-	-	-	-	-	-	-	-	-	-	-	-	-	-	-	-	-
CLCdnDe13_12751	29.3.3 protein.targeting.chloroplast | 29.3 protein.targeting | 29 protein	CLCdnDe13_12751 Sec-independent protein translocase TatC	Sotub05g009200.1.1|PGSC0003DMG400030563|PGSC0003DMG400030563	-	AT2G01110	Sec-independent periplasmic protein translocase	TATC	0	0	0	0	0	0	0	0	0	0	0	0	4.76766e-05	0.000106525	-	0.000114378	0.000108149	-	0.000193653	5.825e-05	0.000112844	0.000113697	5.62945e-05	5.54001e-05	-	-	-	-	-	-	-	-	-	-	-	-	5.15203e-05	9.8294e-05	5.03634e-05	4.96574e-05	4.90529e-05	4.82168e-05
CLCdnDe13_12758	29.6 protein.folding | 29 protein	CLCdnDe13_12758 chaperonin	Sotub09g027230.1.1|PGSC0003DMG400011575	-	AT3G23990	heat shock protein 60	CPN60	0	0	0	0	0	0	0	0	0	0	0	0	0.000346829	0.000387465	0.000449186	0.000416028	0.000360591	0.000381846	0.000313055	0.000388434	0.000410449	0.000344627	0.000477774	0.000403014	0.000359369	0.000530179	0.000321876	0.000422132	0.000450918	0.000489869	0.000670131	0.000554706	0.000564726	0.000581052	0.000598362	0.000509671	0.000530952	0.000446907	0.000488499	0.000391341	0.000416314	0.000496908
CLCdnDe13_12814	31.4 cell.vesicle transport | 31 cell	CLCdnDe13_12814 Vesicle-associated membrane protein 7B	Sotub06g034000.1.1|PGSC0003DMG400020158	-	AT1G04750	vesicle-associated membrane protein 721	VAMP721	0	0	0	0	0	0	0	0	0	0	0	0	7.60658e-05	0.000169956	8.44412e-05	9.12426e-05	-	0.000167491	-	-	-	-	8.98154e-05	8.83883e-05	-	-	-	-	-	-	-	-	-	-	-	-	-	-	-	-	-	-
CLCdnDe13_13133	28.1 DNA.synthesis/chromatin structure | 28 DNA	CLCdnDe13_13133 RuvB-like helicase 2	Sotub03g008730.1.1|PGSC0003DMG400018681|PGSC0003DMG400018681	-	AT5G67630	P-loop containing nucleoside triphosphate hydrolases superfamily protein	T16K5.180	0	0	0	0	0	0	0	0	0	0	0	0	-	-	-	-	-	-	-	-	-	-	-	-	-	-	4.41522e-05	4.73763e-05	4.63897e-05	0.000151191	5.51536e-05	4.89148e-05	-	-	4.61689e-05	-	-	-	-	-	-	-
CLCdnDe13_13259	-	CLCdnDe13_13259 Diphthine synthase	Sotub04g034690.1.1|PGSC0003DMG400003775|PGSC0003DMG400003775	-	AT4G31790	Tetrapyrrole (Corrin/Porphyrin) Methylase	F28M20.20	0	0	0	0	0	0	0	0	0	0	0	0	-	-	-	-	-	-	-	-	-	-	-	-	-	-	-	-	-	-	-	-	-	-	-	-	-	-	-	-	-	-
CLCdnDe13_13672	29.2.1.2.1.16 protein.synthesis.ribosomal protein.eukaryotic.40S subunit.S16 | 29.2.1.2.1 protein.synthesis.ribosomal protein.eukaryotic.40S subunit | 29.2.1.2 protein.synthesis.ribosomal protein.eukaryotic | 29.2.1 protein.synthesis.ribosomal protein | 29.2 protein.synthesis | 29 protein	CLCdnDe13_13672 30S ribosomal protein S9	Sotub01g024560.1.1	-	AT2G09990	Ribosomal protein S5 domain 2-like superfamily protein	RPS16A	0	0	0	0	0	0	0	0	0	0	0	0	0.000892506	0.000623172	0.000371541	0.000936757	0.000379604	0.000614135	0.000302098	0.00054522	0.00052811	0.000532104	0.000658646	0.000518545	0.00138717	0.00102325	0.000828295	0.00088878	0.000870271	0.000787873	0.000862235	0.000917642	0.000778515	0.000801021	0.000721774	0.000655777	0.000361672	0.000345012	0.000471401	0.000580991	0.000459135	0.000676964
CLCdnDe13_13713	29.5.5 protein.degradation.serine protease | 29.5 protein.degradation | 29 protein	CLCdnDe13_13713 Serine carboxypeptidase K10B2.2	Sotub04g013070.1.1|PGSC0003DMG400027263|PGSC0003DMG400027263	-	AT3G07990	-	-	0	0	0	0	0	0	0	0	0	0	0	0	0.000110095	0.000122995	8.14784e-05	8.80411e-05	8.32465e-05	8.08073e-05	4.96872e-05	4.48371e-05	-	4.37586e-05	0.000129996	4.26435e-05	-	-	-	-	-	-	-	-	-	-	-	-	7.93141e-05	0.000113491	7.75331e-05	0.000114669	7.55156e-05	7.42285e-05
CLCdnDe13_13901	27.4 RNA.RNA binding | 27 RNA	CLCdnDe13_13901 Nuclear RNA binding protein (Fragment)	Sotub08g005960.1.1|Sotub08g005970.1.1|Sotub08g005980.1.1|PGSC0003DMG400020488	-	-	-	-	0	0	0	0	0	0	0	0	0	0	0	0	0.000548672	0.000664036	0.000659841	0.000438762	0.000570443	0.000755085	0.000680959	0.000558627	0.000703426	0.000545189	0.000809811	0.000637555	0.000852766	0.000299545	0.000282888	0.000303545	0.000356669	0.000322899	0.000494725	0.000376083	0.000255251	0.000328287	0.000295809	0.000470332	0.000296453	0.000754124	0.000579592	0.000619089	0.000470425	0.00064737
CLCdnDe13_14030	-	CLCdnDe13_14030 Uridylate kinase plant	Sotub08g022760.1.1|PGSC0003DMG400024212|PGSC0003DMG400024212|PGSC0003DMG400024212|PGSC0003DMG400024212|PGSC0003DMG400024212|PGSC0003DMG400024228	-	AT5G26667	P-loop containing nucleoside triphosphate hydrolases superfamily protein	UMK3	0	0	0	0	0	0	0	0	0	0	0	0	-	-	-	-	-	-	-	-	-	-	-	-	-	-	-	-	-	-	-	-	-	-	-	-	-	-	-	-	-	-
CLCdnDe13_1412	29.5.11.1 protein.degradation.ubiquitin.ubiquitin | 29.5.11 protein.degradation.ubiquitin | 29.5 protein.degradation | 29 protein	CLCdnDe13_1412 Ubiquitin	Sotub01g023250.1.1|PGSC0003DMG400005199	-	AT2G47110	ubiquitin 6	RPS27AB	0	0	0	0	0	0	0	0	0	0	0	0	0.00224792	0.00148817	0.00147877	0.00149801	0.00283287	0.00183324	0.00123995	0.00122064	0.00137939	0.00228328	0.00206441	0.00183813	0.001294	0.000654529	0.000515109	0.000442179	0.000649456	0.000352779	0.00102953	0.000684807	0.000813374	0.000597777	0.000754092	0.000611733	0.00134952	0.00197395	0.00175896	0.00164759	0.00162753	0.00185239
CLCdnDe13_14368	20.1.7.3 stress.biotic.PR-proteins.PR3/4/8/11 (chitinases and chitin binding proteins) | 20.1.7 stress.biotic.PR-proteins | 20.1 stress.biotic | 20 stress	CLCdnDe13_14368 Chitinase-like protein	Sotub07g006920.1.1|Sotub07g006940.1.1|Sotub07g006970.1.1|PGSC0003DMG406000309	-	AT4G19810	Glycosyl hydrolase family protein with chitinase insertion domain-containing protein	ChiC	0	0	0	0	0	0	0	0	0	0	0	0	-	-	-	-	-	-	-	-	-	-	-	-	-	5.83157e-05	-	-	5.78638e-05	6.28622e-05	6.87953e-05	6.10134e-05	6.21155e-05	0.000127823	5.75883e-05	0.000130807	-	-	-	-	-	-
CLCdnDe13_1477	4.1.5 glycolysis.cytosolic branch.pyrophosphate-fructose-6-P phosphotransferase | 4.1 glycolysis.cytosolic branch | 4 glycolysis	CLCdnDe13_1477 Diphosphate--fructose-6-phosphate 1-phosphotransferase	Sotub12g028110.1.1|PGSC0003DMG400029309	-	AT1G76550	Phosphofructokinase family protein	PFP-ALPHA2	0	0	0	0	0	0	0	0	0	0	0	0	8.1367e-05	0.000151501	0.000120435	0.000325338	0.000123048	8.95822e-05	0.000110165	0.000132549	6.41949e-05	0.000161701	0.0001281	9.45483e-05	0.000337236	0.000177688	0.000134245	0.000144049	0.000246835	0.00022985	0.00020962	0.00022309	0.00011356	0.000116843	0.000280755	3.98568e-05	8.79268e-05	0.000223671	0.000143254	0.000141246	0.000167432	0.000192008
CLCdnDe13_14822	33.99 development.unspecified | 33 development	CLCdnDe13_14822 Histone-binding protein RBBP7	Sotub03g035370.1.1|PGSC0003DMG400002498	-	AT2G19520	Transducin family protein / WD-40 repeat family protein	MSI4	0	0	0	0	0	0	0	0	0	0	0	0	-	-	-	-	-	-	-	-	-	-	-	-	-	4.76668e-05	-	4.83033e-05	4.72974e-05	5.1383e-05	5.62327e-05	4.98718e-05	5.07727e-05	-	-	-	-	-	-	-	-	-
CLCdnDe13_1559	31.2 cell.division | 31 cell	CLCdnDe13_1559 Cell division control protein 48 homolog E	Sotub06g030700.1.1|Sotub11g026820.1.1|PGSC0003DMG400012003|PGSC0003DMG400019676	-	AT5G03340	ATPase%2C AAA-type%2C CDC48 protein	CDC48E	0	0	0	0	0	0	0	0	0	0	0	0	0.000332611	0.000394805	0.000392311	0.000523653	0.000306513	0.000251757	0.000337749	0.000380976	0.000369021	0.000347024	0.00046637	0.000410649	0.000323098	0.00029962	0.000334405	0.000165611	0.000378379	0.000381703	0.000257064	0.000284982	0.000348156	0.000298517	0.000645562	0.000519327	0.000269569	0.000450016	0.000351355	0.000368082	0.000320824	0.00033638
CLCdnDe13_16002	16.4.1 secondary metabolism.N misc.alkaloid-like | 16.4 secondary metabolism.N misc | 16 secondary metabolism	CLCdnDe13_16002 Strictosidine synthase family protein	Sotub06g030240.1.1|PGSC0003DMG400005937|PGSC0003DMG400005937	-	AT1G08470	-	-	0	0	0	0	0	0	0	0	0	0	0	0	4.27992e-05	4.78137e-05	9.50233e-05	5.13385e-05	-	4.71204e-05	0.000115894	0.000104582	0.0001013	5.1033e-05	5.05355e-05	4.97326e-05	-	5.60785e-05	-	0.000113655	5.56439e-05	6.04506e-05	0.000132312	5.86728e-05	5.97326e-05	6.14594e-05	0.000110758	-	4.62497e-05	4.41192e-05	4.52111e-05	4.45773e-05	8.80693e-05	8.65683e-05
CLCdnDe13_16590	29.5.11.20 protein.degradation.ubiquitin.proteasom | 29.5.11 protein.degradation.ubiquitin | 29.5 protein.degradation | 29 protein	CLCdnDe13_16590 Proteasome subunit alpha type	Sotub12g008860.1.1|PGSC0003DMG400002904	-	AT2G05840	20S proteasome subunit PAA2	PAA2	0	0	0	0	0	0	0	0	0	0	0	0	0.000612237	0.000911959	0.000755165	0.000815991	0.000925864	0.00082384	0.000828927	0.000831127	0.00112706	0.000892248	0.000803227	0.000948558	0.00148021	0.000802197	0.00117847	0.00135485	0.00141508	0.0010569	0.00105151	0.00074605	0.00123423	0.000781484	0.00105625	0.00109963	0.000882128	0.000981741	0.000718599	0.000921084	0.000839881	0.00096316
CLCdnDe13_16709	30.3 signalling.calcium | 30 signalling	CLCdnDe13_16709 Copine-3	Sotub06g025720.1.1	-	AT5G61900	Calcium-dependent phospholipid-binding Copine family protein	BON1	0	0	0	0	0	0	0	0	0	0	0	0	2.90026e-05	-	3.2196e-05	3.47892e-05	3.28946e-05	3.19308e-05	3.92675e-05	3.54345e-05	3.43226e-05	6.91643e-05	6.84901e-05	3.37009e-05	-	-	-	-	-	-	-	-	-	-	-	-	-	2.98971e-05	-	-	2.98398e-05	2.93312e-05
CLCdnDe13_167246	-	CLCdnDe13_167246 Osmotin-like protein (Fragment)	Sotub08g026680.1.1|PGSC0003DMG400003042	-	-	-	-	0	0	0	0	0	0	0	0	0	0	0	0	-	-	-	-	-	-	-	-	-	-	-	-	-	-	-	-	-	-	-	-	-	-	-	-	-	-	7.1569e-05	-	-	-
CLCdnDe13_17329	33.99 development.unspecified | 33 development	CLCdnDe13_17329 Histone-binding protein RBBP4	Sotub07g014320.1.1|Sotub07g014330.1.1	-	AT2G19520	Transducin family protein / WD-40 repeat family protein	MSI4	0	0	0	0	0	0	0	0	0	0	0	0	3.3807e-05	-	3.75294e-05	4.05523e-05	-	3.72203e-05	9.15448e-05	-	4.00084e-05	8.06218e-05	3.99179e-05	3.92837e-05	0.000105088	0.000132889	0.000125499	8.97758e-05	8.79062e-05	9.54998e-05	0.00015677	9.26911e-05	4.71827e-05	9.70935e-05	8.74877e-05	4.96801e-05	7.30651e-05	6.96994e-05	3.57122e-05	7.04232e-05	6.95659e-05	6.83802e-05
CLCdnDe13_173291	-	CLCdnDe13_173291 Peroxidase	Sotub01g013600.1.1|PGSC0003DMG400024053	-	AT5G19890	Peroxidase superfamily protein	PER59	0	0	0	0	0	0	0	0	0	0	0	0	-	-	-	-	-	-	-	-	-	-	-	-	-	-	-	-	-	-	-	-	-	-	-	-	-	-	-	-	-	-
CLCdnDe13_1754	31.3.1 cell.cycle.peptidylprolyl isomerase | 31.3 cell.cycle | 31 cell	CLCdnDe13_1754 Peptidyl-prolyl cis-trans isomerase 1	Sotub01g047980.1.1|PGSC0003DMG400001617	-	AT2G18040	peptidylprolyl cis/trans isomerase%2C NIMA-interacting 1	PIN1	0	0	0	0	0	0	0	0	0	0	0	0	-	-	-	-	-	-	-	-	-	-	-	-	-	-	-	-	-	-	-	-	-	-	-	-	-	-	-	0.00014771	0.000145911	0.000143425
CLCdnDe13_19178	27.3.75 RNA.regulation of transcription.GRP | 20.2.2 stress.abiotic.cold | 20.2 stress.abiotic | 20 stress | 27.3 RNA.regulation of transcription | 27 RNA	CLCdnDe13_19178 Cold shock protein-1	Sotub01g048700.1.1|PGSC0003DMG400001591	-	-	-	-	0	0	0	0	0	0	0	0	0	0	0	0	0.000462705	0.000516917	0.000513652	0.000555024	0.000437332	0.000254711	0.000522059	0.0004711	0.000365053	0.000367814	0.000455285	0.000537662	0.000719153	0.000707313	0.00114511	0.000819152	0.00100262	0.000762458	0.00107283	0.000951472	0.00118392	0.0011074	0.0012972	0.00124658	0.000500008	0.000317983	0.000407317	0.000481928	0.000396718	0.000233974
CLCdnDe13_19623	33.99 development.unspecified | 33 development	CLCdnDe13_19623 WD repeat-containing protein 1	Sotub03g032560.1.1|PGSC0003DMG400005655	-	AT3G18060	transducin family protein / WD-40 repeat family protein	AIP1-2	0	0	0	0	0	0	0	0	0	0	0	0	-	-	-	-	-	-	-	-	-	-	-	-	-	-	-	-	-	-	-	-	-	-	-	-	-	2.83261e-05	-	-	5.65437e-05	-
CLCdnDe13_19773	-	CLCdnDe13_19773 Unknown Protein	Sotub11g027220.1.1|PGSC0003DMG400025517|PGSC0003DMG400025517	-	AT5G11810	-	-	0	0	0	0	0	0	0	0	0	0	0	0	-	-	-	-	-	-	-	-	-	-	-	-	-	-	-	-	-	-	-	-	-	-	-	-	-	-	-	-	-	-
CLCdnDe13_1984	29.4 protein.postranslational modification | 29 protein	CLCdnDe13_1984 Serine/threonine-protein phosphatase	Sotub01g017250.1.1|PGSC0003DMG400001929|PGSC0003DMG400001929|PGSC0003DMG400005301|PGSC0003DMG400005301|PGSC0003DMG400005301	-	AT1G10430	protein phosphatase 2A-2	PP2A2	0	0	0	0	0	0	0	0	0	0	0	0	-	-	-	-	-	-	-	-	-	-	-	-	-	-	-	-	-	-	-	-	-	-	-	-	-	-	-	5.69599e-05	5.62665e-05	5.53075e-05
CLCdnDe13_19877	31.4 cell.vesicle transport | 31 cell	CLCdnDe13_19877 Coatomer subunit beta-1	Sotub01g007830.1.1|PGSC0003DMG401021320|PGSC0003DMG402021320|PGSC0003DMG402021320|PGSC0003DMG402021320	-	AT4G31480	Coatomer%2C beta subunit	F3L17.50	0	0	0	0	0	0	0	0	0	0	0	0	-	-	-	-	-	-	-	-	-	-	-	-	5.48142e-05	0.000115525	4.36404e-05	4.68272e-05	2.2926e-05	4.98129e-05	8.17715e-05	7.25218e-05	4.92212e-05	2.53221e-05	4.56338e-05	2.59132e-05	3.81109e-05	9.08883e-05	3.72551e-05	5.50993e-05	3.62857e-05	3.56672e-05
CLCdnDe13_19973	16.4.1 secondary metabolism.N misc.alkaloid-like | 16.4 secondary metabolism.N misc | 16 secondary metabolism	CLCdnDe13_19973 Strictosidine synthase family protein	Sotub11g028250.1.1|PGSC0003DMG400002989	-	AT1G08470	-	-	0	0	0	0	0	0	0	0	0	0	0	0	-	-	-	-	-	-	-	-	-	-	-	-	-	-	-	-	-	-	-	-	-	-	-	-	-	4.41192e-05	-	4.45773e-05	4.40347e-05	8.65683e-05
CLCdnDe13_20163	29.5.9 protein.degradation.AAA type | 29.5 protein.degradation | 29 protein	CLCdnDe13_20163 ATP-dependent zinc metalloprotease FtsH	Sotub04g024950.1.1	-	AT5G64580	AAA-type ATPase family protein	FTSHI4	0	0	0	0	0	0	0	0	0	0	0	0	1.98511e-05	2.21769e-05	2.20368e-05	4.76237e-05	-	-	5.37541e-05	4.85071e-05	2.34925e-05	2.36701e-05	4.68787e-05	4.61339e-05	-	-	-	-	-	-	-	-	-	-	-	-	-	-	-	-	-	-
CLCdnDe13_2078	35 not assigned | 35.2 not assigned.unknown	CLCdnDe13_2078 Genomic DNA chromosome 5 P1 clone MQD19	Sotub09g025070.1.1|PGSC0003DMG400006085|PGSC0003DMG400006085	-	AT5G43750	NAD(P)H dehydrogenase 18	PNSB5	0	0	0	0	0	0	0	0	0	0	0	0	0.000235697	0.000351083	0.000261649	0.000471206	0.000267327	0.000172996	0.00042549	0.000479947	0.000557863	0.000374721	0.000278301	0.000273879	0.000244219	0.000411769	0.000291653	0.000312951	0.000204289	0.000221936	0.000364325	0.000215409	-	-	-	0.000346361	0.000254699	0.000242966	0.000414966	0.000245489	0.000242501	7.94559e-05
CLCdnDe13_21298	31.4 cell.vesicle transport | 31 cell	CLCdnDe13_21298 Syntaxin	Sotub01g014300.1.1|Sotub01g014310.1.1|PGSC0003DMG400021498	-	AT3G03800	syntaxin of plants 131	SYP131	0	0	0	0	0	0	0	0	0	0	0	0	5.38086e-05	0.000240452	0.000119467	0.000193634	0.000122059	5.92414e-05	0.000145706	0.000131484	0.000127358	0.000128321	0.000190605	0.000250102	-	-	-	-	-	-	-	-	-	-	-	-	0.000116293	0.000110936	0.000170523	0.000112088	0.000110724	5.44183e-05
CLCdnDe13_21517	26.9 misc.glutathione S transferases | 26 misc	CLCdnDe13_21517 Glutathione S-transferase	Sotub05g011670.1.1|PGSC0003DMG400022624|PGSC0003DMG400022624	-	AT1G10370	Glutathione S-transferase family protein	GSTU17	0	0	0	0	0	0	0	0	0	0	0	0	7.24436e-05	8.09315e-05	0.00016084	0.000173795	0.000164331	0.000159516	0.000196168	-	-	-	-	8.41794e-05	0.000225189	-	0.000179285	0.000192377	0.00018837	-	0.000111979	0.000297936	0.000101106	0.000208057	0.000187474	0.000319372	7.82841e-05	7.46779e-05	0.000229579	7.54534e-05	-	-
CLCdnDe13_21657	2.1.1.1 major CHO metabolism.synthesis.sucrose.SPS | 2.1.1 major CHO metabolism.synthesis.sucrose | 2.1 major CHO metabolism.synthesis | 2 major CHO metabolism	CLCdnDe13_21657 Sucrose phosphate synthase	Sotub09g029260.1.1|PGSC0003DMG400026428	-	AT1G04920	-	-	0	0	0	0	0	0	0	0	0	0	0	0	1.57279e-05	1.75706e-05	1.74596e-05	3.77319e-05	3.56771e-05	1.73159e-05	-	-	3.72258e-05	3.75073e-05	1.85708e-05	1.82758e-05	-	-	-	-	-	-	-	-	-	-	-	-	1.69959e-05	1.6213e-05	1.66142e-05	3.27627e-05	1.61819e-05	-
CLCdnDe13_22055	27.3.71 RNA.regulation of transcription.SNF7 | 27.3 RNA.regulation of transcription | 27 RNA	CLCdnDe13_22055 Charged multivesicular body protein 2a	Sotub12g010240.1.1|PGSC0003DMG400000328	-	AT2G06530	SNF7 family protein	VPS2.1	0	0	0	0	0	0	0	0	0	0	0	0	-	-	-	-	-	-	-	-	-	-	-	-	-	-	-	-	-	-	-	-	-	-	-	-	8.10925e-05	0.000154714	7.92715e-05	7.81603e-05	7.72088e-05	0.000151786
CLCdnDe13_22107	20.1.2 stress.biotic.receptors | 20.1 stress.biotic | 20 stress	CLCdnDe13_22107 Disease resistance response protein	PGSC0003DMG400021944|PGSC0003DMG400021945	-	-	-	-	0	0	0	0	0	0	0	0	0	0	0	0	-	-	-	-	-	-	-	-	-	-	-	-	-	-	-	-	-	-	-	0.000118253	0.000120389	0.000123869	0.000446458	0.000253522	-	-	-	-	-	-
CLCdnDe13_2214	35.2 not assigned.unknown | 35 not assigned	CLCdnDe13_2214 Endoplasmic reticulum-Golgi intermediate compartment protein 3	Sotub04g026920.1.1	-	AT1G36050	Endoplasmic reticulum vesicle transporter protein	T22A15.3	0	0	0	0	0	0	0	0	0	0	0	0	-	-	-	-	-	-	-	-	-	-	-	-	-	-	-	-	-	-	-	-	-	-	-	-	4.68487e-05	-	4.57967e-05	-	4.46051e-05	4.38448e-05
CLCdnDe13_2237	28.1 DNA.synthesis/chromatin structure | 28 DNA	CLCdnDe13_2237 Ankyrin repeat-containing protein	Sotub02g035460.1.1|PGSC0003DMG400001299	-	AT2G47450	chloroplast signal recognition particle component (CAO)	CAO	0	0	0	0	0	0	0	0	0	0	0	0	0.000494837	0.000653326	0.000649198	0.000593567	0.000306132	0.000495271	0.000426348	0.000439693	0.000585606	0.000697314	0.000531166	0.000731817	0.00027967	0.000353657	0.000389655	0.000418109	0.00029243	0.000381229	0.00027814	0.000185008	0.000376701	0.000193795	0.00023283	0.000264426	0.000340283	0.000556471	0.000380162	0.000374833	0.00037027	0.000500444
CLCdnDe13_23498	23.1.2.20 nucleotide metabolism.synthesis.purine.adenylosuccinate synthase | 23.1.2 nucleotide metabolism.synthesis.purine | 23.1 nucleotide metabolism.synthesis | 23 nucleotide metabolism	CLCdnDe13_23498 Adenylosuccinate synthetase	Sotub02g028650.1.1|Sotub10g022050.1.1|PGSC0003DMG400012663|PGSC0003DMG400023683	-	AT3G57610	adenylosuccinate synthase	PURA	0	0	0	0	0	0	0	0	0	0	0	0	0.000297062	0.000294993	0.000183206	0.000118777	0.000224618	0.000218036	0.000223445	0.000201634	0.000234369	0.000157427	0.000194866	0.00019177	0.000102601	8.64959e-05	0.000163372	8.76509e-05	0.000171651	9.32394e-05	0.000153059	0.000180994	9.21319e-05	0.000142193	8.5417e-05	0.000145513	0.000178339	0.000102075	0.000104601	0.000137513	0.000203758	0.000100143
CLCdnDe13_23898	29.4 protein.postranslational modification | 29 protein	CLCdnDe13_23898 Kinase family protein	Sotub11g018990.1.1	-	AT1G71410	ARM repeat superfamily protein	F26A9.21	0	0	0	0	0	0	0	0	0	0	0	0	-	-	-	-	-	-	-	-	-	-	-	-	-	-	-	-	-	-	-	-	-	-	-	-	-	1.84498e-05	1.89065e-05	-	-	-
CLCdnDe13_24157	2.2.2.1.1 major CHO metabolism.degradation.starch.starch cleavage.alpha amylase | 2.2.2.1 major CHO metabolism.degradation.starch.starch cleavage | 2.2.2 major CHO metabolism.degradation.starch | 2.2 major CHO metabolism.degradation | 2 major CHO metabolism	CLCdnDe13_24157 Alpha amylase 2 (IC)	Sotub02g012780.1.1	-	AT1G69830	-	-	0	0	0	0	0	0	0	0	0	0	0	0	-	-	-	-	-	-	-	-	-	-	-	-	-	-	-	-	-	-	-	-	-	-	-	-	1.85663e-05	-	1.81494e-05	1.7895e-05	1.76772e-05	3.47517e-05
CLCdnDe13_24740	35.2 not assigned.unknown | 35 not assigned	CLCdnDe13_24740 Hypothetical conserved protein	Sotub03g036650.1.1|PGSC0003DMG400002634|PGSC0003DMG400002634	-	AT1G64980	-	-	0	0	0	0	0	0	0	0	0	0	0	0	0.000131768	-	0.000146276	0.000158058	0.00014945	7.25357e-05	8.92022e-05	0.00016099	7.79691e-05	7.85587e-05	7.77928e-05	-	-	-	-	-	-	-	-	-	-	-	-	-	-	-	-	-	-	-
CLCdnDe13_24822	29.2.2.3.3 protein.synthesis.ribosome biogenesis.pre-rRNA processing and modifications.methylotransferases | 29.2.2.3 protein.synthesis.ribosome biogenesis.pre-rRNA processing and modifications | 29.2.2 protein.synthesis.ribosome biogenesis | 29.2 protein.synthesis | 29 protein	CLCdnDe13_24822 Ubiquinone/menaquinone biosynthesis methyltransferase UbiE	Sotub12g014560.1.1|PGSC0003DMG400020380|PGSC0003DMG400020380|PGSC0003DMG400020380	-	AT1G23360	S-adenosyl-L-methionine-dependent methyltransferases superfamily protein	MENG	0	0	0	0	0	0	0	0	0	0	0	0	-	-	-	-	-	-	-	-	-	-	-	-	-	-	-	-	-	-	-	-	-	-	-	-	-	0.00013477	-	6.80849e-05	6.72561e-05	-
CLCdnDe13_24833	13.1.7.1 amino acid metabolism.synthesis.histidine.ATP phosphoribosyltransferase | 13.1.7 amino acid metabolism.synthesis.histidine | 13 amino acid metabolism | 13.1 amino acid metabolism.synthesis	CLCdnDe13_24833 ATP phosphoribosyltransferase	Sotub01g040710.1.1|PGSC0003DMG400024926	-	AT1G09795	-	-	0	0	0	0	0	0	0	0	0	0	0	0	0.000339786	0.000379597	0.000377199	0.000305686	0.000192692	0.000187046	0.000172518	0.000207571	0.000201057	0.000253222	0.000351055	0.000444185	0.000528109	0.000166955	0.000367897	0.000338368	0.000552203	0.000479923	0.00026261	0.00029113	0.000237111	0.000243966	0.000164872	0.000249661	0.00036718	0.000262699	0.000224334	0.000265428	0.000262196	0.000214773
CLCdnDe13_24933	10.1.8 cell wall.precursor synthesis.GER | 10.1 cell wall.precursor synthesis | 10 cell wall	CLCdnDe13_24933 GDP-fucose synthetase NAD dependent epimerase/dehydratase	Sotub07g005850.1.1|PGSC0003DMG400011158	-	AT1G17890	NAD(P)-binding Rossmann-fold superfamily protein	GER2	0	0	0	0	0	0	0	0	0	0	0	0	0.00010693	5.9729e-05	0.000178055	0.000128264	-	-	-	0.000261287	0.000189816	6.37505e-05	0.000189387	0.000248504	-	0.000280213	0.000132315	0.000141978	0.000347552	0.000226545	0.000165285	7.32941e-05	0.000149236	0.00015355	0.000138359	7.85676e-05	5.77751e-05	5.51137e-05	5.64778e-05	5.56861e-05	0.000165024	0.000108141
CLCdnDe13_2502	35.1 not assigned.no ontology | 35 not assigned	CLCdnDe13_2502 BRCA1-A complex subunit BRE	Sotub04g034880.1.1|PGSC0003DMG400009939	-	AT5G42470	BRCA1-A complex subunit BRE-like protein	-	0	0	0	0	0	0	0	0	0	0	0	0	8.85422e-05	-	-	0.000106208	5.02122e-05	4.87409e-05	5.99401e-05	5.40892e-05	5.23919e-05	5.27881e-05	-	-	0.000137616	0.000116014	5.47814e-05	5.87818e-05	-	0.000125059	6.84313e-05	6.06906e-05	-	-	-	-	-	4.56365e-05	9.3532e-05	4.61104e-05	4.55491e-05	4.47728e-05
CLCdnDe13_25619	4.1.13 glycolysis.cytosolic branch.enolase | 4.1 glycolysis.cytosolic branch | 4 glycolysis	CLCdnDe13_25619 Enolase	Sotub10g022940.1.1|PGSC0003DMG400011044|PGSC0003DMG400011044	-	AT2G36530	Enolase	ENO2	0	0	0	0	0	0	0	0	0	0	0	0	0.00109302	0.00143161	0.00117153	0.00198925	0.0011542	0.00116188	0.00142884	0.00138147	0.00124891	0.00143812	0.0014241	0.00131388	0.000234318	0.00133338	0.00102604	0.00130114	0.00122504	0.0012244	0.0012817	0.00129173	0.00152547	0.00135308	0.00141429	0.00155082	0.00146624	0.00194263	0.00171201	0.00196281	0.00182258	0.00148658
CLCdnDe13_25630	31.3 cell.cycle | 31 cell	CLCdnDe13_25630 Cyclin dependent kinase A	Sotub12g028220.1.1|PGSC0003DMG400029305	-	AT3G48750	cell division control 2	CDKA-1	0	0	0	0	0	0	0	0	0	0	0	0	0.00011384	0.000254356	6.31873e-05	0.000136554	0.000129117	0.000125334	0.000231197	-	6.7361e-05	0.000135741	0.000134418	0.000198423	0.000176934	7.45806e-05	0.000140866	7.55765e-05	0.000148005	8.03952e-05	8.79832e-05	-	-	-	-	-	0.000123018	0.000176027	6.01277e-05	0.00011857	5.85631e-05	0.000172695
CLCdnDe13_25868	29.2.2.3.3 protein.synthesis.ribosome biogenesis.pre-rRNA processing and modifications.methylotransferases | 29.2.2.3 protein.synthesis.ribosome biogenesis.pre-rRNA processing and modifications | 29.2.2 protein.synthesis.ribosome biogenesis | 29.2 protein.synthesis | 29 protein	CLCdnDe13_25868 Methyltransferase-like	Sotub07g013950.1.1|PGSC0003DMG400003266|PGSC0003DMG400003266|PGSC0003DMG400003266|PGSC0003DMG400003266	-	AT4G29590	S-adenosyl-L-methionine-dependent methyltransferases superfamily protein	T16L4.100	0	0	0	0	0	0	0	0	0	0	0	0	0.000105914	0.000177486	0.000293941	0.000254093	0.000180192	0.000233216	0.000286802	0.000194105	0.000313357	0.000315726	0.000312648	0.000246145	-	0.000138777	0.000196589	0.00014063	0.000137701	7.47981e-05	-	7.25983e-05	0.000221729	0.000152093	0.000137046	7.78217e-05	5.72266e-05	0.000272952	0.000391591	0.000275787	0.000163458	5.35573e-05
CLCdnDe13_25944	9.7 mitochondrial electron transport / ATP synthesis.cytochrome c oxidase | 9 mitochondrial electron transport / ATP synthesis	CLCdnDe13_25944 Subunit VIb of cytochrome c oxidase	Sotub12g025720.1.1|PGSC0003DMG401017754	-	AT1G22450	cytochrome C oxidase 6B	COX6B-1	0	0	0	0	0	0	0	0	0	0	0	0	-	-	-	-	-	-	-	-	-	-	-	-	0.000223256	9.4106e-05	8.88728e-05	9.53627e-05	9.33768e-05	0.000101443	0.000222035	-	0.000300714	0.000103136	9.29323e-05	0.000105544	0.000232836	7.40369e-05	0.000151739	7.48058e-05	0.00014779	7.26356e-05
CLCdnDe13_26257	11.1.8 lipid metabolism.FA synthesis and FA elongation.acyl CoA ligase | 11.1 lipid metabolism.FA synthesis and FA elongation | 11 lipid metabolism	CLCdnDe13_26257 Acetyl-coenzyme A synthetase 2	Sotub02g037960.1.1|PGSC0003DMG400020231	-	AT5G36880	acetyl-CoA synthetase	ACS	0	0	0	0	0	0	0	0	0	0	0	0	4.2854e-05	7.18124e-05	7.13588e-05	0.000102809	4.86049e-05	4.71807e-05	5.80214e-05	5.23578e-05	2.53574e-05	2.55492e-05	7.59003e-05	4.97962e-05	0.000133211	2.80752e-05	5.30278e-05	0.0001138	5.57152e-05	3.0264e-05	6.62408e-05	2.93739e-05	2.99045e-05	6.15381e-05	2.7725e-05	6.29748e-05	9.26178e-05	6.62635e-05	6.79035e-05	-	-	2.16698e-05
CLCdnDe13_2631	29.1.7 protein.aa activation.alanine-tRNA ligase | 29.1 protein.aa activation | 29 protein	CLCdnDe13_2631 Alanyl-tRNA synthetase	Sotub03g017990.1.1|PGSC0003DMG400026475	-	AT1G50200	Alanyl-tRNA synthetase	ALATS	0	0	0	0	0	0	0	0	0	0	0	0	0.000132682	0.000166756	0.000147291	0.000179049	0.000150487	0.000237376	0.000112276	0.000101317	9.81375e-05	0.000217535	0.000156665	0.000173448	5.15547e-05	8.69245e-05	0.000102613	4.40426e-05	8.62509e-05	0.000140552	7.6909e-05	0.000159155	0.000138883	7.14489e-05	0.000171681	0.000121861	8.96116e-05	0.000170967	0.000122639	0.000138194	0.000136512	0.000134185
CLCdnDe13_26473	31.4 cell.vesicle transport | 31 cell	CLCdnDe13_26473 Syntaxin-like protein	PGSC0003DMG400034081	-	AT5G46860	Syntaxin/t-SNARE family protein	SYP22	0	0	0	0	0	0	0	0	0	0	0	0	-	0.000136961	0.000204144	0.000147058	6.95246e-05	0.000134975	8.29939e-05	7.48928e-05	7.25426e-05	7.30912e-05	0.000144757	0.000213686	-	-	-	-	-	-	-	-	-	-	-	-	6.62404e-05	0.000126378	0.000129506	6.38452e-05	6.3068e-05	6.1993e-05
CLCdnDe13_2857	29.2.3 protein.synthesis.initiation | 29.2 protein.synthesis | 29 protein	CLCdnDe13_2857 Eukaryotic translation initiation factor 4 gamma 1	Sotub01g028830.1.1|PGSC0003DMG400001722|PGSC0003DMG400001722	-	AT3G60240	eukaryotic translation initiation factor 4G	EIF4G	0	0	0	0	0	0	0	0	0	0	0	0	-	1.03402e-05	2.05499e-05	3.33076e-05	3.14937e-05	5.09515e-05	2.50634e-05	2.2617e-05	1.09536e-05	1.10365e-05	2.18577e-05	2.15104e-05	2.87714e-05	1.21276e-05	3.43596e-05	-	3.61009e-05	6.53656e-05	1.4307e-05	2.53773e-05	2.58357e-05	2.65826e-05	4.79053e-05	2.72032e-05	-	-	-	-	-	-
CLCdnDe13_2902	35.2 not assigned.unknown | 35 not assigned	CLCdnDe13_2902 Aspartic protease inhibitor 1	Sotub03g015970.1.1|Sotub03g015980.1.1|Sotub03g016020.1.1|Sotub03g016050.1.1|PGSC0003DMG400010137|PGSC0003DMG400010139|PGSC0003DMG400010143|PGSC0003DMG400010145|PGSC0003DMG400010146	-	-	-	-	0	0	0	0	0	0	0	0	0	0	0	0	0.000221161	0.000164715	0.000163675	0.000265287	0.000167226	0.00024349	0.00049906	0.000360277	0.000261729	0.000351611	0.000348183	0.000256988	0.000229157	0.000193187	0.000273666	0.0005873	0.000287535	0.000312373	0.000455807	0.00111168	0.00133754	0.00254068	0.00104927	0.00065	0.000637308	7.59938e-05	0.000233624	0.000460698	0.00045509	0.000223667
CLCdnDe13_29347	10.1 cell wall.precursor synthesis | 10 cell wall	CLCdnDe13_29347 Phosphoacetylglucosamine mutase	Sotub08g022670.1.1|PGSC0003DMG400024224|PGSC0003DMG400024224|PGSC0003DMG400024224	-	AT5G18070	phosphoglucosamine mutase-like protein	DRT101	0	0	0	0	0	0	0	0	0	0	0	0	-	-	-	-	-	-	-	-	-	-	-	-	-	-	-	3.98199e-05	-	4.23588e-05	-	-	8.37113e-05	8.61313e-05	0.000116415	4.40711e-05	-	3.09151e-05	3.16802e-05	3.12361e-05	3.08558e-05	-
CLCdnDe13_2939	29.2.4 protein.synthesis.elongation | 29.2 protein.synthesis | 29 protein	CLCdnDe13_2939 Elongation factor Ts	Sotub07g012740.1.1|PGSC0003DMG400003138	-	AT4G29060	elongation factor Ts family protein	EMB2726	0	0	0	0	0	0	0	0	0	0	0	0	0.000541878	0.000747807	0.00079616	0.000649995	0.000614597	0.000491308	0.000604196	0.000681524	0.00069786	0.000608119	0.000752738	0.000759298	0.000198166	0.000626477	0.000650803	0.000529036	0.000725226	0.000720341	0.000640517	0.00063361	0.000622812	0.00043484	0.000350576	0.000444992	0.000430562	0.000805028	0.000723938	0.000746989	0.000787088	0.000628609
CLCdnDe13_3021	29.2.1.2.1.8 protein.synthesis.ribosomal protein.eukaryotic.40S subunit.S8 | 29.2.1.2.1 protein.synthesis.ribosomal protein.eukaryotic.40S subunit | 29.2.1.2 protein.synthesis.ribosomal protein.eukaryotic | 29.2.1 protein.synthesis.ribosomal protein | 29.2 protein.synthesis | 29 protein	CLCdnDe13_3021 40S ribosomal protein S8	Sotub06g006780.1.1|PGSC0003DMG400020637	-	AT5G59240	Ribosomal protein S8e family protein	RPS8B	0	0	0	0	0	0	0	0	0	0	0	0	0.00053337	0.00081931	0.000740122	0.000959683	0.000680565	0.00102764	0.000722147	0.000896028	0.000867911	0.000715479	0.000708504	0.000774718	0.000621737	0.000960931	0.00115499	0.00123933	0.00130021	0.00113002	0.00103056	0.000822587	0.000930496	0.00114888	0.000862678	0.00107772	0.000648417	0.000687275	0.000774713	0.000486088	0.000548767	0.000674267
CLCdnDe13_30513	4.1.15 glycolysis.cytosolic branch.phospho-enol-pyruvate carboxylase (PEPC) | 4.1 glycolysis.cytosolic branch | 4 glycolysis	CLCdnDe13_30513 Phosphoenolpyruvate carboxylase	Sotub10g007910.1.1|PGSC0003DMG400021264	-	AT3G14940	phosphoenolpyruvate carboxylase 3	PPC3	0	0	0	0	0	0	0	0	0	0	0	0	0.000156235	0.000155147	0.000250521	0.000312345	0.000137823	0.000172009	0.000164524	0.000148465	0.00016435	0.000206991	0.000245967	0.000221888	0.000215845	0.000113728	0.000128884	9.21971e-05	0.000112846	0.000171632	0.000160998	0.000142787	0.000218049	0.000199424	0.000202157	0.00015306	0.000131313	0.000196843	0.000146702	0.000126565	0.000107163	5.26684e-05
CLCdnDe13_30983	4.1.13 glycolysis.cytosolic branch.enolase | 4.1 glycolysis.cytosolic branch | 4 glycolysis	CLCdnDe13_30983 Enolase	Sotub06g032440.1.1|PGSC0003DMG400030344|PGSC0003DMG400030344|PGSC0003DMG400030344|PGSC0003DMG400030344|PGSC0003DMG400030344	-	AT2G29560	cytosolic enolase	ENO3	0	0	0	0	0	0	0	0	0	0	0	0	-	-	-	-	-	-	-	-	-	-	-	-	-	-	-	-	-	-	-	-	-	-	-	-	7.64635e-05	3.64706e-05	-	-	-	-
CLCdnDe13_32337	-	CLCdnDe13_32337 U3 small nucleolar ribonucleoprotein protein IMP3	Sotub02g033610.1.1|PGSC0003DMG400001469	-	AT5G15750	Alpha-L RNA-binding motif/Ribosomal protein S4 family protein	-	0	0	0	0	0	0	0	0	0	0	0	0	-	-	-	-	-	-	-	-	-	-	-	-	-	-	-	-	-	-	-	-	-	-	-	-	-	-	-	-	-	-
CLCdnDe13_33222	35.1.27 not assigned.no ontology.tetratricopeptide repeat (TPR) | 35.1 not assigned.no ontology | 35 not assigned	CLCdnDe13_33222 Tetratricopeptide TPR_2 repeat protein	Sotub09g005690.1.1|PGSC0003DMG400023906|PGSC0003DMG400023906	-	AT2G37400	Tetratricopeptide repeat (TPR)-like superfamily protein	F4P12_260	0	0	0	0	0	0	0	0	0	0	0	0	0.000191251	0.000213659	0.000212309	0.00022941	0.000162687	0.00010528	0.000258941	0.000175249	0.00016975	0.000228045	0.000282277	0.000222234	0.000594499	0.000313239	0.00029582	0.000253937	0.000248649	0.000270128	0.000221718	0.000196638	6.67298e-05	0.000137318	6.18663e-05	0.000140524	0.000103335	0.000246437	0.000252536	0.000199197	0.000196772	0.000193418
CLCdnDe13_33877	26.11 misc.alcohol dehydrogenases | 26.11.1 misc.alcohol dehydrogenases.cinnamyl alcohol dehydrogenase | 26 misc	CLCdnDe13_33877 Alcohol dehydrogenase zinc-binding domain protein	Sotub05g028890.1.1|PGSC0003DMG400023362|PGSC0003DMG400023362|PGSC0003DMG400023362	-	AT1G65560	-	-	0	0	0	0	0	0	0	0	0	0	0	0	-	-	-	-	-	-	-	-	-	-	-	-	0.000145711	6.14193e-05	5.80038e-05	0.000124479	0.000121887	0.000132416	7.24567e-05	0.000128521	-	0.000134625	0.000121307	6.88842e-05	0.000101309	4.8321e-05	4.95169e-05	-	4.82284e-05	-
CLCdnDe13_3516	30.5 signalling.G-proteins | 30 signalling	CLCdnDe13_3516 ADP-ribosylation factor family protein	Sotub01g038180.1.1|Sotub07g009320.1.1|PGSC0003DMG400002778	-	AT4G02080	secretion-associated RAS super family 2	SAR1A	0	0	0	0	0	0	0	0	0	0	0	0	0.000433536	0.000774929	0.000577525	0.000624043	0.000491715	0.000477307	0.000586978	0.000529682	0.000615673	0.000620329	0.000409521	0.000604521	0.000269527	0.00045444	0.000429168	0.000575635	0.000450918	0.000489869	0.000402078	0.000475462	0.000605063	0.000622555	0.000673157	0.00101934	0.000655882	0.000446907	0.000549561	0.000722476	0.000535261	0.000438448
CLCdnDe13_356	11.2.4 lipid metabolism.FA desaturation.omega 6 desaturase | 11.2 lipid metabolism.FA desaturation | 11 lipid metabolism	CLCdnDe13_356 Omega-6 fatty acid desaturase	Sotub07g006550.1.1|PGSC0003DMG400011135	-	AT4G30950	fatty acid desaturase 6	FAD6	0	0	0	0	0	0	0	0	0	0	0	0	0.00011384	8.47853e-05	8.42497e-05	9.10357e-05	8.6078e-05	0.000125334	0.000102754	4.63622e-05	4.49073e-05	4.52469e-05	0.000134418	8.81879e-05	-	-	-	-	-	-	-	-	-	-	-	-	4.10059e-05	0.000117351	4.00851e-05	3.95232e-05	-	-
CLCdnDe13_380	-	CLCdnDe13_380 Peroxidase	Sotub02g023700.1.1|PGSC0003DMG400016453	-	AT4G21960	Peroxidase superfamily protein	PER42	0	0	0	0	0	0	0	0	0	0	0	0	-	-	-	-	-	-	-	-	-	-	-	-	-	-	-	-	-	-	-	-	-	-	-	-	-	-	-	-	-	-
CLCdnDe13_38005	26.2 misc.UDP glucosyl and glucoronyl transferases | 26 misc	CLCdnDe13_38005 UDP glucosyltransferase	Sotub07g016550.1.1|PGSC0003DMG400011740	-	-	-	-	0	0	0	0	0	0	0	0	0	0	0	0	-	0.000148081	3.67863e-05	3.97492e-05	0.000112754	-	0.000134598	4.04866e-05	7.84322e-05	3.95127e-05	3.91275e-05	3.85058e-05	0.000103007	0.000130258	0.000205023	8.7998e-05	0.000172331	0.000234022	0.000102444	0.000136283	0.000138745	4.75854e-05	0.000128633	9.73927e-05	7.16183e-05	0.000136638	3.5005e-05	3.45143e-05	6.81883e-05	6.70261e-05
CLCdnDe13_39806	33.99 development.unspecified | 33 development	CLCdnDe13_39806 Senescence-associated protein	PGSC0003DMG400007505	-	AT3G45600	tetraspanin3	TET3	0	0	0	0	0	0	0	0	0	0	0	0	5.85122e-05	0.000130735	6.49548e-05	7.01866e-05	-	6.44198e-05	-	7.14886e-05	6.92452e-05	6.97689e-05	6.90887e-05	6.7991e-05	0.000181884	7.66668e-05	0.000289614	7.76906e-05	7.60727e-05	8.2644e-05	0.000180888	0.000160427	8.16624e-05	-	7.57105e-05	8.59848e-05	-	-	-	-	-	-
CLCdnDe13_40396	17.3.1.2.7 hormone metabolism.brassinosteroid.synthesis-degradation.sterols.DWF5 | 17.3.1.2 hormone metabolism.brassinosteroid.synthesis-degradation.sterols | 17.3.1 hormone metabolism.brassinosteroid.synthesis-degradation | 17.3 hormone metabolism.brassinosteroid | 17 hormone metabolism	CLCdnDe13_40396 Sterol reductase	Sotub06g030060.1.1|PGSC0003DMG400005931	-	AT1G50430	Ergosterol biosynthesis ERG4/ERG24 family	DWF5	0	0	0	0	0	0	0	0	0	0	0	0	-	4.30764e-05	4.28043e-05	4.6252e-05	4.37332e-05	-	5.22059e-05	-	4.56317e-05	4.59767e-05	4.55285e-05	4.48051e-05	-	-	4.77128e-05	5.1197e-05	-	-	-	-	5.38144e-05	5.53701e-05	4.98922e-05	5.66628e-05	-	-	-	-	-	-
CLCdnDe13_4049	28.2 DNA.repair | 28 DNA	CLCdnDe13_4049 Galactose-6-phosphate isomerase subunit lacB	Sotub01g035310.1.1|PGSC0003DMG400022509	-	AT3G04880	-	-	0	0	0	0	0	0	0	0	0	0	0	0	-	-	6.09084e-05	-	-	-	0.000148573	-	0.000129863	6.54226e-05	6.47849e-05	6.37555e-05	-	-	-	7.28508e-05	7.13337e-05	-	-	-	0.000229726	7.8789e-05	0.000141988	8.06284e-05	0.000118581	-	0.000115918	5.71467e-05	0.000112902	0.000110978
CLCdnDe13_40882	-	CLCdnDe13_40882 Methylketone synthase Ia	Sotub01g046180.1.1|PGSC0003DMG402025920	-	-	-	-	0	0	0	0	0	0	0	0	0	0	0	0	-	-	-	-	-	-	-	-	-	-	-	-	-	-	-	-	-	-	-	-	-	-	-	-	-	-	-	-	-	-
CLCdnDe13_4233	29.5.11.20 protein.degradation.ubiquitin.proteasom | 29.5.11 protein.degradation.ubiquitin | 29.5 protein.degradation | 29 protein	CLCdnDe13_4233 26S protease regulatory subunit	Sotub01g047380.1.1|PGSC0003DMG400030960|PGSC0003DMG400030960	-	AT1G45000	AAA-type ATPase family protein	RPT4B	0	0	0	0	0	0	0	0	0	0	0	0	0.000504557	0.000563673	0.000420084	0.000605227	0.000333823	0.000231458	0.000512352	0.000462341	0.000547351	0.000501354	0.00044682	0.000439721	0.000522801	0.000771291	0.000988543	0.000781591	0.00103864	0.000831424	0.000909896	0.000979894	0.00088023	0.000483028	0.0010337	0.000741457	0.000454362	0.000476775	0.000532991	0.00052552	0.000562382	0.000510274
CLCdnDe13_43682	26.3.5 misc.gluco-, galacto- and mannosidases.glycosyl hydrolase family 5 | 26.3 misc.gluco-, galacto- and mannosidases | 26 misc	CLCdnDe13_43682 Anion-transporting ATPase	Sotub05g007380.1.1|PGSC0003DMG400000822|PGSC0003DMG400000822	-	AT1G26090	P-loop containing nucleoside triphosphate hydrolases superfamily protein	F14G11.6	0	0	0	0	0	0	0	0	0	0	0	0	-	-	-	-	-	-	-	-	-	-	-	-	-	4.75634e-05	8.98367e-05	-	0.000188779	5.12716e-05	0.000168332	-	5.06626e-05	5.21272e-05	0.00014091	0.000213377	3.92269e-05	3.742e-05	3.83461e-05	7.56171e-05	0.000112045	3.67117e-05
CLCdnDe13_4398	-	CLCdnDe13_4398 Unknown Protein	Sotub03g013820.1.1|PGSC0003DMG400009065	-	AT5G52960	tRNA dimethylallyltransferase	-	0	0	0	0	0	0	0	0	0	0	0	0	-	-	-	-	-	-	-	-	-	-	-	-	-	-	-	-	-	-	-	-	-	-	-	-	-	-	-	-	-	-
CLCdnDe13_4464	31.1 cell.organisation | 31 cell	CLCdnDe13_4464 Peroxisomal membrane protein 11-4	Sotub12g019200.1.1	-	AT3G47430	peroxin 11B	PEX11B	0	0	0	0	0	0	0	0	0	0	0	0	-	8.30896e-05	-	-	-	-	0.000201399	0.00018174	0.000264055	0.000177368	0.000175639	8.64241e-05	-	-	-	-	-	-	-	-	-	-	-	-	-	-	-	-	-	-
CLCdnDe13_44906	-	CLCdnDe13_44906 Light-dependent short hypocotyls 1	Sotub02g019400.1.1|PGSC0003DMG400010198	-	-	-	-	0	0	0	0	0	0	0	0	0	0	0	0	-	-	-	-	-	-	-	-	-	-	-	-	-	-	-	-	-	-	-	-	-	-	-	-	-	-	-	-	-	-
CLCdnDe13_4522	34.20 transport.porins | 34 transport	CLCdnDe13_4522 Porin/voltage-dependent anion-selective channel protein	Sotub02g030940.1.1|PGSC0003DMG400021448	-	AT5G67500	voltage dependent anion channel 2	VDAC2	0	0	0	0	0	0	0	0	0	0	0	0	0.00010204	0.000170992	0.000396462	0.000183598	0.000173599	0.000112342	0.000138155	0.000124669	6.03785e-05	0.000182505	0.000180726	0.000237139	0.000317187	6.68497e-05	0.000252529	0.000135485	6.63317e-05	0.000144123	0.000236589	0.000139884	0.000284822	0.000293057	0.000132032	0.000224924	0.000275665	5.25933e-05	0.000269475	0.000265697	0.000262463	0.000103196
CLCdnDe13_4546	35.2 not assigned.unknown | 35 not assigned	CLCdnDe13_4546 Homology to unknown gene	Sotub04g009320.1.1|PGSC0003DMG400032539|PGSC0003DMG400032539|PGSC0003DMG400032539	-	AT3G19900	-	-	0	0	0	0	0	0	0	0	0	0	0	0	6.88662e-05	7.69348e-05	7.64488e-05	8.26065e-05	-	7.58192e-05	9.32401e-05	8.41388e-05	-	8.21148e-05	8.13143e-05	0.000240067	-	-	-	-	-	-	-	-	-	-	-	-	-	0.00014198	-	7.17273e-05	-	0.000139293
CLCdnDe13_4613	28.1 DNA.synthesis/chromatin structure | 28 DNA	CLCdnDe13_4613 Hemimethylated DNA binding protein	Sotub05g005420.1.1|PGSC0003DMG401028329|PGSC0003DMG401028329|PGSC0003DMG401028329|PGSC0003DMG401028329|PGSC0003DMG401028329|PGSC0003DMG402022110|PGSC0003DMG402022110	-	AT2G03390	-	-	0	0	0	0	0	0	0	0	0	0	0	0	0.00029883	0.000333842	0.000387022	0.000298711	0.000225955	0.000109667	0.00026973	0.000182551	0.000235764	0.000237546	0.000352846	0.000405113	-	6.52581e-05	0.000123258	0.000198388	6.47523e-05	7.03458e-05	7.69853e-05	6.82769e-05	6.95102e-05	7.15198e-05	0.000128888	7.31894e-05	5.38203e-05	0.000308046	0.00031567	0.000466868	0.000409942	0.000151108
CLCdnDe13_4703	-	CLCdnDe13_4703 Glutathione S-transferase-like protein	Sotub01g050040.1.1|Sotub07g023720.1.1|PGSC0003DMG400014654|PGSC0003DMG400031094	-	-	-	-	0	0	0	0	0	0	0	0	0	0	0	0	-	-	-	-	-	-	-	-	-	-	-	-	-	-	-	-	-	-	-	-	-	-	-	-	-	-	-	-	-	-
CLCdnDe13_47839	-	CLCdnDe13_47839 CXE carboxylesterase	Sotub02g016040.1.1|PGSC0003DMG400021128	-	-	-	-	0	0	0	0	0	0	0	0	0	0	0	0	-	-	-	-	-	-	-	-	-	-	-	-	-	-	-	-	-	-	-	-	-	-	-	-	0.000107962	5.14943e-05	-	5.20291e-05	5.13957e-05	5.05197e-05
CLCdnDe13_4940	11.1.1 lipid metabolism.FA synthesis and FA elongation.acetyl CoA carboxylation | 11.1.1.2 lipid metabolism.FA synthesis and FA elongation.acetyl CoA carboxylation.heteromeric complex | 11.1.1.2.3 lipid metabolism.FA synthesis and FA elongation.acetyl CoA carboxylation.heteromeric complex.biotin carboxyl carrier protein | 11.1 lipid metabolism.FA synthesis and FA elongation | 11 lipid metabolism	CLCdnDe13_4940 Acetyl-CoA carboxylase biotin carboxyl carrier protein	Sotub06g011120.1.1|PGSC0003DMG400023955	-	AT3G56130	biotin/lipoyl attachment domain-containing protein	F18O21_90	0	0	0	0	0	0	0	0	0	0	0	0	0.000577051	0.000451263	0.000512471	0.000830622	0.000392694	0.000381188	0.000546901	0.000493518	0.000273161	0.000481646	0.000272543	0.00020116	0.000179375	0.000680484	0.000499833	0.000536333	0.000675211	0.000815041	0.00080277	0.000553749	0.00040268	0.000745778	0.000671996	0.00067839	0.000561216	0.000594848	0.000487656	0.000360615	0.000356225	0.000291795
CLCdnDe13_49607	11.9.3.1 lipid metabolism.lipid degradation.lysophospholipases.phospholipase D | 11.9.3 lipid metabolism.lipid degradation.lysophospholipases | 11.9 lipid metabolism.lipid degradation | 11 lipid metabolism	CLCdnDe13_49607 Phospholipase D	Sotub08g015510.1.1|Sotub08g015520.1.1|PGSC0003DMG400009598|PGSC0003DMG400009599|PGSC0003DMG400009599	-	-	-	-	0	0	0	0	0	0	0	0	0	0	0	0	4.14733e-05	4.63325e-05	6.90597e-05	7.46222e-05	-	4.56606e-05	5.6152e-05	5.0671e-05	4.90809e-05	7.41781e-05	4.897e-05	4.81919e-05	-	-	-	-	-	-	-	-	-	-	-	-	6.72253e-05	2.13762e-05	6.57158e-05	4.31964e-05	4.26705e-05	4.19432e-05
CLCdnDe13_5071	8.3 TCA / organic transformation.carbonic anhydrases | 8 TCA / organic transformation	CLCdnDe13_5071 Carbonic anhydrase	Sotub02g013790.1.1|PGSC0003DMG400006956|PGSC0003DMG400006956|PGSC0003DMG400006957|PGSC0003DMG400006957|PGSC0003DMG400006957	-	-	-	-	0	0	0	0	0	0	0	0	0	0	0	0	0.000459378	0.000586515	0.000874215	0.000393596	0.000446593	0.000505759	0.000710819	0.000561255	0.000543643	0.000391253	0.000464927	0.000381283	0.000203995	0.00060191	0.000893259	0.00104562	0.000682566	0.00092691	0.00101439	0.00170933	0.00155703	0.00197899	0.00212286	0.00163944	0.00120557	0.000744143	0.000762561	0.000956927	0.000945277	0.000995535
CLCdnDe13_53378	-	CLCdnDe13_53378 Cysteine-rich receptor-like protein kinase 3	Sotub09g012190.1.1|PGSC0003DMG400020364|PGSC0003DMG400020364|PGSC0003DMG400020364|PGSC0003DMG400020364|PGSC0003DMG400020364	-	AT5G59010	kinase with tetratricopeptide repeat domain-containing protein	BSK5	0	0	0	0	0	0	0	0	0	0	0	0	-	-	-	-	-	-	-	-	-	-	-	-	-	-	-	-	-	-	-	-	-	-	-	-	-	-	-	-	-	-
CLCdnDe13_53468	-	CLCdnDe13_53468 Pentatricopeptide repeat-containing protein	Sotub11g005040.1.1|PGSC0003DMG400000993	-	AT1G60770	Tetratricopeptide repeat (TPR)-like superfamily protein	F8A5.28	0	0	0	0	0	0	0	0	0	0	0	0	-	-	-	-	-	-	-	-	-	-	-	-	-	-	-	-	-	-	-	-	-	-	-	-	-	-	-	-	-	-
CLCdnDe13_5374	10.8.1 cell wall.pectinesterases.PME | 10.8 cell wall.pectinesterases | 10 cell wall	CLCdnDe13_5374 Pectinesterase	Sotub03g034350.1.1|PGSC0003DMG400009178|PGSC0003DMG400009178	-	AT3G14310	pectin methylesterase 3	PME3	0	0	0	0	0	0	0	0	0	0	0	0	0.000228457	0.000191418	0.000190209	0.000205529	0.000194337	0.000282963	0.000193322	0.000209342	0.000101386	0.000272408	0.000236034	0.000265467	0.00106523	0.000299341	0.000424042	0.000455007	0.000297021	0.000363013	0.000308992	0.000469783	0.00055798	0.000451087	0.000369509	0.000419653	0.000154297	0.000235503	0.000241332	0.000208205	0.000264433	0.000173284
CLCdnDe13_5430	11.1.9 lipid metabolism.FA synthesis and FA elongation.long chain fatty acid CoA ligase | 11.1 lipid metabolism.FA synthesis and FA elongation | 11 lipid metabolism	CLCdnDe13_5430 Long-chain-fatty-acid--CoA ligase family protein	Sotub01g023510.1.1|PGSC0003DMG400009052|PGSC0003DMG400009052|PGSC0003DMG400009052|PGSC0003DMG400009052|PGSC0003DMG400009052	-	AT2G47240	AMP-dependent synthetase and ligase family protein	LACS1	0	0	0	0	0	0	0	0	0	0	0	0	-	-	-	-	-	-	-	-	-	-	-	-	-	-	-	-	-	-	-	-	-	-	-	-	2.7358e-05	-	-	-	2.60477e-05	-
CLCdnDe13_54428	11.8.7 lipid metabolism.exotics (steroids, squalene etc).trans-2-enoyl-CoA reductase (NADPH) | 11.8 lipid metabolism.exotics (steroids, squalene etc) | 11 lipid metabolism	CLCdnDe13_54428 Zinc binding dehydrogenase	PGSC0003DMG400025357|PGSC0003DMG400025357|PGSC0003DMG400025357	-	AT3G45770	-	-	0	0	0	0	0	0	0	0	0	0	0	0	-	-	-	-	-	-	-	-	-	-	-	-	-	-	-	-	-	-	-	-	-	-	-	-	9.36975e-05	8.93813e-05	9.15935e-05	4.51548e-05	4.46051e-05	8.76896e-05
CLCdnDe13_54754	23.5.3 nucleotide metabolism.deoxynucleotide metabolism.cytosine deaminase | 23.5 nucleotide metabolism.deoxynucleotide metabolism | 23 nucleotide metabolism	CLCdnDe13_54754 Riboflavin biosynthesis protein ribD	Sotub01g031870.1.1|PGSC0003DMG400000164	-	AT4G20960	Cytidine/deoxycytidylate deaminase family protein	PYRD	0	0	0	0	0	0	0	0	0	0	0	0	-	-	-	-	-	-	-	-	-	-	-	-	-	4.99469e-05	9.43388e-05	0.000151842	4.95599e-05	0.000107682	0.000117845	0.000104515	0.000159604	0.000109479	9.86479e-05	0.000112035	-	-	-	-	-	-
CLCdnDe13_5534	8.1.4 TCA / organic transformation.TCA.IDH | 8.1 TCA / organic transformation.TCA | 8 TCA / organic transformation	CLCdnDe13_5534 Isocitrate dehydrogenase	Sotub10g017390.1.1|PGSC0003DMG400016826	-	AT4G35260	isocitrate dehydrogenase 1	IDH1	0	0	0	0	0	0	0	0	0	0	0	0	0.000224323	0.000150363	0.000199218	0.000107632	0.000101771	0.000197577	0.000121487	0.000109629	5.30942e-05	0.000106991	0.000158923	0.000104265	0.000278921	5.87847e-05	0.000166547	0.000119139	0.000174988	0.000190103	6.93487e-05	0.000123008	0.000187845	6.44253e-05	0.000116103	0.000131859	0.000193926	0.000138745	0.000142179	9.34571e-05	9.23193e-05	0.000136119
CLCdnDe13_5576	11.1.1 lipid metabolism.FA synthesis and FA elongation.acetyl CoA carboxylation | 11.1.1.2 lipid metabolism.FA synthesis and FA elongation.acetyl CoA carboxylation.heteromeric complex | 11.1.1.2.3 lipid metabolism.FA synthesis and FA elongation.acetyl CoA carboxylation.heteromeric complex.biotin carboxyl carrier protein | 11.1 lipid metabolism.FA synthesis and FA elongation | 11 lipid metabolism	CLCdnDe13_5576 Biotin carboxyl carrier protein of acetyl-CoA carboxylase	Sotub06g023570.1.1|PGSC0003DMG400028542	-	AT3G15690	Single hybrid motif superfamily protein	-	0	0	0	0	0	0	0	0	0	0	0	0	0.000305374	0.000477614	0.000474597	0.000439563	0.000207812	0.000403447	0.000330764	0.000298478	0.000361389	0.000509771	0.000360573	0.000496781	-	0.000400122	0.000377872	0.000486559	0.000397022	0.000517581	0.000472026	0.000418632	0.000426194	0.000526218	0.000553184	0.000448753	0.00046199	0.000440709	0.000258066	0.000318061	0.000188513	0.000308834
CLCdnDe13_5797	-	CLCdnDe13_5797 WD repeat-containing protein 5 homolog	Sotub03g033170.1.1	-	AT1G49040	-	-	0	0	0	0	0	0	0	0	0	0	0	0	-	-	-	-	-	-	-	-	-	-	-	-	-	-	-	-	-	-	-	-	-	-	-	-	-	-	-	-	-	-
CLCdnDe13_5827	30.2.10 signalling.receptor kinases.leucine rich repeat X | 30.2 signalling.receptor kinases | 30 signalling	CLCdnDe13_5827 G-type lectin S-receptor-like serine/threonine-protein kinase At5g24080	Sotub06g035370.1.1|PGSC0003DMG400027683	-	AT5G48380	BAK1-interacting receptor-like kinase 1	BIR1	0	0	0	0	0	0	0	0	0	0	0	0	-	-	-	-	-	-	-	-	-	-	-	-	8.39011e-05	3.53657e-05	3.3399e-05	3.58379e-05	-	3.81229e-05	4.1721e-05	3.70017e-05	-	-	3.49245e-05	7.93279e-05	-	5.56471e-05	-	-	5.55405e-05	5.45939e-05
CLCdnDe13_5844	10.1.21 cell wall.precursor synthesis.phosphomannomutase | 10.1 cell wall.precursor synthesis | 10 cell wall	CLCdnDe13_5844 Phosphomannomutase A1	Sotub05g021730.1.1|Sotub05g022050.1.1|PGSC0003DMG400013702|PGSC0003DMG400013702|PGSC0003DMG400013702|PGSC0003DMG400021636|PGSC0003DMG400021636|PGSC0003DMG400021636	-	AT2G45790	phosphomannomutase	PMM	0	0	0	0	0	0	0	0	0	0	0	0	-	-	-	-	-	-	-	-	-	-	-	-	-	-	-	-	-	-	-	-	-	-	-	-	7.11953e-05	6.79157e-05	6.95966e-05	6.8621e-05	6.77856e-05	6.66303e-05
CLCdnDe13_58690	21.2 redox.ascorbate and glutathione | 21 redox	CLCdnDe13_58690 Cytochrome b5 reductase 4	Sotub05g005960.1.1|PGSC0003DMG400028310	-	AT1G26340	cytochrome B5 isoform A	CB5-A	0	0	0	0	0	0	0	0	0	0	0	0	0.000125823	0.000140565	0.000279354	0.000452783	0.000142708	0.000138527	0.000170356	0.000307455	0.000148903	0.000150029	0.000297134	0.000146206	-	-	-	-	-	-	-	-	-	-	-	-	-	0.000129704	-	-	0.000129455	0.000127249
CLCdnDe13_6082	1.1.6 PS.lightreaction.NADH DH | 1.1 PS.lightreaction | 1 PS	CLCdnDe13_6082 NAD(P)H-quinone oxidoreductase subunit O	Sotub11g005420.1.1	-	AT1G74880	NAD(P)H:plastoquinone dehydrogenase complex subunit O	ndhO	0	0	0	0	0	0	0	0	0	0	0	0	0.00035046	0.000195761	0.000291786	0.000315289	0.000298118	0.000385844	0.000474499	0.000321137	0.00031106	0.000417883	0.000206904	0.000407234	-	-	-	-	-	-	-	-	-	-	-	-	0.000378714	0.000270952	0.000185105	0.000365021	0.000270433	0.000265824
[truncated: 3,509 more rows]
[truncated: 70 more columns]
