# Supplementary material for: Integration of multi-omics data and deep phenotyping provides insights into responses to single and combined abiotic stress in potato
Source: Plant Physiol. 2025 Apr 2;197(4):kiaf126. doi: 10.1093/plphys/kiaf126 (PMC12012603; doi:10.1093/plphys/kiaf126)
Supplement: kiaf126_Supplementary_Data [file kiaf126_supplementary_data.zip › Supplementary Table S6.xlsx]

## Sheet: README
Supplementary Table 6: Gene set enrichment analysis of proteomics data. MapMan v3 pathway enrichment results containing classes of proteins that are over-represented in stress treatments compared to control (FDR cut-off 0.05 and 0.1). MapMan pathways are defined in supplementary file 3.

## Sheet: GSEA
#		NES filtered; FDR q-value cut-off: 0.1
binNAME	bin-size	D08-vs-C	D14-vs-C	H01-vs-C	H07-vs-C	H08-vs-C	H14-vs-C	HD08-vs-C	HD14-vs-C	W01-vs-C	W07-vs-C
13.1.4 AMINO ACID METABOLISM.SYNTHESIS.BRANCHED CHAIN GROUP	9	0	0	0	0	0	0	0	1.73751	0	0
13.1.3 AMINO ACID METABOLISM.SYNTHESIS.ASPARTATE FAMILY	20	0	0	0	0	0	0	0	0	0	-1.80664
13.1.3.4 AMINO ACID METABOLISM.SYNTHESIS.ASPARTATE FAMILY.METHIONINE	10	0	0	0	0	0	0	0	0	0	-1.98848
25 C1-METABOLISM	11	0	0	0	0	0	0	1.82119	0	0	0
10.6.3 CELL WALL.DEGRADATION.PECTATE LYASES AND POLYGALACTURONASES	7	0	0	0	1.75993	0	0	0	0	0	0
18 CO-FACTOR AND VITAMINE METABOLISM	25	2.00718	0	0	0	0	0	0	0	0	0
33.99 DEVELOPMENT.UNSPECIFIED	46	0	0	0	1.73371	0	0	0	0	0	0
28.1.3.2.1 DNA.SYNTHESIS/CHROMATIN STRUCTURE.HISTONE.CORE.H2A	6	0	0	0	-1.72543	0	0	0	0	0	0
28.1.3 DNA.SYNTHESIS/CHROMATIN STRUCTURE.HISTONE	15	0	0	0	0	-1.87853	0	0	0	0	0
28.1.3.2 DNA.SYNTHESIS/CHROMATIN STRUCTURE.HISTONE.CORE	13	0	0	0	0	-2.04578	0	0	0	0	0
28.99 DNA.UNSPECIFIED	11	0	0	0	0	0	0	0	1.72941	0	0
5 FERMENTATION	10	0	0	0	0	0	0	0	0	0	1.68788
4.1 GLYCOLYSIS.CYTOSOLIC BRANCH	35	0	0	0	1.7544	0	0	0	1.6936	0	0
4 GLYCOLYSIS	51	0	0	0	0	0	0	0	1.64138	0	0
11 LIPID METABOLISM	79	0	0	0	0	1.83947	0	0	0	0	0
11.1 LIPID METABOLISM.FA SYNTHESIS AND FA ELONGATION	36	0	0	0	0	1.82668	0	0	0	0	0
2 MAJOR CHO METABOLISM	49	0	0	0	0	0	0	0	0	0	1.7573
2.2 MAJOR CHO METABOLISM.DEGRADATION	32	0	0	0	0	0	0	0	0	0	1.90642
2.2.1 MAJOR CHO METABOLISM.DEGRADATION.SUCROSE	18	0	0	0	0	0	0	0	1.73537	0	0
2.2.2 MAJOR CHO METABOLISM.DEGRADATION.STARCH	14	0	0	0	0	0	0	0	0	0	1.98434
26.12 MISC.PEROXIDASES	15	0	0	0	0	0	0	0	0	0	1.75315
26.28 MISC.GDSL-MOTIF LIPASE	15	0	-2.05382	0	0	0	0	0	-1.89332	0	0
26.3.5 MISC.GLUCO-, GALACTO- AND MANNOSIDASES.GLYCOSYL HYDROLASE FAMILY 5	28	0	0	0	0	-2.23293	0	0	0	0	0
26.4 MISC.BETA 1,3 GLUCAN HYDROLASES	12	0	0	0	0	-1.77925	0	0	0	0	1.72721
26.4.1 MISC.BETA 1,3 GLUCAN HYDROLASES.GLUCAN ENDO-1,3-BETA-GLUCOSIDASE	12	0	0	0	0	-1.80214	0	0	0	0	1.72068
26.9 MISC.GLUTATHIONE S TRANSFERASES	21	0	0	0	0	-1.82015	0	0	0	0	0
26.1 MISC.MISC2	7	0	0	0	0	-1.79636	0	0	0	0	0
9.1 MITOCHONDRIAL ELECTRON TRANSPORT / ATP SYNTHESIS.NADH-DH (TYPE I)	22	0	0	0	0	0	-1.7986	0	0	0	0
35.1.41 NOT ASSIGNED.NO ONTOLOGY.HYDROXYPROLINE RICH PROTEINS	5	0	0	0	0	-1.79028	0	0	0	0	0
35.1.27 NOT ASSIGNED.NO ONTOLOGY.TETRATRICOPEPTIDE REPEAT (TPR)	21	0	0	0	-1.7458	0	0	0	0	0	0
23.1.2 NUCLEOTIDE METABOLISM.SYNTHESIS.PURINE	12	0	0	0	0	0	0	0	1.75752	0	0
23.1 NUCLEOTIDE METABOLISM.SYNTHESIS	22	0	0	0	0	1.78324	0	0	1.80359	0	0
7 OPP	19	0	0	0	0	0	0	0	1.65413	0	0
7.1 OPP.OXIDATIVE PP	10	0	0	0	0	0	0	0	1.68881	0	0
29.4.1 PROTEIN.POSTRANSLATIONAL MODIFICATION.KINASE	25	0	0	0	0	0	0	0	0	0	1.62603
29.3.1 PROTEIN.TARGETING.NUCLEUS	17	0	0	0	0	0	0	0	1.7452	0	0
29.1 PROTEIN.AA ACTIVATION	42	0	0	0	0	1.91622	0	0	0	0	0
29.2 PROTEIN.SYNTHESIS	266	0	0	0	-1.71251	0	0	0	0	0	-2.217
29.2.1 PROTEIN.SYNTHESIS.RIBOSOMAL PROTEIN	181	0	-1.89159	0	-1.99485	0	0	0	0	0	-2.4018
29.2.1.1 PROTEIN.SYNTHESIS.RIBOSOMAL PROTEIN.PROKARYOTIC	57	0	0	0	0	0	0	0	0	0	-2.24762
29.2.1.1.1 PROTEIN.SYNTHESIS.RIBOSOMAL PROTEIN.PROKARYOTIC.CHLOROPLAST	49	0	0	0	0	0	0	0	0	0	-2.29577
29.2.1.1.1.2 PROTEIN.SYNTHESIS.RIBOSOMAL PROTEIN.PROKARYOTIC.CHLOROPLAST.50S SUBUNIT	30	0	0	0	0	0	0	0	0	0	-2.25352
29.2.1.2 PROTEIN.SYNTHESIS.RIBOSOMAL PROTEIN.EUKARYOTIC	118	0	-1.87914	0	-1.74139	0	0	0	0	0	-2.12522
29.2.1.2.1 PROTEIN.SYNTHESIS.RIBOSOMAL PROTEIN.EUKARYOTIC.40S SUBUNIT	49	0	-1.97403	0	0	0	0	0	0	0	-1.92433
29.2.1.2.2 PROTEIN.SYNTHESIS.RIBOSOMAL PROTEIN.EUKARYOTIC.60S SUBUNIT	70	0	0	0	-1.72971	0	0	0	0	0	-1.90743
29.5 PROTEIN.DEGRADATION	232	0	0	0	0	0	0	0	0	0	1.73772
29.5.1 PROTEIN.DEGRADATION.SUBTILASES	23	0	0	0	0	0	0	0	0	0	2.07526
29.5.3 PROTEIN.DEGRADATION.CYSTEINE PROTEASE	13	0	0	0	0	0	0	0	0	0	1.72528
29.6 PROTEIN.FOLDING	53	0	0	0	0	0	1.82903	0	1.9416	0	0
1 PS	175	0	0	0	0	0	-1.84272	0	0	0	-1.73557
1.1 PS.LIGHTREACTION	109	0	0	0	0	-1.94136	-2.21782	0	0	0	0
1.1.1 PS.LIGHTREACTION.PHOTOSYSTEM II	48	0	0	0	0	-1.86613	-2.15779	0	0	0	0
1.1.1.1 PS.LIGHTREACTION.PHOTOSYSTEM II.LHC-II	19	0	0	0	0	-2.00071	-1.82957	0	0	-1.94775	0
1.1.1.2 PS.LIGHTREACTION.PHOTOSYSTEM II.PSII POLYPEPTIDE SUBUNITS	28	0	0	0	0	0	-1.83803	0	0	0	0
1.1.2 PS.LIGHTREACTION.PHOTOSYSTEM I	21	0	0	0	0	-1.88359	0	0	0	0	0
1.1.2.1 PS.LIGHTREACTION.PHOTOSYSTEM I.LHC-I	8	0	0	0	0	-1.94934	0	0	0	0	0
1.3 PS.CALVIN CYCLE	51	0	0	0	0	0	0	0	0	0	-1.85214
1.3.2 PS.CALVIN CYCLE.RUBISCO SMALL SUBUNIT	5	0	0	0	0	0	0	0	0	0	-1.80627
1.1.40 PS.LIGHTREACTION.CYCLIC ELECTRON FLOW-CHLORORESPIRATION	8	0	0	0	0	0	0	0	0	0	-1.69633
27.3.99 RNA.REGULATION OF TRANSCRIPTION.UNCLASSIFIED	22	0	0	0	0	0	0	0	0	-2.08691	0
16.8.3 SECONDARY METABOLISM.FLAVONOIDS.DIHYDROFLAVONOLS	11	0	0	0	1.91999	0	0	0	0	0	0
16.8.3.1 SECONDARY METABOLISM.FLAVONOIDS.DIHYDROFLAVONOLS.DIHYDROFLAVONOL 4-REDUCTASE	9	0	0	0	1.94346	0	0	0	0	0	0
20 STRESS	125	0	0	0	1.74955	0	1.82758	0	2.00371	0	1.67932
20.1 STRESS.BIOTIC	49	0	0	0	0	0	0	0	0	0	2.26587
20.1.7 STRESS.BIOTIC.PR-PROTEINS	26	0	0	0	0	0	0	0	0	0	2.10541
20.1.7.3 STRESS.BIOTIC.PR-PROTEINS.PR3/4/8/11 (CHITINASES AND CHITIN BINDING PROTEINS)	10	0	0	0	0	0	0	0	0	0	2.01921
20.2 STRESS.ABIOTIC	64	0	0	0	1.8312	1.79026	2.12517	0	2.27366	0	0
20.2.1 STRESS.ABIOTIC.HEAT	50	0	0	0	1.92013	1.72963	2.25736	0	2.28549	0	0
8.1.1.1 TCA / ORGANIC TRANSFORMATION.TCA.PYRUVATE DH.E1	7	0	0	0	0	0	0	0	0	0	-1.76527
19 TETRAPYRROLE SYNTHESIS	27	0	0	0	0	0	0	0	0	0	-2.47008
34.1 TRANSPORT.P- AND V-ATPASES	18	0	0	0	0	0	0	0	0	0	1.74472
34.8 TRANSPORT.METABOLITE TRANSPORTERS AT THE ENVELOPE MEMBRANE	6	0	0	0	0	0	1.76736	0	0	0	0
13.1.4.1 AMINO ACID METABOLISM.SYNTHESIS.BRANCHED CHAIN GROUP.COMMON	6	0	0	0	0	0	0	0	0	0	0
13.1.1 AMINO ACID METABOLISM.SYNTHESIS.CENTRAL AMINO ACID METABOLISM	17	0	0	0	0	0	0	0	0	0	0
13.1.1.1 AMINO ACID METABOLISM.SYNTHESIS.CENTRAL AMINO ACID METABOLISM.GABA	5	0	0	0	0	0	0	0	0	0	0
13.1.6.1 AMINO ACID METABOLISM.SYNTHESIS.AROMATIC AA.CHORISMATE	10	0	0	0	0	0	0	0	0	0	0
13.1.6 AMINO ACID METABOLISM.SYNTHESIS.AROMATIC AA	28	0	0	0	0	0	0	0	0	0	0
13.1.6.5 AMINO ACID METABOLISM.SYNTHESIS.AROMATIC AA.TRYPTOPHAN	10	0	0	0	0	0	0	0	0	0	0
13.2.5 AMINO ACID METABOLISM.DEGRADATION.SERINE-GLYCINE-CYSTEINE GROUP	5	0	0	0	0	0	0	0	0	0	0
13.1.1.3 AMINO ACID METABOLISM.SYNTHESIS.CENTRAL AMINO ACID METABOLISM.ALANINE	6	0	0	0	0	0	0	0	0	0	0
13.1.7 AMINO ACID METABOLISM.SYNTHESIS.HISTIDINE	6	0	0	0	0	0	0	0	0	0	0
13.1 AMINO ACID METABOLISM.SYNTHESIS	99	0	0	0	0	0	0	0	0	0	0
13 AMINO ACID METABOLISM	126	0	0	0	0	0	0	0	0	0	0
13.2 AMINO ACID METABOLISM.DEGRADATION	22	0	0	0	0	0	0	0	0	0	0
13.1.5.1 AMINO ACID METABOLISM.SYNTHESIS.SERINE-GLYCINE-CYSTEINE GROUP.SERINE	5	0	0	0	0	0	0	0	0	0	0
13.1.2 AMINO ACID METABOLISM.SYNTHESIS.GLUTAMATE FAMILY	8	0	0	0	0	0	0	0	0	0	0
13.1.5.3 AMINO ACID METABOLISM.SYNTHESIS.SERINE-GLYCINE-CYSTEINE GROUP.CYSTEINE	5	0	0	0	0	0	0	0	0	0	0
13.1.2.3 AMINO ACID METABOLISM.SYNTHESIS.GLUTAMATE FAMILY.ARGININE	7	0	0	0	0	0	0	0	0	0	0
13.1.5.3.1 AMINO ACID METABOLISM.SYNTHESIS.SERINE-GLYCINE-CYSTEINE GROUP.CYSTEINE.OASTL	5	0	0	0	0	0	0	0	0	0	0
13.2.6 AMINO ACID METABOLISM.DEGRADATION.AROMATIC AA	5	0	0	0	0	0	0	0	0	0	0
13.2.3 AMINO ACID METABOLISM.DEGRADATION.ASPARTATE FAMILY	5	0	0	0	0	0	0	0	0	0	0
13.1.1.2.1 AMINO ACID METABOLISM.SYNTHESIS.CENTRAL AMINO ACID METABOLISM.ASPARTATE.ASPARTATE AMINOTRANSFERASE	5	0	0	0	0	0	0	0	0	0	0
13.1.5 AMINO ACID METABOLISM.SYNTHESIS.SERINE-GLYCINE-CYSTEINE GROUP	10	0	0	0	0	0	0	0	0	0	0
13.1.1.2 AMINO ACID METABOLISM.SYNTHESIS.CENTRAL AMINO ACID METABOLISM.ASPARTATE	5	0	0	0	0	0	0	0	0	0	0
13.1.3.5 AMINO ACID METABOLISM.SYNTHESIS.ASPARTATE FAMILY.LYSINE	5	0	0	0	0	0	0	0	0	0	0
24.2 BIODEGRADATION OF XENOBIOTICS.LACTOYLGLUTATHIONE LYASE	5	0	0	0	0	0	0	0	0	0	0
24 BIODEGRADATION OF XENOBIOTICS	6	0	0	0	0	0	0	0	0	0	0
31.2 CELL.DIVISION	14	0	0	0	0	0	0	0	0	0	0
31.1 CELL.ORGANISATION	54	0	0	0	0	0	0	0	0	0	0
31.3.1 CELL.CYCLE.PEPTIDYLPROLYL ISOMERASE	12	0	0	0	0	0	0	0	0	0	0
31.4 CELL.VESICLE TRANSPORT	41	0	0	0	0	0	0	0	0	0	0
31 CELL	128	0	0	0	0	0	0	0	0	0	0
31.3 CELL.CYCLE	15	0	0	0	0	0	0	0	0	0	0
10.8.1 CELL WALL.PECTINESTERASES.PME	5	0	0	0	0	0	0	0	0	0	0
10.8 CELL WALL.PECTINESTERASES	7	0	0	0	0	0	0	0	0	0	0
10.1 CELL WALL.PRECURSOR SYNTHESIS	22	0	0	0	0	0	0	0	0	0	0
10.6.1 CELL WALL.DEGRADATION.CELLULASES AND BETA-1,4-GLUCANASES	7	0	0	0	0	0	0	0	0	0	0
10.6 CELL WALL.DEGRADATION	23	0	0	0	0	0	0	0	0	0	0
10.6.2 CELL WALL.DEGRADATION.MANNAN-XYLOSE-ARABINOSE-FUCOSE	11	0	0	0	0	0	0	0	0	0	0
10 CELL WALL	66	0	0	0	0	0	0	0	0	0	0
10.5 CELL WALL.CELL WALL PROTEINS	13	0	0	0	0	0	0	0	0	0	0
10.5.1 CELL WALL.CELL WALL PROTEINS.AGPS	5	0	0	0	0	0	0	0	0	0	0
10.5.1.1 CELL WALL.CELL WALL PROTEINS.AGPS.AGP	5	0	0	0	0	0	0	0	0	0	0
18.3 CO-FACTOR AND VITAMINE METABOLISM.RIBOFLAVIN	6	0	0	0	0	0	0	0	0	0	0
18.2 CO-FACTOR AND VITAMINE METABOLISM.THIAMINE	5	0	0	0	0	0	0	0	0	0	0
33.1 DEVELOPMENT.STORAGE PROTEINS	6	0	0	0	0	0	0	0	0	0	0
33.2 DEVELOPMENT.LATE EMBRYOGENESIS ABUNDANT	5	0	0	0	0	0	0	0	0	0	0
33 DEVELOPMENT	57	0	0	0	0	0	0	0	0	0	0
28.1 DNA.SYNTHESIS/CHROMATIN STRUCTURE	30	0	0	0	0	0	0	0	0	0	0
28 DNA	50	0	0	0	0	0	0	0	0	0	0
28.2 DNA.REPAIR	9	0	0	0	0	0	0	0	0	0	0
5.10 FERMENTATION.ALDEHYDE DEHYDROGENASE	5	0	0	0	0	0	0	0	0	0	0
6 GLUCONEOGENESIS / GLYOXYLATE CYCLE	7	0	0	0	0	0	0	0	0	0	0
4.1.7 GLYCOLYSIS.CYTOSOLIC BRANCH.TRIOSEPHOSPHATE ISOMERASE (TPI)	5	0	0	0	0	0	0	0	0	0	0
4.1.14 GLYCOLYSIS.CYTOSOLIC BRANCH.PYRUVATE KINASE (PK)	6	0	0	0	0	0	0	0	0	0	0
4.2 GLYCOLYSIS.PLASTID BRANCH	7	0	0	0	0	0	0	0	0	0	0
4.3 GLYCOLYSIS.UNCLEAR/DUALLY TARGETED	9	0	0	0	0	0	0	0	0	0	0
4.1.15 GLYCOLYSIS.CYTOSOLIC BRANCH.PHOSPHO-ENOL-PYRUVATE CARBOXYLASE (PEPC)	5	0	0	0	0	0	0	0	0	0	0
17.2.3 HORMONE METABOLISM.AUXIN.INDUCED-REGULATED-RESPONSIVE-ACTIVATED	9	0	0	0	0	0	0	0	0	0	0
17.2 HORMONE METABOLISM.AUXIN	12	0	0	0	0	0	0	0	0	0	0
17 HORMONE METABOLISM	46	0	0	0	0	0	0	0	0	0	0
17.7.1 HORMONE METABOLISM.JASMONATE.SYNTHESIS-DEGRADATION	9	0	0	0	0	0	0	0	0	0	0
17.7 HORMONE METABOLISM.JASMONATE	9	0	0	0	0	0	0	0	0	0	0
17.5.1 HORMONE METABOLISM.ETHYLENE.SYNTHESIS-DEGRADATION	6	0	0	0	0	0	0	0	0	0	0
17.1.1 HORMONE METABOLISM.ABSCISIC ACID.SYNTHESIS-DEGRADATION	8	0	0	0	0	0	0	0	0	0	0
17.5 HORMONE METABOLISM.ETHYLENE	6	0	0	0	0	0	0	0	0	0	0
17.1.1.1 HORMONE METABOLISM.ABSCISIC ACID.SYNTHESIS-DEGRADATION.SYNTHESIS	8	0	0	0	0	0	0	0	0	0	0
17.1 HORMONE METABOLISM.ABSCISIC ACID	14	0	0	0	0	0	0	0	0	0	0
17.3 HORMONE METABOLISM.BRASSINOSTEROID	5	0	0	0	0	0	0	0	0	0	0
11.9.4 LIPID METABOLISM.LIPID DEGRADATION.BETA-OXIDATION	12	0	0	0	0	0	0	0	0	0	0
11.9 LIPID METABOLISM.LIPID DEGRADATION	25	0	0	0	0	0	0	0	0	0	0
11.9.3 LIPID METABOLISM.LIPID DEGRADATION.LYSOPHOSPHOLIPASES	8	0	0	0	0	0	0	0	0	0	0
11.1.1.2 LIPID METABOLISM.FA SYNTHESIS AND FA ELONGATION.ACETYL COA CARBOXYLATION.HETEROMERIC COMPLEX	6	0	0	0	0	0	0	0	0	0	0
11.9.2 LIPID METABOLISM.LIPID DEGRADATION.LIPASES	6	0	0	0	0	0	0	0	0	0	0
11.1.1 LIPID METABOLISM.FA SYNTHESIS AND FA ELONGATION.ACETYL COA CARBOXYLATION	6	0	0	0	0	0	0	0	0	0	0
11.9.2.1 LIPID METABOLISM.LIPID DEGRADATION.LIPASES.TRIACYLGLYCEROL LIPASE	6	0	0	0	0	0	0	0	0	0	0
11.8 LIPID METABOLISM.EXOTICS (STEROIDS, SQUALENE ETC)	7	0	0	0	0	0	0	0	0	0	0
11.1.8 LIPID METABOLISM.FA SYNTHESIS AND FA ELONGATION.ACYL COA LIGASE	7	0	0	0	0	0	0	0	0	0	0
11.3 LIPID METABOLISM.PHOSPHOLIPID SYNTHESIS	5	0	0	0	0	0	0	0	0	0	0
11.1.31 LIPID METABOLISM.FA SYNTHESIS AND FA ELONGATION.PYRUVATE DH	5	0	0	0	0	0	0	0	0	0	0
11.9.4.2 LIPID METABOLISM.LIPID DEGRADATION.BETA-OXIDATION.ACYL COA DH	5	0	0	0	0	0	0	0	0	0	0
2.2.1.5 MAJOR CHO METABOLISM.DEGRADATION.SUCROSE.SUSY	5	0	0	0	0	0	0	0	0	0	0
2.2.1.3 MAJOR CHO METABOLISM.DEGRADATION.SUCROSE.INVERTASES	6	0	0	0	0	0	0	0	0	0	0
2.1.2.2 MAJOR CHO METABOLISM.SYNTHESIS.STARCH.STARCH SYNTHASE	5	0	0	0	0	0	0	0	0	0	0
2.1.1 MAJOR CHO METABOLISM.SYNTHESIS.SUCROSE	5	0	0	0	0	0	0	0	0	0	0
2.1.2 MAJOR CHO METABOLISM.SYNTHESIS.STARCH	12	0	0	0	0	0	0	0	0	0	0
2.1 MAJOR CHO METABOLISM.SYNTHESIS	17	0	0	0	0	0	0	0	0	0	0
2.1.2.1 MAJOR CHO METABOLISM.SYNTHESIS.STARCH.AGPASE	5	0	0	0	0	0	0	0	0	0	0
15 METAL HANDLING	17	0	0	0	0	0	0	0	0	0	0
15.2 METAL HANDLING.BINDING, CHELATION AND STORAGE	13	0	0	0	0	0	0	0	0	0	0
3 MINOR CHO METABOLISM	30	0	0	0	0	0	0	0	0	0	0
3.5 MINOR CHO METABOLISM.OTHERS	19	0	0	0	0	0	0	0	0	0	0
26.3.2 MISC.GLUCO-, GALACTO- AND MANNOSIDASES.BETA-GALACTOSIDASE	5	0	0	0	0	0	0	0	0	0	0
26.8 MISC.NITRILASES, NITRILE LYASES, BERBERINE BRIDGE ENZYMES, RETICULINE OXIDASES, TROPONINE REDUCTASES	14	0	0	0	0	0	0	0	0	0	0
26 MISC	254	0	0	0	0	0	0	0	0	0	0
26.3 MISC.GLUCO-, GALACTO- AND MANNOSIDASES	46	0	0	0	0	0	0	0	0	0	0
26.2 MISC.UDP GLUCOSYL AND GLUCORONYL TRANSFERASES	22	0	0	0	0	0	0	0	0	0	0
26.10 MISC.CYTOCHROME P450	21	0	0	0	0	0	0	0	0	0	0
26.22 MISC.SHORT CHAIN DEHYDROGENASE/REDUCTASE (SDR)	13	0	0	0	0	0	0	0	0	0	0
26.7 MISC.OXIDASES - COPPER, FLAVONE ETC	20	0	0	0	0	0	0	0	0	0	0
26.6 MISC.O-METHYL TRANSFERASES	6	0	0	0	0	0	0	0	0	0	0
26.13 MISC.ACID AND OTHER PHOSPHATASES	8	0	0	0	0	0	0	0	0	0	0
26.11.1 MISC.ALCOHOL DEHYDROGENASES.CINNAMYL ALCOHOL DEHYDROGENASE	8	0	0	0	0	0	0	0	0	0	0
26.11 MISC.ALCOHOL DEHYDROGENASES	8	0	0	0	0	0	0	0	0	0	0
26.17 MISC.DYNAMIN	7	0	0	0	0	0	0	0	0	0	0
9.1.2 MITOCHONDRIAL ELECTRON TRANSPORT / ATP SYNTHESIS.NADH-DH (TYPE I).LOCALISATION NOT CLEAR	13	0	0	0	0	0	0	0	0	0	0
9 MITOCHONDRIAL ELECTRON TRANSPORT / ATP SYNTHESIS	58	0	0	0	0	0	0	0	0	0	0
9.9 MITOCHONDRIAL ELECTRON TRANSPORT / ATP SYNTHESIS.F1-ATPASE	16	0	0	0	0	0	0	0	0	0	0
9.1.1 MITOCHONDRIAL ELECTRON TRANSPORT / ATP SYNTHESIS.NADH-DH (TYPE I).COMPLEX I	9	0	0	0	0	0	0	0	0	0	0
9.7 MITOCHONDRIAL ELECTRON TRANSPORT / ATP SYNTHESIS.CYTOCHROME C OXIDASE	7	0	0	0	0	0	0	0	0	0	0
12.2 N-METABOLISM.AMMONIA METABOLISM	5	0	0	0	0	0	0	0	0	0	0
12 N-METABOLISM	9	0	0	0	0	0	0	0	0	0	0
35.1.5 NOT ASSIGNED.NO ONTOLOGY.PENTATRICOPEPTIDE (PPR) REPEAT-CONTAINING PROTEIN	5	0	0	0	0	0	0	0	0	0	0
35.1 NOT ASSIGNED.NO ONTOLOGY	188	0	0	0	0	0	0	0	0	0	0
35 NOT ASSIGNED	498	0	0	0	0	0	0	0	0	0	0
35.2 NOT ASSIGNED.UNKNOWN	310	0	0	0	0	0	0	0	0	0	0
23.4 NUCLEOTIDE METABOLISM.PHOSPHOTRANSFER AND PYROPHOSPHATASES	19	0	0	0	0	0	0	0	0	0	0
23.4.99 NUCLEOTIDE METABOLISM.PHOSPHOTRANSFER AND PYROPHOSPHATASES.MISC	7	0	0	0	0	0	0	0	0	0	0
23.4.10 NUCLEOTIDE METABOLISM.PHOSPHOTRANSFER AND PYROPHOSPHATASES.NUCLEOSIDE DIPHOSPHATE KINASE	5	0	0	0	0	0	0	0	0	0	0
23.2 NUCLEOTIDE METABOLISM.DEGRADATION	9	0	0	0	0	0	0	0	0	0	0
23.3 NUCLEOTIDE METABOLISM.SALVAGE	11	0	0	0	0	0	0	0	0	0	0
23 NUCLEOTIDE METABOLISM	62	0	0	0	0	0	0	0	0	0	0
23.1.1 NUCLEOTIDE METABOLISM.SYNTHESIS.PYRIMIDINE	7	0	0	0	0	0	0	0	0	0	0
23.3.1 NUCLEOTIDE METABOLISM.SALVAGE.PHOSPHORIBOSYLTRANSFERASES	5	0	0	0	0	0	0	0	0	0	0
7.2 OPP.NON-REDUCTIVE PP	8	0	0	0	0	0	0	0	0	0	0
7.1.3 OPP.OXIDATIVE PP.6-PHOSPHOGLUCONATE DEHYDROGENASE	5	0	0	0	0	0	0	0	0	0	0
29.2.2.3.3 PROTEIN.SYNTHESIS.RIBOSOME BIOGENESIS.PRE-RRNA PROCESSING AND MODIFICATIONS.METHYLOTRANSFERASES	16	0	0	0	0	0	0	0	0	0	0
29.2.1.1.3 PROTEIN.SYNTHESIS.RIBOSOMAL PROTEIN.PROKARYOTIC.UNKNOWN ORGANELLAR	7	0	0	0	0	0	0	0	0	0	0
29.2.1.1.3.1 PROTEIN.SYNTHESIS.RIBOSOMAL PROTEIN.PROKARYOTIC.UNKNOWN ORGANELLAR.30S SUBUNIT	5	0	0	0	0	0	0	0	0	0	0
29.2.1.1.1.1 PROTEIN.SYNTHESIS.RIBOSOMAL PROTEIN.PROKARYOTIC.CHLOROPLAST.30S SUBUNIT	20	0	0	0	0	0	0	0	0	0	0
29.5.4 PROTEIN.DEGRADATION.ASPARTATE PROTEASE	8	0	0	0	0	0	0	0	0	0	0
29.2.2.2 PROTEIN.SYNTHESIS.RIBOSOME BIOGENESIS.ASSEMBLY FACTORS	7	0	0	0	0	0	0	0	0	0	0
29.2.2.2.1 PROTEIN.SYNTHESIS.RIBOSOME BIOGENESIS.ASSEMBLY FACTORS.DEXD-BOX HELICASES	7	0	0	0	0	0	0	0	0	0	0
29.4 PROTEIN.POSTRANSLATIONAL MODIFICATION	68	0	0	0	0	0	0	0	0	0	0
29.2.2.3 PROTEIN.SYNTHESIS.RIBOSOME BIOGENESIS.PRE-RRNA PROCESSING AND MODIFICATIONS	24	0	0	0	0	0	0	0	0	0	0
29.5.11.1 PROTEIN.DEGRADATION.UBIQUITIN.UBIQUITIN	8	0	0	0	0	0	0	0	0	0	0
29.5.11.5 PROTEIN.DEGRADATION.UBIQUITIN.UBIQUITIN PROTEASE	5	0	0	0	0	0	0	0	0	0	0
29.5.7 PROTEIN.DEGRADATION.METALLOPROTEASE	12	0	0	0	0	0	0	0	0	0	0
29.7 PROTEIN.GLYCOSYLATION	6	0	0	0	0	0	0	0	0	0	0
29.3.4 PROTEIN.TARGETING.SECRETORY PATHWAY	25	0	0	0	0	0	0	0	0	0	0
29.8 PROTEIN.ASSEMBLY AND COFACTOR LIGATION	14	0	0	0	0	0	0	0	0	0	0
29.3.4.99 PROTEIN.TARGETING.SECRETORY PATHWAY.UNSPECIFIED	17	0	0	0	0	0	0	0	0	0	0
29.5.11 PROTEIN.DEGRADATION.UBIQUITIN	83	0	0	0	0	0	0	0	0	0	0
29.5.11.20 PROTEIN.DEGRADATION.UBIQUITIN.PROTEASOM	45	0	0	0	0	0	0	0	0	0	0
29.5.5 PROTEIN.DEGRADATION.SERINE PROTEASE	44	0	0	0	0	0	0	0	0	0	0
29.3 PROTEIN.TARGETING	79	0	0	0	0	0	0	0	0	0	0
29.5.11.4 PROTEIN.DEGRADATION.UBIQUITIN.E3	8	0	0	0	0	0	0	0	0	0	0
29.2.3 PROTEIN.SYNTHESIS.INITIATION	38	0	0	0	0	0	0	0	0	0	0
29 PROTEIN	761	0	0	0	0	0	0	0	0	0	0
29.2.2.3.4 PROTEIN.SYNTHESIS.RIBOSOME BIOGENESIS.PRE-RRNA PROCESSING AND MODIFICATIONS.WD-REPEAT PROTEINS	5	0	0	0	0	0	0	0	0	0	0
29.2.2 PROTEIN.SYNTHESIS.RIBOSOME BIOGENESIS	29	0	0	0	0	0	0	0	0	0	0
29.3.3 PROTEIN.TARGETING.CHLOROPLAST	21	0	0	0	0	0	0	0	0	0	0
29.2.4 PROTEIN.SYNTHESIS.ELONGATION	13	0	0	0	0	0	0	0	0	0	0
29.2.1.2.1.8 PROTEIN.SYNTHESIS.RIBOSOMAL PROTEIN.EUKARYOTIC.40S SUBUNIT.S8	5	0	0	0	0	0	0	0	0	0	0
29.3.2 PROTEIN.TARGETING.MITOCHONDRIA	9	0	0	0	0	0	0	0	0	0	0
29.3.4.3 PROTEIN.TARGETING.SECRETORY PATHWAY.VACUOLE	7	0	0	0	0	0	0	0	0	0	0
1.3.13 PS.CALVIN CYCLE.RUBISCO INTERACTING	10	0	0	0	0	0	0	0	0	0	0
1.1.6 PS.LIGHTREACTION.NADH DH	6	0	0	0	0	0	0	0	0	0	0
1.1.5 PS.LIGHTREACTION.OTHER ELECTRON CARRIER (OX/RED)	8	0	0	0	0	0	0	0	0	0	0
1.3.5 PS.CALVIN CYCLE.TPI	5	0	0	0	0	0	0	0	0	0	0
1.1.2.2 PS.LIGHTREACTION.PHOTOSYSTEM I.PSI POLYPEPTIDE SUBUNITS	13	0	0	0	0	0	0	0	0	0	0
1.1.4 PS.LIGHTREACTION.ATP SYNTHASE	14	0	0	0	0	0	0	0	0	0	0
1.3.6 PS.CALVIN CYCLE.ALDOLASE	8	0	0	0	0	0	0	0	0	0	0
1.2.4 PS.PHOTORESPIRATION.GLYCINE CLEAVAGE	5	0	0	0	0	0	0	0	0	0	0
1.2 PS.PHOTORESPIRATION	18	0	0	0	0	0	0	0	0	0	0
1.1.4.2 PS.LIGHTREACTION.ATP SYNTHASE.BETA SUBUNIT	5	0	0	0	0	0	0	0	0	0	0
1.1.3 PS.LIGHTREACTION.CYTOCHROME B6/F	5	0	0	0	0	0	0	0	0	0	0
21.2.2 REDOX.ASCORBATE AND GLUTATHIONE.GLUTATHIONE	11	0	0	0	0	0	0	0	0	0	0
21.2 REDOX.ASCORBATE AND GLUTATHIONE	40	0	0	0	0	0	0	0	0	0	0
21.6 REDOX.DISMUTASES AND CATALASES	10	0	0	0	0	0	0	0	0	0	0
21.1.1 REDOX.THIOREDOXIN.PDIL	10	0	0	0	0	0	0	0	0	0	0
21.5 REDOX.PEROXIREDOXIN	7	0	0	0	0	0	0	0	0	0	0
21.2.1 REDOX.ASCORBATE AND GLUTATHIONE.ASCORBATE	19	0	0	0	0	0	0	0	0	0	0
21.1 REDOX.THIOREDOXIN	28	0	0	0	0	0	0	0	0	0	0
21 REDOX	97	0	0	0	0	0	0	0	0	0	0
21.4 REDOX.GLUTAREDOXINS	5	0	0	0	0	0	0	0	0	0	0
21.3 REDOX.HEME	5	0	0	0	0	0	0	0	0	0	0
27.4 RNA.RNA BINDING	55	0	0	0	0	0	0	0	0	0	0
27.3 RNA.REGULATION OF TRANSCRIPTION	86	0	0	0	0	0	0	0	0	0	0
27 RNA	198	0	0	0	0	0	0	0	0	0	0
27.3.67 RNA.REGULATION OF TRANSCRIPTION.PUTATIVE TRANSCRIPTION REGULATOR	18	0	0	0	0	0	0	0	0	0	0
27.3.36 RNA.REGULATION OF TRANSCRIPTION.ARGONAUTE TRANSCRIPTION FACTOR FAMILY	5	0	0	0	0	0	0	0	0	0	0
27.1.2 RNA.PROCESSING.RNA HELICASE	8	0	0	0	0	0	0	0	0	0	0
27.1.19 RNA.PROCESSING.RIBONUCLEASES	5	0	0	0	0	0	0	0	0	0	0
27.1.1 RNA.PROCESSING.SPLICING	15	0	0	0	0	0	0	0	0	0	0
27.1 RNA.PROCESSING	45	0	0	0	0	0	0	0	0	0	0
27.2 RNA.TRANSCRIPTION	14	0	0	0	0	0	0	0	0	0	0
14 S-ASSIMILATION	6	0	0	0	0	0	0	0	0	0	0
16.4 SECONDARY METABOLISM.N MISC	13	0	0	0	0	0	0	0	0	0	0
16.4.1 SECONDARY METABOLISM.N MISC.ALKALOID-LIKE	10	0	0	0	0	0	0	0	0	0	0
16.1.4 SECONDARY METABOLISM.ISOPRENOIDS.CAROTENOIDS	6	0	0	0	0	0	0	0	0	0	0
16.2 SECONDARY METABOLISM.PHENYLPROPANOIDS	16	0	0	0	0	0	0	0	0	0	0
16.8 SECONDARY METABOLISM.FLAVONOIDS	23	0	0	0	0	0	0	0	0	0	0
16.2.1 SECONDARY METABOLISM.PHENYLPROPANOIDS.LIGNIN BIOSYNTHESIS	12	0	0	0	0	0	0	0	0	0	0
16.1.1 SECONDARY METABOLISM.ISOPRENOIDS.NON-MEVALONATE PATHWAY	9	0	0	0	0	0	0	0	0	0	0
16.1 SECONDARY METABOLISM.ISOPRENOIDS	28	0	0	0	0	0	0	0	0	0	0
16.1.2 SECONDARY METABOLISM.ISOPRENOIDS.MEVALONATE PATHWAY	11	0	0	0	0	0	0	0	0	0	0
16 SECONDARY METABOLISM	87	0	0	0	0	0	0	0	0	0	0
16.5 SECONDARY METABOLISM.SULFUR-CONTAINING	6	0	0	0	0	0	0	0	0	0	0
16.5.1 SECONDARY METABOLISM.SULFUR-CONTAINING.GLUCOSINOLATES	6	0	0	0	0	0	0	0	0	0	0
16.5.1.1 SECONDARY METABOLISM.SULFUR-CONTAINING.GLUCOSINOLATES.SYNTHESIS	5	0	0	0	0	0	0	0	0	0	0
16.5.1.1.1 SECONDARY METABOLISM.SULFUR-CONTAINING.GLUCOSINOLATES.SYNTHESIS.ALIPHATIC	5	0	0	0	0	0	0	0	0	0	0
16.2.1.10 SECONDARY METABOLISM.PHENYLPROPANOIDS.LIGNIN BIOSYNTHESIS.CAD	8	0	0	0	0	0	0	0	0	0	0
30.6 SIGNALLING.MAP KINASES	5	0	0	0	0	0	0	0	0	0	0
30 SIGNALLING	144	0	0	0	0	0	0	0	0	0	0
30.3 SIGNALLING.CALCIUM	35	0	0	0	0	0	0	0	0	0	0
30.7 SIGNALLING.14-3-3 PROTEINS	13	0	0	0	0	0	0	0	0	0	0
30.5 SIGNALLING.G-PROTEINS	61	0	0	0	0	0	0	0	0	0	0
30.1 SIGNALLING.IN SUGAR AND NUTRIENT PHYSIOLOGY	7	0	0	0	0	0	0	0	0	0	0
30.4 SIGNALLING.PHOSPHINOSITIDES	5	0	0	0	0	0	0	0	0	0	0
30.1.1 SIGNALLING.IN SUGAR AND NUTRIENT PHYSIOLOGY.MISC	6	0	0	0	0	0	0	0	0	0	0
30.2 SIGNALLING.RECEPTOR KINASES	8	0	0	0	0	0	0	0	0	0	0
30.11 SIGNALLING.LIGHT	13	0	0	0	0	0	0	0	0	0	0
20.2.3 STRESS.ABIOTIC.DROUGHT/SALT	7	0	0	0	0	0	0	0	0	0	0
20.1.7.6 STRESS.BIOTIC.PR-PROTEINS.PR6 (PROTEINASE INHIBITORS)	7	0	0	0	0	0	0	0	0	0	0
20.1.2 STRESS.BIOTIC.RECEPTORS	7	0	0	0	0	0	0	0	0	0	0
8 TCA / ORGANIC TRANSFORMATION	52	0	0	0	0	0	0	0	0	0	0
8.1 TCA / ORGANIC TRANSFORMATION.TCA	35	0	0	0	0	0	0	0	0	0	0
8.2 TCA / ORGANIC TRANSFORMATION.OTHER ORGANIC ACID TRANSFORMATIONS	14	0	0	0	0	0	0	0	0	0	0
8.1.5 TCA / ORGANIC TRANSFORMATION.TCA.2-OXOGLUTARATE DEHYDROGENASE	5	0	0	0	0	0	0	0	0	0	0
8.1.4 TCA / ORGANIC TRANSFORMATION.TCA.IDH	5	0	0	0	0	0	0	0	0	0	0
8.2.9 TCA / ORGANIC TRANSFORMATION.OTHER ORGANIC ACID TRANSFORMATIONS.CYT MDH	5	0	0	0	0	0	0	0	0	0	0
8.1.1 TCA / ORGANIC TRANSFORMATION.TCA.PYRUVATE DH	13	0	0	0	0	0	0	0	0	0	0
8.3 TCA / ORGANIC TRANSFORMATION.CARBONIC ANHYDRASES	5	0	0	0	0	0	0	0	0	0	0
34 TRANSPORT	90	0	0	0	0	0	0	0	0	0	0
34.1.1 TRANSPORT.P- AND V-ATPASES.H+-TRANSPORTING TWO-SECTOR ATPASE	9	0	0	0	0	0	0	0	0	0	0
34.9 TRANSPORT.METABOLITE TRANSPORTERS AT THE MITOCHONDRIAL MEMBRANE	15	0	0	0	0	0	0	0	0	0	0
34.20 TRANSPORT.PORINS	6	0	0	0	0	0	0	0	0	0	0
34.19 TRANSPORT.MAJOR INTRINSIC PROTEINS	9	0	0	0	0	0	0	0	0	0	0
34.99 TRANSPORT.MISC	8	0	0	0	0	0	0	0	0	0	0
34.19.1 TRANSPORT.MAJOR INTRINSIC PROTEINS.PIP	7	0	0	0	0	0	0	0	0	0	0
34.16 TRANSPORT.ABC TRANSPORTERS AND MULTIDRUG RESISTANCE SYSTEMS	9	0	0	0	0	0	0	0	0	0	0
34.2 TRANSPORT.SUGARS	6	0	0	0	0	0	0	0	0	0	0
