# Supplementary material for: Integration of multi-omics data and deep phenotyping provides insights into responses to single and combined abiotic stress in potato
Source: Plant Physiol. 2025 Apr 2;197(4):kiaf126. doi: 10.1093/plphys/kiaf126 (PMC12012603; doi:10.1093/plphys/kiaf126)
Supplement: kiaf126_Supplementary_Data [file kiaf126_supplementary_data.zip › Supplementary Table S7.xlsx]

## Sheet: README
Supplementary Table 7: Genes used for transcriptome analysis using RT-qPCR. Gene functional group, name (abbreviation) and description, as well as corresponding primer and probe sequences, source and amplification efficiency are shown. Suitability of reference genes was validated using RefFinder (Xie et al., 2023).

## Sheet: primers
Functional group	Gene name	Target gene ID	Description	Forward primer sequence 5'→3'	Reverse primer sequence 5'→3'	Probe sequence 5'→3'	Source	Efficiency (%)
Redox homeostasis	CAT1	Sotub12g027890	catalase 1	ANCAAATGGGTTGAGTCTCTATCC	AGGACTTGTCAGCCTGAGACAAGTAT	FAM-CTCATGAGATTCGCAGCAT-MGB	Pompe-Novak et al., 2006. 10.1016/j.pmpp.2006.02.005	93
	RBOHA	Sotub08g028720	respiratory burst oxidase protein	CTGGTTTCAATGCGTTCTGGTA	GAATGTGCCATGGATGATCAGT	FAM-TCGCACCACCTTCTCATCATTGTCTACATC-3' Zen Iowa BlackTM FQ	Lukan et al., 2020. 10.1111/tpj.14953	85
Heat stress	HSP70	Sotub09g009340	heat shock protein 70	CCCTAGGGCACTTAGAAGGTTGA	GTGGTCTGAGCAGTGGATGAAA	NA	Lukan et al., 2020. 10.1111/tpj.14953	93
Calcium sig.	MES	Soltu.DM.02G008440, PGSC0003DMG400000756, Sotub02g012040	methyl esterase	AGAATTTGGACGATGGCAAA	TCTCCAAGAGAGCGTCACAA	NA	this work	100
Abscisic acid	SnRK2.9	Soltu.DM.02G029320, Sotub02g032470	potato SNF1-related protein kinase 2.9	TTGAAGCTGGAAAATACATTGCTT	CTTGGAATACCCAAAATCACAAATT	FAM-ATGGAAGCCCTGCTCCTCGGCT- Zen Iowa BlackTM FQ	this work	100
	P5CS	Soltu.DM.06G007050, PGSC0003DMG402026767	delta-1-pyrroline-5-carboxylate synthase 1	GCTGCTTATGCTGGCATTCC	GTGCCAACACGTTGTCCATC		this work	90
	RD29B	Sotub03g014340	responsive to desiccation 29B	AATTGCTGATAAGGCGGTTG	GCTGTTGCCTGAGTTTCCTC		Filipić et al., 2023. 10.1016/j.envint.2023.108285	97
Jasmonic acid	13-LOX	Sotub03g034620	13-lipoxygenase	GTACCGGACTCAACACAACCT	CCCATCTGCAGCATAAGGATAGTC	FAM-CATGGGCTGAAACTTC-MGB	Petek et al., 2014. 10.1111/mec.12932	100
cytokinin & salicylic acid	PR1B	PGSC0003DMG400002027, PGSC0003DMG400002028, PGSC0003DMG400002029	pathogenesis related protein 1b	GTATGAATAATTCCACGTACCATATGTTC	GTGGAAACAAGAAGATGCAATACTTAGT	FAM-TGGTATAGTGGCTTACGTTGA-3' Zen Iowa BlackTM FQ	Ramšak et al., 2018. 10.1104/pp.18.00450	97
Ethylene	ACO2	Sotub07g018820	1-aminocyclopropane-1-carboxylate oxidase	AAGGGACTCCGCGCTCATA	CAAGTTGGTCACCAAGGTTAACC	FAM-TCGATGTTCCTCCCATGCGCC-MGB	Pompe-Novak et al., 2006. 10.1016/j.pmpp.2006.02.005	97
	ERF1	Sotub12g018730	potato ethylene responsive transcription factor 1a	TCGGTTTAAATGAGCCGGAG	GAAGCTGATGATACCGACGAACTAG	FAM-CCGGTTAGAGTGACGGTTAA-MGB	Petek et al., 2014	86
Tuber development	SWEET	PGSC0003DMP400056212	sucrose efflux transporter SWEET11 (Sugar Will Eventually be Exported Transporter)	GTGATGCATGTGCATGTTTG	CAACGGCCAATCTCCTCTAA		Abelenda et al., 2019. 10.1016/j.cub.2019.02.018	90
	SP6A	PGSC0003DMG400023365	potato homolog of the Arabidopsis flowering locus T protein	GACGATCTTCGCAACTTTTACA	CCTCAAGTTAGGGTCGCTTG		Navaro et al., 2011. 10.1038/nature10431	103
	CO	Soltu.DM.02G030260, PGSC0003DMG402010056, Sotub02g033400	CONSTANS-like	GGATAGTCAATTTAACGATCAGTACAGTGT	TCAACATAGCTCTTCTGAGGAACAGA	FAM_CAGCAGCAACAACATT_ NFQ	this work	90
Reference genes	COX	Sotub04g015050	cytochrome oxidase	CGTCGCATTCCAGATTATCCA	CAACTACGGATATATAAGRRCCRRAACTG	FAM-TGCTTACGCTGGATGGAATGCCCT-TAMRA	Weller et al. 2000. 10.1128/AEM.66.7.2853-2858.2000	100
	EF1	Sotub06g010680	potato elongation factor 1α	GGAAGCTGCTGAGATGAACAAGA	CTCACGTTCAGCCTTAAGTTTGTC	FAM-TCATTCAAGTATGCCTGGGTGCT-TAMRA	Baebler et al., 2009. 10.1111/j.1364-3703.2008.00530.x	100
