# Supplementary material for: Integration of multi-omics data and deep phenotyping provides insights into responses to single and combined abiotic stress in potato
Source: Plant Physiol. 2025 Apr 2;197(4):kiaf126. doi: 10.1093/plphys/kiaf126 (PMC12012603; doi:10.1093/plphys/kiaf126)
Supplement: kiaf126_Supplementary_Data [file kiaf126_supplementary_data.zip › Supplementary Table S8.xlsx]

## Sheet: README
CRediT (Contributor Roles Taxonomy) authorship statement

## Sheet: statement
		overarching research goals and aims	annotate (metadata), scrub data, maintain data (including software code)	statistical, mathematical, computational	acquisition of the financial support	experiments, or data/evidence collection	development/design of methodology; models creation	software development; code and algorithms implementation	management and coordination	materials, samples, computing resources, analysis tools	research activity planning and execution (including mentorship)	replication/reproducibility of results/experiments	visualization/ data presentation
Author	Institute	Conceptualization	Data curation	Formal Analysis	Funding acquisition	Investigation	Methodology	Software	Project administration	Resources	Supervision	Validation	Visualization	Writing – original draft	Review & editing
MZ	NIB		x	x		x	x	x		x		x	x	x	x
LA	PSI					x						x	x	x	x
NR	UU					x						x	x	x	x
CB	NIB			x			x	x		x		x	x	x	x
JZ	NIB			x				x		x			x		x
AB	NIB			x			x	x		x			x		x
ŠB	NIB					transcriptomics							x		x
LAS	UniWie					proteomics									x
AZ	NIB						x								x
PC	UniWie					proteomics									x
MPN	NIB									primers					x
MK	DU				x					primers					x
AG	UniWie					proteomics									x
ON	PUO					hormonomics									x
JŠ	PUO					hormonomics									x
LPB	WUR														x
AP	PUO					hormonomics									x
CS	FAU					metabolomics									x
BW	UniVie														x
WW	UniWie														x
MS	PUO				x										x
CBa	WUR	x			x									x	x
SS	FAU	x			x					x	x			x	x
RS	UU	x			x						x			x	x
KP	PSI	x			x	phenomics			x	x	x				x
KG	NIB	x			x		x		x	x	x	x	x	x	x
MT	UniWie	x			x				x		x			x	x
